# Supplementary material for: Phylogenomic analyses reveal reticulate evolution between Neomicrocalamus and Temochloa (Poaceae: Bambusoideae)
Source: Front Plant Sci. 2023 Dec 4;14:1274337. doi: 10.3389/fpls.2023.1274337 (PMC10726129; doi:10.3389/fpls.2023.1274337)
Supplement: Supplementary file 1 [file DataSheet_1.zip]

Archive with 17 entries (15 files):
- matrices/
- matrices/358SCNgenes_concatenated_alignment.fasta
- matrices/plastid_loci_alignment.fasta
- matrices/plastome_alignment.fasta
- matrices/SNP_alignment.fasta
- trees/
- trees/358gene_MLtrees_collapsensupless50.tre
- trees/ASTRAL-III.tre
- trees/concatenated_SCN_MB.tre
- trees/concatenated_SCN_ML.tre
- trees/plastid_locus_MB.tre
- trees/plastid_locus_ML.fasta
- trees/plastome_MB.tre
- trees/plastome_ML.tre
- trees/SNP_MB.tre
- trees/SNP_ML.tre
- trees/SVDquartets.tre
