# Supplementary material for: Phylogenomic analyses reveal reticulate evolution between Neomicrocalamus and Temochloa (Poaceae: Bambusoideae)
Source: Front Plant Sci. 2023 Dec 4;14:1274337. doi: 10.3389/fpls.2023.1274337 (PMC10726129; doi:10.3389/fpls.2023.1274337)
Supplement: Supplementary file 1 [file DataSheet_1.zip › matrices/358SCNgenes_concatenated_alignment.fasta]

>2018VNB018
ATGGCCCATTTGGTTACAAACTGTAGTTTCAGCCCATCTCCTGCTGTTAAGACATACCCAAAATCTCCTAGTTATTGCCACAATGCCATTCATTTCAAAAACTCAAGATCTCCAAATCTAATCCTCAAATCATGTTCCAAGAGACCAAAGAAGTCATATGCTACTTGTGCTAGTGTTGCTGTACAAACACCCCTTACTGGTAGTCAGCAAGCATCCGGGCACTCATCCTCTAAGCCTAAAAAAGTTATGGTGATTGGTGGAGATGGATACTGTGGCTGGGCAACTGCTCTTCATCTCTCCAACAAAGGTTATGAGGTTGCTGTTGTTGATAATCTTGTTCGACGCCTTTTTGATCACCAACTTGGCCTTGATTCCATTACTCCTATAGCCTCCATCCAAAATCGCATCCGTCGATGGAAGTCTCTCACCGGCAAGACTATTCAGCTCTACATTGGTGATATATGTGACTTTGAATTCCTTTCAGAAGCCTTCAAGTCTTTTGAGCCAGATGCTGCTGTCCACTTTGGTGAGCAGAGATCAGCACCATACTCTATGATTGATCGTTCACGGGCAGTCTTCACACAGCATAACAATGTTATTGGAACACTTAATGTCTTGTTTGCCATTAAGGAGTTCAGTGAAGAGTGCCATTTAGTCAAACTGGGAACCATGGGTGAGTATGGAACTCCAAATATTGACATTGAAGAGGGATTCATCACCATTACTCACAACGGAAGAACTGACACCTTACCTTACCCAAAGCAAGCGAGCTCCTTCTACCATCTAAGCAAAGTGCATGACTCCCACAATATTGCTTTTACTTGCAAGGCTTGGGGTATAAGGGCTACAGATCTTAACCAAGGTGTGGTCTATGGAGTCAGAACAGATGAAACTGCAATGCATGAAGAGCTATCCAACAGGTTTGATTATGATGGCATCTTTGGGACAGCACTGAATAGGTTCTGTGTTCAGGCTGCTGTAGGGCATCCACTTACAGTTTACGGAAAAGGCGGTCAGACCCGTGGATATCTGGACATCAGGGACACCGTGCAATGTGTTGAGCTAGCAATTGCCAACCCAGCCAAACCAGGCGAGTTCAGGGTCTTCAACCAGTTCACCGAGCAGTTCTCTGTCAACGAGCTGGCCAAGCTGGTCACAGCCGCCGGAGCGAAGCTTGGGCTGGACGTGCAGACCAAATCGGTGCCCAACCCGCGCGTCGAAGCGGAGGAGCACTACTACAACGCCAAGCACACGAAGCTCATCGAGCTGGGCCTGGTGCCCCACCTGCTGTCGGACTCGCTTCTAGACTCGCTGCTCAACTTCGCCGTCCAGTACAAGGACAGGGTCGACATGGCGCAGATAATGCCCAACGTGTCGTGGAAGAAGATCGGCGTGAAGCCGAAGACTGTCTCCGTCATGGCCTCGCCCGCCGGCGGCGTCGGAGACGGCAGCGCGCTCGTGCCGTCGGCGGCCAAGGGCAAGGCCAGGATGGACGACGAGGCCGATGGCGTGACGTGCGGGATCTGCCTCGCGGACGCGCGGCGGGCGATCCAGGGCGAGCTCGACTGCTGCGCCCACCACTTCTGCTTCGTCTGCATCATGGCCTGGGCGCGCGTCGAGTCGCGCTGCCCCTTTTGCAAGGCCCGCTTCCGCACCATCCGCCGCCCACCCGTCCCCGGGCGCGCCTGCCCCGTGCGCCTCGGCACCGTCTCCGCGGGGTACCAGGTATACCATCCTCTGGGCAACGAGAGTAGCACGGTGAACACCGACCCTTACGCGAACACCAGCTGTAGCGTGTGTAACTGCTCCAGGGACGATGACCTGCTACTGCTCTGCGAGCTGTGTGATGCGGCTGCACACACTTACTGTGTTGGGTTAGGGACCACCGTGCCAGAGGGAGACTGGTTCTGCAAGGACTGTGCGACGTCCAAAGAGGAGCATTCGAGGTATCAGATCGATGATGGAGGGTCTGGTGATCAGGTTGGATTTGAAATCAGCATTGAAGTTCCGAGAGCTGAGCCAGTTGCTGCTCCTTCCATTTTTGATATTATAGATGAGGATTACTCTCCAAGTTCAGTGCACAGGACAAATGCACAGAGCAGTAGGCCTTCCTTAGTTGATCCAGTTCCTTCCATTTTTGATATTGTGGATGAGGATTACATCACGAATCCAATGCGCAGGACCAATGCACGGAGCACTAGGCCGGAAAGAAAGGCTGAGCATTTGCTATCACAGAGTACTTCTTCAGCTGGATCTCTATGTCCTGAATCTCCTCAGGAGCGAGACAATCATCGCGCATCGTTGCATGCCCATGCTCACTTCGAAGTTGAGAGAGCTAGAACATTGCGTAATTCCCGGAATCTTAATTACCGTATAAGGGTGCTGCGCGAGAACTGGCCTGCTATTCGAGCAGGTTCTGTGGGGTTTGCCACATATCCACTCAACAATAGAAGGGAAAATGGTACTGAATCCGTTACCGTTGTCAGAGAGCATCAGCTTGGTGCAACACCCATAGTCATCAGTAGCAAAAATGGTGCTGCTGCTACTTCTATTAAAGAGCATCAGCAGTCTGCAACGCCTTTCACGGAGGAAACCCCTACCATATCTGGCCATGCTAACAAAATTTCACCTAAAGACACCCGTAATGTCCGTAAGGCATGGAAAATGTTGGAAATGGCAAAATCTGCTGGTGATATGAAGAAATCTAACATGCCTTCCTCCCTGAATTGCAGTTCTCCATTCTCCATGGGAAATAGATCAAGTTCATACAGTCCGATCGATATAATCTTAGGACAGATGAACCAGAGCCTGTCTAATGAAGTGACTCAGAAAAACATTGCAAAGTATGATTGTGGTACAAAAAAGGAAAATACACTACCCACAAAGAACTCCGAAGAAAACCGTAGCTTGCCTGAGAACTATCATGTATCAGTTCATGAAAGGATGGTTTCTTTCCAAGATAGAATGGTTAATCAGGAAAGTCCAAATGGTAAAGTTGCCTCATCAACCCACAGTCAACACATTGATCAAACAACATGCAGTTTATCGTCTGGTCAATCCATGGTGACCTCATCGCTACAATTAGGACCTAGCACTGGGAGCATCGTAAAACCTGACGAACCTTCAGACATTCGTGTTGCAACAACCAATGAAATTGGTACTGCTGGAGCAACTGTTGAAGTTAGAAAAAGTTCTGGACCTGATCGTCATGAGTGCAAGAGAAAACTTTGTTTTGAAACATCTGATGATCAAGGATCCAAAACATCTAGGAAAAGCTGTAAAACTGCAAAAAGTGAAATTTCATCCTTGGCCATACGCGAGTTGAAGCTACTCAAGATAGACAAAACACATGGTTCTGACAGATTCAAGGAAGTTGCTCGAGCAGCAACACATACTATCTTGGCTTCCTGCGGATTTGAACATTCGCCATCACTAGCTCTCGCAGTCTCAAGACCGATGGTCCGCGTCACCAACCTCGGCCTGGCTGACCACCTCCACTTCCGCTCCCTCGTGCGCCGCGCGCGCCTCACCTTCGAGGCGCTCCGCGGAATCTTCCACCGCCAGGACGACTCCGCCGGCGTCCGCAACCGCGTTGACCTGCGCGCCTCCAGCAAGATGCTCTCCGAGGGCCTCTGGCTCCACCGCGACCTCCGCATCGTCGGCACCATCCCCGGCGTCCTCGTCGGCGACGCCTTCTACTACCGCGCCGAGCTCTGCGTCGTCGGCCTCCACACCGCGCCGCAGGCCGGCATAGGCTACATTCCCGCCAGCCTCGTCGACGAGGGCCACCCCATCGCCACCAGCATCGTCTCCTCCGGCGGATACCTCGACGACGAGGACAGCGGCGATGTCCTCGTTTACACCGGAAGCGGCGGACGCCAGCGCAACCGCGTCGAGCACCACGCTGACCAGACGCTCGAGCGCGGCAACCTCGCGCTCCACTACAGCTACCAGTACGGCGTCGAGGTGCGCGTCATCCGCGGCCACGCCTGCGAGGCCAGCCCCAACCGCAAGGTCTACGTCTACGACGGCCTCTACAGGGTCGTCAGCTCCACCTACGGCCCCGGCAAGTCTGGCCGCGACGTCTGCAAGTTCAAGCTTGTGCGCCTCCCCGGCCAGGACGAGCTCGGCAGCAAGAACTGGCACTCCGCCAAGGAGCTCAAGGACGCGGTCGACGCCAAAATCCGCCCGCCCAGGTACATCTCGCTCGACCTATCCAAGGGCAAGGAGGTGTTCCGTGTCCCCGTCTGCAACAAGGTGGACGACGACAGGTCTCCCCTGCTCTTCGAGTACATTGCCCGCCCTGAGTTTACAGTGCCCCCGGTGCCTGGGCTGGTGAAGCGGCAGAGGGGCTGCCATTGTGGTACGGCGTGTGGGTCGAGGTGCAGCTGTGAGAGGAAGAACAGGGCAGGCCTGGTGTACAACGAGGACGGCACCCTTGTCAGGGGACGGCCGGTAGTGTACGAGTGTGGTGCCCTGTGTGGCTGCACCACGAGCTGCGTGAACCGGGTGACGCAGCGAGGGATGAAGCACCGGCTGGAGGTGTTCCGGTCGAGGGAGACGGGGTGGGGTGTCAGGACGCTCGACTTGATCCACCCAGGTGCTTTTGTGTGCGAGTACAATGGCGATGTGGTCCCTGTGGACACTCAATCCGACAATGCGTTGATGGACGAGCGTAGCTTCATCGATCCAAAGAGGTTTCCCGACAGATGGAAGGAGTGGGGAGATGCCTCCCGTGCGCACCCTGACGATGAGGGAACCCAGTTCCCGTGGTTCCCAGGGCCAGGCTACCTACTCGACGTGTCACGGAGGAGGAACGTGGCTTGCTACATCAGCCACAGCTGCAATCCCAATGTGTTTCTCCAGTTTGTTATCCATGGCAATGAGGATGAATCATGCCCTCACTTGATGGTGTTTGCCATGGAGACCGATTTGGAACCACTAGTCCACGGGAGGGGCAGGAAGCTGGGAGACATGGATGAAATGTACTTCGGAGTGTATCATCAACTCTTTGATCCAGACGACAGGCTTGCTCCGAGGCCTGTTTTAGCCAGGACACCAGATGAAGTGATTGCAGCCAAGGGTGTGAAGCCAACATTATCGCCTAATCTCAATACGCTTGCCTTAATTGAGGTGGACAATGGTACTCGTGAAGGACTTGATAAGTTTTTGAAGGCTGCAAGCAGTGAACCAGAAACTGTTCTACATTATGAATTTATGCAAGACTACAAGGT----------------------------------------------------------------------------------------------------------------------------GGATTTGGTAGTGGGCTATATGGGTGTACCAAAATACTCTGGGGTTTCCATGACACAGCACCCTCAGTATATCACGGTCAGGAATGATCGCGGAAGGGATATGCTCAGCCTGGTAGAGGGCCTTCTGGAGAGCACACCTACAGTTAGCAGTGGCGTCAGGCAACCATTTGTTATGGAGACAGTTAAAGCTGACGATGAAGCAAAAATGGGT---------------------------------------------------------------------------------------------------------------------------------------------------------------------------------------------------------------------------------------------TCCTCCTCGTACGGCCTCGCGGCGGCGATCACGATCCCCTCGAGCAACGAGTTCCTCGTCGTTCGTCAGCCACCTCCGCGGTCCCCAGCGGTGTCGTCTGAGGAGTACCGGCGCTACGTCGACAGCGACCTCTACGACCTCCCATGGGCGCCTCTGCGGCCCCTCGCGAACGAGCAACGCTCGGATGTGGCCATCGGCGGCTCGGGCTCCCTCGCCGGACGCCTCGACCTCTCCCGCCTCGACGTGTCCGCCGCCCTCGACCAGATTTTGAACCAATCAGGTTTGACGAATGCAATGTGGGGGGAGTGGCGGCTCCTGAAGTATGTGGAGGAAGCAGAGTTTGGCCCGGACGCTTGTCTCAACACGGTGCTCATCATGGGGTCAATAGAGTCAAAACCGGAGGCGGCGCAAGAGTCATGTAAATGGATGTCCAAGGAATGTGCTTCGGATTTGCTTTCTGGCGCGAAGCCCGGTAGCACCCGCATAGGGCCGTATGCGTATGTTGGACTTCTGAAGTCACAGCTATCTTCAAACTGGACAGCTGCCCCTGCATTGCCCTCTCAGGAGTACCCTCCTGGAATAACACTTGTACCGATGAAGAGTAGGACGCTACAGCCTTTCCGTACAACTAATCTTGTGGTAGTACGAGCAACCAGTGGTGCATGTGGATCGAAGCGTTCTGATTTTGTTGCTTCTGGGGATGCTCTACTAATAGATCCTGGATGCTGCTCACAAGTTCATGCAGAGGGTCTTTCGGTTGTTCAGAGATGCAATCCTGATGCTGTTCTTTTGACACACAAAAACACAATGAATCGCATAGGGAAAGGTAAGATCTAAATATTTTTTAGCAATATTGTAAAAGTTATCATCCTCTTGGTTAAAACATATTCATTTTCCCTTTTTAATATGCAGGACTACTTCCAAACTACATACAAATTCTTGGAGATGTCACCACATGTGTTAATTCCAATTCATGGAAGAATCAATCTATGGCCCAAGCACATGCTTTGTGGATACCTCAGGCACCGAAGGGCTAGAGAAGCCTCCATTCTGCAATCCATAGAGAATGGGGCTCAAACTTTGTTTGACATAGTTTCAAAAACTTATGGTGATGTTGACAGGAAGTTATGGATTCCTGCTTCCTTTAACGTTTGCCTTCATGTTGATCATCTGAACTATCAACATAAACTACCTAAGTGTGTTTCTCCGACGCTGGAATTGCAACGCAACGTTTGCGGTGTGCATGCGGAAGACGAGCTGGGGAAACGCGAACCTGGTAGAGGCGGAGCGGCGTCTCCTGACCTCTCCAACGAGCGTTTCCGGCTGCTGTCCGAGTCGTGCACCCCCATCTTCGACTTCCCCACCGTCGCCCTCGAGGTCGTCTCCGACGAGACCTACTTCCCGGTGTTCCGGAGTTTCTGCGACGAGCACAGGATCTGCATGATCGACGAGCACTACATCCCGACGCTGGTGAACCTGCTGGGGTGGAATCGGCGCCGACCGGACGCTCACGTACACGGATTGGCGGCAGGGGACGTCGCACCCGAGAACCCACGGGGGCAAGGACGTGACGGAGGATCTGTTCAAGAGGATGAGGGGAGGCGCGGGCGCCGGTGCGAACTGCAGCTACAACGGCGGGGTGAGGATTGTGATGTCATTGTTCAAACGGACACATCAATATCCCGAGTACATGCGGAGATTGCAATTGAAAAGATGGTTGCCTGGGATCCGCATTCTGGTGCGCCAGCAAGCCCTTCCTATGTTTGCGTAGTTGACCGTTCAAAGTACGGCACATTTGTCAACAAGGTTCAGGGGACCCAGGGCAGTCGGCTACGTAAAGATGAAGCTGTGATGCTTACTGATGGGGATTATGTGACTTTTGGAACTGGCAACGCGACCTTTAGAAAAGGTCATCACGGATTGATCCATCATTGCAGGCAGTCATGACATCTATTGGTGCATATGCTACTCGGAAGTGGAGTGATGATTGTACGCATGTTCTTGTTGATGAATCATCTCCATTGACACCTGAGCTCCTAGATGCAATCTTGACAAAGAAGCAGATCATCTCAGGAGACTGGTTCAAGGCGATGGCCGAAAAGAACATACAAACTGAAATCCCTTCTTGCACTCAATATATTCCAAACTTGACTCTTGATGGGATGGAGATAAAGATGGTGGAGATCAAGCTCATTGAGAGTTGCCTGGCAGGCTATACTTTTATCATGGGATCATCAGAAAAGTATAAATTTGGAGAGAAACTTCATGCATTACTGGAATCAACTGGAGCAAAACATATCCATATTGATGAGTTTTGTGCAAACAGCCAGGATTCTGGAGCTGGAGATAATGACCAACAGATTCTTCTTGTTCCTGCAAAATCTCCTTTGGAATTCGGTAAGATGCGTGCACTATTTCCGTTGTCCAAGATCACTGACGTGAAGCTGTTTGCTGCTATATTGTCTGGCCGCTTGGAAGCAGCTGCTATTGAACCACCCGCTTACATTGTTGCATCCTCAAATTCGACGGATGAAACTATTGTGGCGGATTCTGATGTTGAAATTGATACTGCAACTTCTGATCATACTGTTGCTGCTAGCAAGTCTCAACATCAAATTGAGCACAGCTCTGATGATAAAAAGGAAGTCACAGTTACAACCAGTGAACATGCTGTAAATTTGGGAGAAACGAAGGCCAACATTAATATTCACATAGACCTCGAGAGAGATGAAATTTCGAAACCCATGGAGGATGATGTTAAGGTCATAGAGAAAACAGCAACGTATGGGTTCAAAGCTAGAAGTGAGGATGTTCGGGTTATAAACAAGGTACCAAAGGATGAGAACTCCGAGGCTAGCAGGAATGAGACTTGTGATGTTATATTTAGTCAGGATCTGATTGTGAAAAGCATCCTTCAGTCAGCTCCTGCTATGTCAATAGAAACTGGAGGCATTAACTTCAAACGCTTTAGAAAGAGGGAGACTGTGTCTGGAAACAGCTTCAGGGACCTTGTTGCATTTGCACGAGAACCATACAGAGAATCTGATTATGAACGTGGCACATTAACCGATTTCATGCGAGAGGAGAAGAAGCGGAAACAAATGGAGGCCATTGCCGATGACCTCTTCAACAATTCGAAGATGAAAGCAAGGAGAAAATCACCTAGCGTATGTGCTCCACTTTGGAGCGATGGCTGTCTTCATGGTGCCTTCAGTTCTCAAGTTTATGTTTGCTTGTGTTGTGCTGAATTCTGTTCTCAAACCAATGCTTCTCCATTCCATCCACATTGATTTGCAGGGATATTCACCTTCCAAAATGGGCCTCCAAAGCTTGAATTCGCAGTTAAACATTACTGCACTTTTTGGGTGGATTAGGGGAGATACAAGAACACGTGAATTGATCCCTTCGGCTGAATCATACATGCTCACAGGGTCAGCCTCAGAGGTGTTTTTGTGTTTCTTGGGTGAACTCCTTTTCCAGGACCTATGCACCCGATTCATGATTTCCTTAACCATTCCTTGGTTTCAGGTAGACATGAAGCCACGTGAGGTATCTATTTCTGCTGTTTCTTCTATTATGGAGATTCCTCCGGCGGATTGGGATGCCTGTGCTGTTAATTCAGCTGATCCTGAAAAGTTCAATCCTTTTCTTACCCACGCATTCCTCTCAAGCTTAGAAGAGTCAGGTTCTGCAGTGAAGGAAACAGGATGGTTACCTCTGCATGTTGTTGCACGGGACGAGAATGAAAATATTATAGGTGTTGTTCCGCTTTACCTTAAAAGCCATTCTAGGGGAGAGTTTGTATTCGATCATTCATGGGCAGAAGCTTACTACAGTTACGGACTTGAATACTATCCAAAGTTACAGTCTTGTGTGCCTTTTACTCCAGTAACTGGTCAAAGAATATTACTTCGAGATACATCCTACAGGGATCACGTTTTTGATGCTTTAGTAAAAGCTTTGAAGAGTATGACTACCAAGCTGAAGGTGTCATCGCTACATATAACTTTTCCATCTGAAGGTGAATTCAGCAAGTTGAAGGATAGTGGGTTGTTACAGAGAATTGGGATGCAATACCACTGGAGAAATCGAAATTACAAAAGTTTTGATGAGTTTTTGATGGATTTGAAGCAGCCCAAACGAAAGAATATTAGACAAGAACGCAAAAAGATTCCTGCTCAAAATTTGAAAATGAAGCGACTTTGTGGAGATGAAATAAAGAGCAGCCATTGGGACACCTTCTATAAATTCTACCGTAACACAACTGATAATCACTGGGGCAGACCGTACTTGACAAGGGAATTCTTTCACCTTTTGGGAGAAAAAATGGGAGACAGGGTAATGCTTATTGTTGCTGAACATGACGATAAACCTGTTGCTGGAGCTCTTAACCTTATTGGAGGCGATACATTGTTTGGTCGCTTATGGGGATGCCTACCAAATGCTTATTTCCCCAATTTGCATTTTGAAGCTTGCTATTATCAGGCCATTGAAGCAGCCATAGAATTAAACCTTAGTAAGGTTGAGGCAGGTGCGCAGGGAGAGCACAAGATCCAGCGTGGTTACCTCCCAGTGACAACATACAGCTGCCACTACTTCTTAGATCCTGGTTTTGCGACAGCTATAGGAGACTTTCTTGCACTTGAGACAGCTCAGGTT------ACTCAGACGAAGCGCACCAAGAAGGCCGGAATCGTTGGAAAATATGGCACTAGGTATGGTGCTAGTTTGCGTAAGCAAATCAAGAAGATGGAGGTGTCTCAGCACTCCAAGTACTTCTGTGAGTTCTGTGGGAAGGTATGTCTTCCATT---------------------------------------------------------------------------------------------------------------------------------------------------------------------------------------------------------------------------------------------------------------------------------------------------------------------------------------------------------------------GAATGTCCTGCAAACTTTTGTTGATACAATGTCTTCAGACAATCACTCTCAAGTTCTATACCAGGTGTTACATCTTCTTGACAAGGCTGGAGATAGTGCTGCTGCTGTGGAGACATTTGTACAGCACAATCTGTATCCTCTTCTGATCAACTGTTTGATTGAGTTATGTTTGGTTTCGTTTGGTTTCTGTAGAGATGAAGCGATTTCAGCAATTGTTCTGGATGCCATAAAGCGTCTAGCAGAAATTCCTAAAGGAATTGATATCATATTTCCACCAGATGGTCAAGGATCTGTGCAACTCGACAAAGTGGCAGCCCAGTCATCCTCAATGGCACGGGTTCGCATTCTATCATTGGTTGCTAAGCTCTTTACTGTGTCAAGTTGTATTGCTACTGCAATTCGTGACTCAAACCTTCTCAGCTTATTTGAGGATGAGATAAAAGATAGAAGAGATATGCTAAAAACCCTGAGCGCGCTAGAGGTTCTCTATGAGGTAACAAGATATTTTTTTAG--------------------------------------------------------TTCACTTATATGGCTTGTTACAAATCTGCTCTTGGCCATAGACAAAATATTGAGGATGGAAGAAACTCAAAATAATGATGAAATTGAGAGTGCATTGGAGGCCTTAGGTCTAATTGGTACAACAACTCAAGGAGCACGCTTGTTGCTCACAAATCCATCAAATGTTGTCAGGCATGTGGTAGAAACATCATTTGATCGACATGGCAGAGGTAAACAGCTGGCTGCTTTACATGCCTTTGGAAGCATATGTGGTGTTGATCGGCAAGAAGACCAAATGAAACTGGAGGATCAAGCGGAAGAGTGTTTGAAGAGATTGGTCTATACCACAGCAACAAACAGTCCAAAATTAACCCCTTCGGCTCTTCTTCTATCAGTTCTACAACAAGACCCAGATATACGGACAGCTTGTTATAGAGTACTATCTGGACTGGTTGTCCGAGTTTGGTGCCTAAGGGAAGTTTGTTCAAATTCAGAGATAATCAGACTTGTTACGGATCCAACAATGGAGACAACAAAACTTGGTATGGATGCACGGTACAACTGCTGCGTGGCAATCAACAAGGCCTTATCTTCCTCGCATCTTCTTCATGAAGCAAGTCTTGCTGATCTCATTGGGAAGTTGAATGAAGCGGTGAGACGGGGTCCTTACCTTCCTAATAGGAAGCGTGTGGAGCCGCAGCCGGTTGTTGTCCCTGCCGATAGGTTC----------------------------------------------------------------------------------------------------------------------------------------------------------------------------------------------------------------------------------------------------------------------------------------------------------------------GAGCAGAAGAAGAGGCACCATCAACTAAGAACCGTGCTATGTGGAAGGTGCAAACTCTTGTCGCATGGACATATGGTGACTGCTGTTGGTGGCCATGGTGGTTATCCTGGGGGCAAGCAGTTCGTTTCGGTAGAACAACTCAGGGAGAAGTTGTCGTACCTCCGTCATGAGAAAGCCTTGGTAGTGAAACTGGTTGACATAGTTGACTTCAATGGAAGCTTCCTGGCACGTATACGTAATTTCGCTGGTGCTAATCCTATCATACTAGTTATTACTAAGGTTGATCTCCTTCCTAGAGACACGGATTTGAATTGCATTGGTGACTGGGTTGTGGAGTCAGTTGTCAAGAAGAAGCTTAACATCCTTAGCGTCCATTTGACAAGCTCAAAGTCATTGGTTGGCATCACTGGGGTTATATCAGAGATTCAACAGGAAAAGAAGGGTTCAGCAAATGTTGGGAAATCTGCATTTATCAGTGCTTTGCTAAGAACAATGGCATATAAGGATCCGGTGGCAGCTGCAGCTCAAAAATACAAGCCAATACAATCTGCTGTTCCTGGAACAACCCTTGGTCCTATCCAGATTGAAGCATTTTTAGGAGGCGGGAAATTATACGATACACCTGGAGTCCATCTTCACCATAGGCAAGCAGCAGTTATCCATGCTGATGATCTGTCTTCTCTTGCACCACAAAGTCGTCTAAGGGGGAGATGTTTTCTTGCTAATGATACAGATGTTGTATTGAGTGGGAATTCATTGTTCTGGGGTGGACTAGTCCGTATTGATGTTGTCAAGGCTCTTCCACGTACCCGATTGACATTCTATGGACCCAAGAAGCTAAAAATCAATATGATCCCAACCACAGAAGCAGATGAGTTTTACAAGAGAGAAGTTGGAGTTACATTGACTCCCCCCACCGGTAAGGAGAGAGCTGAAGGATGGCCGGGGCTTCAGGGTGTTCGCCAGTTGCAGATAAAATATGAAGAGCGTGATAGACCTGCTTGTGACATTGCGATCTCTGGACTTGGGTGGATTGCTGTTGAACCACTTGGTGTGCCATCTAGCAACCCTGATGACAGTGTTGAGGAAGAAGATGATGACAGGGGCGAGCTTCATTTGACAGTACATGTACCCAAACCAGTTGAGATCTTTGTCCGTCCTCCATTGCCCGTCGGTAAAGCAGCACTGCAATGGAGGTACCTCATCGTACGGAACGTACCGGCTCTGGGATGCGGCGACGAACTCGCCAATCTGTTCGGGACGTACGGCCCAGTGGAAGAGTGCAAGCCCATGGATGCCGAGGACTGTGAACCGTACACCGATGTTTTCTTCATCAAGCTCTCACAGGTCAGCAATGCAAGGGCTCGGATCCGGCGAGATCTCCTCGATCCCGTCGCGATTCCACCGGAGATGGCCGCTGAGGACCAGACCGACGCAGACTTCTTCGACAAGCTCGTCGACGACGAAGACGACCTATCTCCAGCCCCTGCACCTGCTCCTGTTCCCACCAAGGAGGACCAGGAACAGGTGGCAGAGGCCGCCTTGATTCGAGGCGTCACCAGCCTCAGCCTCGCTGACGGCGATCCCGAGCCGTCCGCGGCACCGCCTCCCGCCGCAGAGGTGCCTCCGGAGGGTGGGTCACCGGATTCGGGGAAGGGCGGCGTCCACACCACGGTCAAGCAGGTGCAGTGGGCCTCCTTTGGAGGCGGCGGCGACGATGAGGTTGATCCATTTGGTGATCTATCGGGAGGTGCCGGCGAGGAGGGATTTTTTGGGAGCATGGCTGGGAACCAGAGCTTGGAGAGCTCCGTGGTTGGGAGCACGGGAGCGTCGGATCACGTGTTCTTCGGCGGTAGTCAGAGCTTGGCCACTGAGGTGACGGATCAAGATTTTTTCGGGGGTTGCCCGAATCAGAACACCCATGCGCAGCAGCAGCTGGAATGCAGCGGCAGTGGTACTGTGGATTCCACGGATCCCAAGTATTTGGAGAGCATTTACCCTGGGTGGAAGTACGATGAGGCAACACAGCAGTGGTACCAGGTTGATAGTTTTGATACTTATGGGTGCGCTGCCCAGGTGGACAATAGTAGTGAGAATGTGCAGCAGCAGCAGTTTGGTGTTTCTTACCTGCAGAATTTAGCGCAGGCAGCGCTGGAGACGATTGCAGAGGAGGGCACCACTACAGGGAGTGTATCGACCTGGGGACAGGGGGGCGTCTCAGAGTACCCACCCAACATGCTGTTCTACACGGAGTACCCAGGGTGGTACTTCGATACCAACACGCAGCAGTGGCAATTGCTTGAGTCGTACCAGCAGGCCACTACGCAGACTGGGACAGCTAGTGCGGTTCAGGATGGTGCAAACCATGGTGTTGTTGCATCTTCTGGTGGGACAAATTATAACGTCAAACAAACCGAGGATCTTGCTGTCCACAATCAGGTGACCCAACATAACTCTTTTACAAATAGCTATAGTCATCAGACCCAATGGCAGACGGATGCATTTGGCAACACTATGCAACCAGAAGGTGTAACAGGTAGTCTATCAGGAAGCTTCTGTGGATCTGATCAGCATGTGAATGCCGAATCTTTCAGTTCCTCCACAAATCATCAGGTTGCTTTTAACACAGCTGAAATCACTACAAGTCATTATGGCGGCAACAAGATAGAATTGTCAAGTCTTCAGAGTGGTTACAACGCAATTGTTGGTCAACAAGCCGGTTACAAGGGTTTTGAACCTTCCATGGACCACCAGGGTGGTTACAAGGGGTTCGATCCTTCCACAGTTCACCAGACTGGTGACAATAGATTTGAACATGATGCCAGTTTGAAGGGATTTGGACCTTCCTCAGGTCAACGTTCTGGTTACATGGGATCCCAACCTTCTACAGGTCACCATTGTAATCACATGGGATCTGGAACTTCTTCAAACCACGGTTATGGCGATGTCAATGGTCTTGTGGATTCACAATGCTTTGTTCCAATGGAAGGAATTAACCACAGACAGAAACAAGCTCATGCAAGCCCCCAAGTTCACTTGTCAAATAGCTATCTTGGTTCTGAGAACTCCATGGACTTCTCTCATCAACAAGTTCTTGGTGCAAATGCTTCACACATGCAACTTGGTCATTCCAAGTATGAAGAGAGGTCATCGGCTGGACGGCCGCCACATGCTCTGGTTGCTTTTGGGTTTGGAGGGAAGCTTATAGTTATGAAAGAAACCAGCTCAATGGCCGCAAACTTTAACAGTGGAAATCAGGGGAACTCTAGTGGCACAATCTCAGTTCTTAATTTATCAGAGGTTGTCACTAGTAAAGCTGATGCTTCAAGCATCACTAATGGCAGTGCGCTTAGTTACTTCCATGCTTTATGCCGTCAACCTGTTCCTGGTCCTCTTGTTGGTGGAAGTGCTGGATCAAAGGATGTAAACAAATGGCTTGATGAGATGATTGCATGGTATGAATCTTCCACCAGTGAATTCCAGAGAGGTGATACTCGCAAGTTGCTTATTTCGTTGCTGAAGATACTATGCCAGCACTATGGGAAACTACGGTCACCTTTTGGGTCTGACCCATCACAAGAGGATACAGATGGTCCAGAAATGGCAGTAACTAAGCTCTTTTCATCTTGTAAGAGAAGTAGTGTTCATATGGGGGATTTTGGATCCAATGTCCATTGCATGAAAAATATACCCTCCGAAAGTCAGATGCAGGCTGTTGCTCAACAGGTCCAAAATCTTCTAGTTTCTGGGAGAAGAAAAGAGGCCCTTCAGTGTGCCCAGGAAGGTCAGCTGTGGGGACCTGCAATCGTACTTGCTTTACAACTTGGTGATAAGTTTTACGTGGATACAGTGAAGAAAATGGCTCACTGTCATTTTTTATCTGGGTCTCCTTTGCGAACATTGTGCCTTCTCATTGCTGGACAACCTGCAGATGTTTTTAATGTAGAGAACAACATCAACAGCAGCTATCTTACGCTAGGTGCATCCCAGCAGCCTGTGGAGCCTAGTCCTAATGGCATGCTGGATGATTGGGAGGTGAATTTGGCTATTATAACTGCAAATAGGACCAAAGGTGATGACCTAGTAATTACCCATCTTGGCGATTGCCTTTGGAAAGAGAAAAATGAGGTTGCTGCTGCACATTCATGCTATTTAGTTGCTGAACTAAATGCCGACTCATACTCTGAAAGTGCAAGGTTATGTCTGATTGGTGCAGACCACTTGAAATGTCCTCGAACATTTGCCAGCCCTGAAGCCATTCAGAGGACAGAGGTTTATGAATATGCGAAGGTGCTTGGTAATTCTCAGTATATCCTTCTACCCTTTCAGCCATATAAGCTGATATATGCATACATGCTTGCGGAAGTTGGAAGGGTTGCTGATTCTTTGAGGTATTGCCAAGCGTCTATGAAGGTGCTGAAAGCCTCTGGCCGTGCCCCGGAATTGGAAGCATGGAAGCAATTAATTTTCTCCCTGGAGGACAGGATACGTACTCACCAGCAGGGTGGGTATGGCACAAATCTTGCCCCTGCGAAACTAGTTGGAAAGATTTTTACCTCGCTTGATAAATCTATATCCCGCATGATGGGTACACCGGCCACGCCACTTCCACCATTGCCACAGGGCTCTGTTAGTGATAGAGAGAGCTATTCTGCACCTGCAGCTACACAATTTGTAAATAGCCAATCAGTAATGACAATGCCATCATTAATGCCATCCACATCAGTGCAGTCTATGAGTGAGATGGCAGAAAATAGTGGTGTCACTGGCAGGAAGATTGCACACAACAGAAGTGTTTCTGAACCAGACTTTGGCAGAACCCCGAAACAGGGTGCTGGATCAGATAGCACGCAGAGCAGCGCATCAGGATCTGGTAGTACACGATTTGGCTGGTTAGGTTCCACACTGCAGAAGACAATGGGATTTGTTTCAAAATCACACCACCAGGCAAAATTAGGGCAACAGAACAAGTTTTACTATGATGAAAAGCTGAAGCGATGGGTGGAGGAAGGTGCTGAGATTCCTGCGGAGGAGCCTCCCCTCCCTCCACCTCCAACAAAACCCTCATTCCAGAATGGTATGCCAGACTATATCTTAAATGGCCCCGTTAGTGGAAGTCATACTCCCAATGGAGTCGCAGAATGGAGATCTTCAAGTTCTTCAGAGCATGGTTTGGGGATGCCACCAATTCCGCCCAGCCAGAACCAATTTTCTGCTCGTGGACGGATGGGTGTCCGATCCAGATATGTGGACACATTTAATAAGGCTGGTGCAACCGGAGCGGTACCATCTTATAGCAAACCGGCTGCTCCATCTGTGACACCACCAGCTGGTGCCAAGTTCTTTGTACCCACTGCAGCTGTTGTCGCTGCAGAGCAGATGCCTTACCAAACAGCGGAGACACACAGTGAAACCTTCCGTCTGGACGAGCGTTTGCCCTCACCCCCGGCAGAAACGTCATTTTCTTCACCCCCACC---------ATTTTCAGCACCAATGTCATCTACCATTCAGCGGTATCCGAGCATGGACAACATCGCTACTCCCAATCAGGGATCCGGGGAGTCATCTGGAAGTAACGGTGGCTCATTCTTGAGATCACGAGCAGCATCATGGAGTGGAGCATACTCTGAGCAATTTAGTGCTGTGGCAGGCGCTAGATCACCCGACGGACGGACCATGCCCTCGCCACTACTGCCTGGCAAACCCTCGCATAGTCACTCCAACAGCAACTCATCTGTGCAATTCAACGGTTTGGCAGAGGATCTTCATGAGGTTGAGCTCGGGGGTCTCCTCTTGCATCGAGCAGCCGATGCGC-----------TTGTCTCCACCGGGCTTGCAGATGCTGGCTA-------------------------------------------------CACATACGTCAAT------------------------ATTGATGATTGCTGGGCAGAACCACAGCGTGATGCCAAGGGCAATCTTGTGCCCAACAAGAAGACGTTCCCACACGGGATAAAGGCGCTTTCAGACTATGTTCACAGCAAGGGCCTCAAACTAGGGATCTACTCTGATGCAGGATACAAGACGTGTGCAAAGGTTCAGCCTGGATCCCTCGGCTTCGAGGAGGAGGACGCCAGAACCTTCGCGTCATGGGGAGTCGACTACCTCAAGTATGACAACTGCAACAACGGCGATCTGAAGCCATTGGAGAGGTACCCTGAGATGAGCAAGGCTCTGATGGCGGCAGGCCGACCAATCTACTTCTCATTGTGCGAATGGGGCGACATGCACCCTGCGCGGTGGGGCTCGGCCTACGGGAACAGCTGGAGAACCACCAACGATATCGAGGACACCTGGGAAAGCATGGTCTCGAGGGCGGACCAGAACGAGGTGTGGGCCGAGTACGCGCGCCCCGGTGGCTGGAACGATCCGGATATGCTTGAAGTAGGCAACGGGGGGATGACAAACGACGAGTACATTGTGCACTTCAGCCTGTGGGCTATCTCAAAGGCGCCTCTGATCGTCGGCTGCGACGTGAGGCGCATGTCGCAGGACACGTACCACATCCTGGCCAACAAGGAGGTCATCGCCGTCAACCAAGATCCTCTCGGCGTGCAGGGAAAGAAAGTGAGGATGGAGGGGAGCAGCGAGGTCTGGGCTGGTCCTCTGGCCGGGTACAGGACGGCGGTGGTGCTGCTGAACCGGCACGCGAAGGAGGCGGCTCAGATCACGGCGCACTGGGACGACATCGGCCTCCCCGCCGGCACGACCGTCGAGGCCAGAGACCTGTGGCTGCACAAGACGCTGGACGTCAAGTACACGGACAAGATGGCCTTCAACGTCACGCCGCACGCGTGCAGGACGTTCGTGCTCGAGCCTCTCATGTCTCAGATGAACATGAGGAGGCAACCGAAACCCGGTCTCCTCCGCGCCGTCGCCGCCATCTCCGCCGCGTCCGTCTCGCCCCAGCTCCCAACCTCGAGGCCCACGAGGCACGCCGCGCCCTTCCTCGCGGTCCTCCTCCGCCGCGGCCGCGCCGAGGCCGCCGCGTGCCTCAACCGCCACCTCCGCCTGCTGCCCCTCCCGGAGGCGGCCTCCCTCCTCTCCGACCTCCCCTCCGTCCGCGACGCTGTCTCCTACAACACCGTGCTCGCCGCCCTCTGCCGCCACGGCCACCGCGACCGCGCCCTCACCCTCCTCCGCCAAATGTCCCACGAGACCCACCCTACCTCCCGCCCCAACGCCGTCTCCTACACCACACTCATGCGCGCGCTCTGCGCCGACCGCCGCACGGACCAAGCAGTCGCGTTGCACCGATCCATGCAAGCCCGCGGCGTCCGCGCCGACGTCGTCACCTATTGCACGCTCATCCGTGGGCTATGCGACGCCGCGGACGTGGACATGGCCGTGGAGCTGCTGACTGAGATGTGTGAGAGTGGTATTGAGCCCAACGTGGTTGTGTACAGTTGTTTGCTCCGAGGGTATTGCAAGACTGGGCGGTGGGAGGACGTAGGCAAGGTGTTCGAGGAAATGTCCGTAAGGGGGATTGAGCCTGATGTGGTGATGTACACTGGTTTAATCGAGAGCCTGTGTAGAGAGGGGAAGATAAGTAAGGCAGCAAAGGTGATGCACACGATGTTGAAGCAGGGATTGGAGCCAAACGTAGTTACGTACAATGTGCTGATCAATTCCATGTGCAAGGAAGGATCAGTGAGGGAGGCGATCAGTGTGCGGAAGATGATGGCGGAGAAGGGGGTGGCACCGGATGTTGTGACATACAACACACTGATCACAGGGCTCTCTGGTGTGCTCGAGATGGATGAGGCAATGGGGCTGCTCGATGAGATGATTCGAGGAGAAACTACAGTTGAGCCTGATGTGACGACATTCAACTCGGTTATACATGGGCTTTGTAAGATTGGTAGGATGAATCAAGCATTCCAAGTTCGTGCTATGATGGCTGAGAGGGGGTGTATGTGTAACTTGGTGACGTTTAATCTGCTGATTGGTGGACTCCTTAGAGTCCACAAGGTAAAGAAGGCTATGAAGCTGATGCATGAGATGGCTAGTTTTGGGTTGGAGCCTGATTCATTCACCTACAGCATATTGATAAATGGCTTCTGCAAGATGTGGCTAGTTGACCTTGCGGAAAGATTCTTGCCTAAAATGAGAGATCGCGGGATAGAGCCTGAGCTGTTTCACTATATTCCTTTGCTTGCAGCTCTGTGTCAACAGGGCATGATGGTGCGGGCTATGAATTTGTTCAATGAAATGGATAAGAACTGCACACTAGATGCTGTTGCATATAGCACTATGATCCATGGTGCTTGCAAATCTGGGGACATGAAAATTGCAAAAGAGTTGCTTAAAGACATGCTTGATGAGGGACTGAGTCCTGATGCTGTGACATATTCTACGCTAATCAACATGTTTGCAAAATGTGGAGACCTAGGAGAAGCAAAGAGGGTGCTTAAACAGATGACTGCAAGTGGCTTTGTGCCTGACGTTGCCGTGTATGATTCACTGATCCGAGGTTATAGCATTAAAGGCGAGACAAACAAGGTTCTCGAGTTAATTCGTGAAATGATAGCCAAGGATGTAGCTCTTGATTCAAAAATTATTTCGACTGTTATCACTTCTCTGATTGCGAGCAATGAAGGCAACACATTATCACAGAGTTTGCCTGATTTGGGTACAGAAATGTCAAAAGGCGGCATCACCGCACCCCAGGAGTTTTTGAAAATGCTACATAAATTGTGCCCTGAATTTGAACCTGGCGTTGCTTGGATGGGCCGACCTCCGGCGAACGGCGAGCCCTCACCGCCTCCTCCTCCGGGCCGTTGCCACTTCTGGCTCCCCAACAAGCGCCGCCACTGCGCCAACTCCCCCCTCCCATCCTCTCACACTGTGCTCGAGGAGAACCTGCAGGCACACGTCAACAAGTGCCCCCTCAAGAAGCAGGCCGCCGCGCTCGCCTCGCAGCCGTACTACTCCAAGGGCATCAACGCCGGCGGGGGAGAAGCCGGTGGCGGCGTCACCTCCGCCGCCAAGCGCGCCGCGGTGCACAGGCTCACGGAGGAGGAGTTCCGGGGCTTGCTCGCGAAGATCCGCTTGGCGCATGCGGCGGCGGCCGTGGCAATGCGCGAGTCGTACCTCGTCACGGATGCCTGCGACAAGTGGATGAGGGGGCAGGTCGATA------------------------GGAAGTTGCCGTACCAGGAGAAACACGTTGCACAGCAAGCTTCCATCATTGGGAACATGGAGACATTTGGATTGCTGCGGAGGGGAGGCACAGAGAAGGCAGAGGAGGAGATGACGGCGGCTAATGCTCCAGCGATTGTTGAATTTGGCGCTGGAAGGGGGTACTTGACTCAGATGCTGGCGGATTGTTATGGGATTAAGAATGTCTTGTTGGTCGAGAGACGATCTTACAAGCTCAAGGTCAGTCAATCTATAGTAATAAACATAAGCATTGATGTGGAATATAAAAACAATGCAGTTGAGGATTTGAATCTGCATGGAATAGAGGCGTTGAGTGGAGTTCAGTATCTAGCAATTGGAAAACATTTATGTGGACCTGCAACAGATAAAGCTTTCCTCTCAGGATTAGGGATTACCGAGGAAGAGTTCCATGCCATGACATGGTTTAGCAGTTGGGCTGTGGATGGCGACCACGGCTCCCAGGATTCCTCTCTGGAGGTTGAAGACTCGTCTTCTGAAGT------CAGAGAAACAGAGAAGCCTGATCCGGAGGTCATCGGAGTTGAGAGAATCATCCGCAGTATACCGGCTAGGGAGAGGACCGCTTTTGGATTTTTGTGTAAAGATATTATTGATACAGGGAGGCTGTTATGGCTTAGACACAAGGGTCTAGATGCAGATCTTGT-AAGCTACGTTCCGTCAAATATTTCACCAGAGAACCATTTACTCATCGCGAAGTGTAGGTCTGCCGCCGCCGCCGCCGCGACGTCGTCGTGGGTTCTCCGGAGACCCTTCTCCTCGGCTCTCCTCTCACGCCGCACAAACCATTGTATCCTCCGTACCACCCTCTTCTTCTCCGCCTCCGTCCCATCCTCCACCACACCAACCCCGCCCGTGCCTCCGCTTGCCAATGGAGGCGGTGGCATGAGGTGGGAGTCCGCACGGAAGAAGAGAGTTGTGCTCCGCGTCGGCTACGTCGGCAGCGACTATCGAGGTCTTCAGAAGCAGCGGGAGCTCAGCGCGGATTCGACCATTGAGTCAGTCCTGGAATCTGCCATCTTCAAGGCAGGGGGCATTCTTGAGAGTAATTATGGAAAGCTGCAAAAAGTTGGTTGGGAAAGGAGTAGCCGGACTGATAAAGGGGTACATTCGCTGGCTACGATGATCTCTCTAAAGATGGAAATCCCTGATCGAGCATGGGAGAACGATCCTGATGGCATTGCTCTTGTGAATTTCATTAACTCAAATTTACCAAACAATGTCAGAGTTTTCAGTGTCTTGCCGGCACAAAGGAGTTTTGATGTAAGGAGGGAATGCTTGTACCGGGAGTACTTCTATCTTCTGCCTGCTGAAGTTATTGGGATTAAAGGTGGTTGTAGCTCTGAAGAACTAGAGGAGCACTTGTTGGAGTTCAATAGCATACTGAAAGGTTTTGAGGTACATAATTACACAGCCTGTGCCAAGTATAGGAAAGTTCTAGCAGGAAGGCGCCGAATGGTCAAAGGTACAAGCTCAACAGCAAATTCCATGTCCTCTGAAATGGGTATGGACCAAAGCTCTTCCGTTGAGGGTGCTACATCAGACCAGGATGAAGATACTTGAATTTTTTTATCAATAATTGATTCTAGTGCACCAGAATACAATTATAAGAAGGATAATAAGCAACTTTCTGAGAACAGGGTGCAGATTCAAGCTAGGTGGCTCCATGAGCCCGATGAAAATGATAGACTAAATGCTTCACACTTCAGAGATATCCTCACCTGCTCCTGCTGTGGAGACTTGCAGAGTTCATCAGGAATTCAATTTGTGGACCTGACCATATGCGGAGTATCTTTCATGCTACATCAGCA---------------------------------------------------------GATCCGGAAGATGGTTGGTACTGCTGTGGCAGTGAAGCGTGGATTACTACCCAAAGATATTATAGCACTGTCTCTTGCAAAGTTTCGCATCATTTTACCAATTGCCCCTTCTGAAGTTCTGATCCTTAGAGATGACAGTTTCTGCTTGAGGAACTGGCAAGGGAGTATTGTTCGCCCTGGGATCCAGTCAATGAACGAATCTGAAGAAATCCAAGGGGTTATGGAGTTCGACAAGGCGGTTCTTCTACCTGAGCTAGCAAAATTCTTGGATGCATCCATGCCTCCATGGAAAGAATGGGTGGAGAACTTGGACCAGTTCACCAGTATACCAGATTCACAGTTGGATGAAGTTAGGAAGGCTTAGAGAGTATGGAAAGAGGATTACGATCGAGGGTGCAGAGCATCAGGGCGCGAATTGTCGCCTCATGAGCAACAGCACCCTGCATCTGGCCAAAGCCCGTGTGAGCTGGACAAGAGGCTACACATCCGGGCGTCAGAGAGGACGGACCCTCTCCCATGCCCGACGACGACGGCGACGAAGACGACAGCACGGCATCGAGCCTCACGCTGCGCGCAAATCTCTCTCGTGAGGCGTAAGGGCTCGCGACTGGCCCTTGCTGGAGGTAACCTGTCGTCGCCAGTGCTGGTGCTGTTTGATTTGTTCGTTCATGAGGACAGGAGAAATATGACATCTGCGCGAGGAGGCGACAAGCCAGCTGCGTACAACACTGATCGGTCGCTGGCTCGACTCGGTGGCTACGCTCTGGACACGCCGGAGCAGGAGACTGTTACACTCATGAGGAGGCTACGC------------GCGGGCAATGTGCTGTGCTCGTGGGGCAGGGGCGAGGACGGGCAGCTCGGGCACGGGGACGCGGAGGACCGGCTCGTGCCGACGGTGCTGAGCGCCTTCGACGCGCCCGGGATCGCGTCGGTCATCTGCGGCGCGGACCACACCACTGCCTACTCCGAGGACGAGCTGCAGGTCTACAGCTGGGGGTGGGGGGACTTTGGGAGGCTCGGGCACGGCAACTCCAGCGACGTGTTCACGCCCCAGCCGGTCAAGGCGCTGCAGGGGTTAAAGATCAAGCAGATAGCTTGCGGGGATAGCCATTGTCTTGCCGTGACCATGGCCGGCGAGGTGCAAAGTTGGGGGCGTAACCAAAATGGACAGCTTGGTCTTGGAACTATTGAAGACTCGCTGCTCCCACAAAAGATTCAAGCTTTCGAGGGTGTCTGTGTAAAAATGATTGCTGCTGGTGCTGAGCATACTGCCGCTGTAACAGAAGATGGTGATCTCTACGGATGGGGCTGGGGTCGATATGGTAACTTAGGTCTCGGTGATCGCAATGACCGCTTAGTCCCGGAAAAAGTTTCTTCTGTGGAGGGAGAAAAGATGGTGCTTGTTGCATGTGGATGGCGCCATACCATCACTGTGTCCTCCTCTGGTAGCCTGTACACATACGGCTGGAGCAAGTATGGCCAACTAGGGCATGGTGACTTTGAAGATCATCTAGTTCCACAAAAATTGGAAGCCCTAAAAGATAGCTCCATATCTCAGATTTCAGGTGGGTGGAGGCATACAATGGCACTTGCAGCAGATGGAAAACTTTACGGATGGGGGTGGAATAAGGTGTTTGGACAAGTTGGCGTTGCCGACAATGTAGATCACTGTTCCCCCGTACAGGTCAATTTTTCGGATGAACAGAAAGTTGCCCAAGTTGCATGTGGATGGAGGCATACTCTTGCTCTTACAGAAAATAAGAATGTTTTCTCATGGGGAAGGGGTACCAGCGCACAGCTTGGTCATGGTGAAATAGTCGACAGGAACACACCCAAGATGATTGATGCCTTAAGCTCGGATGGATCTGCTTGCAAGCAGCTGGAGTCATCAAAAGCAGTTCCAATGGCAGCCAAAGTTTGGGTCTCGCCATCGGAGCGATACGCCATCGTCCCTCATGAGAATGTGTCAGGCGGAACAGCATTTAACGGTGTAGTGGAAGAGTTGAAGAAAGAGACTACTCGAGTTGTGCATGTCCTCCCAGTTTCTGATGACGGTGGAAGCACAGCTGAGATTGTTCGCGTGCTTGGTGGACCTGCTGTGGGGGACATAAGATCAAGATGCTTGAGATTGTCTGATGAAAGCACAACAGAAGCCCTTTCTGTTCGTACATTGCTTGGGCACCGTTTGCCTCTTGATCCTTCAGAAGCAAAGTTGGAGTGGTACCAGATTGTGGAAGGAGAACACTCTTTATGGGATGGCGTCTCTCGTCCATACAGGGAAACAATCCGTGCATTTTTGGTCTACTTCCATAATGAGATCCTTCGACGATCAGTTGAAACATTTTGCTTCACCAATGGCAGCATTGGGAATTTCTTTTTTGCTGGGGCACGCATATTCTTCCAGTCTTTGGACGCTGCGATTTTTTTGTTTTCACGTGTGTCACAAATACCTGCAGAAAGTCTTGTGCTTCCAGTGATATCCACAAATGACAGGCTTACTCTGGGATGTGAGCTATGGGACGGAAATATCATTCGAGGCCAAAATGAAATATCGCATCCAAGCAATGGACATAGAGAAGTTGTTAACAA--------------------------------------------------------------------------------------------------------------GGTACTTCTTTTAAATGGATCACACGACAGAGAAACAATTGGGTTGTCTGCTTCTGGCTTTGTGACTGCAATTACCGATTCTCTAAATCGGACATATGGAGATCCTGACAAAAGTCTAAAGTATCATCCCAAAGACTATGTGAATGCATTATTGGTTCCAAAAGGAGGTCAAATTCCTTTAGATGTTGAAACTTTGGCCTCGCAAGGAATTTTTCACGTGGTTATGGCAGGGCCGACCCCGACGTACTCCGCCGTCGTGGCGCACACCGCGGCCTTCCTTGCGGAGCTCATCGCCGACCCTCTCCTCCTCCGTCACCTCCTTTCCGCCGCCGCGGCCGCGGACGGCGGCGGGGGCTACCAGCACCCGGCCGCCACGCTGCAGGCGTTGTCTCTCGTATCGGACGCGCTCGACACCGCAGCGTCCGCCTCGCCGTCTCTGTCGTCGCTCCGAGCCGCCGAGCGACTTTTGCAGTCGCTCCCCACGGCCACCCCGCTCTCCTGCCTCCTCCTCGCGCTAGCGTCGGCAGCGCCCCGCCGTGGCGGGGCGCCTGCGGCAGCGGCCGCCGTGCTCGACCTCTTCACCCTCGACCCCGCGCTTGCGCGCCACGAGCTCTCGCCCGCAGCCTTCGAGGCGCTCTTCGTGCCCCGCCTCCTCCCCGTCATGCGGCACTTCGCTGCCCGTCGCGCCTCCGCCGCTGCCGCCGCCGCAGCGCAAGGAAACGAAGAAAAGTCCGTGGAGGAGGCGGCGCTGTCGGCGATGAGGGTGCTGTCGCTGATGAGCAGCGCCCAGGCGCAGGAGATGCGGGCACTTGAGCGGGAGTACGAGAAGGTGCTCGACGTCAACTGCAAAGCTTACGCGCTCTACCTAAAGAAGATCCTCGAAGGCGGCGAGGCGGCGAGGGTATCTTCGCCGCCGCCTCCTCCTCCAGAGCTTGTATTCACCGTCGGAGACGGCCAGAACCACGACGCCGACGAGGATAGGACGGCGGAAACCGACGAGGCGGTCAGTTCGCAGAATGGCATACGGTACAATCCGATCTGGGCGTTGGCAGACGAGCTGGGGGATCTGTATCCGCGGCAGGGCAGCGGCAAGGGCCGGAGGGAACTGATGAGGCCGCCGAGCCTGTACCCGCAGCGCGTGCCTCCGCACCTCATATTGCAGCAGCAGCAGCCGATCGGCAGAGGGAGCCCGGTGTCCAGGCTCCGAGCGGAGCACTCGCCGGCCACGCCTTCCGACGCAAGCACGGAGGACTCTTCGTCCGAGCTCTACGCCGGCAAAGAGGAAAAGCACACGGCGTCGCCGCTGTCCAAGCCTCGCAGAGCGCAGCCACGCGGCGACGACGA---CGCCCGGCTCTCTCCGGAGCCCGCGAGCTCCCCGATGGGCGGCGACGTCGACCTGGCGCGGCGGCAGCAGCTGGTGGCGACGCCAAAGGACTACGTGTGCCCGATCACGAGCCAGGTGTTCGACGACCCCGTTACGCTCGAGACCGGCCAGACGTACGAGCGCCGCGCCATCCAGGAGTGGCTCGACCGCGGCAACGCCACCTGCCCCATTACGCGCCAGCGCCTGCACGGCGCGCAGCTGCCCAAGACCAACTACGTTCTCAAGCGCCTCATCGCCGCCTGGCGCGACCAGAGCCCCGCCACTC---------------------CCGCGGCGGCGACGCCCCTGAGATCGATGGAGAGCCCCGCGCCGTTCAAGATCAACTCCCCGTCTCCGGACACTGCCGGCAGCCAGGCGTGCGAGCCGTCGCCGACCAGCGTCATCGCGCAGGCCTCTCTGGAGAGCGCCGTCGGCGAACTCAGAGACGTGGTGTCCTGCCTATGCACGTCCGAGGAGCTGGCGGAGTCGGAGAAGTCGGTCCTCAGGATCGAGCGGCTCTGGCGCGAGGCCGGCGCCGCCGAGCAGGTGTTCTTCAGCGCGCTGGCCAAGCCCGCCGTGATCAACGGCTTCGTGGAGATCCTCTTCAACTCCGTCAGCGTGCAGGTGCTGCAGGTTGCCGTCTTTCTCCTGGCCGAGCTCGCCTCCCGGGACGACGCCGTCGTGCAGACGCTGACCAGGGTGGACTCCGACGTGGACTGCCTGGTCGCCCTGTTCAAGAAAGGGCTAGTCGAGGCCGTGGTGCTCATCTACCTCCTGTCTCCGTCGCCGGAGCAGCTCGTCGAGATGGACATGGCCGAGGCGCTGGTCTCCACCATCCGGCGAGGCGACGAGGACGCGCTTAAGATGTGCGTCAAGCCGAAGGCCGCGTCAATTATCCTTCTGAACCAGATTCTCGGGGAAGGCGGCCGGGATAGCACGTCGCTGGTGCCGAAGTCTGCACTGGTGTCCGAGAGGTTTGTGAGGAGTGTGACCGTGAGCTTGGAAGCCGATCAGGTCGAGGAGAGGGTGGCCGCTGTGAGGATTCTACTGAGGTGCATCGGGGAGGACGGCCACTGCCGGAGCAGCATTGTCGAGAAGTCGGCGCTGGGCGCCATCCTCGACGCCTGCCATGTCGTCGGCGATGCCGACAAGTTCGACATTGTGCGGTTCCTCTGTGAACTGCTCAAGCTGAAAAAGCGATCGACAGCGGATCGTGTTCTTCGGACGATCAAAGAGGGAGGCTCCTTCAGCATGATGCATACGCTTCTCGTATATCTGCAGTCGACAACACTGGAGCAGAGCCCTGTTGTTGCGGGACTACTTCTTCAGCTTGATCTTTTGGTGGAGCCGAGGAAGATAAGCATGTACCGCGAGGAAGCGGTGGATAGCCTTATTCAGTGCCTCAAGAATTCAGATTTCCCGAGGAGCCAGCTCCTTGCTGCTGAGACCATCATGAATCTCCCGGGGAAGTTCTCGTCGTCGGGGAGGCCGCTCGCTCGATCGACCCTGCTGAAGCTGGCCAGGGTGAAAGAAAGATACCGGCAGTCGCAGGAATTGAGCATTGTTCGCGGTGACGGTGAAGATGAAATGGAGGAAGAGACGGCTGCCTCTGAATGGGAGAGGAAAACAGCCTATGCATTAGTCAGCCATGAATTCGGGCTGGTCTTTGAGGCACTGTCCGAATGCCTGAAGAGCAACAACGCAGAGCTGTTTACGACAAGTCTCGTGTGCGCAACCTGGCTCATCTACATGCTCTCTCTTCTTCCAGACATCGGCGTGCTCGGGGCCGCAAGGGTCTGCCTACTACGGCAGTTTGTGCTTGTCCTCAGGTCTGCAAAGCATGGCAGCGATAGGGCCCTTGCAATGGTGGCGTTAAGGAGTTTCATGAACGACCGTGAGGGAATGCACGACATTACGACGTACATCAAGGATGTGCTCAAGACCCTGAGAGATCTGAAGAAATCATCCGGTCTTGCGTTCGAGATGCTGAAGCTGCTGTCAGATGGCCAAGAATCCAGCATTGACATGTGGAACCATAAGGAGCTTAATCACGCAGATTGCAGCTCGAATGGTGAAGTCACATCAATTGTTTACTTCAAGAGTTACATCTTCTCCGGCCATTCGGATGGAACACTAAAGGTCTGGGAGGGAAGTGAAAATATTCTTCGTCTTGTCCATGAGGCTCAGGAGCACACAAAAGCAATCACGAGTTTAGCAGTCCTGCACTCGGAGGAGAAACTCTACAGTGGATCACTGGACAGAACTATAAGGGTGTGGCAGTTCCGGGACAGTCTCCGCTGCATCGAGGTTCACGACACGAGAGATCCGGTGCAGAAGCTAGCTGTGGCTAATGCCGTGGCCTGTTTCGTGCCGCAAGGCACAGGCGTCAAGGTGCTAAGCTGGAACGGGAATTCCAAGCTCCTGAACCCAAACAAGTACGTGAGGTCCATGGCGCTTGTGCACGGCAAGGTTTTCTGCGGCTGCAACGACAGTAGCATTCAGGAAATCGATCTGGCGAGCGGAACATTGGGGGTGATCCAGTCAGGCAACAAGAGGATCATGGGCAAGGCGAACCCGATATACTGTCTGCAAGTTTATGATGGTCTGCTCTACACAGGAAGCACTCCTTTGGACGGCGCATCAGTCAAGATATGGAACAGCTCGAATTACAACCTCGTCGGATCGATACCGTCGTCGATGGAAGTGCGGTCGCTGGTGGTCAGTGCGGACCTGATATACCTGGGCTCAAGAAATGTCGCCGTGGAGATATGGTCTAGAGAGAAGCTCACCAAGATAGGCGCTCTCCAGGCCGGCAGTGCCGGTTGCCGAGTCCAGTGCATGGCGGTCGACGCCGACGGCGATGTCCTGGTCGTCGGAACGTCTGACGGCAGAATTCAGCAGCCCCAGCACCCGACCTCCAAGGACGCCTACTTCGCGGCGGTCCACCACCTCTCCACCATCGTGCGGCGCGACTTCTACCTGGAGCGCACCCTGAACCGCCTCCGCCTCCCGTCCCCCTTCCCGCCGGACCTCGCGCTCCGGGTCATCCGCTCCGCCGCGCCCGCAGAGCCTCTCCACGCCGCGCGCTTCCTCTCCTGGCTCCGTGCAAAGCCATCCTTCTCCCCCTTCGCGGAGCATTTCGACGCGATGCTCCTCCCACTCGCGCGCGCCCGCCTCTTCTCCCACCTCTGGTCCCTCGCCTCGGACATGCGCTCGCTCGGTCTCCCCCTCTCGCCCTCCACCTTCTCCGCCGTCATCTCCTCCTACGGCCACTCCCGCCTCCCCGACCAGGCCGTCGAGGTGTTCAACCGCCTCCCCCGCTTCGGCTGCCCGCAGACCACCCAGGTCTACAACGCCCTCCTCGACGCGCTCTGCGCCAATGGCAACTTCGCCGGCGCCTACAAGCTGCTCCGCCGCATGGCGCGCAAGGGCGTGGCCCCCGACCGCGCCACTTTCGGCACCCTCGTCGACGCATGGTGCGCCGCGGGGAAGCTCCGGGAGGCGCAGGCGTTCCTCGATGACATGGCGAGCCGCGGATTCCGCCCGCCGGTGCGCGGCCGGGACCTCCTTGTCGACGGGCTAGTGCGCGCTGGGCGTTTGGAGGAGGCCAAGGCCTTCGCCCTCCGCATGACCAAGGAGGGCGTCCTCCCCGACGTGGCCACATTCAACTCGCTCGCCGAGGCGCTTTGCAATGCTGGTGATGTGGAATTCGCCGTGGCGCTTCTTGCCGATTCTTCCAGTCGTGGCCTGTGCCCGGACATCTCAACGTACAAGGTGATGCTGCCAGCTGTGGCCAAGGCTGGCCGAATTGAGGAGGCATTCCGATTGTTCTATGCGGCTCTTGAGGATGGCCACCGGCCGTTCCCAAGTCTCTATGCATCCATCGTCAAGGCGCTCTGTAAAGCAGGTCGCTTTGCTGATGCTTTCGCCTTTTTTGGTGATATGAGGTCAAAGGGGCACCCGCCAAATCGGCCTGTGTATGTGATGCTTGTCAAAATGTGTGTGAGGGGTGGTCGGTTCGTGGAGGCTGCAAACTACCTTGTTGAGATGAGTGAGACTGGGTTCACTCCACGGGTGCCAACCTTCAATGTTGTAGTTGATGGGCTGAGGCATTGTGGGAAACACGACCTAGCCCGGAGGATGGAGCAGCTTGAGATGTCGCTGAAAGGAACTTACTCCTCCCTGCTCCGCTCCCTCCTCCCCTTCTCCGCCAGAGCCTCCGGTAGCGGCGCCCATAGGTGTGGGCGCTCGCCGGAGCTGGAGGGCGAGAGTTTCGTGTGGTATGCGCCGCACAGCGGATTCAGCAACCAGGTGGGCGAGCTCCGGAACGCCGCGGTGGCCGCCGCGCTGCTCAACCGCACCCTCGTCGTGCCCCCTGTGCTCGACCACCACGCCGTCGTCCTCGGGAGCTGCCCCAAGTTCAGGGTCTCCGACCCCGCCGACCTCCGCGCCGCCGTCTGGGACCACGTCATGCAGTTCCTCCGGGAGCGGAGGTATGTTTCGATGGGTGACATAATTGATCTATCTCCGATGAAGGCTGTGGTTAGGACAATTGATTTCAGGGTGTTTGTGTCGTTGTGGTGTGGTGTAGACATGCGGAAGACTTGCTTTTCTGGGTCATGCTGCGCTGTTTCTGGTGGTGAATCATTGTCAAGTGACTACGATAGATGCCGATTTTTGCTGTCTGGTTTAGGAGGCAGTGAAAGTAGTGGTTGTGTGTATCCTGTACAGGATGATTGTAGAACAACAGTCTGGACATACCAAGAGAAAGATGATGGGAAACTGGATTTGTTTCAACCGGATGAAGAGTTAAAAAGGAGGAAGAAGATCTCATATGTTAGGAGGCGCAAAGATATATACAAGGCTTTAGGGCCTGGTTCTAAAGCTGAGGATGCTACCTTGTTGGCATTTGGGACACTTTTCTCAGGACCATACAAGGGATCAGAGTCTTATTTTGATATCCATGAATCACCAAAGGATCGTAGAATACAGACTATACTTGAGAAAATTGAGTTCCTTCCTTTTGCCCCAGAGATCATGGCTGCAGGGAAGGAGTTTGCTAAGAACAACATCAAGGAGCCATTTGTGTGTGCACAACTAAGATTATTAGATGGCCAATTTAAGAATCACTGGAAAGCTACATTTTCTGCCCTTAAGGAGAAGCTGAAAGCTCTTGAGTTGGAAATGAAGAGGAACAAGGCTAGTGGACCTATTCACATGTTCATCATGACTGATCTTCCACCAGCAAACTGGACGAAAACCTATCTTGCAGATATTGTAAAAGATGGGACATATGCACTATACACCCTGAAGGGAACTGATGAATTAGTTCTGCGGACTGCAGAAAAGCTTATGGCTGCTGAACATGGCGTAAGGTCAGGATTCCTTCCAAAAATCATAGAAAGCTCAAAGAAGGATTGTGATCCAGTTCAACTTCCGGAAATTTTGTTATATATCGAAGAATCTGTTTGCAGCTGTGCATCACTAGGATTTGTGGGGACAGCTGGATCAACCATAGCAGGAAGCATAGAAACAATGAGGAAGAACAATGTCTGCAAATTAATGTTGCGCAGAGTCCTCGCGAGAGCAATCCCACTTTTCTCCACCTCTAGATTCCTCAAACCGCCGGGTCCTCTCCTCCTCAATGCCTCGCCTCTCTCCACTTCGCGAGAACCGGACGGCGGCGGCGGGGACGGCGACGGCGAGGATGACCCCTTCTCCTTCCCGGACCACCAGCAGCTTCCACCCGATGTAGCACGTGGCGTGGACGCCATCGTCGCGGCGGCCGAGGGCTCCCACGCGGACGCCGCGCGGGCCAGGGGCCTCCTGGAGCGGTGCGGCGCCGCGGCCTCCGAGCCGCTTGTGGTGGTCGCGCTCGCGCGCTTCCGCAACAGCTGCGCCGCCGCTCACGCCGCGTTCCGGTGGGCCGCGGCGCAGCCAGGGTACGCCCCCGAGCGGCGCGCGCGCCACTCCATGCTCGCCGTCCTCGCCAAGCACCGCCGCTTCGACGACGCCCGCGCACTGCTCAACGAAATGCGCCGCGCGTCGCTCGCGTCCCCGGCCGCCGTGCTCCTCCTCGTCCGGCGCCACTGCGCCGCGCGCAATGTCGCGGGCGCCGTCGCCGCGTTCCGCGCGCTCCCGAGCTTTGGTTTCCGGCCTGGCATCGCCATGTTCCACGGCCTCCTGAGCGCGCTTTGCCGGTACAACAACGTGCAGAACGCGGAGCACCTGCTGTTGTCCAGCGAAGAGTTCCCTGTCGAGACCAAGAGCTTTAACATTGTGCTCAATGGGTGGTGCAACATGGTCTGCAGCGTGAGGGAAGCGAAGAGGTTTTGGAATGCAATGGAGGTTAAGGATAATGAGAGGGACGCTGTATCATATGGGAGCATGATTTCGTTCTTCTTGAAAGCCAGGAGCTTGGACACAGCCATGAAGCTTTTTAACCGCATGAAAGAGGCTGGCATTGTGCCAGACCGGAAATTGTACAATGCAGTTGTGTATGCACTCGCCAATGGACGGTGTGTGGATAAGGCAAAGGCACTTGTCCAGAGTATGGAGAAGGGGGTTGCCCCGGACACGGCTACTTACAACTCCCTTATTAGTCCTTTTTGCAAGGCTCATCAGGTTCAGGAGGCAAATGAAATGTTTGATGAGATGTTAGGGGAGGGGCTATTGTCATCAGTGAGGACATTCCATGCATTGTTTGATGTGGCTAGGAGCTCCGTTGTGGTGTTTGATCTGTTGGATAAGATGAAGGCACTGCGCTGTGAGAGAGATGGACGCATTATGTTGATCAGGAACTTCTGTCGGTGGAGGCATCTTGACAGTGTGGAGAAACTGTGGAGCACAATGCCTGCGAATGGGCTGAGCCCTGATCGCAGTGCATACATTGTGTTGATATATGGATTGTTCTTGAATGGGAGGCTAGAGGAGGCAGCAAAGTATTATGAAGAGATGAAAGCCAAGGGCTTTTCACCAGAGCAGGAGACTGAATCAATGATTCAGGCGTGGCTCAGGGAGCTTGCCAAACAGTCAACTTCTGTTGGTTCAAGGAGTGGTTCTGTCTCTCTCAGGCTAAGTCCTAGAAAGCGACTCTGTACGCCTGCCTTCCCCGGGCGGGCAGGCGGGCTCCGATCCGTTCGTCTCATCCTGCGCGGTCGTGTCGGCAGGGTGGCGTCGGCGCCGGGGAAGGTGCTCGTCGCGGGAGGCTACCTGGTGCTGGAGCGCACCAACGCAGGCCTCGTCCTCAGCACCACCGCCCGCTTCTACGCCATCGTTCGCCCGCTCCACGACGACGTCAGACCCGACTTCTGGGCATGGGTGAGCCCCGAACGATCTGTTCGTCTCATCCCGCGCGGTTGTGTCGGCAGGGTGGCGTCGCCGCCGGGGAAGGTGCTCGTTACGGGAGGCTACCCGGTGCTGGAGCGCCCCAAAGCTGGCCTCGTCCTCAGCGCCACCGCCCGCTTCTACGCCATCGTCCGCCCACTCCACGGCGACCTAAGCCCCGATTCCTGGGCATGGCTGAGCCCCTACTCATCTTATTAGATTTCTGGACCAACCTACTAGTAGCGTCACAGCGAATCGCTCCCTTACCCTGTGTACCTGTGGTCCTGTACTATGTTAGGTGTGGACGGATGTGAAAGTAACCTCCCCTCAGCTCTCCCGGGAGGCCGCCTACAAGCTGTCCCTGAAGAAATCGACTCTCCAATTGACGTCTGCAAAGCGATACAATTCTCGGTAGCGGCTGCCAAAGCGACTATTACTGACAAGGATAGGAAGGAAGCGCTGGATAAGCTTCTTTTGCAAGGTCTGAGCATTACTATTCTGGGTTGCAATGATTTCTGTTCTTATAGAAAGCAGATTGAAGCACGTGGTCTCCCTTTAACTCCAGAGGTATTGCTTTCATTGCCTCCATTCTGTTCAATTACGTTTAACTCAGAAGATGCTAATGGAACAATGACTGGAGAAAAATGCAAACCTGAAGTTGCCAAAACTGGACTTGGGTCATCAGCTGCCATGACCACATCAGCTGTTGCAGCTCTTCTTCACTATCTTGGAGCTGTTAATCTTTTCTCTTTGGGACAATCTTCCAGTGATAGTGCAGCTGGACGAGATCTTGATTTGGTGCATGCTATTGCTCAAAGTGCACATTGTAGAGCACAAGGGAAATTTGGCAGTGGTTTTGATGTTAGTGCTGCTGTCTATGGGAGTCAGCGCTACACAAGGTTTTCTTCAGAAATACTCTCCTCGGCTCAGGTTACAGGTGGGAGTTGCTTGCTAGATGTAGTAGCAGATATTGTTACACAGAGGTGGGATCATGAAAAGACTCGATTTTCTTTGCCTCCTCTTATGTCCCTTCTTCTAGGGGAACCTGGAGCTGGAGGATCATGTACTCCATCAATGGTTGGATCTGTGAAACAGTGGCAGAAGTCTGACCCGCAGAAATCCAAAGATACATGGAGTAAGTTGGCAATTGCCAATTCAGTGCTGGAGAACCAACTGAGAAACTTAAGCAAACTTGCTGAAGATCATTGGGAGGTCTATGAATCTGTAGTACGGTCATGTAGTCATCTCACGTGCAGGAAGACCTTTTTCTTCCTTTGTTCTCATCAGTGGACAGAGGTGGCTACTAATCAGCATCAAGAATTGATTACTAAATCATTATTAGCTGCAAGAGATGCTTTCCTTGAAATAAGGCTTCATATGCGAGAGATGGGCGTAGCAGCCGGTGTTCCAATTGAACCAGAATCACAAACTCAACTTCTGGATGCCACTATGAATATTGAAGGCGTTCTACTAGCTGGAGTCCCTGGAGCTGGTGGTTTTGATGCAGTTTTCTCAGTGATCTTGGGTGAAGCAAGTGATGCTGTAGCGAATGCTTGGAGTTTGGTTGGTGTTCTCCCACTTCTTGTTCGAGAAGACCCTCGAGGTGTTTCATTGGAAGCTGGTGACCCAAGAACAAGGGAGGTGTCAACCGCTGTATCGTCCATACAAATTAACCCACCGCCACCGCCCCTGCCCCCGTCCGCCGCGCTGGCGCCGCCGCGCTACCTCCACCACCCCGACCTCGCCCGCCTGATCGCCTCCTCCCCCTCCGCGCAGCGCGCGCTCGACCTCTTCAACGCCGCCGCCGCCCAGCGCGGGTTCTCCCACACCCCTGTCACCTTCTCCGCGCTCCTCATTCGCCTCGCGCGCGCCCGCCTCCCCTCCGCCGCCGCCGCCGTCCTCGGCCGCGCCGCCTCCGCTCCCTGCCGATTCCTGGAGCCGCAGTTCCTGCCGCTCCTCCGCCTCCTCCCCGCCGACCACGCCCTCACGCTCCTCCGCCTTCTGCCCGCGCTCCTCCGCCGCAACCGCGTCTCGCACAAGGCCCTCGCCGTCTGCCTCGACCGCCTTGTCTCCTCCCGCTGCCCCGACATCCTATCCGAACTCATAGCCGACCTCTGCGACCCCCGGAACAAGTACCTTCCCAAGCCCAACACCTGCGTCTACAACATCCTCATCAAGTACTACGTCAAGAACGGTCACTTCGAGACCGCCTTCAAAGTGCTCGACGAAATGCGCGAGTACACTTGCGCCGATGTCAGGCCAAGCTTGGTAACCTATTCAACCTTGATAGGTGGGCTCTGTCGTGTGGGTAAGATGAAGGAAGCGTTTGAACTATTTGAAGAGATGATTGAGAAGGGCCGCATTGTGCCGGACCAGCTGATTTACAATGTGATCATCGATGGATTCTGCAGGCTGGGGCAGGTGGTGAAGGCACGAGCCATCTTTGCATTTATGAGGAGGAATGATTGTGAGCCAAATGCCTTCAACTATGCCACTCTGATCAATGGTCACTGTAAGAAAGGGGAAGTGGAGGAGGCGAGGGTGGTGTTTGAGGAGATGAGGAGTGCTGGCGTAGAGCCAGATGCTGTCTGCTACACGGCACTTATCGGGTGCCTTTGTTGGCATGGGAGTGTGGATGAGGGGATCAATCTTGTGCTGGAGATGAGGGAGAAGGGGTGTAAGGCTGATGTTGTCACGTACAATCTAGTGATTGAGGGGCTGTGCAAAGATGGGCGGACGGTGGAAGCAATGGACTCGCTCGAGAGCTTGCCACTGGAAGGAGTTCAGTTGAACTTCGCAAGCTATCGGATTGTGATGAATGGCTTGTGCTCACGCGGGGAAATGGACAAGGTGGTTGGCTTGCTGGGGCTGATGCTTGGACGAGGATTTTTACCGCACTATGCAGCCTCAAATAATCTGTTGATTGGTCTGTGTGATGTTGGGCGGGTAGAAGATGCAACAGTCGCATTGTATGGATTGGCTGATGTGGGGTTCATGCCAGAGGCTAGTTGTTGGAGAATGCTGATTGAGACTGTGTGCCGGGAGAGAAAGCTTAGGAAATCTATTGAGCTGCTGGACGTCTTGATTGCCGAAGTCTCAATAGTTGAGAACACAGCATCTTGGTCTTCCCGTTCAAATAACCCAGCTCCAGCAATGATGACTGGGTTCTTTGCAGACTGCAGTGTTGAGCAGAAAGGATGCCGCCCCTCAGCAATCTCAATAAGGGGCGGCTTCTCCCGCGGCCGGAAGAAGCAGAGGGGCCTCGACGCCATCCGCGACGTCGCGCCGGCCCCTCCTCCCCCGGGGGGTGGCGGCGGCGGCGAAAATTCCAAAGAGGAGGCCCTCCGCCGGAGCAAGCGGGTGCGCCGCGCGCCGGTCGTGCTCGACACATCGCCGCTCCCCTCCCCCCGCCGCAAGCGGCCGCGCCGCGGTGGCGGCGTGGCCGGGTCCAGCGGGAGCTCACGGAGGGGGAGCAAGGGTAGGGTGCGGCGCGAGGCGGATGCCCTTGAGATGGAGGAGGAGGA----GGAGGGGAGTGTGGTGTGGCGCTCGCGGCTGCGGGATAGGGTTAAGGGGAAGGCCAGACTGGAGAGGCGAGCGAGGACCCTGTGGTTCGAAGATGAAGACGAGGAGGAGGAGGCCAGGACGGTGGTGGTGGACGTGCGGGAGGGGGCTGAGGAAGAGGAGGTGGGCGAGGAGAGCG---GTCTGCCATCGCGAGGGATGGAAGTGAGAGATAGGGAGATCAATTTAACCATCGATTTGAATGTCGGAGCACCCGAGGCTGTGGAGGGTGTCACTGTAGTAGAATAGGAAGAGAAGGAAAAATGAGGAGGGGAGGAGGGGGAGGACGAGCAAGGAGAAGCAATTGGTACCGGAAATGATCTAGAAGAAGGCAAGGGGGAGGAGGAGGGTTTGCAAGGGGAGGACTAAACCGAAGAGTTGGGATCACCTGTACTAGAAGGTGAAAATGATGATGAGTTAGCTTGTGATGAGAATTATGATGAGGTTGGGGTCGGCAATTCAGGCTAAAATGAGCGGCTTGATGTGCACAACAAGCAGACTGCAGGAGAGAGCACCCTTCCTATCGAGCAGCAAATGGAATTGGATGGTTGTGGTCCTGGTGAGCAAGTGGAAGAGGTCCAACCAGATGAGCAGATGGATGATGTCCCAACTGTAGTATTGTCTGAGGACGCTTCGAAGGAGAGAGTGGGCAAATATCCGGTTTCAGAGGAAAAACAGGGAATTACGGAGGTTAAAGAAGGGAGGAGGTGTGGGCTCTGTGAAGGAGGGACTGATGGCAGACCGCCCAATGTTGCATTGCATGATACTGTTGATAGCAAGAATAAAGCCTATGAGGGAGCTTTGCCTTCGGAGGAGCCAAACTATGATATGTGGGATGGGTTCAGTGATGACCCTGGATGGCTTGGAAAGTTGTTGGGTCCAATACATGATCGATTTGGCATTGCTCGTGTCTGGGTTCATCAGAATTGTGCAGTTTGGAGTCCTGAGGTTTACTTTGCTGGTTTAGGGTGCCTGAAAAATGTAAGAGCCGCACTTTGCCGTGGAAGGCTTTTGAAGTGCAGTCGATCTGGCAGACCTGGAGCAACTATTGGGTGCCGGGTTGATCGCTGTCCGAAAACCTACCATTTGCCTTGCAGTCGAGCAGAAGCCTGTATATTTGATCACCGGAAGTTTCTTATAGCTTGCAACGATCATCGACATCTCTTCCAACCCCAAGGAGATAAGTATGTTGAACTACTCAGGAAAATGAAGATAAAAAAGTTGAAGGCAGATATCAGGAAGGTGTCACACGATGCGTGGAGAAAGGACATAGAGGCTGAAGAGAAATGGTTAGAGAACTGTGGGGAAGATGAAGAATTCTTGAAACGTGAAGGGAAGAGGCTAAACAGAGATCTTTTGAGAATTGCACCTGTTTACATAGGAGGCTCTTCTGAAAACGAAAAGTCGTACCGTGGCTGGGAATCTGTTGCTGGGCTCGGTGATGTTATTCAGAGCATGAAAGAAGTGGTGATATTGCCTCTTTTGTATCCCGAGTTCTTTGGTTCTTTAGGTCTTACACCTCCAAGAGGTGTTCTGCTGCATGGCCACCCTGGTACTGGTAAAACACTTGTTGTACGGTCACTAATTGGGGCATGTTCTCAGGGGAACAGAAGGATTGCTTATTTTGCTCGAAAAGGTGCCGATTGTTTGGGCAAGTATGTTGGTGATGCTGAGAGACAGTTAAGGCTTCTATTTCAGGTAGCTGAAAGATGCCAACCTTCTATCATATTTTTTGATGAGATAGATGGTTTAGCACCTTGTAGATCCAGACAACAAGACCAGACACACAATTCAGTTGTGGCAACTTTGCTTTCGTTGCTTGATGGTTTGAAATCAAGAGGCTCAGTTATAGTAATTGGGGCTACAAATCGTCCTGATGCTATTGATCCTGCTCTTAGGAGACCAGGAAGGTTTGATCGTGAGATATACTTCCCGCTCCCAACCTTTGAGGATAGATCTGCTATTCTTTCCTTGCACACAAAATACTGGCCAAGTCCTATTTCAGGCACATTCCTCTCAGTTATTGCAAGCCAAACTGTTGGATATGCTGGTGCTGATCTGCAGGCAATTTGCACCCAAGCTGCAATAAACGCTCTGAAAAGGACTTGCCCATTGCAGGACATTTTACGCTCTGCAGAGAAAGGATTTGAGCATGGGCGACTTCCTCTACCATCAATTCTCGTGGAGGAAAGGGATTGGTTGGCTGCTCTTGCAACTGCTCCCCCACCCTGTTCACAAAGAGAAGCAGGGATTGCTGCAAATGATCTAGTTTCCTCTCCTCTTGATTCCTATCTTGTGCCATGCCTTCTTAAACCATTGCTACACCTTCTTATTTCCCTCTATTTGGATGAACGGATCTGGTTACCCTCATCTCTTCTGAAGGCATCTGCTTCTATCAAGGAAGTTGTGTTCTCTTCTATGGAAAAGAATAGTGTACCTCACACTTTCTGGTCTTCCTATCTCCCATCTTTGATACAACAGAAAGATATTGCGAATAGAATTGGATCAATCTTGTCAAGCTATGGTCTAGTAGCTTCTCAACTAGGAAATCATGGCTCAATGTTGTTAAGTCATGATGTACAACATGAGAAGTTTGACGGCCGCAGATTGAATTCAGCTGTTTCTCATATGAAAGGAGGGTTAGCACATAATTTATCAGGTTTTCGAGCTTTAGTTGCTGGTGCACCCAGATCAGGCCAGCAACATCTAATTCGTTGCCTTCTTCATGGTTTTATGGGTCAGATTGTAATACACAAGCTTGATCTTGCAACTATGGCACAGGAGGGAAATGGTGATATCCTTAGTGGATTGACGCAAATTCTTTGTGATAGTATTTTTGACATGTGCATTTTTTCTTTACTTTATACTGTATTACTGTCTACGTTCGAGGTCGATGAACAGGAAATAGAAGATCATGTGCTCAATGTGGGGACAAGCAAGTTAGTGTCCTCGCCAATCAACAACATGAGAAAATGTTCAGAAGTTTGGAATGCATTGGTTGAGCAGATTGGTTCATTGTTAGCTTCTGTATCCATAAGTGTTCTGGCCACTAGTGAACTAAAGTTTCAAGATCTTCCTAGCGGAGTAAGAGATTTCTTCAGTACACATGTTGTAGATCAATGTCTTGCTTCTTCAGAACACACAATACCGAGGTTCTCTGTGAATGTTGACAGCTACTTTAGCTGGCATCAGGTGATTGATTCATGCGCTTTGCGGTTATCACAGGACTTAATTCAGCATCATGTTCAATTGTTGCATGACAGAGCTCATGACAATCATGATGAACAGAAAGAAGTCTTTGTTCCCATGGAAATTAGTGCACCAGGTGAATGTAAATCCAGTGAGAATAAGGAATCCAGAATATTAACAAAATCTCCTTCGTACGTTGATAAGCCACCCTCATGTGGGGTCTCTTCAAGGGAGAATCCTACTCAGTTGGCCACGTGCAGTGCTGAGCAAGGTAAAGAGGAAAATGTTGAGAAAATTGATTTTCACGAGAGAGTCCCAAAAAATCCTTCTAGTAGAATTGTGAAGGGGAATGAATCACTTGCTATTATTGGCTTTGGAATTCAAATACTACAACACCCGCAGTTCTCTAAACTTTGTTGGGTTACCTCAAAACTGCGGGAAGGCCCCTGCACTGATATAAATGGACCGTGGAAAGGCTGGCCATTTAATTCCTGTTTATTACATAGCAGTACCTCACCTGCTAAGTCATTATCTGGAGGAAACAATGTTCTTAAGGGCAAGGAAAAGATTCTGTGCGTGAGAGGATTGGTTGCTGTTGGCTTATTAGCATATAGAGGTGTCTATGCATCTGTTATGGAAGTCTGCGCTGAGGTGAGAAAGGTCTTAGAACTGTTAGTTGGACAGATCCGAACTAAAATTTTGGAAAAGAAAAGTCGATATCGGTACTTTCATATTCTATCTCAAGTAGCTTATCTGGATGATATTGTCAATAGCTGGGCGTACACCTTCCAAAGATTACATATTGATAATAGGACAGGAGCATCAGGGACAAAGATAACAAGTCTAGGAAAGTCATGCACAGGAGAGTGTCAAAGCACCAGTTATGCGGCAGAAAGCAATGTACAGGTTACTCCTGCTGGCTGCTCGGAGGTCCAAGACATTCCACCCCAACACACACATGACCATCAGGTTGCTCCAGCTGGCTGCTCGGAGGTCCAAGAGTTTCCACCCCAACACACACATGACCATCAGGTTGCTCCCGCTTGCTGTCCTAGTGAGATGCAAGACAATCCAGTCCAACATGCTCCAGACCAACTTGAAATCCATAATATGGTCTGTGACCTTGATAACGATCATGTGACATATATATCCAGCATTGATGCAGTGGAACATGATATTGTCCATTCAGCTTCACCTGATGTTAACAAGGGTTCCCTTACAGTTACACCTGCAGATACAGTAACAAATGATGGAGAATCTGGTGGGGTAAACAATGATGGGAAAATGTTCAGAGTAACCAATGGTGAAGAAAACTGCAGATCAGATATTCAAAGATCTGAAAGCCACACTGATTCTGTTGAAGATTTCAATGATTTCCAAAGGGGAGAAAATTCTGTTGCATCCTCAGCTAGTATTGACAATGCAGGAATATCCACGAACATGGTGTCTTCTGGAGCTCATGGCGATGGTAATCAGTTGAATACCAATTTTCCTCGGAATGATGTTGAATCAGATTATTTGTTTAATGGTCAGCCGCAAGGTAGCATAAAGATTCTCTCGGTTCCAAAATCTTCGTGCCTTTACAAATGTTGCTCTGCATGCTTCCATGCTGTTTATAAGATGGCTCATGATATTCTTTCAAATTCAGTAAGGCCTAATCTGAATTGCTTAACAGTTGATGATATGCATGACATTCTCTCATCATGGTCATTGAATCTACTAGCAACAGTTAGAAAATGGTACAGCTCTCAAGATATAGTTGGTTGTAAAGAAAATTTTGGAAAGAGGTCCTATCGAGAAATCCTCTCAGAGCATTGTGTTTGTCTGAGTGATGTTAGTTTTCTTTCAAGGGAGTGCACATGCCACATGGAAAGCAATGAAGACGCTGAAACCATAAATAATGAGAGCCATTCTCTTTGTCGACAACCATTAAGTTTTTTCTTTAAAGACGGTGTATTGATGCCACCAGATCTCACTGCAGAAACCGCACTTCATTGCAGCTTTAGGAGATTATGTGTTTGCTCAATACTAGGAGCAATTTCTATGTTCAATCAGATCTGCAGTATGGTCCCGGGCGCTCACCCTCCTCCGCTCCGAGCAGCTTGGCTGTTCTCCGCCCGCTTCTGGCCGTCGCGGCGCCTCCGCGGCTACCATTCAAGAAACGGTGTCGAGAGGCCTGACGCTGGACAGCAGGATGCTGGTAGCGTTCATGAGAGGGTGGGGGAGGAAGGCCTCGATGCCGACCGCGTCCCGCAGGAAGTGCTCCTCCGGCTGCCGCCGCCTGGCCGGCAGGAGAGCGACGACGACGATGATGGCGAGAATTTGTCTTCTGGTTCCGTTTCCAGGAGGAGGTTCTTCGAGGATTTGAGGCTGGAGGCGGACAGGATTTTCAAGGTTCTGCTGCAGGACGGCCCGGGGTTCAACGCCCGCCAGGCGCTCGACGAAATGCGCCCGAGGGTGTCCAACGCGCTTGTCAGGGAAGTGCTGTTCAGCATTGTTGTCTCTGTTGATAGTGTGAACCGCGCGAGGTTCCCGAAGCTGGCGTACAAGTTCTTTGTGTGGGCAGGGCAGCAGGAGGGGTACCGGCATGGCACGAGCATGTACAACCTCGTCATGAAGGTCTTTGCCGAGTGTGGGGAGGTTAAGGCGATGTGGCGGCTGCTTGAGGAGATGACGGAGAAGGGGCTGCCTGTCTCTGCCCGGACGTTCCACCTCTTGATATGCACGTGTGGGCAGGCCGGGATGAGGCGGAGGCTGGTGGAGAGGTTCATCAAGTCAAGTAGTTTCAACTACCGCCCTTTCAGGAATTCGTTCAACGCGATATTGCACACGCTCCTGACGATGCAGCAGTACTCACTGATCGACTGGGTTCACCAGAAAATGATCATCGAGGGGCACTCGCCTGATGTATTGACGTACAATGTGGTGATGCGTGCAAAGTATATGCTAGGGAAGTTGGATCAGTTTCATAGGTTGCTTGATGAGATGGGGAAAAATGGGCTTACGCCTGACCTCCATACTTACAATCTCTTGCTTCATGTGCTTGGTAAAGGAGACAAACCGCTCGCAGCTCTCAATTTGCTGAACTATATGAGTGATGTTGGTTGTGTACCGAATGTGCTCCATTTCACAAACTTGATAGACGGTCTCAGCCGTGCTGGCAACCTAGAAGCTTGCAAGTATTTCTTTGATGAGATGGTCAAGAAAGGGTGTGAACCAGATGTTGTCTGCTATACTGTCATGATCACAGGCTATGTGGCAGCCGGGGAATTTGAGGAAGCCCAGAAGTTGTTTGATGATATGTTGGTGAGAGGGCAGCTTCCGAATGTGTACACGTACAATTCAATGATACATGGGCTTTGCATAGTAGGGAAGTTTGATAAAGCATGCTCTATGCTGAAGGACATGGACTTGCATGGATGCACACCAAACTTCTCAGTGTATAGTAACTTAGTGAGTAGATTGCGAAATGCTGGGAAGGATTCCGAAGCTAATAATGTCATTAAGTACATGGCAGATAAGGGCCATTATCTTCATTTGTTGTCGAGGTTCAGGGGATATAGAAGATGCATGATAAAGCCCCAGACCTGGGCAGCTTCTCTCCCCCTCTTCCTCCTCCGCCGCCGCCCCAAATCCAGTACCGGCCCCTCGTCTCCCCTCAGCCATCGGCTCCCCTTCCTCCCAATTTGCAAGCGGAGGATGAGCACGCAGGCGCAGCCCAAGTTCGCCCCTCTGCCAACCGCACAATCCGAATCCGATGCCGGGGTAGCTGGGTACCAGTTCCGGCTGGTTTCCTACAACATCTTGGCCCAGCAATGTACGTCTCTCACAGGAGTTGGATGAGTATGATACCTTCTATAGGAAAAACATGGAAAATTCTGGATATTCAAGTATTTACATTCAGCGATCCGGGGACAAACGGGATGGATGTGGTATATTCTATAAACCAAAAAGTGTGGAACTGGTCCAGAAGGAAGGAATACATTACAATGATTTAGTGGAAAAATATGTTCCTAGCGATCATGTAAATAGTGTTCTATCATATAATTCCTCACCAACAGAAGAATCTAGTGCTGAGCCAGATAATAACAAGCATGGAGATCTAAATGATCCACGTGTGAGATTGAAACGCGACTGTGTTGGTTTACTCACCGCTTTCAAGCTTAATGATCCTTGTGATCATATTGTAATTGTGGCAAACACACATATTTATTGGGACCCAGAATTGATTGATGTAAAGTTGGCTCAAGCAAATTATCTTCTTTTGAGAGTTTCTCAGTTTGAGAAACTTATCTCGAATAAATTTAACTGTAAGCCTTCTGTGATTATTGCTGGTGACTTCAACTCCACTCCTGGTGATAAGGTATACAACTACCTTGTATCAGCCAACTCGGAATCAACGGACGAGGTTCATCCAATAAAATTGCACAGCCTATATGCTGCGAATGGAGGAGAGCCAGAGTTCACCAACTGCACTCCTGGTTTTACTGGAACACTGGACTACATATTCTTGTCGGACGGCAGTTCAATAAAACCTACTAGCCTACTTTGCGTCCCACGAGGGGATTCTGCCGATATGGAAGGAAGGCTGCCCAACTTTCACCATCCTAGTGATCATCTACCAATCGGAGCCGATTTTCAGGTTCTTAGCAGC---------------------------------------------TCCTCCTCCCGACTGGCCCACCCTTCTGCAAGGACCCGCCCGTGCAGGCTCGCCGCCGCGGCGCGCGAGATGCCGTGGCCGCACGTGCTGACGGTGGCCGGCTCCGACTCCGGCGGCGGCGCCGGCATCCAGGCCGACATCAAGGCGTGCGCCGCCCTTGGCGCCTACTGCTCCTCCGTCCTCACCGCCGTCACCGCTCAGAACACCGCAGGCGTCCAGGGGGTCCTCCTTGTGCCGGAGGAGTTCATCCAGGAGCAGCTCAAGTCGGTTCTTTCCGACACGTCGGTGGATGTGGTGAAGACAGGAATGCTCCCTTCAACTGGAGTAGTTCAAGTTTTGTGTGAGAGTCTCAGGAAGTTTCCGGTCAAAGCTTTAGTGGTGGATCCAGTTATGGTGTCCACAAGTGGCCATTCTCTTTCAGAATCATCTACTCTCGACAAATATAGGGATGAACTATTTGCTATGTCTGATATAGTCACTCCAAATGTGAAAGAAGCATCAAAATTACTTGGGGATGTATCATTGCGAACAGTTTCTGACATGCGGAGTGCAGCAGAATCCATTTACAAATTTGGTCCAAAATATGTGCTTGTGAAAGGTGGAGATATGCCAGACTCATCAGATGCAATTGATGTATTTTTTGATGGTAAGGAGTTCATTGAGCTCCGTGGGCATCGTATAAAGACCCGTAACACACATGGAACTGGCTGCACTTTAGCTTCATGTATAGCTGCTGAATTAGCAAAAGGTACTACAATGCTGAATGCTGTTCAGGTT------------------------------------------------------------------------------------------------------------------------------------------------------------------------------------------------------------------------------------------------------------------------------------------------------------------------------------------------------------------------------------------------------------------------------------------------------------------------------------------------------------------------------------------------------------------------------------------------------------------------------------------------------------------------------------------------------------------------------------------------------------------------------------------------------------TCAGCACCATCAAGGAACCTCTCATCCTCTTCCTCAGCATTTGTTTCTGCAAACCAATCCCCTTTCTTCACGCCACGGTCACTATCTGCTCGTCTACCGGAGCATGCCCATCCTGAGAACAATAGCTCCCCGAATGGCATTGTGCTGAAAATCAGTGATATTCTCTCCAGTGACACTCTGATACAGCAGGAGCAGTTATCATCAGCCAACGTTGGGTTATTGCCATCGGATGCTTCTCCTCCTCCTAGCCTTTGCACTTCAAGCAATTTTGGAACTCCTGCAATTGTCTATAACAATCCCGGCTTCATCTCCACCTTCAATGGCCCATGCCAAGGTAGTTCGTCAGCAACTAGCAATGGTGGTCGTTCTACTCGAAAGGAGAAGCAGAAGAGGCAGGGGGGGATATATCGGAAATCTTCATCCTCTCAACCTACAACATCAGCTGCCTCTGTCAGCAGGCTTCGGAGCCACGATGTCTACATAGGATTTCATGGCCGTAAGGCTTCACTGCTGCGGTTCACAAATTGGCTTCGTGCAGAACTTGAGATACATGGAATCAGCTGCTTTGCTTCTGACAGGTCTAGATGTCGGAATTCTCACAGCCATGATGCTGTCGAGAGGATAATGAATGCTTCCACATATGGAGTTGTCATCCTCACGAAGAAGTCATTTGGCAATCCTTATACCATCGAGGAGCTCAGGAACTTCTTTGGCAAGAAAAATCTGATCCCTATATTCTTTGACTTGGGGGTTGCTGATTGCCTTGCCAGGGATATCATTGAGAAGAGAGGAGAACTGTGGGAGAAACATGGTGGTGAACTATGGATGTTATATGGTGGAATGGAACAGGAATGGAGGGAATCTGTTGATGCTCTTTCCCGGGTGGTAGATGTGCAATTAGAAGCGAATGATGGTAATTGGAGAGATTGCATACTGCAAGCAGTTATTCTATTGGCCACAAAATTGGGCAGGAGAAGCGTGGTTGATCGGGTGAATAGATGGAGAGGGAGGGTGGAGAAGGAGGAATTTCCTTTCCCCCGCAATGATGATTTTGTCGGGAGGAAAAAAGAGCTCTCAGAGTTGGAGCTTATTTTGTTTGGTGATGTCAGTGGAGATGGGGAAAGAGAATATTTTGAGCTCAAGACAAATCAGAGAAGAAAAGGCCTTGTTGGGCGCTCTGTAAACAATTATGAGCAAGTAAGTACATATGACAGCAAAGGAAAGGAGCCAGTTTTGTGGAAGGAGACCGAGGAAGACATTGAGATGCAGAGACTGGGCAGTCCACTGCAGCATGGGCGACCATTGAGAGTGAAGAACGGGGGGAGATATGGGAGGAAGAAAAGATCTAGGAAGATACTCTATGGAAAGGGTATTGCTTGCATATCAGGGGAATCTGGAATTGGCAAGACAGACTTGGCTTTGGAGTATGCATACAGGTTCTCCCAGAGATATAAGATGGTTTTATGGGTCAGAGGGGAAGGCAGATACATCCGACAGAATTATTTGGCTTTGCAGACTTTTCTGGAGGTAGATTTAAGTGTTGATGCTCACTTGCATGAGAAAGGAAGTGACCGTTGCTTTGAAGAGCAGGAAGAGGAAGCCGTTGCCAAAATACGGCAAGAACTGATGCGGGACATACCATTTTTACTAATCATTGATAATCTGGAGAGTGAGAAAGACTGGTGGGATAAGAGAGTCATAATGGACCTTCTCCCACAATTTGGTGGAGAGACTCACTTCATCATAACAACACACCTTCCACGTGTGATGAACTTGGAGCCAATGAAGCTTTCTTATTTATCTGGTGCTGAGGCAATGACTTTGATGAAGGGAGGTGTGAAGGATTATCCACTGGTGGAAATTGATGCGCTCAAGGTCATTGAAGAAAAGCTTGGAAGACTCACTCTTGGCCTAGGTATTGTTGGAGCTATACTCTCAGAGCTTCCAATCACTCCAAGTAGGCTTCTTGACACGTTGAATCGGACGCTGCCCATAAGAGACTTTTCTTGGAATGATAGAGAAGTGCTCAGCTTGAAAAATCATGAAACCCTTGTTCGGCTCCTGGATGTCTGCCTATCAATATTTGACCATGCAGATGGTCCTAGGAGTCTGGCAACTCGTATGGTTCAAGTGTGTGGCTGGTTTGCACCTTCTGCGCTTCCAATTCATATGTTGGCTCTGGCTGCCCATAAAGTCCCAAAGAAGCACGGAAGGGGTCCAAGGTGGAGGAAGTGGTGGCGAACACTAACTTGTGGCCTCGCAACTTCAAGGATGAAGAGATCTGAAGCTGAAGCGGCTGCTATGTTGATGAGGTTTGGAATTGGCAGATGCAGCGCAAAGCCTGAATATGTACAGTTCCATGATCTGATCAGGCTATATGCTCGCAAGCGAGGAGGCACACGAACGGCTCAAGCTGTGGTCCAATCAGCGTACCTCCGAGGCTCAATCAAACATTCGTCTGAGCACCTGTGGGCTGCATGCTTCATGGCTTTTGGATTTGGTTCTGATCCTTTGCTGGTAGAGCTGAGGCCATCTGAGTTGATGTTCTTTGTGAAGCAGATTGTCGTGCCACTTGCAATAAACACATTCATCACGTATTCCCGATGTAACGCTGCACTTGAGTTACTGCGTCTGTGCACCGATGCATTGGAGCGTGCAGCTGAATCCATGCTTTCTCACGCTGGCAAATGGCGAGGAACATCATTCTCCTGCTTTAGGCCAGCTCAGTCAGAGGCCCAGTACACTTATCTTTGGCAGGAGCTGGCTCTTCTGAAAGCTTCTGTATTGGAAACACGGGCCAAGCTAATGCTTCGAGGTGGACAGTATGACATTGGAGATGACCTGATAAGGAAGACCATATTCATCCGCACTTCCATCTGCGGCGAGCACCATCCTGACACGGTTTCTGCTCGAGAAACCCTCAGTAAACTCACAAGGCTTCTTACAAATGTCCAGCTTAGTGCGGATCAGGGTTACATTGTCTTAAATAGGCCTTGGGCATTTGTACAATGGCTTCAAAAATCAAACATCAAGGAGGACTATGTACTTATGGCGGAGCCAGATCATATCTTTGTGAGGCCTTTGCCAAACTTAGCTCATGGAGACGAACCAGCTGGATTTCCCTTTTTCTACATCAAACCAACTGAAAATGAAAAGATATTAAGGAAGTTCTTTCCAGAAGAAAAAGGTCATGTCTCAAAAATTGATCCTATCGGCAACTCTCCAGTGATTATCAAGAAGACCCAGCTTGAGAAGATTGCTCCAACCTGGATGAATGTTTCGTTAAAAATGAAAGAGGATCAGGAGACAGACAAAGCTTTTGGTTGGGTCTTGGAAATGTATGCATATGCTGTCGCTAGTGCATTGCATGGTGTGCACCACAGCCTCCGTAAAGATTTTATGATTCAGCCTCCTTGGGACCTGAAATTGGGAAATACGTTTATCATCCATTATACTTATGGATGTGATTATACATTAAAGGGTGAGCTAACCTATAGATCTTATCTTCGTTCGCCACCACCAAGAAATCTTACATTACCACCTCCAGGAGTTCCTCGGTGCTGGCGCTCACCTTCGCGGCGTACGCCGCGTTCCACGCCTCCCGCAAGCCGCCCAGCATCGTCAAGGCCGTCCTCTCCGCAGACTGGGAGCCCTTCTCCGGGCCCCGCGGGCCGCACCGCCTCGGCGAGCTCGACGTCGCCTTCCTCTCCGCCTACGCCGCCGCCATGTTCGCTGCGGGGCACCTCGCCGACCGCGCCGACCTCCGCCGCCTCCTCGCCGCCGCCATGCTCGCCTCCGGGGCCTCGTCCGCCGCGCTCGGCGCCGCGTACTTCTTGGACGTCCATAGCCTCCCCTTCTTCCTCGCCGCCCAGGTCGCCAGCGGCGTGGTCCAGTCCGCCGGATGGCCCTGCGTCGTCGCTGTCGTGGGAAACTGGTTCGGCCGCGCCTCCAGTCGTGGGACCATCATGGGGGTGTGGAACTCGCACACCTCCGTCGGCAACATCGCCGGCTCAGTCCTCGCCGCCGCAGTGCTCGAGTTCGGGTGGGGGTGGTCGTTCTTGGTACCCGCATTTGTCATTGCCGCGCTCGGAGTCGTGGTGCTAGTGTTATTGGTTGCTCACCCGAGTGATGCCGGGTTGGAGCTGGATGCCATGGAGGTTGAGATGAATGGGGATGGTGGAGAGGGGGTGGAGCTTCTTGGTGAGGAGAAGAAAGAGCTTGGAGGGGATGAGGACGAGTTAGAAGTGGAGATGGGGTCTCAATTGCCGAGGGCCATTGGGTTCTTGGAGGCATGGAGATTGCCTGGTGTCATGCCCTATGCATTCTGCCTCTTCTTCTCCAAGCTTGTTGCTTATACCTTCCTCTACTGGTTGCCGTTCTATATCCGGCACAATGCCGTAGCAGGCCAGTTCTTGTCACACAAGGCTTCAGGAATTTTGTCGGTTGTATTTGATATTGGAGGAGTTCTAGGAGGGATTTCGGCCGGTTTTCTCTCAGACGCAATAGGTGCCCGTGCCGTAACTTCAGCTCTGTTCCTTTTGCTTTCCATCCCTGCACTAATTGTTTACCGGACATTTGGAAGCATATCCATGCACCACAACATTGGGCTCATGTTCCTGGCTGGGTACTTTGTGAATGGCCCATACTCTCTCATCACCACAGCTGTTGCGACCGATCTTGGCACTCAAGACGCGATCAAGGGAAACTCACGAGCATTGGCCACAGTTTCTGCGATAATTGACGGCACTGGCTCTGTTGGGGCAGCTTTGGGGCCCTTGCTTACAGGGTATATTTCAACTAGAGGATGGAACAGCGTTTTTTTCATGCTGATTGTTTCCATATCACTCGCCCTCATGTTTTTGATACGCATAGCGAAAGATGAGATAGTTACCAAGATCACTGCAAGACATATGGCAGCCGCAGCATCCGTCGCTTCCACCCCGCGGCCGCTCCGGCTCAGCGCGACGCCGCGCCGGGCGCTCGGTGCGGCCCACCACAATACCCTGCCGCTCCACGGCAGCCGCAGGCGGCGCCTCGCCGTCTCGGCCTCCGCCACCGAGGAAACCAGCGGCGGGTCCGAGCGGTTCTACTTCAACTTCACCGGGTTCCCCTTCCCGCTCGGCCCCTTCCTCAACAGGCGCACCACCCGCACCGAGGCCGTGAAGGGCAGCATATGGCTGTTCGAGCAGGAGCAGGCTCTGGGATTCAGCAGCGTCTCCACCAACATCCGTATGACCGTCGTCAAGCTCAACTCCGGCGGGCTCTGGGTGCACGCCCCCATCGCGCCGACCAAGGAGTGCATCCAGCTGCTCAAGGAGCTGGACGCGCCGGTGGAGTACATCGTGCTGCCGACCTTCGCGTACGAGCACAAGATCTTCGTCGGGCCCTTCTCCAGGAAGTTCCCCAAGGCGCAGATGTGGGTGGCGCCCAGGCAGTGGAGCTGGCCCATCAACCTGCCGCTCGAGTTCTTCGGGATCTTCCGTGCCAAGCCCCTCCAAGACGAGGACGACTCCACTCCGTGGTCGGGCGAGATCGAGCAGAAGGTACTCAGCTCGCCGGAAGTTGGGATTGGGCCGTATGTGGAAGCGGCGTTCTATCATAAGCCTTCGCGGACATTGCTGGTGACGGATGCTGTCATTTTTGTTCCTCGGCAGCCGCCGGACTGTATCAGCAAAGAATCGTTATTGGCATCTGCCAAGAACGGTTTGGCAGTGAAAATATTGAGCAAAGGGAAAGAGGTTCCTGTTGAACCGGTTGTGGACAATAAGCTGAACCGACAGAAAGGATGGGAGAGAATGGTACTTCAGATATTATTTCTTGGTCCCTCGAATCTTCTGGAGCCAAACGCAAGTTTTGCTCAAATGTCACAGAAATTGATTGTTTCACCAATTGTCAAGACACTCGTTTTCAGCAAAGTTCCAGAGAAGGTGAGAGACTGGGTCGACAGGATCGCTTCAGACTGGCGATTCAGACGGATAATTCCCGCTCATTTCGCAGCCCCAGTCAACGCGAGCCGGTCAGACTTCTTGGCTGCCTTCGCTTTTCTTGACGAGTTCCTCCCCGAGCGCTCTGCTGCATCACCTGGTCTCTCTCTCCTCTTCGCCTCACTCATGGGCAAGGCGGCTAGCTACTTCCCCCCGGATGACATGAAGACCCTCTCATCCCTCGACGAGTTCTTGGTTTCAGTTGGTGCAGTAAAGAAGACCGTCTCCGGAAGGAAGCGA---------------------------------------------------------------------------------------------------------------------------------------------------------------------------------------------------------------------------------------------------------------------------------------------------------------------------------GAGGGAGAAGAAAGAAATGATGGAGGTTGGCAGACAGTAGGGGAGAAAAAGCATCATGGAAGACCACATCAGTCTGAAGCATGGAACACATACAGAAGGCCACCATCTGAACAAGAGTACTCTGAGGATGTCGGTCGGATCCACCATGGCCCAAATGTAGAGCCTACCAGGGAGGAGCTCAACAGCTTGTCGAAAGCATGTGACCGGCTCTGGGAGCTTGATCTGAACCGTCTCATTCCTGGTAAGGACTACAGAATCGAATGTGGAGAGGGGAAGAAGGTTTATCAGAAGGGCGATATGGCATTTGAAAACTTGTTCAGCTGGCTAGGCGATGATGTGCTAAGAAAGCCCACCTACTCTCGTTTCTGCGCTCTTCTTGATAATTACAACCCACGCCAAGGGTACAAAGAAGTTGTTACTGAGCAGGACAAACATGAAGAAGTAGCTTTTATTGAAGAGATTGCCAGGACAGCGCCAATCAAGTATTTGTACCAGTATTTAGCGCTGAAGGGAGTCGCGCCTCAAGACTATGATAACTTCAAGAGAATGTTGAAATCCCTATGGTTTGATTTGTATGGAAGATGTGGCAACTCTAGCAGCTCGTCTGCATTTGAGCATGTGTTTGTTGGTGAGATCAAGGGACAGGGACAAGGAGAGAATGAGGTCTCAGGCTTCCATAACTGGATTCAGTTTTACCTGGAAGAAGCCAAGGGAAATGTGGACTACCAAGGTTACATATTCCCGAGGCGGCGCGGGGACTCGCCTGATTCGGAGACACAGCTACTGACCGTTCAGTTTGAGTGGCTCGGTGTTCTGAAATCAGTATCCAGCACTTTGATTGGTGTCAGCCCTGAGTTTGAGGTTGCACTCTACACACTATGCTTCTTCATTGGAGGGGAAGATAACCACGTCGATATTGGCCCATACACAGTAAACATCAAGTGTTACAGGATGGGGAAGAACAAGATTGGATCAGCCTTTCCCATTGCAGAGAACATGGAGGGGAAGGCGTTGGGCGTCTCGAGCGCCGATTGCGGCGGAGACGTGGCGGATGATCTCAAGTACATCTCCGGGCTGAGCACCATTCTTGTGGCCACCATCCAGGAGGTGAAGGACCGTGTCTCGCAGATGGAGTTCATCTTCTGCAGCCAGCTGTTCCCGCACTTCCAGGCCAAGTCGAAGCTCCTTCAGGCGCGGCTGGCGGATGCCGCGAAGGCGGCCAAGGATGAGTGGAGGGAGAGGGAAGCCGGCTTGGTGAGCCAGTTGGAGGAGCTGAGCAGCGGAAAGTGGCGCGTGGAGGAGAGGCTGCTGCACTTGGGCAACTCTCTTGAGGAGATGAAGGGGAAGCTAGCGGATGCCGAGGGGTTGGTTGCAAGGCATGATCTTGAGAAAAAGGAGCTTCTGGGAAGGTTGGAGGAGGAAATAAGGAAAAATGAAGTGATTCGTCGGCTCGAGAGGGAGATTGGAGAGAAGGCTACTGATGTGTCCAGGGAGAAAGAGGCGCATCAGCGTCTCCTGCAGCAGATGGAGTTGAAGGATAAAGATCTGCTTCTGGAGCAGAATAAGCGGAAGGACTTGATTGAGGATTACAGTCAACTGAAGACAAACTACAGGCATTTGAAGTCCCAGTACACCTTTCTTATTGGGAAGATTGACCAGAACGAAGGCTCGAAGTCTCCTGTAGACACCCTGGTAGATCGAAAGACCTCTGAAAGTCCTCCAAGCAAGAGAAAGCTCAAAGATTTGGAGGACACAAGAAAGGAGAGCATTCAGGTAGTTTCTAAGACCGGAGACCAGAAGAATGGACCTATTTCATGTGCAAAGGCCCAAGCTAGCTCAGTCAGGAGTCCATTCAATAACTCACGCCTTTCTTTACCATCTTGTCCAACTAGCCCCTTGCCAAAGAATGCTGCCAGCAATTCAAAGACAGAGGCATCATCTAGTGTCACCCGCCCAAGTCTACACTGGAGGGAGACTCGTGCGCACAAAGAACCAGGTGTTGTAGATCCGCATGATGATTTTCTTGATACACCTACGGAGGCTGTCAAAAATACTATCAGGAATCCTACAACTCCAGAAGAAGCACAAGCTCTTGCTGCCTCTCCTCCTCAAGATATGGACTTCAATAACTCAGATGATGAGACCCAAGATTTCAATATTGCGACTCAGGGCCTCAACAACATGCCAGTTCCCAAGCAGCAAAGCAAGATTTCAATCCGGCCATCAAACAAAGGTTTCAAATACACAGAACCTGTAAGAAAGAAAGCTGACCGGGAGAATTTGAAAGGTGTTGAATGCAAGCAGTGCAAGAAGTTCTATGATGCTGTTTCGCCCCCCGGACGCCTCCCTACGGCTATGGAGACATCTGGCGTGGAGGTGGGGATCTCCTGCGGGCTCTTCCACTCCGCGCTCCTCATCGACGGCGGTGCCTGGGTGTGGGGCAAGGGCGATGGTAGCCACCTTGGCCTCGGAGACAATACCTCCGCTTTCGTCCCCCGCCCCAACCCCAACCTCAACGAACTCCACGTCCTCGCGCTTGGTGGCATCCACTCCGCCGCGCTGACCGCCTCCGGAGATGTTTTCACCTGGGGTTATGGTGGATTTGGAGCTCTAGGTCACTATGTTTACCATAGAGAGCTATTGCCAAGGCAAGTGAAAGGTCCTTGGGAAGGGAAGATATCACACATTGCTACAAGTGGAGCGCATACCGCAGCAATCACAGACTCAGGTGAACTTTACACTTGGGGTCGTGATGAAGGTGATGGTAGGTTGGGGCTTGGAAGTGGGGGTGGTCCAGGTGAAGCTGGCTCTCTCAGTGTTCCTTCCAAGGTGAATGTGCTGCCTGTTCCAGTTGCTGCTGTAGCTTGTGGTGGCTTCTTCACGATGGCGCTGACTTCGGATGGGCAGCTGTGGAGTTGGGGAGCAAATTCAAACTTCGAACTGGGTAGAGGAAGCAATTCCAGTGATTGGAGGCCACAGCTTATCCCTAGCTTGAAAAATGTCCGTGTAATCCAAGTAGCATGTGGTGGATACCATTCTTTAGCTTTGACTGATGAAGGTGAAGTTCTCTCATGGGGTCATGGTGGACACGGTCAACTTGGGCAGCCCAGCCTTCAAAATCATAGAGTCCCGCTTGCCATAAAAGCTCTGTGTGAGGAGCGAATTGTTTATATAGCCTGTGGAGGATCAACTTCTGCTGCTATATCAGAGAAAGGTGATTTGTACATGTGGGGAAATGCAAGAGACTGCCAGTTAGGTGTTCCTGGTCTGCTGGAGGTTCAACAACTCCCTGTTAAAGTTAATTTTCTCACGGACAGCGATGAGGATCTAGGCCCTCCTCGTGTCATCTCCATTGCGATAGGAGCTTCCCATGCCATGTGTTTGGTCTCCAGGCAACAAATCGAGAAAATGGCCTCCGCCGCTGCCACTCTCTCCTTCCACCGAACCCTCTCCCCTCCCCTCCAACCCCGCCGGGGCCGCCCCTCACCGCCCGCCTGCACGCACTCCGAGCGCGGCGTCTCATTTGACCCGGGCTCTGCCTTTTACCGCAGCGACAGCGCCGCGGGCCGCGACCTCGCCGTCCTCGCGGCCACCCTCCACCGCCGCCGCCGCCCTAACCCGGCCGCCCCTTTCCTCTGCCTCGACGCAATGTGCGGCTGCGGCGTCCGCGCGCTCCGCTACCTCGCGCAGGTCGGCGCCGACTTCGTGTGGGCCAACGACGCCTCCGACGCGCTCCACCCCGTCATCCTCGCCAACCTCTCCCGCTTCGAGAGGGCGCCGCAGGCGGCGAACAGGAGGTGGGTGGTGTCGCACCTCGACGCCACCCGGCTGCTCGCGGAGCGGTACCTCCGCCGCGAGTACTTCGACGTCATCGACGTGGACTCGTTCGGCGGCGAGGCCGCGTACATACGGGCGGCGTTCTTGGCGCTCAAGATTGGGGGCCTTCTGTACCTGACGTCGACGGATTGGCGATCGGCGAGAGGGTATGGCGCGAGATGCTCATTGTCTTCATATGGAGCCTATGTTCGTCCAGTGCCATATCCGAATGAGGTCGGTTTGCGAATGCTTATAGGTGGTGCTGCACGGGAAGCAGCTATTCTGGGATTTCACATAACACCAGTGTTCTCATATTATGCGTATCACGGTCCTGTTTATCGAGTGATGGTACAATTATGCAATGGAAAAGAAGATGGTATCAGTAATTATGGTTTCATTTGTCACTGCAAGAGTTGTGGTCAGTCTCAGACGTTTGGATTTGATGAGCTGGGGCAGATTTCTTGTGGTTGTACAGACAAAACAGTAGGTCCTCTCCATGATGCCTCTTTCATTACTGAAATGCTAAGCTTGGCTGCTGAATGGGGATGGGCATACACAAGTGAGAATGGCATCACTTTGGAAAAACTTCTTGACACGATGATTGAGGAGAGCGACCCAAGGTTGCCTCCTGGATATATCAGACTTGATGAGCAGAAATCTTCCAGCAAATCTTTTTTTATACGTGATTTCAGATTGCTAGCCGAGCAAAAGTTAACTCTCCACCACTCGGTACCCTCATCAATTCACTGCGGAGTTTTGAAGGTGCATGAGGAACTTCTTGCTGCAATCAAGGATGCAGAGGAGGGACTTCTCCATTTGAAGCGTTCTAGGTTAGTGAAGCAAATAGATGAGATCTTTCCAAATCAGGAATCAACATCGCAAGCACCAGAAGTCGCTGTTGAGCCATTACAACCAGATGATGTTGAGCCAGAACCATTGGAGCAACAGGAATTTTCAGTTGGATCTAAGTGTAGATTCAGGCACACAGATGGGCGCTGGTATAATGGATGCATTATAGGACTTGAAGGTTCAAGGGATGCAAGGATCTCATTTCTGACACCCACATCTGAAAACATGTCGGTGTGCAACTTGATCTGCAAAGTGGCATGTATGACTAATTCAAA-----ACTTATCCTCAGGTACTGTAACTCCTGCTTCATCCTTGAAATGGTTCACCCCGACTAGATGGCAGCAGTCCCTGGCAGGCTCCAGCATACTGGCAGCTTCTGGGCATCATTCTGGCCTTTGGAGGAGAGCTGAACTTGAGTCATGGGACGATGATCTGAAGCTTGGCCAGGTTGTCTTTCAAGATGATGGGAGTTCTGCAAGGCTTCCAAGTGATTCTCTTTCTATCTCGGAATATGCTGGTATAAGCAACGAAGACGATGAAGGAAGCTTAAGTGAGGAAGAATCTGAGTTCAGTGAAGATGGTGATCAAGAGGATGAATCCATTCATCAGGGCCTTGGCCTTTTGGAATCCACAAATTTCTGTGGTGTTCAGTCAGAGACTGCGATCTTTGCAAAATGAGAGAACCACACCTGGGGTGTTGCCTCCAAAATGATGGCAAAAATGGGGTACAGAGAGGGGACGGGACTAGGTGTATCTGGCCAAGGCATGCTTGATCCAATCCCAGTTAAGGTACTACCCCCGAAGCAATCACTTGATCATGCACTCGCTGCAAGCACGGATGATGGAACTATAGGCTGTGGAAAAAGGCGCAGTCGGGGTGGTAAAAGGAAGCGCGAGAAAAGGTTCGCAGAACAGGCAAGGGCTGCTAAAGCTGAAGAAGCAGAGAGGTCTGTCTTCAGCTTTATCAACAGCCAGCTAGTGGGCCAAGATGTTGCTGAAGGTTCAGACACCAAAGTTAGAAAGGAGTCATCAGGGGAGGCCAATGGACATGCTAAGAAGGAGGACAGAAGATCATTGGTCGCTTATGATGAAGAAGTGAGAGAACTGAGTCGTGTTGAGAAGCTGGAAGAAATGATGAAGCGAAACCGCAAGGACAAGGCAGTGTATGAAGCATCTGCAAGAAAACTGGAACAAACACGGAAGGCACCCGCTGATGCTGAAGCAACTCATGCTTCAGCAATCAACGCGGTTGCTAGAAAGGAGAAAGAGAAGAAGTGGTTAAAATTCATGGATCCCTCGTCGGCGCCACCGAAGCCGTTCACCGTGCACCTCGTCACTGGCGGAGGATCCTCGCCGGAGCTCCTCCTCCTCCTCCGCTCCCTCGCTGCCGCCCGCGTCGTCGCCCTCGACGCCGAGTGGAAGCCACGCCGCCGCGGCCCTGCCGGCCCCGGCGACGTCCCTTCTCCGGCGCCGGCGCAGGCGCCCCAGACTCCACCCAAGTTCCCCACGGTAACGCTCCTCCAGGTGGCCTGCCGCGGCGACGGCGGGGGCGGGGGCGGCGAGGTGTTCGCTGTCGACCTCCTCGCCGTGCCGCTCGCCGACCTGTGGGCGCCGCTGCGGGAGCTGTTCGAGCGGCCCGAGGTGCTCAAGCTGGGGTTTCGGTTCAAGCAGGACCTCGTCTACCTTTCCGCCACCTTCGCCGCCGCCCTCGGCAGCGACGCCGGATTCGATAGGGTGGAGCCTTTCTTGGATGTCACCAACGTTTATTACTACCTGAAGGGCCATGATGGGCATAAGAGGCTCCCAAAGGAAACCAAGAGTTTGGCAACTATTTGTGAGGAACTTCTGAATGTCTCTTTATCGAAGGAACTCCAATGTAGTGATTGGTCATGCCGCCCCTTGAGCGAAGGGCAAATACAATATGCTGCATCGGATTACTACTTGCTAGACATATTTGATCTGTTCCAGCAAAAGATCAGAACTGAAGGAGAATGTTTGCCTATGACAGAACTAACTTCAAATGGGCATTGCTCACCAAGGGTGATAGAATGCTCGTCATCTGGATATGACATTTGTGATGGTTATTGGACATCCATTGTAAAGTACAGTGAGAAGATTCTGTTGACAGAGTCAGATACAACACCATGTTCCTCAAGACGAAAAGAAAAACAAAGGCTTCCTACCAATGCCAAATGCAAAGAGAAGTTGGATTGCTGTACTGAATGGCAGGGTCCCCCTTTATGGGATCCTTCCATTGGTGGGGATGGATACCCAAAGTTTTTGTGTGATGTGATGATCGAGGGTCTAGCTAAGCACTTGAGATGTGTTGGGATAGATGCTGCCACTCCATCTTCAAAGAAACCTGAACCAAGGGAACTATTAAATCAAACCTATAAGGAAGGAAGAATATTACTAACACGAGATGTCAAGCTCTTGAAATATCAGTATTTGGCAAGTAACCAGGTATACAGAGTAAAAAGCCTGCTCAAACATGATCAACTGGCTGAGGTGATTGATACCTTCCAGTTTAAGATCCCCGAGGACCAATTTATGCCGAGATGTACAAAGTGCAATGGAAGTTTCATTCAGAAACCGCTCACGCTCGAGGAG---------------------------------------------------------------------------------------------------------------------------------------------------------------ATGGCAGAGACAGCGGCGGCGACGCCGCTGGACATCGATGACCTCCCCTTCTCTGACCTCCTCGTCCTCCTCTCGCCGGGGTCAGCGGATGACAACCGGCGCCGCCGCCTCCTGGACACCGTCGTGACCGCCCTTGGTCGAGGCGGGTATGGGTTGCTGACCGTCTCTAACGTGCCGCGCGCGGGCGCCCTCCGGCGGCGGCTCCTCCCCCTGGCCCGACGCCTCGCCCTCATGGACCATCCATCTCGCGCGCAGCTCCTCAAGAAGCATGGTTTGGGCAGCGACGTGCCTCTAAAGAAGCTCGATAGGTCCGTTTCCTCATTTGCCCAGCTTCTAAGGCATTCAGGTAAGTTGCTCTTGCAGGAGTGGATGAACGAAACCGAAAGCACCAACAACGAACCTGGTTGTCCGGAGGAGGCACTGGGTGTCGATGGATTTCAGGAACCCAAGGGTGATGACATTGAGAATCTTGGTGAGCTCGTTAAGGAGCTAGGTTTGTGCATGATGGAACTTGGTATTTTGGTTGCACGAGCTTGTGACATTGTTATCGGTGGAAATAAGTTAGAGCAAAGCATTACTGACTTTGGCACTGCAAAGGCAAGGCTCATTCACTACCACTCTGAGTTAGATAACATTATTATCAAGGAGAGCAGCACAAAGAGAAAAGGCAAAATAAAAAAAGTAGCTGCAACGCCTTGTAAGTCTTGTTCTCAAAGGTCTGGATCATCACATGGATCCTGTATCAGACCAGAAGATGAGGCGACTGTTATGGCAGAAAAAGAAAAGGACTCCAAGGATATCTCGATTCAAGGTCATGGTAGCGCAATTTCTCTCAGGAACCTTTGGCAAGAGTGGCACTATGACTATGGAGTCCTTACCGTTTTAACAAAGCCGTTATTCTTGTGCTCCACCCTGGGTGACGAATGCTCTACTCCTGATGGGCACACATACTTGCAGCTATTCAATCGAAGGAGGATATTCTCGGTGAGATGTTCTCTAGAGAGCTTCATTGTTCAGGTTGGGGAGGCAGCAGACATCTTGTCAGGAGGGAAACTGAGATCTTCTCTTCACGCTGTGAGTAGACCTTTTGGCTTGGCAAACATCAGCCGGGAGACTTTTGTAGTCTTCCTACAGCCGTCATGGGACAAAACTTTACCTTACTCGGGTTACTCTTTTGACAGTGAAGATGAATCAAATGATCAAAAGGAGTTGGCATCCACGAGTGATGGGTCAACTGGGTCTTGTAGTGAACATATATTGATGCAAGAAATTTTGAAAAAAATCCCCCGTCTGTCATCAAGGCTGAAAGAAGGGATGACATTTGCAGAGTTTTCCCGGCAGACAACAAAACAGTATTATGGTGGCGGAGGCATCCAACAAAACAATATGGGCTTCCGCTTCGCCCACCTCGCCGCCGGCGTCGCGCGCGCTGCCTCCCGCCGGAGGCCACACCCCGCCTCCGCCCGCCGCGTGCTTGCCCCTCTCGCCTCGCCGGGCGAACCAAGCGGCGGCCACTGGCTCGTGCCCGCCCGCCGCCACGTGGGCCACTCCCACCACCACGGCGAGGGGAGAGGAGGCGAGGCGTCGGAGAGGATCTTCCGGCTGGGCCTCGCCGCCGACGTCTTCCTCACCGCCGGGAAGGCCGTCACCGGCTACCTCTCCGGCAGCACGGCCATCGCCGCCGACGCCGCCCACTCCCTCTCCGACGTTGTGCTGAGCGGGGTCGCTCTGCTGTCGTACAAGGCGGCCAAGGTTCCCAGGGACAAAGATCATCCGTATGGTCATGGAAAATTCGAGAGTTTAGGAGCTCTTGGAATTTCAAGTATGTTGTTGGTTACTGCAGGTGGGATTGCCTGGCATGCTTTTGAAGTTCTTCAGGGAGTTATGTCTTTTGCGCCAGATGTAATTGGCAGCACATCGCACATCCATCACAACCATGTCAGCGGTGGGCATAGTCATGGAATAGATTTGGAACATCCAGTCCTTGCATTGAGTATGACAACCTTAGCAATATCTATCAAAGAAGGGTAC------------------------------------------------------------------------------------------------------------GTAGGT---------------------------------------------------------------------------------------------AGTATACTAGAACTAGTTGATGCAGCTGTGGATCCATCACTTCTAGAACCAATCAAGGAAACAATTTTGAAGGTTGATGGTGTAAAGGTATATCCCTTCTTGAGTGTCAGTGCAGCACATGATATCGGGGAAACTGTCCGCCATCATATACAGAAGACGCATAATCAGGTTGCTGAGGTTTTCATACACATAGGAACATCATGCCTGCTTAG-------------------------------------------GAAAGTTTTCTTTTTTCAAAATGAGAATCATATGTATGACTCA-------TACCATGATTTGATCC----------AGAAAATGTCCCTTGAACACCTAATGCTGCATTACTTGCAAGGACGAGTGTTGCTTCTGGTCCAGGTTTCAATGTCTCCAGAAATTTTGATTCGG----------------------------------------------------------------------------------------------------------------------------------------------------------------------------------------------------------------------------------------------------------------------------------------GCCGCGGCGTCCGCCGTCCTCCTCGCGCTCGCGTTCTTCCTCCTGCCGAACACGCCATGGCGCGTTCTGGAGTCCTCCTTCCTCGCTGCCCACTTCGTCGCGCACGCCGTGGCCGCGTGGTCCATCGCCTCGGAGAAAGGGGCCGCCGCCGCCACCTACCCTTCGCACCTCCGCGTCTTTTGGCTCGCCACCGCCCTCGGCGCGGCGCTATTCTCCGCTTCGGCGGCGGTCCGCCTCGCCGACGGCTCACTGCTCTTCCCCGACGACCCTCTCTCCTTCGCCAGCCTACTCATCTCGCTGCCTCTAGTGTACCTAGGCATCACTGGCTTCACCGGCTATGCCGCCGGAGCCCGTGAAGGTGAACCAGACCACAACAGTGCGGAGGCTCCCGCCACGCCGTACGCCGCCGCGTCGTTCCTCTCGCTCGCGACGTTCAGCTGGATCAACCCGTTGATCTCCAAGGGGTACGCCAATGACTCTCACCGCCGACGACGTCCCACCGGTGTCGCCGGGCAACCGCGCCGAAGCGGCGTACGCCCTGTTCACGTCGAACTGGCCGGCGCAGGGGTCGCGGCACCCGGTGGGTGTCGCGCTCTGGCTGTCCTTCTGGCCGCAGTGAAAGTTGGTCCCCTTTCTGTTTCCCCCATGGGTTTTGGAACATGGGCATGGGGGAACCAGCTACTTTGGGGCTATCAAGAAAGCATGGACAATGAACTTCAGGAGTGTTTCAATTTGGCTCTGAGGAATGGCATAAACCTTTTTGACACTGCTGACTCTTATGGAACTGGAAGGTTGAATGGTCAGAGCGAAAGTCTGCTTGGAAAATTTATCCGTGAGTTTGAAGGGCCGATCAAATCTCCAGATGATGTGGTCATTGCAACAAAGTTTGCTGCATATCCTTGGAGACTAACATCGGGCCAGTTTGTCAACGCCTGCAAGTCTTCATTGGAAAGATTGCAGCTTGATCGGCTCGGGATAGGGCAGTTGCATTGGTCTACTGCAAACTATGCACCTCTGCAGGAGCGCGCTCTTTGGGGTGGTCTAGTTGAAATGTATGAAAAGGGTCTGGTTCGAGCTGTCGGTGTCAGCAATTACGGGCCAAAGCAGCTTCTGAAGATTCACAGCTATCTAACGTCTAGAGGTGTTCCCTTGAGCTCAGCTCAGGTTCAGTTCTCACTACTGAGCATGGGTGATGAGCAGATGGAGCTGAAAACTGTTTGTGATTCCTTGGGGATTCGTCTGATTGCTTATAGTCCACTGGGATTGGGAATGCTGACCGGAAAGTATGATGCTTCTAACCTTCCAAGTTAACCAAGGTCTGTGTTGTTCCGGCAAATTCTTCCTGGGCTGGAATCTTAACTGACTTTTCTGAGAAGTATTGCAGATAGAAAGGGGAAAACTATGTCTCAGGTGGCCAT-AACTGGTGCATTTGCATAGGTACAATTCCTATTCCCGGCGTAAAAACAGTC---CACGTCGAGGAGAACTTAGGT------GGCTGGAGGCGGAGTCCTGCTGAAATTTCTGAGCTCGAAGCTGCAGCAATGGAATCTCCGAAGAAAATGATCCAGAACATATTCCAAACCGCGATGGCGTGGCTCTTGCCGCGGGTGGCGTCGAGGAGGAGGGGATGGTGGGAGGCACCGTTATTTGTGGCGGAGCAGCGCGCGACGCTGGTGAACGTGAAGCTGAAGTGGGTGAAGGACCGGGCGCTCGACGGCGCGGTGTCACGCGAGCGCCACCTCCGCGCCGCCCACCACCTGCTCGACCTCGTGTTCTCCCGGCCCGGTCACCGCGTCTCGCGCCGCGAGCTCCTCGACGACAGGTCTGTCCACAGGATGTTCGGCTCCGCGGACGCTGCGCTCGCCTTCGTCGGCAGGTACCGCACGCTGTTCGCGCTGTGCCGCGGCGGCGGCGTGTCCCTCACGGACGCGGCGCTCGACCTCCGGCGACGAGAGGTGAACCGCCTGGACGCCTCCGAGCCCGACCTCGTAGCTCGCCTCCGCCGCCTCCTCATGCTCACACTGCCTCGCTCGCTGCCACTCCACACCGTCGACCTCCTGCGCTGGGACCTCGGCCTGCCCCGCGACTACCGGACCACCATCCTCCGCCGCTACCCCGACCACTTCGCCCTCGCGCAGCCCGAAGGCGACGAGCGCGTCTGGCTCCGCCTCCTCTCCTGGGATGATCGTCTAGCCGTCTCCGAGCTCGAGAAGAGCGCCGGCGGCGGTGACACCACCTGCCTCCCCTTCCCGGTGAGCTTCACGAGGGGGTTTGGCCTCAGAAGCAAGTGCATGGCCTGGCTGAGGGAGTGGCAGGCGCTGCCGTACATCAGCCCGTACGCTGACGCCGCGGGCCTGGACCGTCGCACAGATGTGTCAGAGAAGCGGAATGTGGGGGTGTTCCATGAGCTGCTGCATCTCACTGTGGCGAAGAGGACAGAGCGCCACAACGTGAGCAACATGAGGAAGCTGCTAGGCATGCCACAGAAGTTCACCAAGGTGTTTGAGCGCCACCCAGGCATTTTTTACCTCTCCAGGGTGCTTGGTACACAGACAGTTGTGCTCCGGGAAGCTTACGGTGGTGGAAGCCAGCTGCTCGAGAAGCATGCACATACACTTGTTGCTATCAGGGAGGAAGGACAATTGGCAAACCTCATGCAATGGATGCACTGAACTGCAATGGTTCAGCAGGTATGTGCATTATCTCGGACTTAATTCTCATACAGTCATACTTTTAGAAAAGCAACTCTTCTCAAAATCTCAAAACAAAAGGTGCTGAGTTGGAATCCCATTCTAAGGATTCTTGTGGTTCCGGGGAATCCAGCTACAGGAGAACCAGGAACGGGGAGCTCTCCATGGCGTCGCGAGTGGCCGCGATGGTGCTTGCAGGAGCACCCCCTGTATCCCCCCACTACCCTCCCACGGCCGCGGTTACCACCACCAAGCACTGCACGTGGAGGAAGCAGCTAGGCCTCCACCGCCGCGGCATTCGCGGCCGGATCGTCCGCGCCTCCCACCACTGCCTGCACCACCCCTCCTGCGCGGCCGAGGAGGGGGTTCTCCAGCGGCTCAAGGGCGCGGTCGCGGCGCTCGCCATCATTGCCCAGGTCTCCGTGTCGTTGCCGGCGAATGCGGTCCTCTACTCGCCGGACACGAAGGTGCCGAGGACGGGGGAGCTGGCGCTGAGGAGGGCCATCCCCGCGAACCCGAACATGAAGGCCATACAGGAATCGCTGGAGGACATCTCGTACTTGCTGAGGATTCCACAGAGGAAGCCGTATGGCTCCATGGAGGGGGATGTCAAGAAGGCCATGAAAATAGCAATGGACAACAAGGAGGCAATCTTGGGAAGTATACCTGCAGAACTGAAGGAAAAGGGCTCCAAGCTGTACACTTCCTTGCTTGAAGATAAGGGTGGTTTCCAAACTCTCTTGAAATATATAAAGGACAACGACCCTGACAGACTTTCCATAGTGCTTGCTTCGTCTCTTGATACTGTAGCTGAATTGGAGCTGTTGCAGGCTCCAGGCTTGTCCTTTCTCTTACCTGAACAGTATTTGCAGTATCCAAGGCTAACAGGAAGAGGAGTTGTTGAATTCACAGTTGAGAAAGGTGATGGTTCAACATTCTTTCCAACTGCTGGTGGTGAACCCAAAAGTGCTGCTACAATTCAGGTCATAATTGATGGATATTCTCCACTAACTGCTGGAAACTTTGCAAGTCAGGCAATCATTGCAGATAACGAGACTGGAAAGAAAGGGTACACTGTTCCATTAGAGGTCATGCCTGCTGGACAGTTTGAACCGTTATACAGAACGCCGATAAGTATTCAGGATAGAGAATTTCCAGTCCTTCCATTGTCTGCATATGGTGCTGTTGCCATGCATAGTGTGGATTCCGATGAATACTCGTCACCAACCCAGTTCTTCTATCTTTATGATAAGAGAAATATGAAGCGGAAGCAGAGAGCCTCCGCCGAAGTCGACGCCGACGAGCCCTCCCAAGCCCCACTCCCCCTCGAAGCCTTCTCGGGCGATGTCTGTGCCGCCCTCACCGCGCGCTACGGCCGCTCCGCCGCCCCGCAGCACCGCCACCTCCTCGCCTCCGCCGCCGCCATCCGCTCCATTCTCGTCGACGACGGCCTCCCCCTTACACCAGCATCCTACCTTCCCGCTGCCGTCTCCGCCCTCCGAGCCGCCGGCCCGTCTGACCCCACCGCAGCTTCCGCCCTCGCCTCCCTCCTCGCCATCCTCCTCCCCCACATCCCCTCTTCTCCCTCCGCCCTCCCGCCGGCCTCCGCCTCTGAATCTGCCTCCGCACTCGCCGCCTTCCTCTCCTACCCTGATGCATCCCAGCTCCCCACCGGCACCGTGCGGTCGGTGGTCAAGTCGCTCGGCCACTTGGCCCTCCATCTCGACGCTGCAGCCGATTGGGGCGCTCTCACCGCGCCTCTGGAGGCTCTCCTCGCTGCTTCCGTGGACCAGCGAGCCAAGGTCCGAAGGTGTGCGCAGGAGAGTGTAGAAAAGCTATTTGCTTACTTGGAACATTCTGGTTGTGCGAAGAAAGCTAGCAATGCTGCAATTGGCTTGTTTGAGAAGCACATTTCGTCAGTGAAAAGTCTTGCCAATTTGGATTCCGATGCTTCTGAGGCTAAAGAGACAGAAGCGGCTCATATGCTAGGTGCAGTGGCAGTTTTAGTTCCATATCTATCGAAGAAGGCAAGGAAGACGGTGTTCTCGGATGCTTACCAGCTATTGAGCCCTTGTTTTAGCCCACTTACAAGGCATTTACTCAGGCTTATGGAGACATTGGTGGAGAATCTGAAGGCTGAGAATGTTGAGTCAGAGTTGGAGAGTCTCATCTCCTTGGTGCTGGCTTACCTGCCTTACGATGAGAAGAAGCCTGATGATACCATTGTCGCAGCATTACAGCTGATGAGAAATTGCCTGGCGAAACTGGCTAGTCACTCAAAATTGTGGATGGAAGCTCTTCCATCTGCATTTGAGGCAGTTTCAGGATACCTAATTCTGGACAGAAAATGTTCTGAAGATATAACAAAACTGTTACAAGGCTGTATTGATTGCCATATCAACCAAAGTATCCTTTTGGCAAATGAATCACAGTTACACGATTGTGATGTTGAGGGTTTGAGCGATGGGACTGCCATTAAATCAATCTGTCTGTCAATCAATAACATACTTCGCACGTGTGCTTCTCCTCCTGACAGTATCTTAACAGTAATCTTGGTTTTGTTTCTCAAACTTGGGGAGGGTTCTTATGTTTTTATGAAAGATATCCTACTTACCTTGTCACAATTTGCTACGAGAATAGACAAAGAACCACGGCTGAAGAATGTTGAAGAGTGCATTGGGGCAGCAGTGATTGCTATGGGGCCAGATAAAATCCTTTCACTAGTTCCAATAGCTTTTGATGAGGACCGGTTAACATGCTCAAATACTTGGCTTCTACCCATTTTAGACAAGTATATTTATGGGGCCTCGTTGCAACAATTTCTAGAGTATATTGTACCACTAGCAAAATCTGTACAAAATGCTTCTAACAAAGTAAAAAAAGCACGGAAATGTGAAGTCTTGCTATCTTGGACTGATCAATTGTGGAACTTGCTTCCTGCCTTCTGCCGCTATCCGATTGATTTATATCATAATTTTGGTCCCCTGTCCAATTTGCTGGTAGAGATGTTGAAGTGTGACCGGTGTCTCTACAAACCTGCTGTTAAAGCCCTGCAGCAACTTGTAGATGGAACTAGAAGATTAAGTAGCAACGATCAAGACGTAGAAATCTCTGCAGAACTTTCAGCCTTGTTCTCCTCAAAAACTAATAACTTCAGCTGTGCAAGCTTAAAGAGGTGCTCTAAAAAAGATGCCTGTAAGAACATGAAAGTTATGGCATCACATTCTGTGGATCTTCTTTGCACTTTTGCAGATTATTTCCTTGACTCATCACCTGAAAAGCGTGCTCATTTGAAGGATGCTTTGAGATGCCTGGCTCAACTTTCTGGTAGCACACACATCTGTAACATTTTTCTTTCACTAGTTAGAAGATTTGGTTTAGAAGATACTCCATTGGAGCCAGAGAATCTTGAATGTCAAACTAATGAGGTATGCGGGAAGGATGAAGAGAGTACTGATGCAACAGAGGAGATAAATAATAAGAGGTTTGCTATTTTTCTTTACCCATCTACAC------AATTTCGTTATTTTCA---------------------------------------------------------------------------------------------------------------------------------------------------------------------------------------GGTAATGGGGTATCTTTCTAGTCCATCTCCTCACATAGTGAGTGGAGCAATAGCTGCGCTATCATTGCTTATATACAATGATGCTAATTTTTGCATGGAAGTTCCAAATCTGATACCATCAGTTTTAGTTTTGCTGCAACATAAAGCTATTGAAGTAATTAAAGCATCTTTGGGCTTTGTTAAGGTATTGGTGACATCTTTGCAATCAGAAAAACTATTGAATTTGAAAGCAGATATCATGAGTGGCATATTACCATGGTCATCTGTTACAAAGCACCATTTCAAAGGGAAGGTTTTACTAATATTGGAAATACTGATTAGGAAATGTGGGTTTGATGCTATCAATTTAGTTACACCTGAAAAGTACAAGGCCTTTGTTAGGAGTGTTGAAGAGGGACGTAAGGGGAATCATAATCCAGCAGATGGTGCAGAGCTTGAGGCACAAGAAGCTGCGCACCGAACCCCCAAGAGAAGAAAAAGGCTTGATTCTAATGCTGAAACTGGACAAGAGGAAACACCTAGGCGTCCGCCATCGAAGAGTTGGTCACCAGGAAAGAAGGAATTCTTCAGGAAAGGGACCGGGAAGGCTCACTATCTGGGTGCTAAAAGCCAACAAAACAAAGCATCAGGCGGCAAAGCCGATAGAACTAATTTCAAATCCAAATCCAAAGCACAAGCAGGAAATAGTCAAAGGAACAAAGGCGAAAAATCACAAGGTCGGAACAAAAGAACCAGAAGTGAAATGTTCAAGAAGACACAAAATCGTGGGTTTAGAGCATCCAAGCAATCTTCTAGATTCAAGAAGCCTAGAACTGCAGCGACTACAATGGCGCCCTCCTTGGTCGTCTCGGCGAGCCAAACCCTCCCCGTCGCCCACCGGGGAGGCCGCAGGAGGCGTCTGGTCATCGCCAATTCCGGCGGTGCCGGCACTCCTCCGAAGCTCGTGACCTTCCTCGGCAAGGGCGGCTCCGGCAAGACCACCGCGGCCGCCGTCGCCGCTCACTATTATGCAAGTGAAGGCTTGAAGACATGCCTGGTTCTACAGTCCCAAGATCTGACAGCGGAGCAATTGATGGGCTGTAAGATGAGGAACTCGCTGACTGAGTGTGCTGCTAATCTTTCGACCATAAAGCTGGAGACTAGTAAAATGCTACTTGAGCCCCTTGATCGGTTGAAGAAAGTAGATGCCCAAATCAATTTTACTCAAGGAGTTCTTGAAGGGGTTGTAGGAGAGGAGCTTGGAGTTTTACCTGGAATGGATTCGATCTGTTCAGTCTTGGCTCTTCAGAAGCTGCTTAACTTCTTTTCAGCTGGAAGGAATAGTTCACAAGGGGAATTTGATGTGGTAGTGTATGACTGCAACAATACAGAGGAAATTCTACGGCTGATTGGTGCCACTGAGAGGGCAAGATCTTACTTGAGGTATGTGAGAGACCTAGCAGACAAGACTGACATAGGAAGACTGGCTTCTCCATCATTACTGAAACTAATATATGATGCTGTAAGGCCAAATGGTAGAACTAGTGAGGGAAGATTGAGTACAGAGATATGGAATGAAATTGAACAACTTCTTGAGAGAATCTCAGTTTGGTTTGCCGATCCCTCAAAACTTGCATGCTTCCTCATCATGGACCCTAGGGGATCAATCTCTGTGTCCTCTGCGTTACGATACTGGGGGTGCACCATCCAAACTGGCACACAAATATGTGGAGCGTTTGGTTATACTGAAGACCCTTCTGAAATGCACCAAGAAGTTGCTGAGAAGTTCTTGCCATTGTCTTTCTCATTTCTGCCATTTCTACCAATTGATTCTTCTGCAGATTGGGGCAGGGCACTAGATTCATTGAGCCAAAATACAAAGGAACTATTGAGGAATACAAGCAACCAAGTTTATCCTTCAGTTAGTTTTGATTATGTGCAGAAATCGGCAACCCTTTTCATGCCAGGCTTTGATAAGTCTGAAATCAAACTATACCAAGTAAGA---------TTTTTTTCTCAGGCATGTCTGGATTCAGGCTTCTTCTATGTGGTGGATCATGGAATAAGCCAGGAGCTAATGGATGACGTTTTTGCCCAGAGCAATAAGTTCTTTGACCTTCCTACCAGTGAGAAAATGAAGCTTCTCCGAAACGAGAAGAATCGAGGGTATACACCCATGCTAGATGAGACTCTTGATCCAGAAAATCAAGTGAATGGTGACTATAAGGAAGGGTATTACATTGGAGTTGAGGTACCTGCAGATGATCCAGAAGCAAGGAGACCATTTTATGGTCCAAATCAGTGGCCTTCTGAAGAAGTATTGCCCAAATGGAGGGAGGTCATGGAGCAATATCATACGGAGGCATTGAGAGTGGCAAAATCAGTTGCAAGGGTCATTGCTCTTGCTTTGGACCTAGACGTGGGCTTCTTTAATAGACCCGAAATGCTTGGCGAGCCTATAGCCACATTAAGGCTCCTGCACTACGAAGGTGGACAAAAAACAGGTCAAGTGTCAAATCCTGCAGAGGGCATATATGGAGCAGGAGCACATTCTGATTTTGGCTTGATTACCCTCTTAGCAACTGATGATGTAGTCGGCCTTCAAATCTGCAAGGACAGGAATGCCCAGCCTCAAGTATGGGAATATGTAGCTCCTGTGAAGGGG---------------------------------------------------------------------------------------------------CAGATCGCCTACTTCATGGAACCAAGGCACGACTGCGTAGTCGAGTGCCTGCCGACCTGCAAATCTGAAACAAATCCTCCAAAGTTCCCTCCAATAACTTGCTCAGCATACCTATCCCAGCGATACAAGGACACACATGCAGATCTGAGCTCCTACAGCAACAGCAAGGCCTTGCAGAACATTATTGGAGTAGAATCTGCTCAGGGCCTTATTCAGGAGTACTTGCAGAGGAGGGGTTACATTGATCCCTCGAAAGGAACTGAAAGCTTGCAGTCATCTAACCTTCAGCCTTATGTGAAGCCATCTGCTGATGCTGCAACTACCCAAACAAAGAAACAAACACGTACACAAAAAGATGCAGCATCTTCTTCTAGTCTGAATTCCAAGAGTCAATCAGAGACTGCTGAATCCCGAGTTGCCTCCAAGAGAGGTCCAAAAAAGAAAGGAGTAAAGGCCATCTCCCTCGCTGAGGCAGCAAAGGGTTCTATTGTCTTCAAGCAGGGGAAACCTTGTTCATGCCAAGCGCGCCAGCACAATCTTGTTAGCAACTGCTTATCATGTGGCAAAATTGTGTGTGAACAAGAGGGTGAGGGACCCTGTAGTTTCTGTGGTGCACTTGTCTTAAGGGAAGGCAGTACATATGCTGGTTTAAGTGATGTTGGAGTTCCTCTTTCGGAAGTAGAAGCTGCAGCTGAAGCATACACAAAGAGGCTTGTTGACTATGACAGAAACTCTGCAGCAAGGACTAAAGTTTATGATGACCAAAGTGACTATTATGAAATGGAAGGAAACAGTTGGCTTTCTTCAAAGGAAAAGTCAGACCTAACAAAGCAGCACCAGGAAGCTGAGGACGCAGCTGAAAAACATAAAGGAAAAGTGATTGTCACATTTGATTTGCTGGGCCGTAAGGTAATTTTGAACAAGGATGAAGCCACTGAGTTGGAATCTGAGCACCGGATCTTGAGACCACCTGAAGAGAAGGATCAGAGTCACCGCATACAGCCCAACCCCACAATCGGAGAGCGGCCGGTGTTCATCGAAACAGGACCAGTGAAGCCGAAAATCGACAGGGTAAAACAGAGCAAGAGGCTCACCAAGAATGGCTTGTGCCTGGAAGTAACTGGACGGCTGCAGCACGACGACAAGGACCTCCAGAGCTTTCTGGGTGGCAAGATGAAGAAGGGCGATCATCTGGCTCACAGTTCCTCCGGTCAGGTTCGCGAAGGGGATGACCACGAGTGCTCCCTTGACTTTGATATGGGAGGTGAAGCCCATCCGACGGCGGGAGCCGCCGACCAAGCGCTGCTCGACCTGGTGAAGCAGATCCACGCCCTCTTCTCCGACCCGTTTCGCGTGATTTCATACAAATGGCTCAGTCGGAACTTCTCTGTGTCATCAAATGATGCCAAGAGGTTGCTTCAGGAGTTCGTCAACAAACATGGAACTGATCTCCAGGTGATTTACAGTGTGTCCGGGTGGTTAAGGAACAGTCCGGAAAATTATTGTATAAAACTCACTTCAGGCCCTAAACTTGAAGAAGCAAGGCAAGAATTTAAAGATTCTTGTTCAGTTCAGGTTTACAGTATCCAGGCTTGTATTCCAAAAGATACTGCTGTACTTTGGAATCCTGAATTTGTGCAGGCAGAGAAGCTTTTTAACCAGCCATTTGATGAAGAGAATTGTTTGAGAGATAATAGGATTCTGAATTTGGTAGCTTCTCAATTCTCGCACAGGTTTTGTGGTGTTTCGAATTCTTTTGTCAAGCGAACTGCCAGCGGGAAGCATGTGAGCTCATTGCCACCAAAGCCTCTAAATAGTGTTGCGGCAGCTGCACAGCCAAAACCTAGAAGTGCTCCCAAGGAGCAATCTGTTACAGGTCGGCAGCAAGGTCCACCTGGACCTTCCAACCCAAAGAAAGTAGCAAGCAATAAGGCTGAGAAGGACAATTCCTCAGTCTTGGATAAAGCTGCTAATGTTCCTGTTGTCAAAGAACCACCAATTGCTGTGCATGCAAGCACAAACAAAGGTCAGAACGGAAAAGCCCTGCCCAGTAATGGTGGATCACTGGCTACCATGTGGGGCCGTGCATCAGCAAAACCCAAGACTCCAGATACCACTAATTCTACAACTTTACCAAGTGTTGTTGTTACAGCTGATGCACAGATATGTGCAAAAGAAGAAGCAGATGCTGATTGCAGTGATGATGAACAACGTGTACACTACAAGTGGGGCTCTAGTGGTGCAAATAACAGAAAGAGAAGAGCGGTCTTTGATTTTTCAGATGAGGATGAAGAGGACAATGTTGTAGCCATTGCATCTCCTGAGCCACCAGAACAGTGTGCCCCAAATCCTGTTAGTGAAGGTGCTCAAGACAATAAACCAAAACAGAGGAACTTGGAAAATGAACAGGAGAAAGTGAGCGATGTGAAAGGTTGCACTAGAGGGACAGATTCCGAGTTTACTTCTGAGTGTAAAACCAAAAGTGACAACACCATCAACCATTCCAGAATTACCTTAAAAGAAAAGAGCAATGATCCACCAACCAATGATAATAAGCAGGATCATGCTGCTGAGACTGCTTCCACCTCACCGAAAAGAAGGAAAGTTTTGAAGACACGCATTGATGAACGGGGAAGAGAATCCGCCTCCGCCACGGCCCAAGCGCTGACCCTGCTCACCTCCTGCCCCCGCTTCCTCCACCTCCCTCTCTGCTCCCCCTCCGCCTGCCGCCACGGCCGAGGCGGGGGGTTACTGGTCCGACCGTCGACTCGCCGGAAGCTGGAGCTGGGCTCCCGTGCCCGCCGCCTGCCGAGATGCTTGGTTAGTGGCGCAGAGGCCACCGCGGTGGACGTGCTGGGCGGCTCGGTGGTCGCCGCGGCATCTCTCCTCACCGCCTTGCAGCTGGCGTGGCTCCGGTGGCGTGGTGCGAGGCATGGGGATTCCCCGGAGGTTTTACATGAACATGACAAAAGCACTGTAAATAAGGCCCTTAATACAGCAACAAAATCGGTATATGATAGCAATTATGCACCCTGGAATACCTATGAAAATGGCTTTTCAGAGCTATCTCTATCCGGAAGAATGACTGTTGATGAAGTGGATTGCCGGGCTGGTATTTTTTCATGTGTTGATACTGTAAATAATACAACACAGGATGGTTCTGTAATTACTCCTTGGACGTCGTTAGACACATTAGTGGATGTTTCTGGACCAGAAGAAGTTTGTTGCTCAACTTCAGCAGCAAAAACAAGTTCTGTAGGAAAGGTTACAAATATTCTTGCGATGCCACATTCTGTGCTAGAAGGACAACATACAAGCAAGTATTTCTCTAACAGAATGGGCCGGCGAGGTGGACTCCCTCATCAATTTTTATCCCTTTCAGAATGGAAGGAACTATCTCAAAATGGCCATGATGCTACTGATAACCAAACAGATAGCGAAGATGCTCATTTACTTGGATGCCATCAGAGTGATCAAGAGGAACATCTTGATTTGACATCTCTTTCGTACTTGAAAAGTACAGTGGGGTATCCTCTCAATTTTATTCCCCGAGCCAGCGTCAGTAATTTGTTCGAACCAAGAAAAGCAGTCGAGTTAGCAAATTCATATGTAGAGGGCTCTTATTTGACAGCAGGGCAATTAGTTCCAGTTGCATGCTTAAGGGAAGGTCCAGTGAGTAAACAAAAGAAAGTAGTGAAAGACCATGATGATGCAAAAACTATTGGCTGGAGTATTTCTAATATACTAAACAAGGAGAATCCAGAAAATTTTGCTCCAGCAAAGAGAGTTGGATTCAAGGGCACAAACGATACATCAGATTACTTGAGGAGATACAATAGTTTGTTAATGGATGGAAGGTTGAAAGACTGTGTGGATTTGTTGGAAAGCATGGGGCAGAAGGGATTTCTTGATGCGAAGAAGGTCCACCATGCTAGCTTTTTGAGTGCCTGTAAGAAGCAAAGGGCTGTTATGGAAGCTCTTCGCTTCTGCAGGTTGATTGACAATCCGAAAATGAGCACCTTCAATATGCTTTTATCTGTTTGTGCTAATTCACAAGACTTTGATGGGGCCCTCCAAGTTATGGTGCTCCTAAAGGAGGCTGGGCTAAAACCTGATTGTAAACTTTACACCACACTGATATCAACTTGTGCAAAGTGTAGAAAAGTTGATGCCATGTTTGAGGTCTTTCATGAGATGGTCAGTGCTGGAATAGAGCCAAATGTTAACACATATAGTGCGCTAATTGATGGCTGTGCTAAAGCTGGACAAGTGGCAAAAGCATTTGGTGCTTATGGGATCATGAGTTCAAAGAAGGTGAAGCCAGATCGAGTTGTCTTCAATGCTTTGATCAGTGCATGCGGTGAATCTGGAGCTGTTGCTCGAGCTTTTGATGTTTTATCAGAAATGACAGCAGAATCCTCAGAATCTAAAGGATCCAAGCCAATTCTTCCTGACCATGTCACAGTTGGAGCACTGATGACGACATGTATTCAGGCCAGCCAGGCTGATCGAGCTCGCGAGGTGTACAAAATGCTTCAGGAGTACAATATAAAGGGTACCCCAGAAGTTTACACAATTGCACTGAGAAGCTGTAGCTTGACTGGTGATCTAGGGTTTGCACTGAAGATCTATGAAGATATGAACAAGATTGGAGTAAAACCTGATGAGATGTTTCTGAGTGCTCTAGTTGATGTAGCTGGCCATGCTATGAGGGCTGATGCTGCCTTTGAAATAATGAAAGATGCAAGAGCAAAGGGATTGCAAGTTGGAACCATTGCATGCAGTTCCTTAATGGGTGCTTGCTGCAATGCCAAGGACTGGAAAAAGGCATTGCAACTCTATGAGGAGATCAAGTCGATCAAATTAACTCCGACAGTTTCAATGATGAATGCTTTGATCACCTCACTGTGTGATGGTGGTCAAGTTTTGAAGGCTGTTGAGGTCTTTAATGAGATGAAGAGATTAGGAGTCCATCCAAACGAGATTACCTATTCTGTCTTATTTGTGGCTTTCGAAAGAAATGGTGAAGCACAACTAGGTCTGGATCTATTTGAACAATCAAATATAGATGGTATTGGCCTCAATCCCACTATCATCGGTTGTCTCACTGGTTTGTGTCTACAAATGTTTGACAATGATCTCTCACTTGGCAATATAATCGTCAGATTCAACTTAGGGAAACCACAAATTGACAATAAATGGACCTCCTCAGCAATTAGGGTCTACCGTGAGGCAATTTCTACTGGGCTGTTACCCTCAAGTGATGTTTTATCTCAAGTGTTGGGATGTTTCAGGTTTCCTCCTGACACTTCGTTGAAAAATACTTTCATTGAAAACATGGGAATAAGTTGTGATATTCCACATCATCCCAATATAAATTCGCTGTTGGACGGATTTGGTGAATATGATATTCGTGCTTTTTCAATACTGGAGGTAGGGATGCTATC------------------------------------------------TTCAAGTAAACCATCGCTCCAT----TTTAGTATTCTGCAGATATTAATCAAAGCAGATCCGGTTCAAACTTTTCCGCAGGTGCAAGGTTACCAAATGTGACAATTTTATTACCCACAGAAAAGAAACAAGTTGACCTTGATGAAAGGGAGAAAACACTTAAACTTGCTGGAAGAGTTGGTCAAACAGTTGGTGCCCTCCTGAGGAGATTAGGAATTAAATATCAAGGAGAGGAGTCTCACGGGAAGATGAGAATCAACGGCCTCACGCTAAGAAGGTGGTTTAATCCAAAATTCACAAGCACATCCACCACTGGACCACCAGTTGACTTGGTTTCACTACCCTCGCGGTTAGCCAAAGGGATTGCTGATCAGCAACGCAACATCAGAAACCTTTCTCTCGAG------------------------------------------------------------------------------------------------------------------------------GCCCTCGCCTCCGCGCTCGCCGCGCACTTCGTCGCGCCACGCCACCCCGCCAGGGCCAGCGCCTTACTCGCCGCCGCCGCCGACAGCCTCAGTAAAGCGACGGAGTACGAGAGGGCGGTGTTCCGGGCGCTTTCCGCGCTGGTGGGTGAGGAGAAGGACGAGGAGGCGGCGATCGAGCGGCACTTCGAGTTGCTGAAGGAGTTCCCCAGGGATCTCATGTCTCTGAAGAGGGCGCAGCTCATGTGCTTCTACATGGGACAGCCGGATATGTCCCTGAAATTTGTTGAACAGGTTTTGCCAGAGAACCAAGATCAGAACTACATATATGGCATGCTCGCTTTCCCTTTGCTAGAGCTTGGAAGAATGCATGAAGCTGAGAGAGCTGCTCGGAAAGGCTTGGCCATAAACAAGAATGACTTCTGGTCGCAGCATAATCTGTGCCATGTTTTCCAGCAGGAATGTCGCTTCAGAGAAGCTACTGAGTTCATGGAATCATGTTCTACATCATGGACAGTATGCTCATCATTTATGTTGACCCACAACTGGTGGCATGTCGCTATTTGTTACTTGGAAGGTGAATCCCCTGTACGGAAAGTTTTGGAGGTATACGATGAAAACATCATGAAAGAACTTGAGAGAAGTGACTGTGAGGCAGCAGAGGTGTATTTGAATGCTCTAGGGTTGCTACTCCGTTTGTATATACGGGGTCAGATAGATCCAGCCAAAGAGAGGCTAACAACATTGCTAGATGCACTTAAGAATGAGTCCATATGGCATGTGGAATGGCTCCTTGATTTGCTTATATTATGGGCATTATCAAGTATGAATGAGATTATAAGAGCAGAGAATTTGTTGGTATCACTGAGGTCAAGGTCAGATAAAGTGATACAGCTAGCGGAGGCTGTTTATGAATATGGAAAAAGAGAGCACAAGAAGGTCTTTGACATCCTCGGTCCAGACTTTGATGCACTTGGTTGTAAAATGATTGGTGCATCAGATGAACAAGTGGACGTCTTCAATGAAGCTTGGTACACTGTCCTAATAAATGCTGGAGCGACTTCTAAAGCAATTGAGGTGCTAGGCAAACAAATTAGGAAACGAGAGGGTGTTCCTTTCTTGTGGCGCTTGCTG------------------------------------------------------------GACTCCCTGCGCCTCCGCCTCCGCTCCCCTTCATACCCCCCGCCGCCGCCGCCCCCACCCGACGACCACGTGGTAGCGCTGCACGCCATCCGCGCCGCGCCCACGCCGGCGTCGGCGCTGTCCCTCTTCCGCGCCCTACCCTCGCCCGCGCCGCTCCCGCTCTTCCACGCCCTCGCCTCCCGCCTCGCTTCCCTCGCGGCCCTCCCCGACCTCCGCTCCCTCCTCACCTCCTTCCCCCTGCCCCCGCCTCCGCTCGCGCGCCTCCGCCTCCTCGCCGCCGCGGGGGACCAGCCTTCCGCCCTCGCCGCCTTCGCTTCCCTTCCGACCACCCCGCGCCGCCCCGCCGAGGCACACAACCTCCTCATCGACCTCCACGCGCGCGCCGCCGACCATGCCGCCGCCGTGGAGGCGTTCCGCGCCATGGTCCGCGAGGGCGCGCTCCCCAACGCCCGCACCTACACTGTCGTCATTGCCCACCTCGCCTCCGCGGGGTTCGTGGACCAGGCGCTCGAGGTGTTCCGCCTCCTGCCCTCGCTGCGCGCGCGGCGGTCCACCCGGCAGTACAACGTGCTGGCCGAGGCGCTTGCATCGGCGGGGAGGTTCGACGAGCTCCGGTGGCTCGTCCGCGAGATGGCGGCCGTCGACGGCGTCATGCCCGGGCCGCAAATGCGGGCCGCCATCGCCGCCATGCGGGAAGCGGGGCACACGGAGGGCACGGAGGACTTCGTCGAGGAGCTTTCACCGGACGCAAGAATCGGGTACGCCGTGGACGACGTCGAGGGCGAGGGAGACAGCGAGGAGGAGGATGAGGGCGCGGTCGATGGTGATAAGGTCCACAGAGGCGGAGCTAAGGAGAAGCTGAAGCCTTGGCTGGACCCGCGCGAGCTCGCTAGGGCGTTGGAAGGCTGGGACCCAAGGGAGGTGGCCGAGCTGGAGGCCGCCGGGCTCGTCTGGACGCCGCGGCTGGTGTGCAAGCTCCTGCGCGCGTTCAAGAAGGCGGAGACGGCGTGGGAGTTCTTCTGCTGGGTGGCGTGCCGCCCCGGCGGCTTCGCGCACGACCGGCACACCGTGGCGAGGATGGTCTCCATCCTCGCTCGCGCCGGGCACGTCGAGCTGGTGGAACGGCTGCTCGCCAAGGTGCGATCGGACGGCATCCTCCTCCCGTTCGCCACCGTGCGGCTGGTCATCGACTTCTACGGGCTCTCCAAGAAGGCCGACGCGGCGGTCAGGGTGTTCCGGGACGCCGACGCCATCTGCGGCCCCGTGTCGAGGCCCAACGTCATGCTGCTGTGCTCGTCGCTGCTGAGGACGATGGCGAAATGCCGGAGAGGACTCGACGCCATGGAGCTCCTCGAGGAGATGATGACTCAGGGCGTCCTCCCGGACCTGCAGACGTTCTCCGGCATGATGGAGCACCTGGGCGGCGCCGGCGACCTCAAGGGCGTGCACAGGCTGTTGGGCCTGGTGCGGCAGTGCGAGCTGCAGCCCGACGGGTACATGTACAGCGTGCTGGTGAGGTCCTACTGCAAGCAGGAACGCGCGGCGCTGGCGCTGAGGCTGTTCGACGAGATGCGCGGCACCGGGATCGCGCCGGACGCACCCACCAAGGCGCTGCTGGTGAAGAGCCTGTGGAGGGAGGGGAAGCTCCGGGAGGCGGCGCTGGTCGAGGGGACGGGCCTCCCGGAGGCGTCGCCGGGGCACGTGTGGACGGCGAGCGCCGCGGACCTGAGCAAGGTGTGTGACATCTACTCCGGTTGCTTCAGGCAGCCTGCTGCTGCTGCA------------------------------ATGGCCTCCTCCTCGTCGCCGGCCACCCCGGTAGAGCCGCTCCGCCACAACCGCATCCTCTCCAGCAAGCTCTACTTCGACGTCCCGGGCTCCAAGGCTCCTGTGGTCTACTCGCCGGCGTACGACATCGCCTTCCTCGGAATCGAGAAGCTGCACCCGTTTGATTCCTCCAAATGGGGCCGCGTATGCAAGTTCCTCACCAAAGAAGGGCACCTGGAGAAGAAAAGAGTGGTGGAGCCATTGGAAGCCTCCAAGGAAGATTTACTAGTGGTGCACTCGGAGTCATACTTGAACAGCCTCAAGAGCAGCCTGAAGGTTGCCTCCATTGTAGAGGTTCCACCTGTGGCCCTTATTCCTAATTGGCTTGTGCAGCAAAAGCTACTTTACCCATTCCGGAAGCAGGTGGGTGGGTCCATTCTGTCGGCCAAACTTGCACTTGAGAGAGGATGGGCCATTAATGTTGGTGGAGGATTTCACCATTGTTCGGCGGAGGAAGGGGGTGGATTTTGTGCATACGCTGATATTTCTCTCTGCATTCAGTTTGCCTTTGTCCGTCTAAATATTTCGAGAGTAATGATCATAGATCTGGATGCCCACCAAGGAAATGGCCATGAAAAGGATTTTGCAAATGATGGAAGGGTTTACACTTTGGACATGTACAATGCTGGAATTTATCCCTTTGTAAGAATTACATCTGGAGTTCTCCTTACATCTGCACAACACATGGCTTTTCTGCTTCTTCTGTGTTTGCAGGTCGTAAAAACTAGATTTCAGCCCCAGCTGATTGTTTATAATGCTGGGACAGACATCCTGGATGGTGATCCGTTGGGCAGATTGAAGATAAGTCCTGAGGGAGTGGTGATCAGAGATGAGAAGGTGTTTATGTTTGCGAAAGATCAAAACATTCCACTGCTCATGCTGACATCAGGAGGCTATATGAAGTCGAGTGCTCGAGTAATCGCAGATTCGATTATCAATCTCTCAAAGAAAAACTTGATAGAACTAGATGAGAAGTTG---------------------------------GACCCATTT---------------------------------------------------------------------------------------------------------------------------------TCAGGTTTCTATAGAGGAATTAGTCCAGGTGTTACTGGATCACTTGCTACAGGTGCAACATATTTCGGTGTTATTGAATCAACTAAGACATGGCTGGAGAATGCTAATCCCAATCTAAGTGGTCATTGGTCTCACTTTATTGCTGGAGGAATTGGAGATACACTTGGATCTTTTATCTATGTGCCTTGTGAAGTCATGAAACAACGAATGCAAGTCCAAGGCACCAGAAAATCTTGGGCATCAACTGCTACAAAAAGAAATATTTCTCAAACTCCTGGTACTCAGATGTATGGGTACTATAATGGAATGTACCATGCTGGTTGTTCTATCTGGAGAGATCATGGTTTGAAGGGGCTTTATGCAGGGTATTGGCAC------------------AAGAGATTTATATGTGCTCTTTTTTATGAGCATGATCTTTTGGATCTCCAGGTTACTTTCTATGAAGCAATGAAAGAATTGACCGAGTATGGGAAGAGGAAGTATTTGCCAGACAGTGATTTGCATGTCAGCAACTCCTTCGAAGGGCTTCTTCTAGGAGGATTGGCAGGCGGTTTTAGTGCATACTTGACAACCCCTTTGGATGTGATCAAGACAAGACTGCAAGTGCAAGGATCAACAACTAGATATAATGGGTGGCTGGATGCTATTACAAAGACATGGGCTCTTGAGGGAGTGAATGGCTTGTTCAAGGGAAGCGTTCCTAGAATAATATGGTACATACCTGCATCTGCATTCACGTTCATGGCAGTGGAATTCCTAAGGGATCATTTCAATGAAAAGATCGATACAGATGCCCGTGAACTAACCAGCCTGTCAATGGATACGAGATCA----------------------------------------------------------------------ATAGGAATGTTGATGGATCTCTTGAGCCCTTTGTTTCCTTCATCATTGATAGTTATAATGTGCTTAGGCAGCCTATCTCGGTCATTCACTGGTGTTGCTAGTGGGGCAACTAGAGCAGCATTAACGCAGCATTTTGCACTTGCAAATAATGCGGCTGATATATCTGCCAACTATTTTTTGCTGGATAAGGAAGGTAGTGTTCACATTTTCATCCACAAGCAGGCAGTGGCAACTGATGTTTTGAAGTCCTTCATACATGGACTCGTGTTAGCGCATTTCATGCAGAAGAGCAAATCTTGGCACGTGGAGGCTCACCAATGGATGGATGAGAAATATACCACTTTCATCTCAAAGGTAAAG---------------------------------------------------------------------------------------------------------------------------------------------------------------------------------------------------------------------------------------------------------------------------------------------------------------------------------------------------------------------------------------------------------------------------------------------------------------------------------------------------GGAGCAAAGCAGATTGTGGAAAAGGGGGAGTTCCCCTGCACAGCGTCAGCACTTCGTGAGGTTCGGGGCATTGGGGATTACACAGCGGGTGCCATTGCTTCCATAGCCTTCAATGAGGTTGTCCCAGTTGTGGATGGAAATGTTGTACGTGTTATCAGCAGGCTCTCTGCTATCGCCGATAACCCAAAAGAATCTTCGACAGTGAAGAGATTCTGGGAGCTCGCCGGTCAACTGGTTGATCCTTCAAGGCCAGGAGACTTCAACCAAGCAATGATGGAATTGGGAGCAACATTATGCAGCAAGGCAAAACCTGGTTGCTCCCAATGCCCTGTATCTAGCCACTGCCAAGCGCTCGTACTTTCCAGAGAAAATGCATCAGTGGAAGTTACAGACTACCCACTAGTGGTTCCAAAAGCCAAACCACGGTGCAATTTTGCTGCTGTTTGTGTCGTTCAAATTGCACAAGGCTTGGCGCAAGAGAAGGCAGACACAAAGGGCAAAGATAATGTTTTTCTTCTGATCAAGAGGCCAGAAGAGGGCCTGCTTGCAGGGCTTTGGGAGTTTCCATCGGTTCTTGTGGATGAAGGGAAGACTGATTCACTAAACAGGAGAGAAGAGATGGATAAGTATCTGAAGCAGTTGCTTGCCATAGATGTGAAAAAACAGAGATCCGATGTAATCCTCAGGGAGGATGTTGGCGAACATGTTCACATCTTCTCCCACATCCGCCTGACGATGTATGTTGAGCTGATGATTCTGAAGCTGAAAGATGATGTGGGCCAACTATGCAATAAAGCACAAGAAAGCGCAATGAAGTTTGTTGATGAAGATTCAGTTGAATCCATGGGACTGACGTCAGGAATACGGAAGGTGTACAACATGGTGAAGGATTTTAAGGAGAAAAGTCTCTCGAAGCAGAGCCAGATACCCACGAGGAAAAGGAGCAGACGGCTAAAGCAGAGGGAGCTCGCCGGTCAACTGGTTGATCCTTCAAGGCCAGGAGACTTCAACCAAGCAATGATGGAATTGGGAGCAACATTATGCAGCAAGGCAAAACCTGGTTGCTCCCAATGCCCTGTATCTAGCCACTGCCAAGCGCTCGTACTTTCCAGAGAAAATGCATCAGTGGAAGTTACAGACTACCCACTAGTGGTTCCAAAAGCCAAACCACGGTGCAATTTTGCTGCTGTTTGTGTCGTTCAAATTGCACAAGGCTTGGCGCAAGAGAAGGCAGACACAAAGGGCAAAGATAATGTTTTTCTTCTGATCAAGAGGCCAGAAGAGGGCCTGCTTGCAGGGCTTTGGGAGTTTCCATCGGTTCTTGTGGATGAAGGGAAGACTGATTCACTAAACAGGAGAGAAGAGATGGATAAGTATCTGAAGCAGTTGCTTGCCATAGATGTGAAAAAACAGAGATCCGATGTAATCCTCAGGGAGGATGTTGGCGAACATGTTCACATCTTCTCCCACATCCGCCTGACGATGTATGTTGAGCTGATGATTCTGAAGCTGAAAGATGATGTGGGCCAACTATGCAATAAAGCACAAGAAAGCGCAATGAAGTTTGTTGATGAAGATTCAGTTGAATCCATGGGACTGACGTCAGGAATACGGAAGGTGTACAACATGGTGAAGGATTTTAAGGAGAAAAGTCTCTCGAAGCAGAGCCAGATACCCACGAGGAAAAGGAGCAGACGGCTAAAGCAG------------------------------------------------------------------------------GGATGGGAAGAAGGTGAAGGCCTTGGCAAGGATAAGCAAGGCATAAAGGGGCATGTTAGAGTGAAAAACAAGCAGGACACACTAGGTGTTGGTGTAGACAGTCCTCATAACAAATGGGTATATGACACCACCCAATTTGACAATATACTAAAGAAACTGAAAGTGCAATCTGCTAATCCTGTTCAAAAAGAAATTGAGGATGTAAGCAATTCGCCTGATAGTACACCCAAGAACGATAAACCCGCAAATGATGAATTTACTAAAGTTACCCGGCCTCAAGGAAGATACAAGAAAAGAGAGAGGGGGAAAAGTGTGAGTTGTTATTCAGCAATTGATCTTCAAGGCATACTTGTTCGCAAAAATGAAGACGATTGCCATGTGGATCAGGAAGTTGAACCAACATGCTTGGATGAACCTGATGCCTCCATCTGTCAGGATACAGTATCCCAAGCTGATGATGTGAACTGGTGGGGGCACAAATATGGATTTGTATCAGGAGGCTTTCTAGGAGCAAAATCTCGTAAGAATAAATCTTCTGCACTGACAGGTTCTTCTAATGTCCGCCAGACATTTGCGGAAGTAGATCAAGAAAATCTATACAACCTTGTTCAGGACAAAGCTACTTCTGGAAAGCAGGGTCTTGGCATCAAGAGCCTGCCAATGAAAGTTGCCGGCCAGCGTTGGAAGGGGAACAAAACATCTTTTGGTGATAGTGACGAGGAAAATAAAGCTCAGTCAAATGAATTATCAGAAATGGAAGAGGATGATGATGAGGAAGAATCTCCTAACGATGCTGAATTAATAGAAATAAAGCAGTGTACAGTGAAAGAAGTGTGCGTGGATA---AACCTAGAACTAAGGTGAAGAAACTTTGCAAAAGAATCCTTCGCCAGGCCCCGTCTCAGTCCATGGAATTGAAGGAACTTAAGGTCGCTGTTGAAGCACATTCGACCATATTCTCCAACTTCTCTTGTAGACGGGAAGCTCTATCATTCTTGAAGAGGAAGGTCCAAG---ACATGGCGTACGACATG----------CGAAGGCGCCTTTTGGGCCGTGTCGCTAGACGCAAGTGTCTAGTCAAGTCGGGATAAGCAGCGGCGACGTCATGGCGGCGCCTGCGACGCCGAGGCCGTCGCTGATCCTGCCCCGGGCCTCGCACTCCCACTCCCAACCGGGCGCCGTCGGTCTCTCGCCCGACCGTGCTGCCGCCACCGTCTCCTCCCCCCACCGCCGCGACTTCTTCTTCGTCGTCAACCCCTCCGGCGCCAATGGCCGCACTGGCAAGCAGTGGAAGCAGCTGCTCCCGCACCTCCGCACCCGCCTCGCCGACCAATGCAACATTTGTGAGTGCATCACTTCGGGCCCGTCCCACGCCATAGATGTCACAAGGGAGGCTATAAAGGATGGAGCTGATGCCGTGATCGCTGTTGGTGGTGATGGGACGCTTCATGAGGTGGTGAATGGCTTCTTTTGGAAAGGAAGTCCAGTCCGTGCTCTTGATCGAGGGCCTGACCATTCAACGGCGCTTGGTCTCCTTCCACTTGGAACTGGCTCAGACTTTGCCAGGACATTTGGCTGGTAGCATGATCTACATATGACATGGAGTTAAATTAAAACTAGACATTGGCATGATGGAAAGTCCAAGTGGATATGCACATTTCTTTGTTAATGTTGCTGATATCCATTTGAGTGCTAAGGCAGGCTATTTTGCTTCTATGTACAAGAGATTTGGCAACTTATGTTATGTTTTCGGAGCTCTAAGAGCCTTTTGGGGACATAATAATCGAGACCTGAGAATAAAGGTAAATGGAGGAGAATGGAGAACCATTCATAAAGTCACTGCTTTATGCATAGGAAATGCCAAGTACTTTGGTGGTGGTATGAAGATAACTCCAGCAGCTGATCCTTTTAGTGGCGACCTTGAGGTTGTTATTCTACAAGATTTCACATGGTACGACTTTCTTCTTAAACTACATAGTCTGTATGGAGGCACACATCTATCAGTGAATGGCGTGTCATCAATT------------------------------------------------------------------------------------------------------------------------------ATGCGGTTCCCCCAGCCGCCGCCTCTCTCCGCCCTGCTCCGCCGCCTCTCCTCCCACCCCTCCCACTCCCCTGCTGTGCACGCCACCCTTCTCAAGTCTTCCTTCCTCTCCAGCCCCATCCCGGCCACCGCCCTCCTCACAGCCTACGCCAACGCCGGGCTCCCCGGCTCCGCGTCCCGCCTGTTCGACGAAATGCCCGCGCGCGACGCCGTCACCTGGAACGCGCTCCTCGCGTGCCTCGGCCGCCAAGCGCACCCCGCCGCCGCCGCGGAAGCCTTCCGCGGCATGGCCGCCGCGGGGTTCGCGCCCACGGCCGCCACACTCTGCACCATGCTCAAGGCCTGTGCCGTGTCCCGCGCCCTCCACCCCGGCCGCCAGGTCCACGCGCGGAGTGTTATTGCGTGCTACGGCGATGTCATTATGGAGACAGCACTTGTTGTTCTCTACATGAGCTGCGGCCTTGTTGAGGAAGCCATGCGAGTGTTTATGCACACGGACTTCCCAAAGGATGCCGCGCTCTTCAACGCTGTTCTTTCAGGCTGTGTGGAGAATGGCCGGTTTAGGGAGGCTTTCTTGATGCTAGGGAGGATTTTGCTCAGTGAAATTGCATTGACATGCGCTCTCACAGCCTGCTCAGCGACAGCGAATTTGGTGTATGGTATGCAGTTGCATTGCAAGGCTCTCCGTTGTGGGTTTGGTTCAGAGACCATCCTGTGCAATGCACTTATTGACATGTATGCAAAATGTGGGCGGACAATGGCTGCACGTGTGGTGTTTGATCGGATGGCTGGCAGAAATGTGGTTTCCTGGTCCAGTATGATTGATGCTTATAGTCGCCATGGGCATGGCGAAGATGCTTTGGAGTTGTTTAAGAGGATGGAGAAAGCTGTGCCCATGGTCTTGCCAAATGCCATTACATTTCTTGCTGTTCTTTCAGCTTGTGGACACTCTGGTCTTGTGGATAAAGGCCAAGCAATGTTATATTTGATGAAAAGCAAGTATGGGCTTGATCCAGGACCAGAGCACTACGCGTGTTTTATTGACATGTTAGGTCGTGCAGGCCAGATTGATGAGGCATGGGATCTCTACTGTAGTTTAAGTGCGAACCGGAATGAGCTTTCCGGTGCCATCTGTGTGGCTATGTTGAATGCATGTAGAGTTAACATGGATGTGCCGAGAGGCAACAAGGTAGCTGTGCATCTTCTGCAGGTTGACCCACAAAAACCTGGAAATCATGTGTTAATATCAAATTTTCATGGTGCTGCTAGACAATGGTCTGAATCTGATGAGTCAAGGAGAGCTATAATAGACAAGGGTCTCAGGAAAGAAGCAGCTAGCAGTCATGTCTCCGTTATGAGCTCATCGACGTCCGTCCGCGACGACGACGCGCCGGACCTCGTATGCCAGCTGGACTGCGTCCACGGCATGGTCGACGCTCTCTCCTCCGTCCGCTGGAAGCGCCACCAGGACGCTGTGCTGGAGCTGTCAGAGCACGGTATCGTGCTCATCGTGGAGGAGAGCGGCTGCCTCCAGGCCAAGGTCTACCTCAAGCGCGAGCTGTTTGTGGAGTACGAGTACGCGTCGGAGGGGCGGCCGCGGTTCGGGCTGAGCCTGGGGCTCCTCGTCGATTGCCTCAACACGTTCTCGGCCCCAGGGCATGCTTCCTCCGTCGAGATCCGGTACCCTGGCCCCGACATGCAGCTTCTCCTCAAGTCAGTGGGCTCCCCAGATGCATGTATGTATGCAGAAATCAGAACCAGAATCCATTTTGAGCATGCCGGGAATAGTCCAGTCACTTTTACTGTTAAGTCTGCCGTCGAATCAATCGATGACCTTGAGTGGCCAGGTTCCAGCATTCAGATTCAATTGCAACCTGACCCCCCATCAGTAATATTCAAAGGCGAAGGGCATGGTGACTTGCAGATTGAATTCCCCTACTGTGCAAACACCGATCTTCTAATTGCATTCCACTGTGACCATGAAGTATCATACAGGTACAAGTACAAGTTTCTTCGTGCGACTACCTCAAATTTCTCATGTAGTGTCATGAAGGAGAATCGTGGGAGTAAGGTGACAATCGGGAGGGGAGGGATGCTCAAAATCCAGCACCTGGTTTCAGTTGTGAGGCCAGGTATGCAATACTTTCGTAATGTTGCTGGAGGGCAACAGCCAAGCCGGATTGCTTATATAGAATTCTTTGTAAAGCCAGATGAAGATGAGAACACTATAAATGATGCCATGGAGAAGCTTCGTAGGAGCAAGAGCACGCCGTCGTGTCAGTACCATTGCTCCGACGGCAACGAACGAGCCGAGAAGAAGAGCTTCCTGGCCCGGACCATGGAGAGGTGCCGGTTTCTCCGGCGGCCCCGACCGGCAGACGCCGTACCGGCGGGGTGCTTCGCGGTGCTGGTCGGCCCGGAGAAGGAGCGGTTCGCGGTGAGGGCGGAGAGAGCGAACCACCCGCTGTTCAGGGCGCTGCTCGACGAGGCGGAGGCGGAGTACGGGTTCCCGGCGGCCGGCTTCGCCGGCGGGCCTCTTGAGCTGCCATGCGGCGTGGACACCTTCCGGCGGGTGATGTGGGAGGTGGAGCAGGGCCGCGCGGCCAGCTCGCCGTCGCCAGCCGGCAGGTTCTGTAAGGGTTCGCGGAGGGCGTCATCAGCAGCAGCTCCCAGCAGGTTCGTGTCCCCCCTTGCCAGCACCTCCCACGCCCTCCTCTCCCCTACCCCAACTGTAACCGCAACAAGGAGGCGGCTGCTGCTCTCCTCCACCACCATTTGCGCCGCCGCCATGGCCGCTTCCCAGGAGGGCTCGGCCGGTGGCTCTGCTTCTTGCAAGGTCGTAGACTCCCACCTCCACGTCTGGGTCTGGCCTCTGCAGGCAGCGGAGAAGTTCCCATATTTCCCGGGCCAGGAGCCGACGCTCCGGGGCGATGTGGAGTTCTTGCTCGAGTGTATGGATGAAGCTGGAGTGGATGGAGCTCTCATTGTTCAACCTAGTAATTATATGTTTGATCACTCTTTCTTAACTAGTGTGTTGAAGAAATACCCATCCAAATTCATCGGCTGCTGCCTCGCAAATCCTGCTGATGATGGGAGTGGGATTAAACAGCTCGAACATCTAATTGTACAAGAAAAATACCGTGCTGTCCGGTTCAACCCCAACTTATGGCCCTCAGGTCAAAAGATGACTAATGAGGTCGGGAGGTCATTGTTTGCTAAGGCTGGAGAACTTGGAGTACCGGTTGCAATAGTGGTGATGAAGGAAATAGAAGAGCTGTGTACAGATTATCCGACAACTACTGTTATTCTGGATCACATGGCTTTCTGCAAGCCACCAACGAATGATGAGGAAGAGAAGGCCTTCTCTTCATTTCTAAAACTATCCAGATTCCCACAGGTTTATGCCAAATACAGTGCTCTTTTCCGTATCACAAGAGAAGCATATCCATATGAAGACACATCTCAGCTTCTTTCCCGTGCGATCTCCAGCTATGGAGCCAATCGAATAATGTGGGGAAGTGACTTCCCCTACGTTGTTCCTGAATGCGGCTACAAAGGAGGAAAGGAGGCAATCTCTCATGTTGCGGGCAAGATAGCTGTTTCATCATCGGATTTGGAGTGGATCTTAGGCAAAACAGTGAGCCAACTATTCCAAGGTGCATGGGTTAGTCCAATGAGTAGTGGTACTATTTGGATTCTAGTTCTGTGGATGAAGCTTTCTCTTTTTTTGCACTG-AGGAATTTACCTGTGGAGATGATCTCATCTTGCCCCATCTGCAATAAGCAAGTTCTTACAATCGAGCTGGAATGGCATGCAAATAGCCACTTTGAGGATGATGAAGTCCAAAGGGACATGGAGTTGGTGAAACAAATCGCAGTGGCAGATTCAAGTACAAATACCATGGATGCTCCTGAACATTGTATGGGATCATTCACTAGTGATTCTCATGCTCAAGGGGCCTCATCAAGCATCAGCAGATGCTCATCTCCTTATGGAAAGGTGTTGAATGAACAAATTTCTTGCTTGATTGGAGCACAGATTAGAAGCAAAGTTCAACCAGTAGAAGGTGGCATTATGAACTTGTTGAGGAGCTGCCTGGAATCTGAAGGTGGTTGTTCAACAAGTATAATATCAGGCCATGTTGACCACCATCAGAGTCTTTCATCAGAAGACAAGGGATGGGGATGTGGATGGAGAAATATCCAGATGCTGAGCTCTCATTTGTTAAAGCAAAGAACAGAAGCAAGAGAGGTTTTGTTTGGTGGCTGTGGATTTGTTCCTGACATCCCTTCACTTCAGAGGTGGCTTGAGATTGCTTGGGATAAAAATTTTGACACTATTGGTTCGAGCCATTTTCATAACAAAGTTTATGGTGTCAAGAAATGGATAGGGACTACGGAATGTGCTACCCTCTTGCGCTCTTTTGGTCTGCGTGCAAGGATAGTAGATTTTGATAGCACAGAATCGTCGGGCCTCCAAAGTAAAAATGGAAAACGAGTAGTTAATCAAGTTCGTGGGCCCATGGACAAGTTCTTGATTAAGAATAATTCTTCTCCAATATCATTGCCTTCTGAACTTTGTCAAGAGGATGCTGAAAGCATGAGAGGCCAGCAGGTCCTTGTCGACTGGGTGTGGAACTACTTTGGAAGCAAGCATTCTGATATACTGGACAATCCACAGCGTGTCATTGTCAGCGATAAAACCCCATTGTATTTCCAACATCAAGGTCATTCAAGGACCATAGTTGGGATTCAAAAACAAAAGGGTTATCGTGGATCTCAAGACCGATTTACCCTTTTGATTTTAGACCCTGGCCATAGAACAGCAGATTTAGAGAGGTCTCTTAGAAGCAAAAAAGGATGGCAGAGTCTGGTGAAAAGAGGTGTGCACACCCTCAGGAAGCCACAGTATCAGTTGTGTTATGTGGATCCTGGAATTGCTGGATTAGAAGAAATGCAGCAGCTCAAGACTATTGATAGTATCCTGGTCCTTGCCCCATCTGCAATAAGCAAGTTCTTACAATCGAGCTGGAATGGGAAATTCCTTAAGATGTTTCTTGGCCCTGTGAATGTGCGGGTGGCAAGGAAGGAAGATAAGATCAAAGTGAAGGATGAGTACAATAATTATAGGGATAGGGCTGCCTATATGTTTCTATTGTTTCCATCCACCCTCCTCCTACTGAGATGGTGGATATGGGATGGATGCCTTCCAGCATTGGCAGTTCAGGTGTACCAGGCTTGGCTATTATTCCTCTACACAAGCTTTGCTTTGCGGGAGAATGTTTTGATTGTAAATGGAAGTGATATTCGTCCTTGGTGGATATACCACCACTATTTAGCAATGCTGATGGCTCTTGTTAGCCTTACATGGGAGATAAAGGGACAGCCTGATTGTTCCAGCAAGCAGAAGGGGGTACAACTTTTCCTGCGGTGGGCAATCATGCAAGGAATTGCAATGCATCTACAGAATAGGTACCAGCGCCAAAGATTACGCACTCGAATAGCTCTAGGAAAGGCTAAAAGAATGGATGTTGTCGCTGGAGAAACAGCTGGTGTGGAAGGGCAGCTCTTGCTGCTTTATCCTGTCCTCTTTATATTACAGGGTTTTGAAGCATATGTTGGAGTATTGCTTCTTCAGACAGCTTTGCACGGGCTCGCCTCTGAATGGCAGGTTGTAGTTTGTGGGATCTTGCTAGTGGTTATGGCAGTCGGCAACTTTGTCAACACGGTGGAGACTTTGATCTTAAAACTGAGGTTCAAAGCAAAGATGAAGAGAGCAAAGAGCAGGCAGGATCATGGTCACAGTGGTCAAAATCGCCCACATCAAAATAGTGCACCGGATGGGTATGGTGTCATCAATGAGCCAGATTTTAGGGCTGGTGGATCCTACAACGGTAGGAGATTTGTGAATGAAGGCTTTCCTACAGATTCGCATGGAAGGGGTGCATACTGTCAGGATGTACATGATAGAAATATGTATCCGCAACCACCCTATGTTGGCACCATGTGGTCTCAGCATCGAAGAAATCATGATGAGCAACATGCATCTGCCAGAGATTACAGAAGGCATGACACCGATTATCGCAATGATGGAAAGCATCATGAATTTGATTCATACAG------------------------------------------------TGAATCTGGTAGTTACCGTGATTTTGGTGTTGATAGGAACAAAAGGATTGGAAGCAGAGACCATGCGGAGTTTCATGGTGAGTTCGAAGACCGGTACCGCAGCTCTCACCAAAGCAGAGAGGACAGCTGTGAGAGATATCGTGAATATGGGCGTTACAGCTATGATTCGGACTATGAGGGAGGCAGGAGCTGGAGAAGGCATGATTCATGTGAGAGTGAATATGAAAGAAGAGGGTTAAGTCGTGAAAGAGATGAAAATCGATACAAGCGCCATAGCCGCTCTCGATCACGTGGGCGTGATGACCGATCAATATCTCGGTCTAGATCAAGATCTCCTCGTGGCAAAAGTCGTGGTCGGAACAGAAGAGATGGCTTTTATGATGATAATCGCTTTGACAAAAGAAGAGAATATGACTGGGATGAAAGAAGGCATGGTGATTCAGTGGCCCCATCTGCCACTGTCGTTGTTAAGGGTCTGTCCCAGAAGACTAATGAAGATGACCTATATCAGATTCTTGCGTGGGGCCCTCTTCGTAAACCTCTGGCTTGTCTCGGGGTTTATTGTGTGGAAGCTGCCTGCAGAATGATGGAAGGTACTGCGGACAATGGCCTCGTAGTTGATGGTAGGAAGATATTTTTTGAGTACAGTAGTAAACCAACTGGTGGGTTGAGTGGGCCTTCTATTGCACAAGAAAAATTTTCAAGGTCTACCTATGGGCACAGGACTGTTGCCGCGCCATGTGATTGGATATGTACTATATGTGCATGTATGAACTTTGCCCGCAGAACCTCCTGTTTTCAGTGCAATGAGCCACGTGCTGAGGATGCTCTACCAGCTGATGCAACAGGTTCCACTCCACTGTTTGGAAAAAGGGGATCTGAACT---------------------------------------------AGGTCGAACTCATGTTTTAGTTGTTCGTGGTCTGGATGAAAATGCTGATGAAGAAATGCTTCGATATGAATTTGCCAAGCATGCACCTATAAAGGATATCCACCTGGTTCGGGATAAGTTTACTCATGTGTCCAGAGGTTTTGCCTTCGTCCATTTTCATTCAGTGGACGATGCTACGAAAGCTCTTGAAGCTACAAATGGGATTACACTTGAGAAAAATGGTCAGGTTTTACGTGTAGCCTATGCTAAAAGTACACATGGACCTGCATCGGGGGCTTCACAGTCAAACAGCCTTGCTGCAGCTGCCATTGAAGCTGCATCATTTGCTCAGCAGTACGATGCTGTAGGTTGGGCCCCAAGAGAGTACAATCCTGATGACAAACTGAATGGTAATTCAGAATCTCAGAAAGATGTTCCAGCTCCAGAGTCAGGATTTGTTTGGGATGAAAAATCTGGTTACTACTATGATTCTGCCTCTGGATTCTATTATGATGGAAATTCTGGCCTTTACTATGATGGCAATGCTGGAGTTTGGTACTCGTATGATCAACAAACACAACAGTATGTCCCTTGTAATGAACAGAGCGGCAGTAAGGCAGCTGGGAACATTGCAAATGAAGGTATGAAGATCTCAGAAAAAAATAGTGGTAAAAAGGTAGTGATTTCCGCACCTGCTTCCACAATTAAACAAAGTGAGAAAACTTCACTACCTGAGGCTGTTCAAGCTGCTGACAATGCAGTGCTGGCTGCAGAAAAGAAAGAAAAGGAGAAGGCTAAAGAGATTAAGTTGGCCTCAAAAAGTAGTCTTTTAGCTAATAAGAAGAAGATGAACAATGTTCTAGCTGTGTGGAAGCAAAGGAATCAAGAAGGCCAGGCTGCACGTATTGTCCTTGATGACAAGGAGCCATCCAGCTCTGTTGATGATAAATTTAACAGTTCACAGAGTCGAACTGGATTCTCATTGAAAGGCAAGGCTAAATCTGACTCTGGAAATGGTAAGGATATGAACTCAGCTGCTAGCTATAATTCTCTTGGCCAAGGAACTGCAGCCACTGAAATGCTAGATTCTGACATAAAGCCTAGACCTGTCAGCAACAGTTTAGGAACTACTATTATGGGTGTTATAAGAGGTTCTGGTAGAGGAGTAATCAAGTCAGATACTACATTTCATGCATCATCTGATGCTGGTAGCACTCATTCTTCCTCCACTATAGCCACAAGCACAGGTGGTCTAATGACAAATGCTGAGGCTTCTGCTGCTTGTGGACCCTGTAAAACAGATTTATCTGCCCTAGTCTCTTATGCTCCATCTGGAGTTTCTGGGAGTGCTAAACGTCGGTTTTCTGAGGCGCCAGGACAATCCCAGTACAGAGATCGGGCTGCAGAAAGACGAAGTCTATATGGATCATCTTTATCACTTGGCAATGATGATGTTGGACTGGATTCAACTGGTGACTACACATCTCGGAAGGGTTCAAGTGAGATAGGATCAATGCCATTTCCTCCAGGGGTGGGTGAACGTTCTAGTGGTGAAATTGGCAATATTGAAAATTATGCGGTGATCACTGCTGATAAAGCGATAGATGAAACAAATGTGGGCAATCGTATTCTACGCAACATGGGTTGGCAGGAAGGACTGGGTCTTGGAAAGGATGGTAGTGGCATCAAGGAGCCGGTCCAGGCTAAATCTGTCGATGTGAGAGCTGGACTAGGAAGTCAGCAGCGGCAAGCTGATCCATCGCTGGAGGCCCAAGCTGGGGATAGTTATAAAACCATCATCCAGAAAAAGGCCATTGCAAGATTCAGGGAGATGTCCATGTCGTGCTCCCACCTCTCCACGGCCTGGTCCTCCTCCGCCCTCGCCAGCACCTCCACCCGCCGCCGCTCCCCCACTGCCGCCACCCCCCGCGGCGGAGGCCTCGTGGTGCGGTGCTCCCTCCGCGAGCTCCGCAGCCGCATCGACTCGGTCCGCAACACGCAGAAGATCACCGAGGCCATGAAGCTGGTCGCCGCCGCAAAGGTCCGGCGCGCGCAGGAGGCGGTCGTCTCCTCCCGCCCCTTCTCGGAGGCGCTGGTGGAGGTGCTCTATAACATGAACCAGGAGATTCAGACGGAGGACATCGACCTGCCCCTCACCCGCGTGCGCTCCGTCAAGCGCGTCGCCCTCGTCGTCCTCACCGGCGAGCGCGGCCTCTGCGGCAGCTTCAACAACAACGTGCTCAAGAAGGCGGACACCCGCATCGACGAGCTCAAGCAGCTGGGCCTCGACTACACCATCATCAGCGTCGGCAAGAAGGGCAACGCCTACTACCAGCGCCGCCCCTTCATCCCCACCGAACGCCTCATCGAGGTCAACGGCATCCCCACCGTGAAGGAGTCGCAGGCCATCTGTGACCTCGTCTACTCCCTCTTCGTCGCCGAGGAGGTCGACAAGGTCGAGCTGCTCTACTCCAAGTTCATCTCCCTCGTCCGCTCCGACCCCATCATCCAGACGCTGCTGCCCATGTCGCCCAAGGGCGAGATTTGCGACGTCAACGGCGTCTGCGTCGACGCCACCGAGGACGAGCTCTTCAGGCTCACCACCAAGGAAGGCAAGCTCACCGTCGAGCGCGAGAAGGTCAAGATCGAGACGCAGCCCTTCTCCCCCGTCGTGCAGTTCGAGCAGGACCCCGTCCAGATCCTCGACGCCCTGCTCCCGCTCTACCTCAACAGCCAGATACTGCGCGCCCTGCAGGAGTCGCTCGCCAGCGAGCTCGCCGCCAGGATGAGCGCCATGAGCAGCGCCACCGACAACGCCATCGAGCTCCGGAAAAACCTCTCCATCGAGCCGGAGAGGAAGGCTGAGGCGGAGGAGGAGATGAAGGAGTGGTGCGTTGCGCTCCCCAAGGTGGAGCTCCACGCCCACCTGAATGGCTCCGTACGCGACTCCACCCTCCT------------------------------------AGATGGTAGATCTCTCCCAGAGTGCTTCCAGCTTTTTGATTTGTATCATATACTCACGACTGATCATGAAACAGTAACAAGGATCACTAAGGAGGTTGTGGAAGATTTCGCTGCTGAGAATGTTGTATATTTGGAAATAAGAACAACACCCAAGAATAATGAAGCCAAAGGGATGACCAAGCAGTCTTACATGAATGCTGTTATTAAAGGCCTTAAAGCTGTTGAAGCTGTTGATGTTGTTTTATTTGATTCCAACTTAAGAACAGATAAACTATTAACCTGTGTTCCTATGGGTGAGTTGGGTGGTGACACAAAAAAAAACAAGATATACGTTAGGCTCCTGCTAAGTATTGACCGTCGTGAGGCAACATCGGCGGCATTGGATACTGTTAATTTAGCCATGGAAATGAAGGACCTAGGTATCGTTGGCATTGATCTTTCTGGCAATCCAGTAGTGGGGGAATGGGAGACGTATTTGCCTGCCCTAGAACGCGCTAGAGAGCTAGGACTCCCCATTACAATTCACTGCGGAGAGGTAGCAAACAGGAAGGAAATCCAAGCAGTGCTGGACTTCTGCCCTCAAAGGGTGGGTCATGTCTGTTGCCTCGAGGGTGAAGAGTGGAAGAAGCTCAAGTCATTAATGATTCCGGTTGAGATATGTTTAACCTCCAATGTTATGACAGGAGGTGCCCCTTCCCTAGAGCTTCATCACTTTGGTCAGCCCTGGCAACACACAACTCAGAATTCTTGCTAAGAAATAGCACCACACAACTTTAACGGTTTGCTTTACCAAATGTGTTCAGCTGATTTCTACAATGCAAAGCACCCTTTATCCCTGTGCACCGATGATGCTGGCTTGTTCTCCACGAGCCTCTCGAACGAATACTACCTCGTTGCATCCACCTTTGGTCTTAGCAAGGTTGAACTGTTTCGGCTAGCTCGGGATGCAGTGGAGTTTGTGTTTGCCGGTGAGGGGGTGAAGAAGTCTCTGAGAGAGGTATTCAAGCATGCCGAGAGGAGGCTCACGATGATGGACGACATCCCCGATGAAGCCTCCACCCAAAGCCAAAACCAGGTGCACGGGTGCAGCTCGTACCCCCTTTCGTTCCCTTCTCAGCCACCCGACATCAAGAACTGGTTCTCCAGTTACGAGTATGAATCGCCGGAGACTCCGGAGCTGGTTGCTGATCCTGGTGGCGACAACGGCAGCGAGACCCAAGATCCATTGGGGTACCGGGTGTCTGCGCATTTGTTGTTGAAACACACCGCTCCTCAGGACGGTGGCGTTGCTGCTTCGAGGGAGAATTGTTTTGGAGGCCAATCTAACCATGAGGTTGCTGCCACAAGAGATTTTGTTCCGATTGGTAGGAGTACGGTGGAGCAGGGCGCAAAAAGGAAGCAAAGTCTGCGGGAGCTGTTTGGAGCTGGTTTTCTTGACAACCGTGACGAAGCTACTGAACCTGAAAGTCGGGCGGTGTTGGCTGTGCAGAGAAATGCAGTGGAGCCTCTGGTAAATTGCAACGCAATAGGCTTACCTGATGTTAAAGGAAGCCAGCAAGGCGCAGTCCAACATGCCAAGCTGCCGGAAGACTGTGATGGCATCAGTTTTGCTGATACTCAAGAAAGTTCCCCAGGAGATCAGGAGAGCAAACACAGCAGACTGTCAGGTAATTGTGATGGTACAAGTTTAACTGGTACTGAAAAAAGTTTCCTAGAAGATGGCATTAAACACAGCAAACTGCCAGTTAATTGTAATAGTACAAGCCAAGCTGATACCGAGAAAAGCACCAAAGATGGCAATGAACACAGCATACTGCCTGATAATTGTAATGGTATCGGTTCAGCCGACACCGAAGAAGGTTCTCCTAGAGATGAAATTGGCCGTGGCAAGAAAGGAAGCCAGCAAGGCGCAGTCCAACATGCCAAGCTGCCGGAAGACTGTGATGGCATCAGTTTTGCTGATACTCAAGAAAGTTCCCCAGGAGATCAGGAGAGCAAACACAGCAGACTGTCAGGTAATTGTGATGGTACAAGTTTAACTGGTACTGAAAAAAGTTTCCTAGAAGATGGCATTAAACACAGCAAACTGCCAGTTAATTGTAATAGTACAAGCCAAGCTGATACCGAGAAAAGCACCAAAGATGGCAATGAACACAGCATACTGCCTGATAATTGTAATGGTATCGGTTCAGCCGACACCGAAGAAGGTTCTCCTAGAGATGAAATTGGCCGTGGCAAGTCTACATTGGAGTATAAAGCACCAGAAGAAACATTTGCAGCCGATGGTTTTGTTGCCATCAAGAGAAAGGAGAAGCCAGAAGAATCCAGGAAGAACAAAATTCCTAAGCCCTCGATGGGAAGAGAGAAGGCAGCGTTGCGAGAGAACCACATCATTTTGCAACCGAAGGCTTCGGTCCAAGAGTGCACTAGAAGTCCCTTAGCAGATAGAACTAATTTTTCAGAAGTAGCCGGAGCTCCAACACCTGAACTCTCCCGGAAATGGAAGTGCCCTCGCAAAGGCAAGCCCTACATTGGTCCTCCATTGAAACAGCTGCGGTTGGAGCAATGGGTGCGCCGAGTGAATGCGTGCGGGGCCCACCGCCTCCTGCCCCTCTGCCCCGGCCGCTGCATCTCCTCCCTGAAGGTCACGTGGCGCCGCGACGCCGCCCTCGATGCCGCCCTCGCCCGGGACCGCCGGTTCCGCCTCGCCTCCCGCCTCGTCCGCGAGGTGCTCCTCTCCCCCGGCCGCCGCCTCCTGCTCCGCTACCTCTCCAAGCGCCGCCAACGCATCCGCCTCCCGGTCCTCGTCCCCACCTTCCTCCGCCGGTACCCCACCCTCCTCTCCGTCTCCCCTCCCCCCGACCCCGTGGCCTCCCCCTCCCCCCAGCTCCTCTCCCTCCTCGAATTCGCCTCCCGCCTCCAAGCCCTCCACTCCCCGCTCCTCGCCTCCAAGCTCGCCAAGCTCCTCATGATCTCCTCCACGCGCTCCCTCCCTGTCGCAAAGATTGCCGCCGCCAAGCGCGACTTCGGCCTCCCCGACGACTTCTTGGCCTCGTTGGTCCCGAGGTACCCCAATCTCTTCCGCCTCGTTGGCGACCCGGGGCCCGACGCGTCCGGGAACGCGTTTCTTGAGCTGGTTTCTTGGGACGATCCGCTGGCGAAGTCGGTGATTGAATTGAGGGCTGACAGGGAGGCCGATGTCGTTGGCATACGGCCGAGGCCGAATTTTACTGTTAAATTGCCCAAGGGATTCTATCTCAAGAAGGAGATGAGGGAGTGGGTGAGGGATTGGCTTGAGTTGCCATACGTGTCACCATATGCGGACACATCCAGGCTGCACCCGGCATCGCCAGAAGCAGAGAAGAGGTTGATTGGTGTTTTACATGAAGTGTTGTCATTGTCGGTAGAGAGGAGGATGGCAGTGCCGATTATAGGGAAGTTTTGCGATGAGTTTAAGCTGTCGAATGCGTTTTCTAATGCGTTCACGAGACACCCGGGGATATTCTATGTATCATTGAAGGGTGGGATCAAGACGGCGGTATTGAGGGAGGCTTATGATGAGAATGGAGAGCTTGTGGATAGGGATCCGATGATTGAGTTGAAGGAGAGGTTTGTGGCAATCATGGATGAGGGTCATAGGGAGTATTTGGAGGAGTTAAGGAGGAAGAGGGAGAAGCTGCAGAAACAGAGGTTGGATGCGGCTCAAAGGGGTGCCAAAATTTCCACAGATATTGAGGAGGAGATTGAGGAGGAAGAAATGGAGGGGTCAATGGCGCGCCGCCTCTTCTGCACCACGAGAGCGCTCCTCCTGCCCTCCCCAACTTCCGCGCCGGCGCCGGTTCCGGCACCAGCTCCCGCCTCGTCTGCCGCGGCCGCGGCCGCGGCCGCCTCGCTCCTGCCGCTGCTCCCATGCAAGCGGCGCAAGAAGCTCCTGAAGAAGCTCAACAGCCCCCGCGTCGCGCCCATCGAGCCAGAGGCCGCCCGCCGCGTGCCGGCCCTCGACGCCGTCCTCGACCGCGACGCCGCCTTCCGCTTCCTGACCCGCGCGCGGTCGTTCCTCTCCTCCCTCCCGCCTCCGCATCGCATCCCCCTTTCCGAGGCCGGCAAGCTGTACCGCGAGCTTGGCTTCCCCCGCGGCCGCAGCGTCTCCCGCGCCGCTGCCCGCCACCCGCTGCTCTTCCACCTCCCCACAGTGGATTCCGTCCCGCACCTCGCGCTCACGCCGTTCATGTGCTCGCTCCTCGACGAGGAGCGCTGCCTCCACGACGAGCTCCTCCCCACTCGGGTGCGGGCCGTGCGGAAGCTCCTCATGCTGACCGCCCACCGCCGCGTGCCCCTCGCGAAGCTCCACCACTGCCGCGCTGTCCTGGGCCTCCCGGACTACTTCCGGGACCGCGTCCGCGACTTCCCCGACGACTTCCGCGTCGCCGTCGACCCCGACGGCCGCCACGTCCTCGAGCTGGCGCGCTGGGACCCCGCGCTCGCCGTCAGCGCGCTGGAGCGCGACTTCGTCGTGGACGAACGCCGCGTCCGGCGCACGTTCCGCTTCGCCGTCCCGCACCGCCGGTGGATGCCGCTCCACCCCGAGGACGCCGACCGCCTGGACTCCGTGACCACGTTCCCGCTGGTCTCACCCTACACCAACGGCGCGCTGCTCAGGCCGTGGACGCCCGAGGCGGAGAAGTACCGCGTCGGGGTGGTGCACGAGTTCCTGAGCCTGACGCTGGAGAAGCGCGCGCTGATACACCACATATTCGAGTTCAAGGAGGAGATCGGGCTCACGCGGCACATGTACGAGTCGCTGCGGAAGCAGAGCCGCGCCTTTTACCTCGCCGGCACGGAGATGAACTGGGCCGTGTTCCTCAGGGACGCGTACGACGACGACGGCGCCCTCAAGGACAAGGATCCCCTCGTGCTGTTCAACGAGAAGCTGCAGCGCTACGCGTGCATGACCGAGGTGGATTCCAGAGAGAGCATTGCTGATGACTGGATGGCTCCCACCTCCCGCCCGCTGACGCCGACGGCCACCTCGTCGTCGCGGATAGACTCGCCGTCGCTCAAGGCGGCCCTCGCCATGGCCCTCATCCACTACAAGCGCCTCCCCACCAGAGCCGCCTCCGAAGCCTCCTCATCTCCGCCACTCCTCCACTGGAAGCGCAAGGCCAAGGACCGGAAGCGCGAGATCCTCCGCCTCCGCGAGGAACTCAAGCTCCTCCAAGATGGGGTTCGCGGGGAGGAGATGGAGCCGCCTATCGCGTCGTGCCGGTGCCACTTCTTCGACGGGTGCGGGGACCTGCCGCCGCCGGGTGGCGATGGTGAGGAGCATTGGGTCGACGAGGTGCTGCGGAGGAGGTTCCTCAGATTGGTGCGGTGGAAGGAGAAGCGGCGGCGAGTGGATGAATCTCTCCCCAGGAGTAGATTGATGGAGTTCAACAGTGAAGATGAGATACAACAGCTTAGCTTGTCGATTGATTTTCTGGTGGAGCTATCAGATGGCAATTTTGCCAAAAGAGAAGCCGGTTCCTCATTTGCGACATTTTCTCACCAAGCAGTAGACTTCATTTTGGCCTCATTGAAGAGCATTCTATCATCCGAAAGGGAAAAGGAGCTGGTTGAGGAGATAATCGATTGTTTGGTGGCGCGTTTGATGAAAAGGATGTGCACCATTCCTGAAAACACTGGTACTTCAGATTCTGGATCAGTTAACTTCTCAGATGCCCAATTCTCTGTGCAGCACTTGTTCCGTAAGTTAGGAAATGAGGAGTATATTGGTCAGCGGATAATCCTTGCAGTTTGTCAAAAGATCTCAAATGTATCAGATAGATTACTTCTGGTAGATCCTTTTGAAGATGTCTTCCCTGATATGCATGGCAATATGTTTATTATCTCCAGTGAATCATACTTTATCTCACAAGAGATCGATTATGCAACTATTGTTCAGGACTTTTGGAAGAATGGGCCAGATCTATTCTCAAGGCACGCAAGGACTTGGAAGTCCTGGACAACATGAATGGGTTGTACGTAGTGTACATTGAGCGAGTGGTCTGAAGGTTGGCAAGGGAGGTGGCTCCTGCTGCTCGTCAGGGGAAGCTGGACCTAGAAGTCTTCTCCAAACTCTTGTGCCTGAAGAACTTTAAGATACTGATGACATGGTTTCTTCTCAGTGGGAACCACGCTGCTGCTGTGGCTCTGGCCGCAAAGCTGCGTGGCATACCTGCTTACGTTGTCATACCGAAAAATGCACCAGCATGTAAGGTTGACAACGTTAAGAGGTATGGTGGTCGTATTGTCTGGAGCGATGTCACTATGGAATCAAGGGAATCTGTTGCTAAAAGAGTTCAGGAGGAGACTGGTGCTACTCTTATCCATCCATTCAATAATAAGTACACTATCTTTCTTCTCAGTGGGAACCACGCTGCTGCTGTGGCTCTGGCCGCAAAGCTGCGTGGCATACCTGCTTACGTTGTCATACCGAAAAATGCACCAGCATGTAAGGTTGACAACGTTAAGAGGTATGGTGGTCGTATTGTCTGGAGCGATGTCACTATGGAATCAAGGGAATCTGTTGCTAAAAGAGTTCAGGAGGAGACTGGTGCTACTCTTATCCATCCATTCAATAATAAGTACACTATCATGGCTCACAACCTGCTGCACGGCACCCTCCACGCCACCATCCTCGAGGCCGACCACCTCACCAACCCCACCCGAGCCACTGGCGGTGCCCCTGAGATCTTCCGCAAGTTTGTGGAGGGATTCGAGGATACGCTTGGGCTCGGCAAGGGGTCGACGCAGCTGTACGCGACCATCGACCTCGGCCGGGCGCGCGTCGGCCGGACACGGGTCATCGCCAACGACCCGGTGAACCCGAGGTGGTACGAGTCGTTCCACATCTACTGCGCCCACTTCGCCGCCGATGTCGTCTTCTCCGTCAAGGCCGCGCAGGCCATCGGCGCCACCCTCATCGGTCGCGCCTACCTCCCCGTCCAGAAGCTCCTCGCCGACCAAGAAATAGAGCACCGGCTCGACATCCTCGACGGCAAGAAGAAGCTCCCACACGGGCCCACGATACACGTGCGGCTGATGTACTGCGACGTCACCAACAGCCGCCAGTGGGGCGGGGGCGTCGGCAGCGGGCGGTACCCCGGCGTGCCGTACACCTTCTTCTCGCAGCGGCCCGGGTGCAGAGTCACCCTGTACCAGGACGCGCACACGCCGGACGCGTTCGCGCCCAGGATCCCGCTCGCCGGCGGCGGGCACTACGAGCAGGGACGGTGCTGGGAGGATGTGTTTGACGCCATTAACGACGCGCGCCACCTGGTGTACGTCACCGGCTGGTCGGTGTACACGGAGATCACGCTGATACGTGACAGCGCCCGGCCGCGCCCAGGCGGCGACGCCACCCTTGGCGAGCTCCTGAAGCGCAAGGCCCGCGAGGGCGTGCGCGTGCTCATGCTGGTGTGGGACGACCGCACCTCCGTTGAGTCCCTCGGGACGTGGGGGTTCATGCAGACGCACGACGCCGAGACGGCGGAGTACTTCCGCGGCAGCGGCGTGCACTGCGTCCTCTGCCCCCGGAACCCCGACGCCGGCAGCAGTGCCATCATGGGCGCGCAGATAGCCTATTTTATCTCCCACCACCAGAAGACCATCATCGTCGACCATGACATGCCGGTCAGGGGCTCCGGTCGCCGCCGCATCGTCAGCTTCATCGGCGGCCTCGACCTCTGCGACGGGCGCTATGACACGCAGTTCCACTCCCTGTTCAGGACGCTGGACACTGCGCACCACAAGGACTTCCACCAGCCCAACCTCGGGAGCGCGTCCATCGGCAATGGCGGGCCAAGGGAGCCATGGCACGACATCCATGCCAAGATCGAAGGCCCCGTCGCGTGGGACGTACTCTACAACTTCGAGCAGCGATGGTGGAAGCAAGGCGGTAAGGACCTCTTGATCGATCTCAAAGCCTTGGCGAACCTGATCATACCACCATCACCGGTGATGTTCCCCGACGACCGGGAGACATGGAATGTGCAGGTCTTCCGGTCCATCGATGGTGGTGCGTGCTTCGGCTTTCCTAAAACTCCCGAGGCCGCTGCTCAATCTGGCCTTGTCAGTGGCAAGAACAATACCATTGACAGGAGCATCCAGGATGCCTACATCCACGCGATACGCCGCGCAAAGCACTTCATCTACATTGAGAATCAGTACTTCATTGGCAGCTCGTTCGGGTGGAAAGCAGACGGCATTAAGCCGGAGGACATCGAGGCGTTGCATCTGATTCCTAAAGAACTCTCACTGAAGATTGTGAGCAAAATTGAAGCTGGCGAACATTTCGCGGTCTACGTCGTGCTGCCAATGTGGCCTGAAGGCTCTCCTACAGATGAATCTATGCAGGCAATACTGGATTGGCAGAGGAGGACGATGGAGATGATGTACTATGACATTGCCATTGCACTTGAGGTGAAGAGGATCGAGGCGAACCCTAAGGACTACCTCACGTTCTTTTGCTTAGGGAACAGGGAGGTGAAGAGGAGTGGCGAGTATGAACCTGCAAGTCGCCCAACGGATGGAACCTACTATGCTCAGGCGCAGAAGGCACGGCGGTTCATGATCTATGTTCACTCCAAGATGATGATAGTTGACGACGAGTACATCATCGTTGGTTCAGCCAACATCAACCAGCGGTCGATGGATGGCGGTAGGGACTCCGAAATCGCCATGGGTGCATACCAGCCGTGCCACCTGAACACCAACCAGGTTGCAAGAGGTCAGGTCCATGGTTTCAGGATGTCGCTGTGGTATGAGCACCTTGGCAAGCTGCATGATGATTTCCTGAACCCGGGGAGCCTGGAGTGCGTTCAGAGGGTGAACAAGATGGCTGACAAGTATTGGGACCTCTACGCAAGTGATGAGCTCAACGACGACCTCCCTGGGCACCTCCTCACCTACCCAGTCACCGTGACGAAGGATGGCATGGCCTTGTCGGTGGCCGCCGCGGCGAGCACGTTCCTCGGGACCCGCTTGGCTGACCCGGCGCCGCAGAACGGGCGCGTCGTGGCAAAGTTCGTGTTCAGCCGCAAGAAGGCGGCGCCGAAGAAAGCGGCGAGGACCTCGACCTCGGACCGGCCGCTGTGGTTCCCCGGTGCGGTGGCGCCCGACTACCTGGACGGGTCGCTGGTCGGCGACTACGGGTTTGACCCGATCGGGCTCGGGAAGCCCGCGGAGTACCTGCAGTTCGATCTGGACTCGCTGGACCAGAACCTGGCCAAGAACGAGGCCGGCGACATCATCGGCACCCGGTTCGAGGCCGGCGAGGTGAAGTCCACACCGTTCCAGCCCTACACCGAGGTGTTCGGCCTGCAGAGGTTCCGCGAGTGCGAGCTCATCCACGGCCGCTGGGCCATGCTCGCCACCCTCGGCGCCCTCTCCGTCGAGTGGCTCACCGGCGTCACCTGGCAGGACGCCGGCAAGGTTGAGCTGGAGAACGGGTCGTCGTACCTGGGGCAGCCGCTGCCGTTCTCGATGACGACGCTGATCTGGATCGAGGTGCTGCTGATCGGGTACATCGAGTTCCAGCGCAACGCGGAGCTCGACCCGGAGAAGCGGCTGTACCCCGGCGGCTCCTACTTCGACCCGCTGGGCCTCGCGTCGGACCCGGAGAAGAAGGAGCGGCTGCAGCTGGCCGAGATCAAGCACGCCCGCCTCGCCATGGTCGGCTTCCTCGGCTTCGCCGTACAGGCCGCGGCCACCGGCAAGGGGCCCCTCAACAACTGGGCCACCCACCTCAGCGACCCGCTCCACACCACCATCTTCGACACCTTCTCCTCGTCCTCTCTCCCCCTCCACGTGTCCTTCGACCGCGGCTACTACCTCCTCGTGAAGGCGATCCAGGAGCTGCGCGAGCGCAAGGACGGCCTCGTCGTCACCGTCGGCATCGGCGGGCCCACCGGCTCCGGCAAGACCAGCTTGGCGGAGAAGGTGGCGTCCGTGCTGGGGTGCGTCGTGATTGTCTCCATGGAGGACTACCGCACGGGGACCGGGGCCGACGACGGGAGCGACGTTGACGCCATCGACTTCGACGCCCTCACGCGCAACCTCCAGGATCTTGTAAAGGGTAAAGATACGTTGATGCCATTGATTGATTTTCAAGAGAAGAAACGTACAGGATGGAGGCAATTGAAGATTTCGTCATCTGGAGTGGTCATTGTCGATGGTGCTTATGCTCTACATTCAACACTAAGGTCACTGCTTGATATTCGTGTTGCTGTGGTTGGTGGTGTTCATTTTAGTCTGCTTTCTAAAGTTCAGCAAGATATTGGAGATTCTTGCTCCTTGGACTATCTGATTGATAGCATATTTCCGTTGTTCAGAAAGCACATTGAGCCAGACCTGCATCATGCTCAGATTAGAATCAATAACAGCTTTGTCTGCTCATTCCGGGAACCGTACTACAAGCTAAAATGCAAAAATGAGTTCCCAGACGGCCAGAAGTTCTATTCTTTTGATCAAAATAAAGCAGAAACTGAGAACTTTATTGAGATGTACCTTAGACCACCTTTTGCTTCTGAAGAAATAAAAATTGATGATTGGATTAAAGTTAGACAATGTGGAATAAGATACTACCTTTCTCTTGGGGATCAGAGGATTGTTGACAAGTACTTTATTATCCGTCCAAAAGCTGAATTCGAGGTTGGACGGACAACTCTTGGAGGATTGTTGGTCTTGGGCTATAGTGTTGTTGTTAGCTTTAAACGAACATGCACATCTGTCAACACAGATCAGTTATTGATAGCAGCAGAGACCATCGACACCCTAAACGAGATTTTTTTGGTGTTAAAAGGGCCAAGTAGAAAGATTGTTGCAGCAGAAGCTTCTAAGCTAGGTATAAAGGGGCCATGGATCACAAAGTCATACCTGGAAATGATCCTAGAGAGCAAAGGGGTTCCACGACTTAATACACCCCCATCAAACTCTAGCAAACTACTGACTGAAAGTCAAGAAAAGAAAATTGCTGCACCTAAACCGATTCGTGTTTCTGCCGATTCCATTGCAAATCTTGATGACTTTGTGCAACCATGGACGAGGTCCCCACCTCGAAAGTTGGACCAGGAACCTGCTCTGGCAAAATGGCAGTTTATCCCAGATTCTTCTTCAAGAAGTAACACGCAGCTAGCTCCCCTGCCAGATTCTTATGACTTAGATAGGGGTCTTCTCCTATCAGTTCAAGCAATTCAGGCATTGTTGGAGAACAAAGGATTTCCTGTCATCGTTGGGATTGGT---------------------------------------------------------------------------------------------------------------------------------------------------------CAGAATATTAAGGAGATCAGAAATAGTCATAAAGCAAAAGTTCCTTGTTTCGACTTTGAGAAGTTCAGCAGAAATGGATTCAAGGAGCTTCAAGTCTCCGAGGAATGTGGAGTGGTAAAGTATATGTGCATCCA----------------------------------------------------------------------------------------------------------------------------------------------ATACTTTCATAGTTTCA--------------------------------------------------------------------------------------TTAAGATTC-----------------------------------------------------------------------------------------------------------------------------------------------------------------------------------------------------------------------------------------------------------------------------------------------------------------------------------------TTATAGAAGTTGACCACCTACAAGGCGAGACAAATCCATATCTTCAAATTAAAGGAAGTAACAAGGAAATAGTTTCCTCTGCTGCTTCTGCACTCAGCTTAGATGGTTCATATACAACAAAGAGCTATCTTCGAATTATTCTGGAGAGTTTACCAGCGGATGATAATGCTCCTGCTGGTATGCATAGCCAACAAGCTGCCAGGCTACAGGAACTGGTTGAGTTCATTCAGTCACAACTGAATCCCCTCCTTCTCCCCTTCCTCGCGCAGGGGCCAGCCATGGCGGTGCCGCCCAAACCCTCCATCCCGCATCGCCACCCCCACCCCTCCAAGGCCTTCCCCGTTGCCCGCTGCTTCCCCGACCAGCCCAAAGCCCCCGCCCCACCGAACCCCACCAACCCGCTGCTCTCCCTCCTCTCCGCCGTGCCCGACTGGGCCGACGCCTTCACGGAGAGCCGCGTCCGCGACCGCCGCCCGCTCTACACCCACTCCGAGTGGCGGGAGCACCGCAGCTCGCGCCGCCACCTGCGCCACCTCCTCTCCTCCCTCTCCTCCCGCGTCATCCTCTCCCTCGTGCCACCCGTCTCCGCCTTCACCACCTTCGCCGCCGCCATCGCGGCCTACAACACCCTCCTCCCCGCCTACGCGCTCACCGCCTCATCCCTCCCGTACCAGCTCACCGCGCCCGCCCTCGCGCTCCTCCTCGTCTTCCGCACCGAGGCCTCCTACGCGCGCTTCGATGAGGCCCGAAAGGCCTGGATGCGCGTGCTCGCCGGCGCCGCGGAGCTCGCCGGGATGGCCATGCATCACGATGGCGGCGACCCGGGGAGGGGCGCGCTCGTCAACTACATCCTCGCCTTCCCGGTTGCGCTCAAGTGTCATATAATTAGTGACTCGGACATAAAAAAGGACCTTCAGGGTTTGCTCACAGAAGATGACTTGAATGTTGTTCTGAGATCAAAACATCGGCCTCGTTGTATCATTGAGTTCATTTCGCAGAGTCTTCAGATGTTGGATTTGGAGGAACATAAGCGGAGCATCATGGAGTCTAAACTGTCTTGTTTTCTTGAAGGAATTGGTGTTTGTGAGCAGCTCATTGGGATTCCTATTCCTCTGTCATACACTAGACTTACTTCAAGATTTCTTGTTCTGTGGCATCTTACACTGCCAGTGATACTCTGGGATGAATGTAAATGGATAGTCATTCCGGCTACTTTTATCAGTGCTGCCTTTTTATTCTGCATTGAGGAAGTTTCATATATGGGGCAAGATGTTGGCTTGAAATGTGAGAGTCGTTCTGGAATGAGAGCAAATCCTAAAATCTTGCAATCCCCTTGCCATATCAACGGAGAAAGTGATAGTCAGGACAGACGATACCATCAGTTGAAAGGCTCAGATGGCAACTTGGGAGAGTTATGCCTGGACCGCATCCCAAATTTACACTGTAAGAGCTTGCCTACAAGAAGCTGCAAGACAAATGCAGAGGATAGTGTTGTGGGAAAGCGTGGTTCTATGTACCAGAGCTCCAGTGAAATTAGCAGGATAAGAAAAATCCAGGAGGGCAGAAGGAAAATAGATTCTGCATTTGATGGAGATGCATTTCTGTCCTTTGAGATTGTCGACACGTCGTCTCAGCCTAGCACAAGTGGAGCTTACCTCTTTTCCCACCAGAATCGGCGGTCAGAGGCTAAGTCTTCTATGGAAACTCGTAGAATTCATCGAGCATCGAGGGACTTTCTTGATCTATCATTCCGTGAACTTCCTGACGAGAATTTTAAGCTTGACCGACCACGCCTGGACTGCACCCTGTTGAAAAATGATGCTGATGATGGTTTCTTGGAGATTTTTCTTGAGGAAGAGATCACAAAAGGCCCCTGCAGAAATGCAGCTGCTCACTTGCTAGATGGGGAGTTGGGTAAAGCTACAGAAGCAAATTGCCAGCAGAAGATCAGTGTATGTCCCAGTGAGAGTAATTGTGGTGAGAATGAGAGGGATTCAGTAAGCAATTTGCCTAAGTCCATGCCAGCAATGGTGAGTGCCTCTGCTGGTACCCGTCAATCAGAAAGTGTTCATCATGGCATAGAGAACAGTACTAAAGCTCGATCAAGCCCCTTCAAGAAGATTCTGGACCCTATCATGAAGTCCAAGTCTCTGAGAAGCCCATCTCTCATGGAAAAGGAAGGCTCCAATTCTATTAGTATGCCAATTAGCAGGAAAAATGGTGTATCCCGCAAATCGTTGCTGAGTGATTTCTCAAGGACTGAAAAGAGCCAACCATCTAATTGCCAACCAAATGGTGAAATCCAGTGTATGACAGCCCCTTTGTCACCTGCTCATCTTCAAGCAGTTCTCAAATTGGATTCCAGGAATGGTATTCCGGTTTTTGAGTTCTGTGTCGAGGGCCCTGAAGAACCCATTTCTGCTAGATCTTGGAAAACTGAGAATGAACTGAACTGGATTTACACTTTCCATAGTGGTGGTAAGCGAACAAGCGCTGCTGGAAGGGCCTCCAAAGATGGACGTTGGTGTTCAACTCCAATTGTAGGCCAGATGCAGGTTTCTTCCTATTTATGCTCAGAAGTTGGAAAAGATGGTATTCTGAATAACTCAGTCATCACCGAGTTTGTTTTGTATGATATTGCTCATGCAAGATGGAGTTTTTCTGTCGAGGAGAAGACTCGGTGTACAGAGACCACTCAACCGGCATCATGCAGTGCTGCTGATCAATCAATCTCTGGAGACTCTCCACAGCGGATTAATCTGATGGACCAGCAAAACAATGCAAGAAATAACTCAGAGGTATCAACATCTTGCCCATGGTCTGAAGAGGATCTTTATCCTCATTTGGAGATTGCAGCAACTGTAATCCAGATTCCATTTAATAAAGACAAGTCCAAAGAGCTGAAGAACGGTTCCGCTCCTGGTACTATCAAAGTGGTTACACCGAGTGGTCTGCATGGGTTACCAAGTGATAATGAAGCCAGCCCATCACCCTTGCTAGATAGATGGAGGTATGGTGGGGGCTGTGATTGTGGCGGATGGGACATGGCTTGTCCGATTGTTGTCCTTGGCAATGCATATGACAATAACTGGGCCGACTCTGTAACAAAGGAAAGCAAGCATCCTATGGAGCTCCTTGTTCAGGGTAACAAAGAAGTTCTCCCTGCCCTTGTGATGAAGGCAGATGGGAAAAGACATTTCTCGGTTGATTTCCATGCACGGTTATCAGCGCTGCAGGCATTTTCAGTTTGCATTTCTTTGCTTCACTGTTCTGAAGCTTCTTCAGCCATTGGTATAGAGAAGTTCAAGCACAAGTTGTACTCCAGCTCACTTAAGATGCTTCTCAAGGAGGAAGTGAGGCAGTTAATTAAATCGGTAACGACGAAAGAGAAGAAGCCGAAGAGGAGGAATGAAAAAACACCTCCATCTATCGTCCTCGACCCTCCCTTTTCTCCCATGGGAAGAGTGAGAAAATGCAGCCCTGCTGGGCGAAATAATCTCAGATGCTCTCTGAATGACAAAGTGCCACTGAAAAATAATGGAGTATCCAGGCAGTTGCTCTCATGCCTTGCTGCTTCTCTTGTGTTCATCTCTACACCTAGTCAGGCTATTCCTGCAGAGACCTTTTCCCAGCCAAGCTTGTGCCAGACTGCAGTAGTAGCAGCAGCCATCGACAAAGCTGCTGTTCCTCTGAAATTTGATGGCCCTTCGGACGATGGCAGCACAGGGATGATGATGATGATGAGGGCTATGACTGCTAAGAACTTTGATCCAGTTCGCTACTCTGGTAGATGGTTCGAAGTAGCCTCGCTGAAACGTGGATTTTCTGGTCAGGGACAAGAAGACTGTCATTGCACTCAGGGAGTGTATTCATTTGATGAGAAGTCACGCGCAATCCAGGTGGATACATTCTGTGTCCATGGTGGACCTGATGGATACATCACCGGTATCCGAGGGAGGGTGCAATGTCTGACCGAAGAGGACATGGCTAGCGCTGAGACAGATCTCGAGAGGCAGGAGATGATCCGCGAGAAATGCTTTCTCCGTTTCCCGACACTGCCGTTCATACCCAAGGAACCCTATGATGTCCTTGCAACTGACTATGACAATTATGCCATTGTGTCTGGAGCTAAGGACACAAGCTTTATTCAGGTATACTCAAGAACACCTAACCCCGGACCAGAGTTCATCGAGAAGTACAAGTCCTATGTTGCCAACTTCGGTTACGATCCGAGCAAGATCAAAGACACACCGCAGGATTGCGAGGCCATGTCCTCCGACCAGCTTGCACAGATGATGTCGATGCCCGGGATGAATGAGGCCCTGACGAATCAGTTCCCGGACCTGAAGCTGAAGGGGAGAAAAACTCATGTGCTAACTGAAGGTGAATTCACTTCAATAGGGTACTCATCATTCTTTGGTCCAGCTGCAAAAAGTTGATGCACGCAGAGATGACATCAGAAGGGAATATAGCTGATGTACCTAATGAACCGTTGTCTGTTGAGCAGCCGTCAAGCTCTGGTGCAAAGCGTAAGCGTGGTCGCCCAAGGAAATATGAGTTACCACAGAGGGCACAGCCCATTCAGAGCATCCCACCTCTTCGCAGCACACTAGATGGCTCAAATATCCGACATGATGGGGTACAGGCTAACCATACATTAGTTGGTAGTGGTGACCCTAAAGTGCGCACAATTCAGGCATTGCCTGCACGACAAGCCCAAGTTAATAGGCCCAGTCGACCTAGAGATTCCTCTAATCTAGTTAAGACTTCTGAGAACCAAGCCTCTGCTCATGTGCAAGGTAATTCAGCCAATGATGTTATTATTGGCAAGCATTTTGTTGGCAAGATGGCCAAAAACTGTCCTGGGTTCTCTCTCATTACGGTGAAAGTGAAGGACAATCAGGTGCTCAAAGGTTGGGTCCCAGATGAAAATAACCTCCGTTCAATAATACCGAAGGATGACCTTGCCCCAGAGCTCCCCATGCTTCGACCAAGTCAACTTCGAAAGCGAGCATCTGCAATCCACAGGCAAGGGGCTCCTCCCATGCCAGTCCACTTGGAGGATGTAACAATTGCAAAGCCTCTACAGATGAGGAGACCTGTGGAGGAAACTATTGGTAAGCACACCATCCCTCCCGCTCCAAGACCTTACATGGGGTCTGGGGTTGTTGCAGCAGCACCTGTCTCAGTTTCATCCGGCAATGCTGAATCAAGGATTTTGCCCAAGCATGATACTGAATCTGTGAGCCCAGAACCATCAGCTGCTGCGGTGCCAGTTAAATCTGTTCAACCTGTATTGATATCATGGAAATCTGTTACTGAGGTTCACAAAGATTCTGAATCTTCAAATGGAAGCAAGGAGTCATCAGGTATGGTTGAACCATCAGACAACAAAGAACAATCTGAGCAACCGAAGACAGAGACTGACTTCCTGAAAGGAGTTGATGGCTCAAAGTCAGGAGCCTCAGGTATGCCGTTCCCCGTTCGCCTCCCGCCGCCGGTCACCGCCGCCGCCGCAGCAGCCGCGGCCGTCCTAGCCGCCGTCGCCCTCCGCCGCTACCTCTCCTCACAACCCCGCCCATCCATGGCCTCGTCCGCGCATAGGAGCAGCAACTCAACCCTCCTCGTGCTCTGCGGCAAGTCCCCCCAGGACCAGCAGCTCCTCGCCTCCGCCGCCAGCTCTCTCGCTCTAGGGGAGGGCGACTCCGGCGGAGGCGATATCACCGTGTCCCTCGCCTCCGACGCGCCCGCGGATGGCTTCGACGCGGGCGCTTACATGGGCGCGCTCCGGGCGCGGCGCTTCGGGAGGTGGATGCTCTGGTCGCCGAGGCTGGCCACCACGCACGACCTCGTGGCGCACAACTTTGCCAAGCTTCCGGTGGGCGTCGTGTGCGTCGCGGACGTGCAGTTCAAAGGGAGAGGCCGATCAAAGAATGTGTGGGAATCACCACCAGGCTGTCTCATGTTCTCTTTCACATCGCAGATGGAGGATGTGAGGAATCTGCCTCTTATGCAATATGTCGTTTGCCTTGCCATGACTGAAGCCATCAAAGAACTGTGCTGTGCCAAGGGACTATCAGAACTTGATGTAAGGATAAAATGGCCCAATGATCTCTATCTGAAAGGGCTAAAAGTTGGCGGTATTCTTTGTACCTCATCATATCAACCAAAAGTCTACAATATTTGTACTGGTATTGGTTTAAATGTCGATAATGAGAAGCCTACAACATGTTTGAATGCTGCACTTCAAGAAGTGAAGGCTAATTCACCCAGACTAAAACGAGAAGACATATTGGCATCCTTCTTCAACAAATTTGAAGTTCTTTTTGAGATTTTCTCAAATCAAGAATTTCCCAACTTTTG---GTGGTACTACAACTCATGGCTTCATAGTGGCCAAAGAGTCACCGTACAAGATGTGCATGAAGGCCAGTCTGTAGACAGTGTGGTCACTATCCAGGGACTGACACCAACTGGGTATTTGTATGCTATTGGCGACGACGGCAAAAGCTATGAGCTGCACCCTGATGGCAACAGGCTCTTGAGCCCTCCACCCTTGCTGCAAGCACAACTCCTCAATATCACCAAGGTGAGTTCCAATCTTGGCCTTCTGCTGCGGATTATTTTTTTGCTTTCTTAGACTATTCTTGGAGGCTTCCCTTCAGTTTGGGAATCTCGCCTGCAAGTTTTTCTTTCGAATCCAATTCAGCAATCTCAGTATCTCAGGGCCAATGGCGGTGGATGATCCAGTTGTTTCTGCTCAGTGGCTGCATCAACACTTAGGGCAGCCTGATATTAAGGTGACGAATTTGTCA---------------------------------------------------------------------------------------------------------------------------------------------------------------------------------------------------------------------------------------------------------------------------------------------------------------------------------------------------GTCGCCCTCTCCGTCACCGACAAGTGCAGGAACATCTTGGCCGCCAGTTGGGAAGCCCACCTCAACACCATCAAGGCCGACGCCAAGGGAAGCAAGGGGGAGATTTACACGTCGAAGGTGCACTACATGGTCCAGAAGGGCACGCCCTACTTGATCGTCCCCGAGAACCACATGCACAACATTAACATCATAATCGATGAGCGGGGGTCTCTCTCCTTGTGCAGTCCGATCCCTGGTCGCCTTACCAGCTTGCTCAAGTCACTCAACAAGTTGCCTCCTCGAGTTGCTATGACCGGTGATGTCCTGCGCATGAAAGAGACAAAGGTTCCGGTTGTAGCCGATAGCCTCAAGAAAGCTATTCTGAAGGAACATAAAGCTGCTAGCGAAGCTGGTTATGGGGTTTCAACAATATTGTCTTCTGCAAGTGCTACCTGTAGATCACGGAGTGAAGGCCTCCTTAGTTTACTCAATGAAGAGAGCTCCTACAATATCTTGAAGTTTGAAATTGGTTCATGTGTTTACATAGATTCCTCTGGGAGCAGCCATAATATCGAGTTGGATAATTTTGAACCACCAAAAGCAGATCTGCTATTGCCATTTTCCGCAAAGCTTATTGATGGTATCAACCGGAGTGACCCAAGACGGAGAGCACTTATAATTTTCTGTTTTGAGTATTTTAATGTGACTGCAAGAGACGCACTCATGCTCTCTATTGATCATCACGGATTTGATGTGGTCGCCAAGGTCCCTGAAAGAGTAACCCCTCTCGATGTCCCTCAACAGTACCATTGGAAAGAGTTCAGGTTCACACTTCTGCCGCATGCTGGTTGAGTTAGAAGAAGAAGCTCTGCAGAGCGAGCTCCCGGCGGAGCCGGCCAGGGCGGTCCTCTTCGTGGCCCACGGCTGCCGCTGCCGCCCGGAGAACTTCTGGCCGCCGTCCCCGCGCTGCACGGGGTGCGTCGGCCTGCCGGAGGACGTCGCCATCACGGCCCGCGCGCTCCGGAGGCGGTTCGCGGTGCTGGCCGTGGCGAGCGCCGGGAAGTGCTGGTCGCAGGGGCAGGAGGTGAGCGCCGCCAAGCGGGTGATCCAGTCTTGGACCGCCAAGAACGGCCTCGGAGGCCTGCCGGTGGCCGCCCTCGGCGCGTCGTCCGGCGGGTACTTCGTGTCCCGCCTCGCGGCCGAGATGAGCCTCGCCGCCGTGGTGATTATGATCGCCGAGGGTGCATTCGGGCCGTCTGGCGCGCCGGTGGGCTACCCGCCAACGATGTTCCTCCACATGCCGAAGGACCAGGGGAGGGCGGCACTGGTGGAGAGGAATGCGAAGATGCTGAGGGGGAATGGCGTTGAGGTGAGGGAGCTCCGGAGCCTGGAG---------------------------------------------------------------------------------------------------------------------------------------------------------------------------------------------------------------------------------------------------------------------CAGCCTTTTCAAAATAAGTGGGTAAGGGACCCCTCAGCCCCGGGGAAGCAAGCAGAGGTGGCGCAGCAACCACAAGCAGCCCACACCTCCTGTACAGACCCTGAATCCTGCAGACAACAGATTTCTGAGGATTTTAAGAACGAGGCTCCGCTCTGGAAGCTTACTTGTTATGCTCATCTCAGAAGTGGTCCTTGTGACATCACGGGGGATACTAGCTTCGAGGAGCTAAGAGCTAAAGCATATGAAGAGGGCAAGCAAGGGCGTCCTCTGCAGTCAATAGTTGAGGGAGAAAGAAATCTACAAAATGCAAAGTTGATGGAGTTTACTAATTTGTTGAACAATGCCCGAGCATCACAAGCTCCAAGCTTTCCAACTATTGGTTCCTTCCCTGAAGTGAAAAACAACTCATCATTTGGGGGTTCTCAAACTAATGGACCACCAGTGTTTACTAGTTTCAGTCAAATTGGAGCAGCAACTAATTTTGGATCTGGGTCTAGAACCACCACACCAGGAATGCCAACCAATACTCTGTTTGGTCAGTCTACCCAGCCTAGCCCCCCACCGTTTGCTGCCCCTACTTTTGGCGCAACTGCAATGAAATTTGGAGTTCCA------------------------------------------------------------------------------------------------------------------------------------------------------------------------------------------------------------AAGGTCTACATTCCATTTCTGGCTTGCGGAGATCTCAGTGGTTATGATTCAGACCGTTCATACCCACTCCCAAGCACAGAAGGCAGCTCCTACCGGAGCCTGGATCCAATCCAGCCTCCAATTGCGCCACCTTACAAAACGGCATTGGAGATGAAAAAGGCGTCCAGCCACGGTGCGGGTGCAGATATCAGCAACTTATCTCTCGACTCCGAGGCGTCCGCCGACGCGGGGGCGGCGGCGGCGGCGCGGACGCTGCGGTGGGCCGGCCGCGCGGGGCACATGGGCGGCATCCCTCGCGCCGCGGTGTTCGCCACCGTCGGCGCGTTCGCCAAGGCTTACGCGTCTCTGCTCAACACCACCACCGTCCACAACGCCGACGCCCTCCTTCGCCTCGTCTCCTCGCGGCCCCCCGGCACGCCGCTCCTCACCGTCAGCAACCACATGTCCACCTAGATTTAGGAGGAGAGATCGGATGTGCTGTGTTGCCAAGTTGTGACTGATCTGTCTTTGTTCCGGCCCCTGGTTGCAAAAGCTGTGCGAATTGTTTGGTCGATAACCTGCAAATGGGATCCTGTCTTGACAACATTTACTCTACATGCTGCGTATCAAACTATCAATAGAACCTGTGTTCATTGGGGTTTACAGGTAGATGACCCGCTAATGTGGGGATTCAAGGGTTTCCCAACTACAGATGCAAAGCTTGGAAGATGGGTGCTGACAGCAGAGGATATCTGCTTCAAGAATGTATTCATGTCTTACATGTTTCGCCTTGGTAAGGGTCCTTATGTTTCTTTGTTATTTTTGTTGCATGATTTGTATGGTCAGCTGATAATCAGAATGTTGCATTCATTCCCTGAAGGAAAAATAGGCCAAGATCAGCAGCCAATTAGACAATTGAAGTGGGGAACTGCCAGCCTTATTGTCCGAGCACCTGCAACTCCAATTGTTCTGCCTATTGTTCACTCTGGTTTTGAAAAGGTCATGCCAGAGAAATCATTTTTTGGTCATCGGCCACCAGTACCTCTCTGCAACAAGGAGATACAAATTATCGTTGGAGAGCCAGTGGAGTTTGATCTGCCAAGCTTGAAGCAGGCAACATCAACGATACCCCACGATTCATCCTTTGAAAGGAAGGGGTGGCCAACCATCATGCCGGACGGGCTAGATGAGGCAGAGATTTAGCAGAAGATGTCGGATAAGATCCAATCTGTGATGGAGAGCTTGCGGAAAACTCTTCTGAACTTGATGCAACGCGATCTCAAGGCCGGCTGCGCAGTTTCATTGTCAGATGATTCTGGCAGTTCTTCTCATTCGGATGCTCTAAGAGCTATTTCATTTAGTCCGAATGGTGTTTTGTTTGCATCCGCTGGTGATGACAAGCTTGTGAAGGTTTGGAGGACTGATTCATGGTGCTGCATCCGGACAATAACTTCTGAAAAGAGGGTTACCAGAGTTGCTATTAGCAACGATGGCCTGCATGTAACTTTTGCAGATAAATTTGGCGTTGTTTGGTTAGTTACCGTGGGGGAAGATGGTGGAGGGCAGGTGTCAGCTGATAACAAACCTGTGTCAATTTTTGGTCACTACTGCAGTACTATTACTAGCATGAAGTTCTCACCAGATGGACGGTTTATTGCTACTGCTGATAGGGACTTTAAAATTCGAGTTACATTGTTCCCAAAGAATCCTATAAAAGGGGCTCATGAAATACAGAGCTTTTGTCTTGGACATACAGACTTTGTATCATGCATTGCCTTCACATGCCTTTCTGAAGGTCCAAGCTTTCTATTATCTGGAGGCGGTGATTCAACTGTTCGCCTATGGGACTACATAAATGGCTGCCTCCTTGATACATGTCAAGTCAGAGATAAGGTGGGAGAACTCTTAGAACCAAATGAAACTGAAGACAGCAATCTAGCCGTTGTGGATATATGTCCGACTAATGATGGCTCGTTGGTTGCTGTAGCTATTCAAGGTGTTTAAAAATCACT--------TATTTTGTATCTTGTTGACGAACCTATGTCTTTTGCAGGTGATTACAATGGAAAAGAGCTACATTCCTACTAGCTTAGCTTCCAGCTTCTCGGCAGATCTCCTGTGGACTGTCATGGGCGCATCAAATATGCCTAAACAGGCTGCTTCCCAGTTACTAACCCGTTTAAGAATCATCCCCTGGTTCCAAAAGGATCTATTAGCCTCTTCTAAGCAGGGTCCTGCAATCCTGGAAGACAGTGAAGTACCACATGGTGAGAAGCTTCTTTTGGCGCTGCAAGGAAGTCTTGATATTGCAAAGCAAGAGGAGGTGTTAGCTTCAGTGCTAGCTGCCCTGAAAGTTTTAATGCACAAGATGCTAGTGAAGAAGAACTACTCGGAAGAGAGGAGAGAGCAGAGGAAGAGGGGCAGAAACGATAAAAAGATCAAGAAGAAACCAGAAACCCTCGAGCAGCGCCCTCCTCCCGCCCGCCGCCGCCTCCCCCTCGCCGCCGCCGCCGCCGCCGCCGAGGCGCAGGAAGAGTGGCATCCCCTCCCGCTCTCCGCCGCGGACCTCTCCCTCCCTCTCACCCTCCCCACTGGCCAGAGCTTCCTCTGGCGCCGCACCTCCCTCTCCCCACTCCGCTTCACCGGCGCTGTGGGGCCCCACCTCCTCTCCCTCTCCCACCTCCCCGACGGCCGTGTCGCCTTCCTCCTCCACAACGACGATCCCACCTCCTCCTCCTACGTGGCCGCTGCCCGCGCTGCGCTCTCCGACTACCTCAACGCCGCCGTCCCGCTCGCCGATCTCTGGCGCCAGTTCACCGCCGCCGACGCGCGCTTCGCCGAGGTCGCGGCGAGGCTTGGCGGCAGCGGCGCCCGGGTGCTCAGGCAGGACCCCGTCGAGTGCGTCTTCCAGTTCCTCTGCTCCTCCAACAACAACATCGCGCGGATCGAGAAGATGGTGTGGGTGCTGGCCGGCTACGGGGAGCGGCTCGGCGAGGTCGGCGGGTTCGTGTTCCACCGGTTCCCGACGATCGAGCGGCTCGCGCGCGTGTCGGAGCAGGAGCTTCGGGAGGCCGGGTTTGGGTACAGG------------------------------------------------------------------------------------------------------------------------------------------------------------------------------------------------------------TCACAGGTTGCTACTCAATATCTATTGCCAGAGCTAGCTGGCAAGAGCCTGACCCCAAAACTTAGCGTTGTTGTCGCCGATGCATTTGTAGCTAAATTTGGAAGCCATGCCGGTTGGGCACAGAATGTTCTCTTCATTGGCCAGCTATCTACTAAAAAACTAATGGCGGCTGAAGTTACCAGTGGCGTCGCAAAACCTACCAAAAGGAAGCGTGGGGGAAACAAGGTTGAAAAAATGATGGCATTGCGTTTGCTCTTCTTGATCCTGGCGCTCCCTGCGAGCTGCCTCGCATCCGCTGTCCCGAGCCCCGACGCCATGGCGCTGCTCGCCTTTAAGTCGGCGTGTGCCGACCGTGCCGCTGCGCTCGCTTCCTGGATGGAGTCCTCCGACCCGTGCTCCGGCGAGTGGCGTGGCGTCACCTGCAAGCAGTCGTCCTCCTCCCCTCCTCGCGTCCGTCGGGTTGTTCTTGAAGGCCTCCGACTTGGCGGGGATGCTGCTGTCATCGCCGTGCTCGCGGATCTCCCTTTGCTTTCGTTCCTCAGCCTCAAGAACAACACTTTTACGGGCTCGATCCAGGATGTTGATTTTTCCCCGTTGGCGCCGCACATCAAGCTCCTTTACCTCTCCGGCAATGGCTTCTCCGGGCGGTTCCCCGAGTCCATCCTACGACTTCGCCATCTGCGCCGTCTCGACCTTTCTGGTAATCGACTTACTGGTACGATTCCGCCGGAGATCGGTCACCGCCTCCGCGCTCTCTTGACGCTGAATCTTGCACGCAATTTGTTCCTCGGGCCCGTGCCAACCTCGCTCGAAGCACTGACCAAGCTCGCCGAGCTCAACGTTTCCGGCAACCACCTCAAGGGGCAGATCCCCAAGCACCTGGCGGCCGCCTTCACCGCGCCATCGTTTGCGGCCAATCCCGACCTTTGCGGTGCCCCGCTGCGCCGCCGGTGCAGTGGTCAGCAGCAGATTGTGTACGTCAGCGGAGACGGTGAGACGCCACACGGATCGAGGAGGAACCACGCCCGGTGGATGGTCGTGATGATCATGGCGGCGGTGGGCGCGGCAGTCGCAACACTGATCTCCGCGGCACTGTGCGCCGCGCTGTGGTTGAAGAAGAAGACGACGGCAACGAGGCCGCGCGCCAACTCGCGCACCAGCTCGATGTCGCGGGAGGAGACGGTGCGCTTCGACGGGTGCTGCGTGGAGTTTGACGTGGGGACGCTCATGAGGGGAGCCGCGGAGATGCTGGGAAAAGGCGCCACGGCGACGACGTACAGCGTGGTCATGGGAGGCGCCGGCGTCGAGGAGACCAAGGGCGAGGTGGTGGTGGTGAAGAGGCTGAGGAGGAGGGAAGGCGCGACCCGGGAGGACGAGAGGCGGAGGAGGGAGCTGGTGAGGGAGATGGGCTCGTGGCGGCACGCCAACATCGTCAACCTGCGCGCCTTCCACGCGTCGACGGAGGAGCTTCTCCTCGTCGTCGACTACATCCCCAACGGCAGCCTCCACAGCCTCCTGCATGAGAACCGGGGACCAGCACGAGTTCCTCTGGACTGGCAGACGAGGCTGAAGCTGGCACAGGACGCGGCGCAGGGACTCGCCTACCTCCACGGCGTGTCCGGCTCCCAGCTCTCCCACCGGCACCTCACCTCCTCCAACGTCCTCGTCGACGCCGGCGGCAACGCGCGCATCTCCGACTTCGCGCTGCTCCAGCTGCTCGTGCCGACACCGCCGGAAGAGGCCCTGCAGAAGCAGGACGTGCACAGCTTCGGGGTCGTCCTGCTGGAGATCCTCACGGGCCAGTCGTCGGAGGACGGCAAGGTGGACCTGCCGCAGTGGGTGCGGACGGTGGTGCGGGAGGAGTGGACCTCCGAGGTGTTCGACGTGGAGCTGCTGCGGAGCAAGGGCGCGGAGGACGAGATGGTGGCGCTCCTCCAGGTGGCGCTGCTCTGCGTCGCCGACAACCCGAGGGAGCGGCCGAAGATGACGGTGGTGTCCAAGATGATCGAGGACATCAGGGACAGGGGGAGCAAGCGGAGGAAGTACTCCGCGTCGCCTTCGCAGGTTGGGCACTCCAACGAGTCGTCTCCTTGCGTATCGGAGGACACTACGAGATCCACCACTGCCTCAAGTTCTAATGATAAAAGGGAAAGGGTTGTGAAAGCAAGTCGGGATGTGACAATGAACAGCAAAAAGGTCATCTTTCAGGTCCACAGAATCAGCAAAAGTAACAAGGAGGAATTTCTTTCAAAGGCAGAAAATGATCTAGCTGCTGTGGTTAACAAATACATTGGAAAGTTAGTAAAAGAACTACAAGGAACCGACTTCTGGAAGCTCAGAAGAGCCTATACCTTTGGTGTACAAGAATACGTTGAAGCTGCAACATTTTGTAGATTTTGCAAGACTGGTACTTTATTGAGTCTTGCTGAAATTAATGATTATTTGCTAGAGCTAAGCGATAAATCTGTTGAACCCTTGCAGATAAATGTACTTGACTATCTTTTAGGGGTTGCTGATTTGTCAGGAGAGCTAATGAGGCTTGCAATTGGCCGTATATCTGATGGAGAAGTTGAATATGCCAAAAACATATGTACATTTGTACGTGACATTTACAGGGAGCTGACCCTTCTGGTGCCTCTAATGGATGACAGTAGTGAGATCAAGAAGAAGATGGAGACTATGCTTCAAAGTGTAGTAAAAATTGAGAATGGTATCACTTCTTTGATGTTTAACAGTATTGAACTTATTGATGATTCCTCATTTATGTCATGCATGTGGGGTAAACATCCGTTGGGGATGGGACGCCCGGAGCCGGTCGTGCTGTTTGCGCAGACGATCCTCCACTCCCAGCTGGACGAGTACGTCGACGAGGTGCGCTTTCCAACTCCTTTTGTGATCACTGCTTGCGAGTTTCTTGAGCAGAATGCCTCTCCTTCAACACCAAACATATCCCTTGTTGGGA----CGCAGGCAATTGTTACAAATCATTTAGTGCTCCGGGGAACTTATCGCAGCCTCACTCTTGTAATTTATGGGAATACCGCTGAAGATCTTGGCCAATTTAACATAGAACTAGATCTGGATCATTCTCTTGTGAATGTGGTTAGCTCTCCATCAGAGGGAAAGCTTGAAGACCTGCCACCAGCACTACATTCATCCAAATTTACATTTGAAGAATCATTATCTTCACTAAAACCATTGAGTTTTCGAGCCACAGAATTGGACCTATCAATTGAAGTGAAGAAAATTCTACATTTAACTCTTAAAATGTACCAAATACCCAATGTGGGAAATCTTATTCCTAACCTAGGAAGTGCAGTTACCTCAGCTGTTTCAAAATATCTGACTGCTAGTACTAAGTGCATGCTACATAGTTGGAATCAAGACTTGACAAAAGGCTTCACCACGAGTAATCTTGATCCCCAGGGAGTTAGTAATATTCTTACTGAAGCTAGCAATGAGCTCTTTGAAATTTGGAGAAATGTCCATTCTGTTGTTGACAGTACTATTTTCGATGATAATGGCTTTGCCTTTGGACCAGAGGAGTTGCCCACGACCAAAATTCTATTTGAATTGTTTAGTAGTTGTTTCCCATATTACAGAAACTGTTCATTACTTGATCTACAGTGCCCTTCTCAGAATAAATGGTTGGTGATGTCTTTGAGTTTGGTTCTCCTACTATGCTCCTCAAAAGAGAGTTGCTTTTATTTTGTTGATGCTGGCGGGATGGAGCAAACCATTAATCTGCTTTGTTGGGAGACCCCAAAATCTGCAGCTACTGCATTGCTTCTCTTAGGTATTGTTGAGCATGCTACTCGGCATGGTGTGGGATGTGAAGCTTTCTTGGGATGGTGGCCACGAAGTGATCACAACAGAGTACCTATTGGCAGCAGTGACGGCTATTGTTCTTTGTTGAAGCTTCTACTGGAAAAAGAAAGACATGATATTGCCTCTCTTGCTGCATATATTCTACAACGCTTGCGTTTTTATGAGATATTATCCAGATACGAGTCTGCAGTGATCAAGGTGGTTTCCAATCTACCTTCTGATGAACTTTCTACTGATGGAGTTTCATTTCTTATTTCTGCTAGTATTGAACTTGCCGAAATGTTGAAATTGATAAATATGTGTGGCCCGATTGAAGATCCTTCACCAGTGGTTACCGCTGGAAGAATATCTAAATCTGGTCATTTGGAAGGTTTACTGTCATACAAAGCAACAATTGGTCTTTTAACTTCTTCTAAACACAGTTTCTTGCAGTTTGATACTGATTCATACTTATTATCTCTTATCCAGGAAAGAGGTTTTTTTCCTCTGTCAGCAGCCTTATTGTCGTCACCGATAATGCATTTGGCAAGTGGACCTGCTGCTGAAATTTTGATGGAGATAGCGTCATCAATTGAATCCATTGTTCTTGCCCTTCTTTTTTGTCGTTCAGGGCTATCTTTCTTGCTCAGCCAGCCTGGAGCAACTGAGCTTATAGTTCTTTCTCTTCAAGATGGTGAAGATATGAATAAAACAGAATGCATTACTCTTAGGCAGGCCTTTGTTCTTTTGTCAAAAGGATTCTTCTGCCGCCCACAGGAAGTTGGAATGATCACAGAGCTACATCTTAAAGTGGGAAGTGCTGCCAATAGGCTACTTGCAGTTCCTCTGAACTCTGATGAGCTTTTGTGGGTTCTTTGGGAACTTTGTGCTATTTCGAGGTCTGATTCAGGTCGCCAAGCATTATTAGCTCTTGGCTACTTCCCTGAGGCGATATCAGTTCTATTGAGTTCTCTCTCTTCGTATAAGGATCTTGATTCTATCATGACTAAAATGGGAGGGTCTCCTTTGGGTCTGGCCATCTTCCATTCAGCTGCGGAAATTCTTGAAGTTTTGGTTGCAGATTCAACTGCTTCATCACTTAAATCATGGATTGGATTTGCTGTTGATCTCCACAAGGCTTTGCATTCGTCTTCTCCAGGTTCAAATAGGAAAGATGCTCCAACAAGGTTACTTGAATGGATTGATGCTGGTGTTGTATATCAGAGAAATGGTGCTGTTGGGCTTCTTCGTTATTCTGCTATTCTAGCTTCTGGTGGAGATGCTCATCTTTCTTCTGGAAACGTGCTCGTGTCAGATTCGATGGATGTTGAGAATGTAGTTGCTGATTCAAATAATACTTCAGATGGTCAAGTCATTGATAGTCTTATTGGTAAGCTTGTTGCAGACAAGTACTTTGATGGAGTTGCTTTGTGCAGCACTTCTGTGGTTCAATTAACGACTGCTTTCCGCATTTTGGCATTTATTTCAGAAGATAAGGCTGTGGCTTCATCCCTTTTTGAGGAAGGTGCAATTACTGTTATATACATAGTCCTGATGAACTGCAAGTCTATGCTTCAACGCTTGTCCAATAGTTACGATTACCTTGTTGATGAAGGGGCTGAACTGAGTTCTACCACGGAATTGCTTTTAGACCGAACTCATGAACAAGCCCTTGTTGATCTCATGATTCCCTCTCTTGTCTTGCTGATAAATCTTCTTCATATATTACATGGAACAAAGGAACAATATCGTAACAAAAAGCTTCTTACTGCTCTTCTGCAGTTACACCGAGAAGTCAGCCCAAGACTAGCAGCATGTGCCGCAGATTTGTCCTTCATGTTTCCTAGTTTTGCTGTCAGTTTTGGTTTTGTTTGCCAGCTTATCACGTCAGCACTTGCTTGTTGGCCATTGTATAATTGGGCACCTGGTCTGTTTCACTGCCTTCTTGAAAATGTAGAGCCTACTAATGCATCAGTACCATTAGGTCCAAAGGACGCCTGTAGTCTCCTTTGTCTTCTGGGTGATCTTTTCCCAGATGAAGGCATATGGCTGTGGAAATTTGAAGTTCCTTCGCTGAGTGCTATTAGATCTTTGAGTACTGGAACAGTTCTAGGGCCTCAAGTTGAGAAACAGGTGAACTGGTATCTGCATCCTGAACATGTAGCCATCTTACTTGTAAGGTTGATGCCGCAACTTGATAGACTTGCGCATGTTATTGACAACTTTGCTACTTCGGCCTTGATGGTGATACAAGACATGCTTCGCATCTTCATTGTCCGGGTTGCCTCTGAAAATATTGAGTGTGTGGTTGTTCTTCTTCGGCCAATTTTTATCTGGTTAAATGATAAAGTTGATGAAACTTCCCTGTCAGAGAGTGAGGTCTTTAAGGT--------------------------------------------ATGACAAGGTTATA------------------------------------------------------------------------------------------------------------------------------------------------------------------------------------------------------------------------------------------------------GTCTTGAGGGTGTCACCATATTGAGGTGTCTTTTTGGGCACCGCTTTGATCCTAGAGGTCCTTCGCAATCCTCTGGTGAGAGTTTGAATGAGATTACAGTTTTAATGAAGACATTTGAGGAGAAGATATGCCAGGGCTATGAGAATTTGTCGACTTCTGTCGGAAAGTCTCTTTTACATAAGGTACAGAGTTCCATCACATTACTGTGTTCTATTCTTGAGAATTCTGGTCTATCCGCAGATTCAGTGCAGATGATTCTTGAAGAAGGCACTTACTTGCCATTTGGAGTGGTTTGCTCTGTTGATATGACATCTCGTCTAGTGCCATCCCTACCCTGTGTGTCTGTAAATCATGAATCTGCTCTCTTCTTTTCCAATGCTTGGAAGGTAATTGCTGATTCAGAAGAACCTGTTGAATGCCAAGAGGGTGAATTTGCGAAGACGTTGGTGTGGGAGTTGCCTGATTCTTCTCTTGACAGACAACTACTGCCTGGCCAATCTGCTAGGAAGAAACTGGCATTGGGAGAGAGCACAAGTAGACGTGTCACTCAAGCACCTGAAGCTACTGGACAGTTCACTCGAGGTTTAAATACAACTAATGCCTCTACAGGTCATACACGTAGAGACACTTTTCGTCAGCGGAAGCCAAACACAAGTAGACCACCGTCAATGCATGTAGATGACTATGTCGCAAGAGAGAGAAACATAGATGGTGCAAGTAGTGCATCAAACATTGTAAATTCTACTCCACGCGGAACGCTTAGTGGAAGACCTCCATCCATTCATGTGGATGAATTTATGGCAAGGCAGAGGGAGCGTCAAAATCCTGTGCCAGCGCCATCTGGGGATGTACACGTAAAAAGACAGTCAAGTTTGGATGACAATGTCCATGCTAAGCCAGAGATACCACGACAACTGAAGGCTGACCTCGATGATGATCAAGAAATTGATGTAGTCTTTGATGAGGAATCAGGGTCAGATGATAAACTTCCTTTTCGTCAACCGGATGATAGCCTGCAATTACCACCTGTCATTGTTGGTGAAACTTCTCCAGGTCCAGTTGTTGAGGAGACAGAAAATCAGCAGAATGAAAGAAGTCCGTTTTCTCATAGGGGCACACCTGTCTCAAAGAATAATGAAAGTCTTGGTGCTGACATATCTTCCCAGACAACAATGCTCCCAGAAGCTAATGTTCATTTGGAGCGAGAATTTTCGGTTTCTAGCCCAGAGAAGAATGCGTTCCGTGTTCATGCTGACAAATCTACATATATTTCTTCTCATAACCAGTGTTCTGCACAAGCAACTCTCCAACAATTACCTCCAAATATCTATCAGAAGAAAAGTCCACATAAGTTGTCTGAACGTTCTCTGTCATCTGGACCTCATGGACATGAGCATAGAATTTCCAACAACCAGCCACCTCTGCCACCAATGCCACCACCAATTTCTTCCATGCCTATACAAAATCTTGATTCATTCCGTAGGCAGTCATCATCTTACAGTGCTACAGATGGGACACCACCTTTTCCTTCTAGTTATCCTGTACAATCTTTTGACGCTAGTATGCCTAGCGCTTTTGTGGGACTTCAGGCTCAAACTGAAAATGTCCTAGCGAGCACTGGTGGTTCATCATCAAATGCATTACCTAATGCAGATGCCAAGTTCGTGTGGAACACATTTGCAGTAAATAGGCTCCCTATGGAGCACTTCAGCTCTGGTTCATCTACTCAGCTGTTGCCACCCCTTCCTCCACCTTATTCAGCTCCGGCAAACCAACATGCTTCAATGAGCTCTGACTCTCCTGCATCACTGTATAACCAAGGCAGTAGTGTTGTCCAGCGTTCTCCACATGCATCTCTGATTAGCGATGCAACTTTTGGCATGAATTCTGCATCTGGTGGTGCAATTTCTTCCAATTCGTTACCATCATTTGCATCACAATTTCTAATTGGCAGACCTTCAACGCCTACTTCGTTTTTCCACACACCTCTTCAACAAGTTCAACTCTCATCTGGTCATCCACAGAATGTTTCTAATCCTCAGCCGTCTGTTTCCTCAATACAACCGCGGCCACCTCCACCACCTCAGCAGCCACATCCTTCTCAGACTCTCCAACTTGTTTCTCTTCAGTTGCCACACCAAGAGCAACATCTGTCATATTCACGAAGTTCTATCCAGTCACAGATGCCATTGCAGTTTCCAAACCAACTTTCTATTCCTCAACTGCAGTTTTACCATAGTCAGCAGGAGTCTGTTGTGCAACCACTGAGGCAACTGGGTGAACAATCACAGCTTCTGAACCAGAGTCTGCAAGCTGACAGTTTATCTCAACAGCAGAGAGACCCAGAAAATTTAAACCAATTTTTTTCTTCTCCAGAAGCTATTCAGAGTCTACTAAGCGATCGTGATAAGCTTTGCCAACTTTTGGAGCAGAATCCAAAACTCATGCAGATGCTACAGGATCGTATTGGCCAACTAATGGCGGGTGATGGGCGGGGCGGTGGCGAAGTGAAGTACCCGCTGAACGCCGAGTCGTACCGCCTTCTCTGCAAGATCGGGAGCGGCGTCAGCGCTGTGGTGTACAAGGCCGTGTGCGTGCCGCTCGGCTCGGCGGTGGTGGCCATCAAGGCGATCGACCTCGAGCGGTCCCGCGCCAACCTGGACGACGTGTGGCGGGAGGCGAAGGCCATGGTGCTGCTGTCGCACCGCAATGTGCTGCGCGCGCACTGCTCGTTCACGGTCGGCACCCACCTGTGGGTAGTCATGCCGTTCATGGGCGCCGGCTCGCTGCACTCGATCCTCTCCCATGGGTTCCCCGACGGCCTCCCCGAGCCGTGCATCGCCGTCGTGCTCAAGGACACGCTCCGCGCGCTGTGCTACCTTCATGAGCAGGGCCGCATCCACCGTGACATCAAGGCGGGAAACATCCTGGTGGACTCCGATGGCTCTGTCAAGCTCGCCGACTTCGGCGTGTCGGCGTCCATCTACGAGACCCCGCCGGCAACATCCTCGTTTTCTGGCCCCTTACATGGCCCGTCGGCCGTGCTCACCTCGTCCTACTTCAACGACATGGCGGGGACGCCGTACTGGATGGCGCCGGAGGTCATCCACTCGCACGTTGGCTACGGTATCAAGGCCGACATCTGGTCTTTTGGCATCACGGCGCTCGAGCTCGCGCACGGCCGGCCACCGCTCTCTCACCTGCCACCGTCCAAGTCGATGTTGATGAGGATCACGAGCCGCGTCCGACTGGAGGACTCCGAGAGCTCAAAGAGAAAGAAGTTCTCCAAGGCGTTCAAGGACATGGTGTCCTCCTGCCTCTGCCAAGAGCCAGCGAAGAGGCCATCGGCGGAGAAGCTTCTGAGGCACCCCTTCTTCAAGGGCTGTCGTTCCAAGGACTACCTTGTCCGCAACGTCCTCGTCGCCGTCCCGAGCATCGAGGAGAGGTGTGAGGACACGAACCTCTGCGGCTGTGCCCGAGGGGCGAGCTGCGAGTCACCGTGCCGCCACGCGAACATCGTCAAGAACCGGCGAATCAGCGGCTGGAACTTCAACGAGGAGAGCTTCGAGCTCGATCCGACCGAGAGGACGGCTCAGAGGTGCCTTCCGTTCGACGATGATGACATGCTCGAACGAGCTAACAAATCCACCGGAGACGATGAAGATAACCAGGAACGGAAAGGGGATCAAGAAAAGGAGGGGATAGGATTGAGAGAAGTGGTGGTCCCCCGTCTGATGACCATCTTGGGTAGCCTGGAGATGCAGAGAGGGATGGTGATGGACGTACTGGAAGGTGACGGCTACAACCTCCACGGTAATCGCGAGACAGCGGCAAGAGAGGTGAGGGAGGAGATGCTGCTTGGATACGTGCGCCAGCTCGAGCAGAGGGTGGAAGAGCTGAGCACAGAGGTGGAGGAGGAGATGGCCAGGAACTCCCGCCTGCAGGAGCTGCTTCACGACAAGGTTAACGAGAATCAGATAAATTCAGCTCAAACATCAGGGAGCAGTATGGTTCCAAGATTGCTCCTCGTTCTGCCGGTCGTGCTGCTTGGCTGGGCCTTCCAGGCAATTCTCCGGCCACCACCTCCAAAACTATGCGGCTCACCAGGTGGGCCTCCGGTGACATCTCCCAGGATCAAGCTCAGCGACGGAAGGTACCTTGCGTACCGAGAAGACGGGGTACGGAAAGACAAGGCCAAGTACAAGATCATCACAGCGCATGCATTTGATAGCACCAAGGACATACCCTTGCCTGTTTCTAAGGAGCTTGTGGAAGAACTGGGAATTTACCTCCTTGCTTTTGATAGAGCAGGGTACGGGGAAAGCGACCCAAACCCCAGGCGGGATGTCAAGAGCGACGCATCGGATATGGAGGAGCTTGCCGACCAGCTGGAGCTTGGGCAGAAGTTCTATGTCTTGGGGGTCTCGATGGGAGGATACTCGATTTGGGGATGCCTGCAGTATATACCTCACAGGCTCGCAGGAGCTGCGCTAGTTGTGCCAATTATCAACTACTGGTGGCCTTCTTTCCCAGCTGAGGTATCCAGGCAGGCCTTCAAGAAGCTGATTGTGCCAGAGCAGAGGACCCTCTGGATTGCACACAACGTACCTTACTTGCTCTACCTGTGGATGACCCAGAGGTGGCTCCCTTCTTCTGCGGCAGCCATGCATCATCCTGAAATATTTAGCAATCATGATATGGAGGTGATTCAGAAGCTGATGGCAATGCCGAGAACCATTGAGAATAAATCAAGGCAGCAAGGCATTTATGAATCAATACATCGTGATTTACTTGTTGCATTTGGAAATTGGGAGTTTGATCCCATGAATATTAACAATCCATTTCCTAAAAGCGAGGGTTCTGTACACATCTGGCAAGGATATGAAGATAGGTTGGTGCTGGTTGAGCTGCAGCGGTACATTTCGAAGAAGCTTCCGTGGATTCAGTATCATGAAGTCCCAGAAGGCGGACATATGTTCATGCTGGTAGATGGATGGACTGACAAAATCCTCAAGGCACTCTTGGTAGGAGAAGAGTCCTCAGCACTTCCTTGCACTCTTATGTTGAAACATGCTATCATGAAAGCTTTGTTATTGTTTTTTCTTCAGTATATTGGTCGCACAAATAGACATAGCTCTGAAAGCTCGAAACCATGTGATATGAAAGTTGCAGCAAAGAAAAGAAAAGTATGTTCTGAGATTTCAGATATTGAAAATTCAGGAGATGCTGTAACAAATGGGAAGGGCAATGCTTCAGAATCAACTGGCAGCATTGGAGAAGATTTTAGTTCACCTCACTCCAATACAAGTGAAAATATTGACAGGACTTCAAATCTCTCACTAGTTAAGCTATCAAGAAGCGGCTTGCTTTTCTTTTCATTCGCTAGTGGAGGCCTTCATGTTGTTCAGATGCTTAGCGAAATGTTTCATTCACTGAGATCTGGGAAGCTTAAATCTCTGCAATGGTGTCACCGCATATTTCCTATTCAGGAAACTTGTGTTCTATCAGAAACAGAGCTGCATGCCACTGTGTCAAAGTTATTCCATGAGTTCTTAAGGAGTAAGGAAGACAAAGATGAGCCAATCAAGTTTGCAGTTGGGTATAATAGAAGAGGCATTGATGAGACAGAGATGAAGGCGCAGAAGAATGACAATGAAGGTTCAAATCAACAAGCTTTGATGGACAGGGAACAATGTTTCAAGGTCGTTGCTGCTTCTGTAAAATCAGTTGTTGAGAACTCAGTTGTGGATCTCAGATCTCCTGAGGTAACCTTGATGGCGTCGGGCTTCTCTCGAGCCCACGTCGACCAGTTCTTCCCTGCCAAGAAGCGGAGGCCCTCGTCGCGCAAGGACGAGCCGCCATCAGAGGCGCAGCATGGCAGCCCTGGAGGAGCGAAGGGGTCTCTAGCGGGGTACCTTGTCCGGTCCCCTTCTGCCACGGCGGCGGTCGCGTCGGCGGACCCCGCGGGCTCGCCGAGGGGTGGGGATGCGGGCGCCAGGAGGAGCCTGTCGGCGGAGATGGATGTCGATATCGCCTATTCCGCGGCGGTGGCGGCGGGTGATGGGGGCGACTTGGAGCTGAAGAGATTCACGATGGAGTTCTTGTCCCATTGCTGCAGTGCTATCCCGTCTGTGATGGATGATGCTGGCAAGGGCGAACCGGACAAAAAGCAGAAGAGGAGTGCGAACAAGTCGTTCTTGGTTCCTTGCGGCAATGGATCTGTCAAGAAGCAGTGCGTTGCTCATTGTGGTGGCTTGGAAGTTCTACAGGTTGAGGAGCTAGGCGATAACGTGCCCTTCAAGAAGCAATGTGTCACTGATTACGGTGGCTCAGAGACTCTGGAGGAACTAGGCGAGGGGGCAAAGGTGAGCAGTGAGGGGTTTTTGGCCTTGCAAAGACGTAGCTTTACCCCAAATACTGCACAGAAAAAGGTTGGGTTTTCTATAGCATCTGGGGAGACCCCAAAGTCTGCATCCTCCCTGATTTCACCAGGGGAGGAGTTCTGGAATGCAGCAATTGAATTTGCTGACGGCATTTCTGCTCTGGCTGATAAGGGCCCTCGAAGGCCTGAATGTGATGCAGCAGAGGACAAGTCATCTTGTGCAGTACTGTGCTCTAAGACTCTTCCTAGATCAGGAAACGGGCACTTTGACTGCGAAAATACAGTAGGCAGCAATGATACAAAGCAAATGGACAAATTTTCAAATAAAGTAGAATCAGTGGCTGCAAATAGTCAGCATAAAAACAGCTCTCCTTTGCCTGTGAAGCATTTGGATTTCTTTCATGTGGATGAAATTCAAGCTTCAGCCTTGAAAGATAAAGAAAAAGGCGGCACTATTCCTGGGAGTGTGCATGTGGACCAGGGTCAATTGAAGGACGGTAGCTTCCATAGAAGGGAAAATCTCATTCACTCTGTAGATGATATCAAGAAAAATACTTTAGACCTTCACGCGGATTCTTCAGCCATGATTCCTGGTGAGGACTTGTTAAAGTCAACAGCTGCAGGGAAGGGTCATTCAACTGGAGTGTGCGACAAAGGTTCTCATATGATTAAGAGAGATCTCAATCAACTGACCCATGGCGAGGATAAATCGTTTGCTGCGTACTCAAATTGTGGAAAGCCTAACAAAGATTCCAAGAGTAAATTTGCTTCTCAAGAAGTGGAAGCTAGCACTCCTAGTTCTCTTCCTCCGAAGGACCACTCAAAGCTCTCAAGTTGGCTCCCTCCTGAGCTTTGTGCTGTATACATGAAAAAAGGCATTTCGGAGCTGTATCCTTGGCAGGTGGAGTGTTTACTTGTGGAAGGTGTCTTGGAGAACCGCAATCTTGTATATTGTGCATCTACGAGCGCTGGTAAAAGTTTTGTTGCTGAAGTCCTGATGTTGAGACGGATATTTTCTGGTGGAAAGATGGCAGTTCTGGTTCTTCCTTATGTTTCAATATGTGCTGAAAAGGCTGAACACCTTGAGCAACTTCTTGAGCCAATGGGTAGGCATGTCCGTAGCTTCTACGGAAACCAGGGGGGAGGGTCACTTCCTAAAGATATATCAGTTGCTGTGTGTACCATAGAGAAGGCAAATTCTTTAGTAAACAAGTTGTTAGAGGATGGCCGCCTTTCTGAACTTGGTATTATTGTAATAGATGAGCTTCATATGGTTGGTCCTTCTGGAGCTGATGCGATTATTGGTATGAGTGCTGCTGCACTTTACCAAACTGACTTTCGACCCGTCCCACTGGAGGAATTTATCAAAGTGGGTAATCAAATATTTGATAAAGACATGAATGTTGTTCGTGTCCTTCCAAAAGTAGCTGATCTTGGTGGTAAGGATCCAGACCATATTGTTGAGTTGTGTAATGAGGTTGTTCTGCAGGGCCATTCTGTTCTTTTGTTTTGCTCCAGCCGAAAAGGCTGTGAATCTACTGCAAGACATGTTGCCAAGTTCTTGAAAGTAGCTTCTGTTGGCTCAAGTGAAGCTGGCTCAGAGTTTTCAGATGTTGCATCTGCAGTTGAAGCCTTGAAGAGGTGCCCTTCTGGGTTAGATCCTGTATTGGAAGAAACCCTTCCCTTTGGAGTTGCATATCATCATGCTGGTCTCACGGTTGAGGAGAGAGACATTGTGGAAACATGCTACCGTAAAGGTCTTGTCCGAGTTTTGACTGCCACTTCAACTTTAGCTGCTGGAGTAAACTTGCCTGCTAGACGAGTTATATTCAGGCAACCTAAGATAGGGCGTGATTTCATTGATGGGACTCGCTATAGACAGATGGCTGGTCGTGCTGGTCGAACTGGAATAGACACAAAAGGAGAGAGTATACTTGTATGTAGGCCTGAAGAGGCCAAGAGGATTACTGGTATTGTTAGAAGTAATTGCCCTCCTTTGGAGTCCTGCCTCTCAGAAGATAAAAATGGAATGAATCATGCAATCATGGAGGTTGTTGCTGGTGGGATTGTGCAAACTGCAAATGATATCCATCGATATGTGAGGTGTACGCTGCTTAACTCTACCAAACCTTTTGACGATGTTGTGAAGTCTGCTCAAGACTCCCTTCGTTGGTTATGCCATAAAAGGTTTCTTGACTGGAACAATGACACTAAAATATATTCCACTACTCCACTTGGGCGAGCAGCTTTTGGCAGTTCACTTAACCCTGAGGAGTCACTGGTTGTGCTTGATGATCTTTCAAGGGCAAGAGAAGGTTTTGTTCTGGCATCTGATTTGCATTTAGTCTACCTGGTAACCCCTATAAATGTAGGTGTTGAGCCTGATTGGGAATTGTATTATGAGAGGTTCATGCAACTTTCTTCTCTTGAGCAGTCAGTTGGCAACCGGGTTGGAGTAATTGAACCTTTCTTAATGCACATGGCTCATGGGGCAGCAATGCCTGTTCGTGGAAGGCCCCAGAGAAACACCGGTATACGCAATAGGTCACCAGCACAGGGTTCTGGTGGAAATGCTCTTATTAATGAGCAGACACTTAGAGTATCTAAACGCTTTTATGTGGCGTTGATGTTATCAAGACTTGCTCAGGAGATTCCTGTCACTGATGTTTGTGAGGCATTTAAAGTTGCCAGAGGTATGATTCAAGCGTTACAGGAAAACGCTGGCAGGTTTGCTTCAATGGTTTCTGCCTTTTGTCAGAGACTTGGTTGGCATGATTTAGAAGGCCTTGTTGCCAAGTTCCAAAACCGTGTCTCTTTTGGAGTTAGGGCAGAGATCGCAGACCTGACATCAATTCCATTTGTGAAGGGCTCACGTGCAAGGGCTCTATATAACTCTGGTTTGCGTACTCCTGTTGCCATTGCTGAAGCATCTATTCCCGAAATTGCAAAAGCTCTTTTTGAATCTTCTACTTGGTCTGGTCAAGATAATTCTGGTTTACGACGACTGCAATTTGGTATAGCCAAGAAGATAAAAAATGGAGCTCGCAAAATTGTTCTTGAGGAGGCAGAAGCAGCTAGAGTAGCAGCATTCTCAGCTTTCAAGTCACTTGGTGTACATGTTCCTCAGTTTACTACACCTCTACTCCCAGCTACAGAGGAATCTCCCACTCGAGATATCATGGTTTCTCCTGGCGGAGATGACACTAGGTGCCATGAGCCAGCTTTAGGTACACGTGCTGGTGTTGATAGAAATATCTACTCTGATTATGTTGCTCAAAGGGCTTTTACAGAGAGTCTAGGAGAGGACATGAACCCTGTTTCGTCTGTACAAATAAAAGAGACTGCAGGAATAGCGAATGATGTCAACATCGTTACTGTCCAAGAATCATCACCTTTGTCCACAAAAAGTATTGATCAGTTGTGCAGCAGAAATGTGGCCAACAAAGGTCCCGTCAATGCATATAACTTCCCAGGAGGGTTTGATAGTTTTCTTGATCAATGGTCTTCTGTCAGTGAGTTTTCTTTTGATCTTCATTTTGTTAAGAGATCGATTAAACTATCTTTGACCCTTTTTGAAGTTCTTGGGTTAGCTGTCTGTTGGGAAAATTCACCCATCTACTACTGCAACTTCCCGAAAGACGTAATCACAACTGGCAAAAATGATTCCATTGAAATGTGGGGAGAATTTAACAGAAGATGGAACAGAATAGTTGAGATTATGCAACAAAAGAGTGTCAAAAAAATGACATGGAACTTGAAGATCCAGATTCAGGCACTTAAATCTTCCTGTATTTCTTGTCAACGGCTTGCTAGGCTTCATATCGACCATAAAATGTGGAACAACGTTGAAGTTCTTGACAACACGTATGTCTTGCTACCACCAATCTATGTCTACAATGGATTAGACATATGCTTGGTGGCGTGGGTTCTCTGGCCTGACGAGGAAAGCAAAACAGTGCCAAATCTTGAGAAGTTAGTCAAGAGACGGCTACATAGTGAGGCTGCTGCAGCAGCAAATCGGGATGGCAGATGGAGAAATCAGATGCACAAAGCAGCTCACAATGGCTGCTGTAGGCGTGCTGCGCAGACAAGAGCATTAGGTTCTGTTTTGTGGAAATTACTTGTTTCGCAAAATCTCAATGATTTGGTTGAAACAATCGAGGGTCCACTGGTAAATGTTCTTGCTGATATGGAACTTTGGGGAATTGGTGCTGACATGGATGCATGTCTCCGTGCGAGAAATATTATAATAAAAAAGCTGAAGGAGCTAGAGAAAGAAGCATACAAATTAGCGGGCAAGAGTTTCTCACTAAATGCAACTGCTGACATTGCTGACATTCTTTATACACACTTAAAACTGCCAGTTCCAAAAGGTTGTGATAAAGGAAAGTTACATCCTAGCACTGACAAGCAGTCTCTAGACCATCTAAGGGACCAACATCCAATTATCTCAGTAATAAAGGAACATAGAACATTGGCAAAACTGTTGAATGGCACACTGGGGTCCATTTGCTCGCGGGCTCAGTTGTGCAGCCAATCACAAAGGTACATCATGCATGGAAATTGGCTGCAGACATCAACTGCAACTGGACGTCTATCAATGGAAGAGCCAAATCTTCAGTGTGTTGAGCACTCTGTGGATTTCACAACAGAGAAGAATGATAAAGATTACACAAGCATGTCACCGGTTGATCATCATGAAATCAATGCCCGTGATTTTTTCACTCCCACTCAAGAGAACTGGTTGTTGGTAACAGCTGATTACTCACAGATCGAGCTGCGTTTAATGACTCATTTTTCTAAAGATCCTGCATTGATTGAGCTTCTGAGTAAACCAGATGGTGATGTGTTCACTATGGTTGCTTCAAGATGGATTGGTAAAGAAGAGTCCTTGATCTGTTCTAAGGAGAGAGAGTGCGCAAAAAGATTTATTTATGGCATCCTGTATGGAATGGGTGCCAACTCCCTTGCAGAGCAACTTGAATGCAGCCCACAGGAAGCTGTGCAGAAAATTCAATGTTTCAAGAGATTCTTTCCTGGTGTTTCTTCATGGCTACATGAAGCTGTGGCATCATGTCGCCAAAAAGGATATGTGGAGACCTTGATGGGCCGAAGACGTTTTCTTACGAAAATTACGGTTGGAAATAGCAAAGAGAAAGCTAAGGCACAGAGACAAGCAGTTAATTCTATTTGCCAGGGTTCTGCCGCTGATATTATCAAGATGGCTATGCTTAAAGTTCATTCTGTAATTACCAATGGAAGTAACACAGTTGATTCCACGGATGGGCTGATGCGGAACTTTTCAACAATCAGAGGGCATTGTCGCCTTATTTTGCAGGTGCATGATGAACTGGTCCTTGAAGTTGACCCGTGTATGGTAGCAGAGGCTGTTACGCTGCTACAGATAAGCATGGAGAATGCAGCTTCACTCTTAGTACCTTTACGCACTAAAATAAAGGTTGGAAAAACATGGGGTTCTCTTGAACCGTTCCAACCAGAGCAGATGCATATCCTCTCAGTTAGTGGTCCAGTGGTTACTGCAGCAGGTCATGGAGATCAGCTAGCAATTGTATCCCATGCTTCAGATTGTCTCACCTCAGGAGATCAGGTCCTAGATGTTAAAGTTTTCAACATATCCGAGGGGGCACAATCAATGTCGGGTCGCCTTGTTTTGACTCCATCCTCTCAATTATCTTGGTTTGGTTTCAGTGAGAATGGCCAACTTAGTTCATATGACTCCAAGGGAATACTGATGGTCTTTTCCATTCAATTCGGTGGAAGCTGGATTCCAGTGTTTAGTTCAATCAAAGCAAGGAAATCTGAAGATGAAAACCACTGGGTGGTGGGTTTGGATGCTAATAATATATTCTGCATTCTATGCAAATCCCCTAATTGTTATCCACAGGTAATGCCCAAGCCTGTTCTAACTATACTTGAGCTGTCATGTCCTCTTGCGTCATCTGACCTTGGGGCCAATAGTTTGGAAAATGAATTCATGATGAGGAAGCTACATCTCTCACAGATCCAAAAGAAAATAGAAGAAATGGCTGCTTTGGGTCTGGACACAACTGCATTGGATGATGAAGCATTCAACATGGAGGCTGCACTTGACCGGTGCATCTTGAGGCTCATCTCTAGCTGCTGCAATGGTGATAAGCTTGTTCGAGCTACTGAGCTTGCAAAATTACTTACACTGGAGAAGTCGATGAAGGGAGCATTAACACTTGTTACACGCTTGAAACTACCTATATTACAAGAGAAGTTCAGTTCAATACTTGAGGAGAGGATGTTAAACAATATAAGAATTGCGGGAACAGTAGGTGTTTGCTCCAATACTACCATTACAAAGTACTCAGTGTTAACCACTCATACGATGCAACCAGCTAAAGTTGTGCAAAATGGAAATAACTTGGAGGCATCCGCATTGCCTACACCGAATTATGTTACCCAACAAAATAGTGCAACTGAATCAAAGAAGGCAAAAGTAGGACAACCGAAAGAGGTGAAGGATACCACTGCCAAGGTTTCACCTGCACTACCATTAGCCAAGATACCCAAAAAGAATGAGAAAGCAGAAGGGAAACCAAAGAGGGATGGTGCGAGTACAGTCGAACCGAATCTGAAAGGAGGTATTGATCAGGTTGGTGTAAAAAACAAGAGCAACGAAGATGGCAACCGAGCAGGGCCTCAGCGGCCAGTTAACCCCTTTGCAAAATCTTCATCCAACAAAGAACAATCACCATCCCTTTTGGATTCCATCAAGAAAATGAAGGTTGAAAATGATAAAGTTGACGAAGCTAACAGCAAGAAGGTGAAACTTGCAATTCAAGCTCCAAACCATGCACTCCTGCTTGCCCTTGTGGTTGTGCTCGCCACGATGCACACCGTCCTCTGTGCCTCCGGCTCCAACCACACCCACTTGTTGGTGGCGCGCGGTGGCAATTCGCCGTCATTGAAGCCCGGCGGGAAGGGCAAGGAGTTAGCCGGTGGCCCTGCGCCGGCGCCGTCGGGCTCGCTGGAAGGGTGCGGGTGCGCGCCTGCGCCGCCGTCGTGGCAATTCGAGAACCAGAAGCTGGCGGCGCTGTACCCGGTGATCCAGGCGTTCAAGAAGACTATCACCTGTGACCCGCACAAGGTGACGGACTCGTGGGTGGGCACCAAGTTCTGTGACACCGACGGCGGCATGTACATGGGCTTCTATTGCGGCTACCCGCCGGACGACAACACCACGCGCACCATCGCGTCCATCGACTTCAACGGCTACGGCCTGTGCGCGCCGAGCCTCGTCGGCTTCGTCGACAAGTTTCCGGACCTCGCGCTGTTCCACGCCAACTCCAACAACTTCTCCGGCATCGTCCCCGACCTCACCGGCCTGCGCTACTTCTACGAGCTCGACCTCTCCAACAACAACTTCTCCGGCCCGTTCCCCAACAACGTGGTCCCCCTTGGCCGCCTCCTCTTCCTCGACCTCCGCTTCAACCACTTCATCGGCACGGTCCCGGCCCCGGTGTTCGACCTCACCGTGGAGGCGCTCTTCCTCAACAACAACGGCTTCTACGGCGGCATCCCGGAGAACTTCGGGAACACGAGGGCCGAGTACCTCGTCGTGGCCAACAACCAGTTCAACGGCCCCATCCCGCGCTCCATCTACAACACCTCGGCGAATCTGTCGGAGGTGCTGTTCCTGAACAACAGGCTCTCCGGGTGCCTGCCGTACGAGGTCGGGCTGGTGGAGGCGCTGACGGTGTTCGACGCCGGCGGCAACGAGATCACGGGGCCGATCCCGCTGTCGTTCGGGTGCCTGGGCAACGTGGAGGAGCTCAACCTGGCCGGGAACCAGCTCTACGGGCACGTCCCCGACGTGCTGTGTCTGCTCGCCAAGACGGGGCAGCTGAAGAACCTATCGCTGTCGGACAACTATTTCCACTCCGTCGGGCACCACTGCATGGAGCTTGTGCGGAGCCGCCTGCTCGACGTGCGCCGCAACTGCATCCTCGGCTTCCCCGACCAGCGCCCCGCGCTCGAGTGCGCCTGGTTCTACGCCGACCCGACCAAGCACTGCCCCTTCATTCCGCACATCCCCTGCAACCTGCCGGGGTTCAGGCCGCCGTCCTCTGCCGCAACGGCGACGGCGTTGCCGGCTGGGCAGAGCGCGGTGCATGGCCATCGCGAAGGGAGTGGGAGCATGCCACTAGCCACCACCTTCTCGGCGTTGCTCCGCAGGCCTCCGCCGCCGACGCGGCGGCGCCTCCTCGTCGCCGCGCGAGCGCACAGCACCGCCTGCGCGAGCCGCGCTCGAGGCGGCCTGCCTCGCTTCCACTCCCCGTCTCTCCCCTCGTCCAAAGCAAGCTCACCTGTCCTATTCCCGACTCGTCCGCGTGGGCATTTCGTCGAGCGCTATGTGCTCGTCCCGTCATGCCGGTTGCAACTAACTGATGTGGATATTGCTTCGCAGGTTGAAGGATCTATACAAAAAGTTGACAAGAGTGGATCAGATGTTGAGCTATTAGAGGATGCTAGGCTCATTGCTCCTCAGGGCATTCAATGGCATGTCTTTGCTGCATTCGGGACATTGAAAGGAGGACGTGCAGATTGGCTTATAGAGAAATGTACTGAACTTGGAGCTTGTAGTGTTACACCTCTTTTGACTGAACGTTGCCGTACAATAGCAGAAAATAGGGTGGACAGGTTGCAAAGGCTCGTGCTGGCTGCAGTTAAACAATGCATGGCGCCATCACGTCCCTACCTAGCCGCCTTACTCGTTCTATGCGCGTGCGCCGTGGCGCTGCTGCCGGCCGTCTTCGCCGCCAACGTGCCGATCACGACGTGCCGGTCCTTCTGCGGCAACATCACGGTGGACTACCCGTTCGCGCTCCGGCCGGGGTGCGGCCACGCGGGGTTCCGCGACCTGCTCTACTGCATCAACGCCGTGCTCATGCTGCACCTCCCCTCGGGCTCCTACCGCGTCCTCGACATCGACTACGCCTACCGCGGCCTCACCCTGCACGACCCGGCCATGTCCGACTGCCGCGCGCTCGACCGCTCCCCGGTGGGCCGCGGCAACGGGTTCGTCGTCGAGCCATGGCGCGCGCCGTTCCTGGCCCCCGACCCGGACAACGTGTTCCTCCTCCTCGGCTGCCGCGCCAGTTCGCCGCTCTTCCAGGGCTTCCCCGACCGGCACCTGCCGTGCCGGAACGTGTCCGGGATGGGTTGCGGGGAGTATTACGGCTGCCCCGCCTGGGAAGACTACGGGCGGCGGCCGTCCGGCGCGGCGTACGGGACAGCCGTGCCGCCCGAGTGCTGCGCGGTGTCGTGGGGCGCCATCCGGGCGGTGAACGTGAGCCGGCTCGAGTGCGAGGGGTACAGCAGCGCCTACAGCCTGGCGCCGGTGCGGGCGGCGGGGCCCGGTGGGTGGGCGTACGGCATCCGGGTGGCGTGGGCTCTGCCGGAGGCCAACCGGGGGTTCTGCGGCGCGTGCCGCGCCACGGGCGGGGTGTGCGGCCACGACGGGGACAGCCACGCCGACCTGTGCCTCTGCGGGGACTGGAACTCCACCTCCAACTGCGACTCCTCGGCGGACGCGGCGCGGTCAAGCGCCGCCGCTCCACGCGCCGCCATTGCCGCGCTTCGCTGGGCCGTTCTTGCGTCAGGTAAGAATTACGATGTGTTGTCATCAGCAATGGCGGCGCCCCTCTCGCTCTCCGCCTCCACCCTGCCGGCCCGGCTCCGCATGGCGGCGCCAGCCGCGTCGTCGCGGGGCAGGCGGCGGCGCGGGCCCATGGTGGTGCGCGCCAAGATCCGGGAGATCTTCATGCCGGCGCTCAGCTCCACCATGACGGAGGGGAAGATCATCTCCTGGACCGCCGCCGAGGGCGACCGCGTCTCCAAGGGCGACGCCGTCGTCGTCGTCGAGTCCGACAAGGCCGACATGGACGTCGAGACGTTTTACGACGGCATCGTCGCGGCCGTGCTCGTCCCCGCCGGGGAGTCCGCCCCCGTCGGCGCCCCCATCGCGCTGCTTGCCGAGTCAGAGGAGGAGGTGTCACTCGCCGTCGCCCAGGCCCAGGCGCTATCCAAGGGACAGCCCCAGCAGGCCCCTCCTCCTGATTCCGCCGCGCCGCCGCTTCCGCCGCTGGCTGCGGCGACGGCTCCGGTGGCTGCTCCCGCGCCGGTGGCCGCGGGGACGAAGGGCATTGCCACGCCGCAGGCTAAGAAGCTGGCCAAGCAGCACAGGGTGGACCTTGCCAAGGTGACCGGCACCGGGTCGTTCGGCCGAATTACGCCGGCCGATGTTGAGGCGGCCGCCGGCATCCAGCCGAAGCCAAAGGTTCCTCCTCCTGTGGCTGCCCCGGCAGTGGCTGCAGTACCGCAGGCTGCGGTTCTTCCACCAGTGCCTGGTGCGACAGTGGTTCCATTCACTACCATGCAGGCTGCAATCAAGCCAAAGGGGGTTACAATGACAGTGCTGCTGGCGAAGGCTGCAGCTATGGCGCTTGTGCAGCATCCCGTGGTGAACGCTAGCTGCAGGGATGGGAAGAGCTTCACTTACAACAGTAGAATCAACATTGCGGTGGCTGTTACTATTGATGGCGGGCTCATTACACCCGTCCTGGAGGATGCTGATAAGCTGGATATATATTTGCTCTCACAAAAATGGAAGGAACTAGTCAAGAAAGCACGCACAAAACAGCTCATTCCAAATGAGTACAGCTCTGGGACTTTTACACTGTCAAACTTGGGTATGTTTGGTGTAGATAGATTTGATGCAATTCTTCCACCTGGCCAGGGAGCTATAATGGCTGCTGGAGCGTCAAAACCTACAGTGGTGGCTGGTCAAGACGGTTTCTTTAGTGTCAAGAGCAAAATGCTGGTATCCCAGGTGTCATTTTTGCTTGGTCTTTTCCCTGTCCTCATTGCATGGATCTATTCCGAAATCCTGGAATACAGGAAATCTTTATCCCATGGGAAAGTTCACTCAGATGCAAATTTGGAGAATGAAACTATCAAGGAAGATGATAAGGCTGTATTACTTGAAGGAGGCCAATCGAAATCACCATCTACAAAGTTCCGGAACATGTCTACCAAAGCAAATTTAATACGATTTATAACAATGGATGAGTCTTTTCTGCTTGAAAACCGTGCTGTCCTGAGAGCCCTGGCTGAAGTTGGCATTGTCCTGGTTTATTTTTACATTTGTGACCGGACGAACATATTTCCAGAAAGCAAGAAGAACTACAGTCGAGATCTGTTCCTTTTCCTCTACTTTCTTCTTATTATCGTAGCAGCTATGGCTTCATTCAAGGTCCACCAAGACAAGTCAGCATTCACAGGAAAATCTATACTGTATTTGAATAGGCATCAAACCGAAGAATGGAAGGGTTGGATGCAGGTGCTGTTCTTGATGTACCACTACTTCAATGCTAAAGAGATCTACAACGCAATTCGTGTGTTCATTGCTGCATATGTCTGGATGACTGGATTTGGTAACTTCTCCTATTATTATGTGCGGAAGCATTTCAGTCTTGCACGATTTGCTCAGATGATGTGGCGCCTCAATTTCTTCGTGGCATTCTGCTGCATTGTCCTAAATAATGATTATACGCTCTATTATATTTGGCCTATGCACACCCTTTTCACCCTCATGGTTTATGGTGCTCTTGGTATTCTAAACAAATACAACGAGATTGGATCAGTGATGGCTATAAAATTTGTTGCGTGCTTCTTGGTAGTTATCCTGATATGGGAAATCCCAGGTGTCTTTGAGGTAGTCTGGAGCCCCTTCACGTTTCTTCTTGGCTATGACGAT------CCTTCTAAACCAGATCTACCCCGGTTGCATGAGTGGCAATTCCGATCTGGACTGGATCGCTACATATGGATTGTGGGAATGATATATGCTTATTACCATCCAACTGTTGAGAGGTGGATGGAAAAGCTTGAAGAAGCTGAAACAAGAACTAAACTCTATATTAAGGCATCTATAGTTACAGTTTCTTTAACGGCTGGGTATTTGTGGTACGAGCACATTTATAAGCTGGACAAGATTACCTATAATAAATACCATCCCTATACATCCTGGATCCCCATAACTGTGTACATCTGCCTACGCAACTTCACTCAAGAATTCCGGAGCTGCTCTCTCACGCTATTTGCCTGGCTCGGAAAGATTACACTAGAGACATATATATCTCAATTCCATATCTGGCTCAGATCAAGGGTGCCTAATGGGCAACCCAAATGGCTGTTGACAATAATCCCAGATTACCCACTGCTCAACTTCATGCTCACTACTGCTATATATGTTGCGG-----------------------------------------------TATGTAGA-----------------------------------------------------------------------------------------------------TCTTCCG-------------------------------------------------------------------------------------------------------------------------------------------------------------------------------------------------------------------------------------------------------------AGGATATTCATGGCTTGCTCCTGAGTTTTGTGGAGGCTGGTGCCAATGTAGTGCGGTTCAAAGGCGGCGATCCTCTGGTGTTTGGAAGGGGTGGAGAAGAGATGGATTTCCTACAGCAACAAGGAATTAGAGTTGAGGTTTTCGTAGGTGTAGCTAGCAGTGTCAGGTTTTTAACTGGGCACTCTAGAAATGGTGGGACAGATCCTTTATATGTGGCAGAGAATGCAGCTGATCCAGACACAACTTTGGTTGTGTATATGGGTTTGTCAACACTACCATCTCTTGCTCCTAAGTTAATGAAGCATGGTCTTCCACCAGATACTCCTGCTGTTGCAGTAGAGCGTGGGACTACCCCCCAACAACGAACGGTATTTGCAATGCTAAAGGACCTTGTGAATGAAGTCAAATCAGCAGATCTAGTTTCTCCAACTCTGATAATTATTGGCAAGGTGGTAGCCTTGTCACCCTTTTGGGTTGATTCATCTGAACAGGATGTACTGAGGATTGAGAACTCATACGCAACTGAAGCCAAGAGACCGAGGGCGCCCCCGCGGCGCCGGCGCGGTAAGCCCGGTTCTCGCGGCTCGGCCATCAAGAAGAGCTTCCACCAGGAGCAGGTGGTCTTCTCCACCCCCGTGCCTCCCGACCCCTCCGTCGCAGTCATCGGCGTCGCCTCCCGCGGCGTCCGCGCCGTTGTCTTCGACACTGGGATGCACGGCTTAGGGGGGAGGATGGCGACCAGAACGATCGGCGACGGCGAGCAGCTGGTGTTCGACCACGCGGCGCAGTTCTTCACCGCGACCGACGAGAGGTTCCAGAAGCTGGTCGACGAGTGGATCGAGAAAGGGCTGGTCCGTGAATGGAGAGGCTTGATCGGTGAACTCGAGGCTGGTGGCCATTTCAGGCCTATACCCTCCTCGACACTGAGGTACATCGGCGTGAACGGGATGCGCCCGCTTGCGGATGCAATGCTGCCTGAGAGACTAGAGCTGAGTTCTGTCTGGGCACTACTTGCGGCATTTCAAGATCCTCTTCCAATCCCACATAATGCTTCTTATGGAACATTTGAAGGAGCATTTGTGAGCGATGTTGATTCTCTCTCTTGGATGGCCAACAATACTCGGAAACTTTTCCCTTTGCAGACCAGCAGACTTGAGTGCTGGACATTTTTCAGCACTGCTCCTTATGGAAGAAGAAACAAAGTACCACAGGAAAATATTCCAAAGGTCACTGCAGAAAAAGTGAAGGAAGACATGCTTGGAGGAGTTGAACTTGCTTTGGGGCTATCAAAAGGATCTCTTCAGCAACCATTTTACACAAGAGTACAGTTGTGGGGTGCAGCTTTACCAATGAACACTCCAAGTGTGCCGTGCATTTTTGATCCCCATAGTCGAGCGGGCATTTGTGGTGACTGGCTTATGGGTTCAAGTATAGAAGCGGCAGTATTAAGCGGAATGTCTCTTGCAAATCATGTAGCTGACTACTTCGCAAGCTGTGGTGAACGACCTGAGGAGTTTGCCATTGGCTTGCATGAGAACTTAAACCAAGTTAAAGGTCATGATATTGGTCAGTTTCCCGGTTTAGACTCTCAGAAGCCACAAGTAGATGAAGTCCAGCGAACCGCAGAGTCGCTGGAGACCGATGTTGCCGAGAGCTTCATACATAATCTTCAGCTTAGCGTCTCCAAGGGCCTTCCTCACGCGGCGCCGGTGCCGGGATTGAGGACAGAAGAACATGAGTTGGTTAAAAGTGTCTTCCAAGTGCTCCAAGGTTTCGACACGGCATTTCTCTACTGGAACAAGAATGTGCCGGGGTACTGCGCGAAAGCGGGGATGTATGTGTCGCATCTGTCGCAGACGAGCCTCAGATCCGTGCTGAATCCTTTCCTGTTTGCTGCGACATGCATGAAGCAAGTAGAGCTCTTTGTTGGGAAGAGGCTCCGCGAAGCAACTCTCAAGGAGGAAGAGCAGTTGTTTCTTTCAGTGGATCGGACTATAACTCTTCTGGGATTGACTGATTCTTTGTCAAGTTTATGTTCTGGAGCAGAACATTTGTATCAAGTTGTTCATGGAGCTGTGCCAGATGGATTTTGGAATTCTGGCGCAAACATGGCAGCTAGCGAAGTGGCGGTTCATATTGTTAACCATCTTTTTAAGAAGTTAAATGAATTCTGTCTCGTGGAAGATGGCGAGGGTGAACCATATCATATGCTGCTAGTGATATTCGCTGGAAGCTTGTTACCTTATCTTCAGTGTCTTGATTCCTGGCTTTATGATGGTATTCTTGATGACCCTTATGAAGAGATGTTCTTTTATGCAAATAAAGCCGTTACGATAGATCAACCGGCCTTCTGGGAAATGAGCTATATTCTCAGAGTAAGAGGATTACGAGCTGACAGTTCATCAACTTTAACTGATAGTGAATCTATCAGGAAAAAGGAATCAAGCAACCAGGAACAAACTACTGCAGGAACTTGCTTCAAAGCCACTAATCAAGGTTATGTGGATATATTATGCCCGGTGTTCTTGAAGGATATCTCAAGGGCCATTGTATCTGCTGGAAAATCATTTCAGCTTGTTCAGCATGTTCAAGGCACACATCGGATTCGAACTCATGAAGGCATAAATGGGTTTAATGTTGATCAGCATTCCAATTACAGTAGTCAAAAGAGATTTTGGCCAAATTACAGTAGTCAACAGAGATTTTGTCCAGAACAGAGATGTTGTCCAGATATCTCAAGCTTTGGAATCCAGGATGGGCATCTAAGATGCGAAGATGCGCTTGAAGAATCTACAAGTCAGTTTGGACATGATGCTCGCGAAATGGGACTCTTAACCTTGTCTGAGATTTTCTTGATATGCCTATCTGGTCTGTTAGAAAATGGTGACCATGTTTATGAATACTTAAGAAAGCTGTATGCTGATAGTGCTCCAGTTAACAAATCTTTTGAGGAAAGTAAGAGTAACACGCAAGGAACAGAGGAGACATGTGCAGAAAACAGCTCTGAAAAGGTTTGGTTAAAGCTCCTAAGAGATGCTATATCAGGAAGAAAATATGATGGTATGGAGAAAACCTTGTCCAGAAATGGTGTTGTGAGGGATCCAACATTTGTCCATGGATACCCTCAAGATGCATCTTCCAATGCAGTAGAAAGGCATTTCAATCAATTTTGCTATGAAAATCCAGCCATCACTGCTTGCGGAGATTTGTTGCAGAGTAATCCACACTCTTGGAGTGACTTGAATATCTCTAAAAGTTTTGATCTTCCTCCGCTGAATGATGAGAACATGCGGAGAGCTATATTTGGTATTGGACATTCGGACGAAACTAGCACTGGTGGTGACACTACAACCCCTTTCCCCAGACTAGATGGAACTGATTATAAGTTTGGTTTTCAATTTGATGATTTGGAATATGTCCGCCAAGAGGATGACAGAAGGACCTTGGAGGACCTCTATGCATTTCCGACTCTTCTTCCTTGTGTAAATGAAAATGTCCTGCTCTCAGAGATCTTACCTTGGCAGAAAGATAGTACACTTGCATCAAGAGCTCTGAAGTTTATTCAGAACATGAGTTTGAAAGATCCTCTTCAACCAGTGGGTATCATCCAAGAATGCCTTTCGAAATGTATAAAGAGACAGGTGGATCATATTGGCAAGCAAATCCTGTCCAAGCTAATGGGTGAATGGAGATTAATGGATGAACTATTTGTATTACGCGCTATTTATTTGCTAGGATCAGGTGACATGCTGCAGCAGTTTCTGATAACAATTTTCGATAAGCTTGATAAAGGGAATTCCTGGGATGACGATTTTGAGTTGAATACTTTGTTGCAGGAATCCATAAGAAATTCAGCTGACAAAATGCTCTTAACTGCGCCAGATTGTTTGGTCGTTTCATTAGCAAAGCATGACACACACATTGTTGAGGAAAATGCATCAACTTCCAGAAAAGGTCGTGCACAAGGTTTGGGCATTGATGCACTTGATGTGCTTAATGTTACGTATAAGGTGTCTTGGCCTCTCGATCTAATTGCTAATACTGACGCTCTGAAGAAGTATAATCAGGTCATGGGATTCTTACTGAAGGTCAAGCGTGCGAAGTTTGTTTTGGACGAAACCAGAAAGTGGATGTGGAAGGGCAGAGGCAGCACAGCACATAATTTTAAACAACACTTAATAGTAGGGCAGAAGCTCCTCCATTTTGTTGATGCATTTCATCAATACGTCATGGACCGAGTATATCATAGTGCATGGACTGAGCTTTGTGATGGCATGGCATCTGCTAGTACACTGGATGAAGTCATGGAAGTTCATGAGGCGTATCTCTCTTCTATTCAGCGACAATGCTTTGTGGCCTCTGATAAGTTGTGGTCCCTCATTGCCAGTCGAGTTAAGACTATTCTCGGATTGGCACTAGACTTTCACAATGTAGAACAAACTCTCAGTACTGGTGGAACTGCTCCAGCTGCTAGGGCAAGATGCGAGATGGAAGTGGATCGGATTGAGAAGCAATTTGACGAGTGTGTCATATTTCTCTTGAGGATCCTATCTTTCAAGCTCAATGTGGGTCACTTTCCCCATCTTGCGGATCTGGTTACGAGAATCAATTACAATCACTATTACATGTCTGACAGCGGAAGCTTCTCTGCTATCCCTGGGTCCCGGCCGGGCATCGGAGGAGGTCTGGGCTTCCTCCCGCCGCGCCACCGCGCAGTTTCTTGGAACGGAGTAGGAGTAGGAGGAGGGAGGCGGCCGCTGGTGGTGGTGCGCGCGACGTACGAGGCCGGGGTCGGGGTGATGGCGACCAAGGTGGGGATGATGACCTACTTCGACCCGGCCACAGGCAAGCCGGTGCCGGTGACGGTCGTTGGCTTCCGGGAGGGCGGCAACCACGTGACGCAGGTCAAGACCGCCGCCACCGACGGCTACGACGCCGTCCAGGTCGGGTACCACGGCGTCCGCGAGGACAAGCTCACCCGCCCGGAGCTCGGCCACCTCGGCAAGGCCGGCGCCCCGCCGCTGCGCCACCTGCAGGAGTTCCGCCTGCAGTCCGTCGACGCCTTCGCCCCCGGCCAGCCGCTCGACTTCGCCGGGCTCTTCAAGGAGGGCGACCTCGTCGACGTCTCCGGCAACACCATCGGCAAGGGGTTCCAAGGTGGGATTAAGAGGCATAACTTCAAGCGTGGGCTGATGACGCACGGTTCCAAGAGCCACAGAGCTCTGGGTTCGATCGGCGCAGGGACGACACCGGGGAAGGTGTACAAGGGGAAGAAGATGCCCGGGAGGATGGGAGGAACCAAGACCAAGATCCGGAAGCTCAAGATCGTCAAGATCGACAACGATCTCCGGGTTCTGATGATCAAGGGAGCTGTGCCAGGGAAGCCTGGGAACCTTCTTCGCATCGCGCCTGCCAAGATCGTCGGCAAGAACATTCCCAAGAGCATGAGGCTGGGCTTGAGGTTGCTTCAAGAAAGGGCAAAACCTGATTCGTTTTGGTGGCCTTATATAGCCAATCTGCCAGAGACATTTACAGTACCAATCTTCTTTCCAGGGGAAGACATAAAGAACTTGCAGTATGCTCCTCTCCTCCACCAGGTCAATAAAAGATGCCGCTTCCTTCTTGAGTTTGAGAATGAGGTAAAACATAAGCTTGGTACCGTGCCCGTGGAAGACCATCCTTTTTGTGGACAAGATGTAAATTCATCTTCCCTTGGATGGGCTATGTCAGCAGCATCTTCTCGAGCATTCCGTTTGCATGGTGAAATCCCAATGCTGTTGCCTCTCGTTGATATGTGTAACCATAGTTTTAACCCGAATGCTAGGATTGTCCAGGAAGGAAATGTGGATAGCCAAGATATGTCAGTTAAGGTTGTTGCTGAGACAAAGATTGAGCAAAATGCTGCAGTAACACTAAACTATGGTTGCTACCCCAATGATTTCTTTCTTCTTGATTATGGATTTGTAATAACATCGAATCCGTATGACCAAGTGGAACTGAGCTATGATGGAACCCTCCTTGATGCTGCTAGCATGGCAGCAGGAGTTTCTTCTCCCAACTTTTCAGCACCAGCCAAGTGGCAACAGGATATATTGTCAAAGCTAAGTCTCCATGGAGAGGGTGCTATTCTGAAGTTAAGCTTAGGAGGTCCGGACATTGTAGATGGGCGCTTGTTAGCTGCTTTGCGGGTTCTTCTTGCAGCTGATCCAGAGGCTGTGCATAAGCATGACCTGAAAACTTTGATGTCACTTAACGAGAAAGCCCCGTTAGGCCCTGCAGTTGAAGCATCAGCACTCCGAACTGTTCTTGCACTTTGCGCCATTGCTCTCCAACATTTCCACACCAAGATAATGGAGGACGAGGCCATACTAAAAGGAGAACCACCTCTCACTACTGAACTGGCCGTGCAGTTTAGATTGCAGAAGAAGCTGATGATCGTCGACGTGATGCAGAATCTTAGTAGGAGAATCAAGATGCTATCTACAGAGAAATCTACCGTGTACTCTTTTCAGGATGATCTATCGGGTTTGGAGTACCCAGGACGGAAAATGCCACCGCTAAAAGAAAACTGGGAAGGAAGAAGGCCTAAAACTCATGACGGATATGGTAGTCCAGAAAAATCTAATTCCCTGCACCCCAGGAGTAAAGTAGACAGATCAATAGACAAGGACAACGAAGTAAAGTTGAAAAATGAAAGTATATCTCAAAGTTTGTTTCAGAAACTGCAAGAAGAATATGACTTCGATGATAAATGGTTACCACTTATTGATTACTTGTGCACATTTGGACTGAAGGAATCCCATTTTACTTACATCTATGAGAGACACATGGCCTGTTTTCAAATCAGCCGGGCTTCCGCAGAAGAAAGGTTGGAGTTCCTGCTAAGTGCTGGTGTTAAAAGCAAGGATATGAAGAGGATGCTGGTCAGGCAACCACAAATTTTGGAATACACTCTCAGCAATCTGAAGTCTCATGTTGCTTTTTTGGTGAACATTGGTGCTCCAAATGCACGGATAGGGCAAATTATTTCTTCTGCTCCTTCATTGTTCTCTTACAGTGTTGAGCAGTCTCTGAAGCCAACTATAAGGTATCTGATTGAGGAAGTGGGCATTGAGGAGAGTGATCTGGGCAAAGTAGTTCAGCTAAGCCCACAGATTCTGGTCCAGCGAATTGATAGTGCATGGAAATCTCGATATCTTTTTCTGTCAAAAGAACTAGGGGCTCCCAAAGCTAGCATTGTTAAGATGGTCACAAAGCACCCACAACTGCTTCATTACAGCATTGAGGAGGGAATCTTGCCCCGAATAAATTTCCTCAGAAGCATTGGCATGAGAAACTCTGATATTCTCAAAATATTGACAAGTCTTACTCAGGTGTTATCTTTGTCTTTGGAGCAAAATCTCAAACCAAAGTATCTCTACTTGATCAATGACCTTAAGAATGAGGTTCAATCCTTAACAAAGTATCCCATGTACTTGAGCTTGTCTCTTGAGCAGAGAATTCGTCCCCGGCATCGGTTTCTTGTTTCATTGAAGAAAGCTCCAAAGGGTCCATTTCCTCTTAGCTCCTTTGTACCTACGGATGAGCGTTTTTGCCAGCAGTGGGCCGGGACTAGTTTAGAGAAGTATCATACATTTAGACAGAGCTTGCTGCTGACAGGTTTTGCGGAGAAGTCTGGAAGGAAATCATTAACATCAAGACGGGAATTTGTTGAGGTGAGGGAATTTGGAGTTCCAGATACGGTGAAATCAATGGCCTGGTGTGGTGACAACATATGTCTTGGGATTAGGAGGGACTATATGATCATAAATAGCATGACGGGGGCATTAACTGAAGTGTTTTCTTCTGGGAGGATTGCTCCTCCTTTAGTTGTGCCTCTCCCTACTGGGGAGCTCCTTCTTGGAAAGGATAACATTGGGGTATTTGTCGATCAAAATGGGAGACTTATTCAAGATGGCAGGATAATTTGGTCAGACACGCCTGCCTCTGTTATTATACATAGACCATATGCTGTGGCACGCCTGCCACGACATGTTGAGATATGGTCTCTTAGAGCCCCCAATGCATTGGTTCAGACAGTTGTCCTTTGTGATGTTCAAAAGCTTATTCAAACTGACAATTGTATAATTGTTGCACTATCCAACTCTGTTTATGGTTTGTTGCTTGTTCCTATTGGTGCCCAAATAGTGCAATTGACTGCGCCTAGAGAATTTGAGGAGGCACTAGCATTGTGTAAGCTACTTCCTCTAGAGGATTCAAACTTACGAGCTGCAAAATAAAGCTCAATACACATAAGATATGGGCACTTTTTATTTGATAATGGGAGCTATGAGGAGGCAATGGAGCAGTTTTCAGATTCACATGTGGATATTACTTATGTGTTATCTCTATACCCATCCCTTGTTCTGCCTCAAACACACATTATAGGTGAACATGATAAGCTGCAAGACCTGCCAGAATTAGCAAGAGAGTCCTCTGATGTGACAGATGAGATGGAGTCATACTCTTTGCAACTTCATGAATCTGATGATAAATCTCCGTTGGAGATAAAGAAAATGAGTCATAATGCTCTAACTGCCCTTGTGAAGTACTTGCAGAAACGAGCTCAGGTGCATGCAAGCTCTATTGCTAGAGAAATGGCGACTGTACTGGACACATCTCTTCTTCAAGCTCTTATTCTTACAGGACAGTCATCAGGAGCAATAGAATTATTGAAAGGACTTAATTATTGTGATTTGAAGATATGTGAGGAGTTTCTGAAGGAAAGGAGCGATTATATGGTGTTACTTGAGCTCTACAAAAGCAATGAAATGCACCGCGAAGCTCTCCAACTACTCAATCAATTAGTTGAAGAATCAAAGTCTGAGATGGGAAATACTGATTTTAATAAAAAATTCAACCCGCAAATGATCATTGAGTATCTCAGGCCCCTTTGTAGATCTGACCCAATGCTGGTTTTAGAGTCTTCTTTGTATGTTCTTGAACGCAACCCGTCAGACACTATTGAGCTCTTTTTATCTGAAAATGTTCCAGCAGATTTGGTAAATTCATATCTGAAACAACATGCTCCAAATTTGCAGTCAACTTACTTAGAACTAATGCTTATGGCCATGAACGCCGCCAAGTCCGGCGGCCGCATGGTCGCGCGGTACGGCGGCGGCCTCCTCGGCCGCGCTCCCCGCTCCGCGCTGTCCACAGCCGCCGCGACGCCTCAGCACATCTCCCACTACCTCGCGCACCATCCGAGAGCGACCTGGGAGGCGCTCTCCGCCGCCTTCCCCCCCGCCGCCGCCGCCGCGCCCAACTGCCACCTCGATGCCGTCCTCCTCTCCCTCGCCAGGCACCCCCACTCCTCCCCCGAGCTTGTCGCCAAGAACGCCCTCACCTTCTTCCACTGGTCCGCCTCCTCGTCGCCGTCGTCGTCCCACTCCCTCCGCTCCTACTGCCTCCTCGCCCACCTCCTCTCCCGCGCCGCCTTCATCCGCGACGCGTCCGTCCTCCTCCAGTCCGCCATCGCCAAGTACTCTTCATCACTCACTTCTTTCTTGGACGCCTTCTTCGCTGCCTATGAGGACAGCGGCACGGCCGCGACGACCCGCGGCCTCCACCTCCTGGTACACGCCTACGCGCGCATGCGTCTCCCGGAGGAGGCGCTCCAGGCCTGCCGCTACCTGGCGCAGCGCGGCGTGATCCCCTCCCTCTCCGCCTTCAACGCCGTAGTGCACGCAGCGCAGCGCACCGGGCGGTTCGGGGTCGCCTGGGAGGTGTTCGAGCTTATGACGCTCAAGCGGGTGTATGCCAACCAGAGCACCGTCGAGCTTGTCATCGGCATCCTGAGCCGGGAAGGTGCGCTTGCGAGGATGGTAGCCCTCGTGGAGAGGATTCATGGCAAAAAGTGCGCTCCAGGCATCGTGGCGCACGTTGCGCTCACGCTAAGGATCTTTGAGGAGTGGAGGGTGGAGCAAGGGATCTTGTTGCTCAGGAGGATGCTGCAGAGGAACATGGTGTTGGACGACATTGCTTACTCATTGATCGTGCATGCCTATTGCCACATCGGTGATCTGAAGTCAGCATGCGAGCAACGGGACGACATGGTTCGCCGAGGCTGTCGCCTGAACGCATTCGTGTATACTTGCTTCATCAGATTGCATTGCAGCGAAGGCAACGTCAATGAGGCTGTGCAGCTACTGCGTGAAATGATGTCGATTGGATTGAAGCCGTATGATGCTACCTACAGTCACCTCATTGCCGGGTGTTTCAGACAAGGGAGGATGGAGGAGGGCTCGGAGTACTTGGACAAGGTGCTCCATGAAAGTTTTGTGCCGGATGTTGGCACTTGCAATGAGATGTTTGAGGCTCTCTGCGACGCAGGAGAGGTCAGCAAGGCTAACGAGTTGCTAACGGCAGTGATGGACAACGGAGTTTTTCCTGATCAGAATACATACCTGAGGCTGATCAATGGATATGGCAAGGTTGGTGATGCTCAAGGTATTGTCAAGATCTACCATGAGATGGAGCACAGGGGGCTTAATCTTGGTGTTGAGATATTTACCTTCCTCATAAGGGTCCTTTGCCAGTGTGGAAATCCCAAGGAAGCTGAGAAGTTTTTGGCTGTGTTGGAAAGGAAACTGCTGGCTCCAACTAGTGACATATACGATGTGTTGATCAGCAGCAACTGCAGCCAAGAACTGAAGCAAGCTGTGTCGTCGACTGCACACAAGGTGGCGACGCACGTCTCGAAGGCCACGGGGAGGCGAGCGCCGAGCGTGGAGTATGTTGCGGGCGGCGGCGTCGAGATGCGCCCGCGGCGCCATCCGGCGGCTGTCGTCTGTGGCGTCCCCAGCCGCGGCGGGCGCGCGGCGGCAGCCTCCCCTTGACGAGGGGGACTGGTCCTACTACCGGGAGTGGTGGGGTGAGGACGACGGCCCCGGCGACGGGGCACACACCGTCTTCCGCCGCCACTCCGAGCACGGCAACGGCGTCGTCTCCGTCGTCGCATACCCCGCCTCCCGCCCGGCCAGTGACCAGTGGCCAGTAATGGAGAGATGGCTTCAAGAAAGAAATGCAAGAATATACCCACAATCAACTGGTGCTGACCAGTTTAAGATACTAGGCTACCAGTGGCGAGTAATGCGCTTTAACGATCATACGCGGCAAAGTACTGCAAAAGTAATGGCCTGTTACAGGTCCTCGGGTGATACAGCATTATACTTGATGCAGCAACCACATTGTTTAGCTGTTCCTTATGTTAAGAGTATGGTGTCAGCAGGATTAACAGCACTCCCTTGTTGTTCTTATGATCTCCATCGAGCAGTTTCTGGGCATAACACTCTGAAAATTCTTTGTATCGGCCATGGTGGCGGCAGCTTACCATTGTTTTTGGCTAGCAAATTCAGAGGTGCTGCCATCCACATGGTGGAAATTGATCCAGTCGTCGTTTCTGCCTCAATTGATTCTATGGGTTTCCCCGCATCATCTGCGAAAGGGTTATCTGCTCAGTCCATGCAGCCTGCTGACGGTGATGAACTATTATGGGGAGGCATCCATGACCGGCTTTTCCTCCATATAACAGATGCTGAAGATTTCATTGTCAATGACAGCAATGTGTATGATATAGTCTTCATCGATGCTTATGATGGAGATGACATATTTCCTCGCAAGCTCTGGGAAGTAGATGGAGCATTCCTGAAGAACCTAGAGGAGAAAGTCCATCCTGTTCACGGCACCGTGGTGGTGAACTTGCATTCCGATTCAGAGTTACCAGATGCTGATGTGGACAACAACGCCCATTTCCAGAGCATACTTCCTATGGGCAAGCATGTCTCCCAAGTCTGCAGGGCATACAAGCAGCATTTCGGGCTAGCCTTCACAGCGGCTGTCCCTTGGCTGTGCAACATCACCCTCGTTGCCTGCCGTGATAAGGCGATAACAAGCGGTGCACAGCTTGGGCTTAGTCATAGGGATTTTGTTCTCGGCAAGCTTCTCTCGAAATCAAACATGGTTGAGCATGCGTTGGACTTGCCGTTTCCTTGTTTGCAGTACATCAAGAATGGTTTCGCTCTGGTTGAATGAACTTTTATCAACACAAGCTCCCCTTTTTTTTCACCATCCTTCCTCTCCTCCTCCCCCTCGTCGCCTTCCTCCCTCCAGCTCTGCCGAGCCTTGTCCGACAGCCACCTCCCTTCCCTCCACCCATCCTCATCCAACGACAACAGCAAAACCACCGGCCTCCACACCGAGCTCTCCTTCTCCGTCTACAACACCTTCAACAAGGCACCGCCGGCCCAACCACCCCACCAAGAGCAAGAGCAGGAGCAGGACCAGCAGACGGTGCAGCAAGAGCAGCCGGAGCTGCCGCTGTTCCTGGCGAGGGGCCTCGGGATCGACCGCATCGCCTCCGGGCTGTTCACCGCCGGCGCTGCCAAGTCCAAGGCTGCCGCAGCTAAGATGGATGGCGTGGATGACCGGCTGCGGGACGAGAAGGTGGTGGCGCTTGATGCGCAGTACAAGAAGATGGTGGACGAGCAGCCGGGCAACGCGCTGTTCCTGCGCAACTACGCGCAGTTTCTGCACGAGGTAAAGGGTGACGCCAGAAGGGCCGAGGAGTACTACTCGCGCGCCATGCTCGCCGATCCCAGCGACGGCGAGATCATGTCGCAGTACGGCAAGCTGGTCTGGGAGGTGCACCATGATCAAGACAGATCCCTCGGCTATTTCCAGAAGTCGGTGCAGGCTGCCCCACAGGACAGCCATGTTCTCGCAGCGTACGCCAGCTTCCTGTGGGCACAGGACGACGATTTCGGTTTCGGAGAAGATGAGCAAGACACGGGTGGAGCACTGGAGCATGCCGGGCAACAAGGGCAAGTAAGAGAACTGGCTTCTGTGCCCGTTATGAACGCGATTCGATCGGCTTTTGCAAGGGCGCTCCTCTCCCCGAAGCCCCGGCCGTCGCGGGCCCGCCACTACGCAGGCATCGGCGAGACGCAGCCCGAGAGGGTGGCGGCGGAGATGGTCCGCTACGCCCTCGGCGGCGGCAGGCCCCGGAGCTCGCCAGATGAGGCGTTGCGGATACTGGAGCAGGGGGCCTCGAACCTGCAGGGCGGTGGCGAGGGCAGCGCCGATGCCGTGGGGATGCTCATGCTCGCGATGTCCACGCTGCACTACCAGAGTCTGACTCGCTGCACTGCGAACACGGTTGTCACGGCGTCGCCAAGTCGTCGCCAAGGCGACCTAGGCGTCGTGGCGGTCCAGGCACTAATGGGACTACGCATGGAAGCAGGCCAGGATGTCTCCTCCTCAATGCTCCCAGATGATTTGGTTGATCTGTCAATCAAAGATGAAGATAGCAAATGGTCTGATCAGGACCAACTAAAATTCCGGGTTAATGCTATCAAAGGACTTATTAGCCTTCTAAATGGAGAGACAGAGTCAGCCCAGCTGTTCTTTCATGGGTGCAAGGACTGCTGTGCTGGAATAGGCTATGACCAAACAGAAAATGTTGTTCTTTCATATGGTGAATATCTTCATTGTGCCGGGGATTTTCTTTTGGCAACACAAATGTACAAGATGGTTCTTGAGGCAGTTCACATGGAAGATATGTCTGGAAATTTTTTAGCAGCTGGAAACATGGTTCCTGAGGAGGTTTCTCTTGGGGTCACTTGCTCATATGGCCAGCTTTTATCTCATTCCGGGAAGTTCGGCGAGGCAGAGGATTATCTCACAAGAGCACTACAGAAGGCTGAAGAACAATTTGGTACAAATCACCCAAAGGTTGGGATTGTATTGACTTGTGTAGCTAGAATGTACAAACTGAAAGCAAAATCAGAAGGTTCTAGTTCAATAATGGTTCAGGAGGGGCTGTACCGGAAGGCCCTAGAAGTTTTGAAAGCCCCTGCCATTAATTCTGAGGGTGAGTATGCAGAATTGTTGCTTATTCAGTCAAATAGAAAGGCGGAAGGTGAACGAATGAAGGGATGGGCAGAAAATGCTTGGAGGAATCGTAGACTAACATTAGCTCAAGCGCTAGTGTTTTCAGAACCTTCAATACCAACAGTTGTTGCTGACACCCGGATCGGCAGGGTCATCATGAAGACGGTGAGCCTCGGCGCCTCCAGGCCCTCCACTGTCAAGTTCCGCATGCCGACGAGGGACAACCTGGTACCGATACGCGTCGACGTCGAGGCGGACGGCCAGCGCTACAGGGACGCCTTCACCTGGAAACCCCGCGATCCCGACTCGTAGATCATCAGCTTCGTCAAGAGGACGGCCAAGGATCTCAAGCTGTCGGCCAACTTCGTTCCCCAGATGCTCCAGTCCATCCAGGGGCAATTGGCTGAATTCCGTTCTTACGAGGGGCAGGAGATGCAGATCGGTGAGAAGATGATCGCCCCCAGGAGAGATCAC-------ATGATATTGCAG-----------------------------------------------------------------------------------------------------------------------ATTGCTAGCCAAAGCGTTTCTGTTATGAGAGAAGCTAGATTATCAAAGAAGGGAAGGCGAGCGCCAGAATTTGCTTCAAATAGTAAAGCCATGAACAATGCATTGGACTTGTTCAAGTATTTTGGCAGCAAAGGAAGTGTCATTCGG----------------------------------------------------------------------------------------------------------------------------------------CGGGAGAGGAGAT---CGATCATGGCGGACGGCGCGGCCAACTGCATCGACATCCTCATCGCCATCATCCTCCCGCCCCTCGGCGTCTTCCTCAAGTTCGGATGCGGGCATGAGTTCTGGATCTGCCTCTTGCTCACCTTCCTGGGCTACATCCCAGGAATCATCTATGCTGTCTATGCCATCACCAAGGCACCAAGCACGGCACCAGTGATGCTTTCTTCTGGTTCTGATTATTCCCGTGAAAACAGCCCTACAAGAACTACTCCATGTGGAGAAGGAAAAGGAGAAAAGAAGGCTAATTCATATTGTGCATGTAGTACAGATGATGCTGCACAAAATAAGGGCAAACATCTGACGGCTACTAGGAGAAAAACCCTTACTAGTAAAAAAGGTGCTTTTGACAAACATGAGGGACCATCCGTGGAAGAAACACAAGATAAAGCTCCTAGACGCTCGACTCCAAAGAAGAATTTGGTTACACTCTCATCTGATTCTTACGCTTCCCCTGGAAACAGCCCTTCAAGGGCTGGTGAAGCTAATGAAGAAGAGGACTCACTTAACACTGCCAGGAGAAAAGATGGTCAGCAAGCTAAGGGTAAAAAACCAAAGGTTGCTGGACCAAAAGCTGGTCCAGATCAAACCTTGGAACAACAAGAATGATTGAATGTGA---------------------TGGTGGCTCGATAGACTTGAGCGGAGATATTTCTTTTGGGAGGATAGTAGTATCGAATGGTCCTACT-------------------------------------------------------------------------------------------------------------------------------GGAAATCAGGATTTGTTATTGGAAAAGGTACCACCAAGCTACT---------GTCAGTGCGGGACAGCAAAGATAGAGGCTATAATGAATGACTTCATTC-----------------------------AACTGGAACCCCAGTCCAATTTATTTGAAGCGGA-----GACAATGATGGAA-------AGACCAAAAATGAGCAGTTTGGATGCATTTGTTATCATGGCTACTATATTTGTAATACAAACACTAATTGACAATGAGCACATACCCCAGCATAATTGTTCCACGGCCCACAGGTCAACTTGTGGTACACAAGATTCTATCAGAGAACTTGACATAGAGATGACCATAATGAGTTATGTTGTAGATTTAAGGAACTACAACAAAGTTGTTCTTCCTACTAGCAGTCATGGATGGCTTTGTAAATTCTGTTTGTGCAAGATGAAAATTTTAGAAGCTGTTAATGCACATCTGGGAACGAGCTTCACAGTGAAGTGTCCCACCAATGATATTTTCAAGGAAGCAACTGAACACATAAACTGCGAGGATGGATCAGTTGAAGATTGGCTATCTGAGTATTCAGGTGATGAGGATTACGATCCTGAAGAAAATGAGGTCAGCAGCAGAAGCCTAGACAGTGGCGAAGGAAGTATATCTGATTATTCCAATTGTTCGGGAAGTCCACTTTATTCTCCAAACGACGATATTCCAGACTTTATATCAGCAGATTTTACTGACGCTGAAGGATTCTGCCATGCCAATTCAGATTTAGGTATTGATTCTGGTGAAGATGATTTTGCACAGATTTTTACCTACCAAAGGCCAAGGAGAGATGTTGATTATAGAAGACTTAACGAGGAAATGTTTGGAAAGCTGATTGAGAACGAAGAGCAGAGTGAAGATGAAGACTGGGGTCTTAACAGGAGAAAGAAAAGAAGAACAGATTCAACTTGTGTTGGGGCTAACTCTGTTGAGGTTTTCCCAGATGTCATATCGGATGAGAAAGTCAAACCAGAGAGGAGAAAACTTTTCAGGATTCCTCCTGCAGCAGTCAAGGTGCTTCGCAAAGTTTTTGCCGAAAATGAGCTTCCACCCCGGGCTGTCAAAGAAAATCTAGCAACGGAATTGGGCATTTCTTTTGAAAAGATGGCGTTCATGGCGAGCGGCAGGGCAATGGCTCCGACCAGGCCAAGCTTCGTCACTCCCCGCAGCCTCTTCAGCTGGGGCAGAAGAGCGAAAGAAGCTGCAGAGACGCCTCCACCGCAGCAGTTCCAATACCACGACGTCGAGCCGCCGTTCCCCACGTCCCTCGTGGCCAGCACGCACCTCAGGAGCCGCGAGCTCAGGTGCTGTTACAAGGCCACCGTGGACGGCTTCAGCGCGACGGACTTCCACCGCCGCTGTGACTTCAAGGGCCCCTGCGTGGTCGTCGGCTACACGGCCGGCGGTGGGTTCAGGTTCGGCGGGTTCAGCCCGGAGGGGTACCGCAGCACGGACGACTACTACGACACGCTCGACGCCTTCCTCTTCTACTGGCCGGTGGCGCAGGAAGGAGAAGCGGACGCCGGCGCGGGGCCCGTGGTGCTGCCCAAGGTGGGCGGGAGCGGCGCGGCGCTGTTCGACTACGCTCGGGGCGGGCCGCAGTTCGGCGCCGACGGGCTGCTCATCGGTCCGCCGCTCACCGCCGTCATGGGGGTGTTCACGGGGCCCGACTCCAGGGCGGGAGTCGGCGACCTCCGCTTCGCGCGGTCGCGGCTCGGGCTGTCGTACGCGAGGAGGGAGGACGGCAAGGAGAGCCTGTTCGGCGACGAGACCAAGGCCGACCTCGACGAGGTGCTCGTCTTCTGTAGCCCGCAGATTGCGAGCTTGTAC---------------------------------CACTCCTCCGACCACCCTTCCGCTTCCGCACCACAGAGAGGCGATGACGACTATGTGCCGGGGAACATCGTGGAGATCGAGCTCTGCAACTTCATGACTTACGACCGCCTCACCTGCCGCCCCGGTCCCCGCCTCAACCTCGTCGTCGGCCCCAACGGCTCCGGCAAGAGCTCCCTCGTCTGCGCCATCGCACTCGCGCTCGCCGCTGACCCAAGCATTCTCGGCAGGGCATCCAGCGTCGGAGCCTTCGTCAAGAGGGGGGAGGAGTCCGGCCATGTCAAGATATCCCTCCGCGGGGATACGCCCGACCACACCATCTGCATCACCAGGAAGATCGATACCAAGAACAAGTCCGACTGGCTGCTCAACGGTGCAACTGTCCCAAGAAAGGAAGTCATTGATGTCATCAAGAAATTCAATATTCAAGTTAACAACTTAACTCAGTTCTTGCCACAAGACCGGGTATGTGAATTTGCAAAGCTGAGTCCTATTCAACTTCTAGAAGAGACTGAAAAGGCTGTTGGTGATCCAGATTTACCTGTTCAGCATCGCCAACTTATAGAAAGGAGTAAGGAATTGAGGATTCTTGAAGTGGCTGTAAAGCAAATGGAGCAGACTTTGAATAATTTGAAGGCCCTCAACGCTGAACAAGAAAAAGATGTCGAACGTGTTCGACAAAGAGATAAACTCCTGAGAAAGGTTGAGTTAATGAAGAAGAAGCTGCCATGGCTAAAATACGACATGAAGAAGAAGGAATACATAGAAGCACAGGAGCATGAGAAAATCACGAAGAAGAAAATGGAAGAAGCAGCCAGAATCTGGGAGGATTCAAAAGGCCCTATTGAAGAGCTCAAAAAAGAGAAAACGAATCATGCTTCAAATGCTAAGAAGATAAGCAGCCAAATGACTCAAAACATGAGCAAGCGACGGGAAGCTACAGATGAGGAGCTGCAGCTGAATGCACGATTGAAAACCGCATTTGATGACATAGAAGATCTGAAAAGGCAAGAAAAATCTCGTCAGCAAAGGATCTCGAAGGCTAAGGAAGCTCTTGCTGCTGCTGAAAGGGAACATGAGGATCTACAACCGTACGAACCACCTAAAGCTGAAATGGCACAACTCACAGAGCAAATTGCACGATTGACTTGCGATATAAATGAGCTAAGAACGGAAAGGAAAGAGAAGGAGTCTCAGTTAGCTCATGAGAAAGAAAGACTGAGGAAGTGTTCTGATAGGTTGAGGCAAATGGAAAATAAGAACAATAAGCTACTCCAAGCATTGCAAAATGCTGGTGCTGAGAAAATTGATGAAGCATACAACTGGGTGCAAAATAACAAAAATAAGTTCAGGGGAGAAGTTTATGGGCCTGTTCTCCTTGAGGTAAATATTCAGGATAAGATTCACGCTTCTTACTTGGAAGACCATGTTCCAAACTATATATGGAAGTCATTCATTACCCAGGATGCTTCCGACCGTGACCTCTTGGTGAGACAAACGAAGCAATATGGTATTCCTGTTCTGAACTACACAGGGGACAAAGGCATGAGGAGAGAACCATTCAACATTACTCCAGAGATGCAGCAACTTGGAATCTACTCACGACTTGATCAAGTATTCGAAGCTCCTCCTGCTGTAAAAGATGTTTTAATTAGTCAGGCTGCTTTGGATCGTTCGTATATAGGTACAGATGAAACACATCACAGAGCAGATGATGTACCAAAGTTGGGTATCACTGACTTTTGGACTCCAGATAACCATTACCGGTGGTCCAGATCAAGATATGGTGGTCATATGTCAGCAAATGTAGATGCAGTCAATCCTTCTCGACTTTTCATGTGCGATTTGGATATTGGTGACATTGAAAGGCTTCAATCTCAAAAAGATAAACATATGAAAGATATTGAAGGCATGGATGAATCCTTAAAAATGCTTCACAAAAAGCAGAGGCAATTAGAAGATGAAGAGGCAAAAATACGCAAGCAAAAGGAAGGGATTACTGACGTGATGAGGTCCCAAAAGAAGAGGCGAGAAGAAATGCAAAGGCGTGTTGATATTAAACGAAGAATGCTGGAGGACATATATAAAGAGGAAGATGTGGAATCCAGCACAATAAAGCTTGTTGATCAGGTGGCTAAGTTAAATGATCAGCGATTTCGAGCAGTGATAAAACTCAAGAATTTGCTTATTGAAGCTGTTGCTCTCAAATGGAGTTACACAGAAAAGAACATGGCTTCCATTGAGCTTGATACAAAGATATGGGAGATGGAAAGGGATGTGAAGAAACTTGAAAAGGATGCTATTCAAGCTGCCAGAGAATATGAAAACCG-------------TCTTAACCAAAATGGTATCGGTACAAA------CTTCAGGCAAACTGGTCAGTTGCAGGTGCTGAGTGCTCATCACCAATCTGGAGGGGAGCGATCAGTTTCTACCATCCTGTATCTTGTATCACTTCAAGATCTTACCAACTGCCCCTTTCGGGTGGTTGATGAGATAAATCAAGGAATGGATCCCATAAACGAGAGGAAGATGTTCCAGCAGCTTGTGAGAGCTGCCAGCCAGCCAAACACACCGCAGTGCTTCCTGCTGACACCAAAGCTGCTGCCTGATCTGGAGTATAGCGATGCCTGCAGCATCTTGAACATCATGAACGGCCCGTGGATTGAGAAGCCAGCGATAGCTTGGAGCGCCGGAGATTGCTGGAGGACAGTTATGAGCGTGGGTGGGCATATGGGCATTGCCGCGTGGTGGCGGCGCTCGCTGGGGCAGCGGTTCAACCCGGCCGGTGTGGCCGCGATGGCGGCCGTCGCGGCGTCCGAGCCGCGCCTGGCGCTGCCGCACGTGTCGGTGCAGGACATCAGGTGGCTGGACTGGGGCGAGCTCCGCCGCGCCGGGTTCCGCGGCGTCGTGTTTGACAAGGACAACACCCTCACCGCACCCTACGCGCCAGCGCTCTGGCCGTCGCTCGCCGCCGCGTTCGACCAGTGCCTCGCGGCCTTCCCTGCCGGTGCCCTCGCCGTCTACAGCAATTCCGCAGGGTTGAAGGAGTATGATCCGGATGGGGTGGAAGCGAGGGCGATCGAGGCGGCCATCGAGGGGGTTCATGTGATCAGGCATGGCAAGTGCTGTCCTCTTGAGGGGAAAACACCGTCTTTGTTAGTTCCTGTTTCTGTGTCCCCTGAGACCTACAATTTGATAGCACTAGAACCCTATGGATGCTCTATGCGCTTGGTTCTCTTGTTAGTGAGCCTGGCATTACATGAGGGGAATATAAAGAAGCCTGCTGGAACAGCTAAGGAAATAGAGAGTTACTTTGGTTGTTCAGCCTCAAACCTTGTGCTGGTTGGTGATAGATACTTTACTGATGTTGTCTACGGAAACAGGAATGGTTTTCTCACTGTATTAACAGAACCATTGAATTTTGCCAACGAATCTTACATTGTCAGAAGGGTTAGAAAATTGGAAGCGTACATCATCAGTTATTGGTACAAGAAAGGACATAGACCAATTAAGCACCCTTTGCTCCCTGATGTTAGAAGGATTGTGAAGTTTGATCCGTATGAAGACCCAATCACATCCAGAGTA------------------------------------------------------------------------------------------------------------------------------------------------------------------------------------------------------------------------------------------TCAGGTTTAAACAAGGACTTCAGGAAAATGATAATCGAGGATGCTGATCTCAAGGCATTAACTGTGAAAGACATCCTCACTGCATCAGATGGAACCCGAAAGATCCTGTTCTCTCTTGAAGATGGCCCGGTGATTGAAACAGTTGTCATTCCTTGCGCTAGGGGCAGGACAACCATCTGCGTTTCAAGTCAAGTGGGTTGTGCCATGAATTGTCAGTTTTGCTTCACTGGAAGGATGGGTTTGAGAAAACAGTTGTCTACAGCTGAGATTGTTGAGCAGGCTGTCTTTGCTCGCAGACTATTTTCAGATGAATTTGGATCTATTACAAATGTTGTATTTATGGGCATGGGTGAGCCATTGCACAATGTTGACAATGTACTAAAAGCCTCAGCTATAATGGTTGATGAGCAGGGCCTTCATTTTAGTCCTCGCAAGGTTACTGTCTCCACAAGTGGGCTTGTCCCACAGATAAAACGATTCCTCCGTGAATCCAATTGTGCCCTGGCCGTGAGTCTTAATGCAACAACTGATGAGGTTAGAAACTGGATAATGCCCATTAACAGAAGGTACAATCTTAACTTGCTTCTTGGCACTTTAAGGGAGGAACTTCGTTTCAGAACAAAGTACAAAGTGCTATTTGAATATGTCATGCTTGCTGGAGTGAACGACAGTGTGGACGATGCGAAGAGGCTTATAGAGCTCGTCAGTGGGATCCCTTGCAAGATCAACCTCATCTCTTTCAATCCCCATAGTGGGTCCCAATTCAAGCCCACACCTGATGAGAAGATTATCGAGTTCCGCAACATTTTAATTCAAGCTGGCCTTATTGTTTTTGTTCGGCTGAGCAGAGGGGATGATCAGATGGCTGCCTGCGGGCAGCTAGGAGAGCCTGGAGACTATCAGCTACCACTGCTCCGTGTACCTTCGAAATTTCAGGTCGCCTTGATGGCAGTCCCCGGCGGCCGCAACGGACTCATGGACGACGACGACGTCGCCGACCACGCCGAGGCCTTCAGCGGCCCCTCCGACGACGACGAGGCGCCACTGCCTCCCCACCTCCGCGCCCTCGCCGACGCCGCCCAGTCCGGCAACGTCGACGCCCTCCGCGCCGCGCTCGGTACTGGCTTAATTCCGCACCCCTACCTGTCCCGATTCTCGTACAATTTT---------------------------------------------------------------------------------------------------------------------------------------------------------------------------------------------------------------------------------------------------------------------------------------------------------------------------------------------------------------------------------CCGGTTTGCCGCTACTGGAAGTCTGGCCACTGCAATAGGAACCCCTGTCGATCCCTCCATGCCGAAGTCCCTGATCCGACGCCTATCATTAAGAAGCATAACACTTGGGTTGAGGCACGACCGGAGCGACCTCCCAAGCACAGCTGTGGTGGCCAAGAACCAGGCTCATGGTGCATCGGCGACGGCTTCTGTGACGTCGCGCGGCTCAAGGGTCATGCTGAGGCCGTCACCGGTGTCGCCCTACCAGAAGGGTCGGACAAGCTATCCTCCGACAGCCTAGACGACATGGTGCGCTCCTGGGATTACAGCACTGGGCAATGCATCCATGTCACACTGATGCAAGACGGGAGGTGGGCAGCCTGATCTCTGTGGGTCCGTGAGTGCTTGTTGGGGTGGGCGCCGTCAAGGCACTCCACACGGGGAGTGACAAGGAGCTGCTGCTGCGAAGCCTCACTACACAGGTCACTGCCTTGCTGATCGAGGACGACGAGCACCTCTTCGTTGGCACGGAGGACGGTGTCATCTACATGTGGAGGATGAACTAAGAACATCAATGCTTCGACGAGATCGTCGTGCTCATGGGCCACAAGAGAGCTATCGTGTCGCTTGCACAGGGAAAGGGTGCGCTCTACTCCGGCTCCGAAGATGACAACATCAGGGTATGGGACCTCAAGACCCATCGGTGCATCTACAGCTTCGCCGGTCATGCGTCTGCGATCACCGCACAGCTGTCCTAGGAGCAGTTTTCGCTCTCCACGTCCGATGATGGCACTGTGAAGGCCTGGAGATCAAAGCTAGATCACGATGAGGTGCACTACACCCACATGGAAGGCAAGCGGGTGATTGCCATCGATGGAATGTATGATGTCGAAAAGCCGGTCCTGCTGGTCTCGCGCAACGATGGCATTGTCCGTGTCTACAACCTCCCATCTCTGAAGAAGAGAGGGCTGATTCGCTGCAATGACGAGGTCAGGACGATATCACTCAGGTCCCCCGGTGTCATCTTCACCGGAGACGAGTCCGTTGAGGTCAGAGTGGTGAAGTAGACGCCACGAGGCCACGAAGCGAACGCACCAGCGTCACAAGAGCACGCGACGCGACGCGCCGCGCCGCCGAGCCGACCCCCCACGGCGATGTCGCTGCCCGCGCGGCTGCTGCACGCGCGCGGCAAGGCCACGGCCGCGCAGCACGTGGCGGCGCGGCACCTCGACCACACCTTCGAGAAGCTCACGTCCTCCCACCTCCCGCTCGTCGCGGCGTCACCGCTGCTCGACGCGCTCCGCGCGTCGCCCGAGCCGCTCGCCCTCCCGGACCTCGCGCGCCGCCTCCCGCTGCGCCTCCACCGCCGAGGCGCGCTCCACTTCCTCCGCCTCTTCCCGCGAGTCTTCGACCTGCGCGCCCCGCTCCCGCTCTCCCTCTCACTCACCGCGCCCGCCTCCTCCCTGCTCGCAGTCACCTCCTCCCCGGCCGCCGCCGCGCGAACCCTCCACCGCCTCCTCACGATGTCCGCATCCCGCTCCCTCCCGCTCCGCGTCGTCTTCCGTGTCTGGCGCGAATTCGCTCTCCCCGACGACTTCGAGGACTCCGTGGTCGCGCAGCACCCCCACCTCTTCCGCCTCGCCCCCAACCCGTCCGATCCCAACACCCACATTCTACAACTCGTCGCGGAGGCCGAGGAGTTCACTCCGGCGGTGGAGAAGACCCGGCCGGACAAGTACTCATTCAAGCTGCAGTTCCCGCCAGGGTTCAGACTGACCAAGGAGTACCGGAAGAAGGTTAAGGAGTGGCAGCAGCTGCCGTACGTAGGGCCGTACGAGGTGGTGAGTCAGAGAGTTGGGGGGAGCAAGAGAGTGTCCAAGGCAGCGAGGAGGAGGATGGAGAAGAGGGCAGTGGGGATCGCGCACGAGTTCCTGAGCCTGACCGTGGAGAAGATGGTGGAGGTGGAGAAGTTCAGCCAGTTCCGGAAATGGTTTGGAATCGAGGTGAATGTCAGGGACGTGTTCTTGGATCACCCTGGGATATTTTACCTCTCGGCAAAGGGAAGGCGGCACACGGTGTTCCTGCGGGAGGCGTATTATCGTGGCAAGCTTGTTGAGCCGAATGATGTATCAGAGGCGAGGAGAAAGCTCGTTGAACTCATGCTCCTGCGTCGCCATGGGCTTGGGAACGCCAATTCTAATGCGGACATGGCTTCAAGTGCCAATGCCGATGCCAAAGAGAGCAATGATGATTTACGGGAGCAAGATGTAACCTGTTCAACAGGTGCTTGGCCCACCTTGAATGATAAGAAAATTGATGGTGCAGATCATGGTCAGGGAGTATATACAGAGGCAACACAGCCGCAGGATTAGAAGGGATTATGGATATTAAGAAGTGAAACTCTAGACTGCAGCAGACTCCTAAAAACCTTCTCGCTCCAGCTCTCCAGCTCACCAATGCATTCATCTAGCTGCTCCAACCTCTCCAATGCCGACACCTCTGTCTCTGGCGCTGCCTTCCTGGCGGCCGGTGTGACACCCAGCCGCGCTAGCCTCTTGTTTGAAGACACTTTCTGGACCATTGCTGGCACGTCCGGCGACATTGCCGCGCACCCCAAAAAGATGGCTTCCGATGCTTCCACGGTGGCCGCGGCCGCCTCCGCCACGGTGTCGATCACCTCACTGTCCGTGGCACCTGCCGGCCTCAACGCCGCCGGTGTGCATCTCGAGGCATGTCGCATCGTGGCGGCGAGGTTGCACAGCTCCCTCTCCGTCCGCCTGTGTGCACGGAGCAACGCAGTAACCATAGCGCCGTCCCCGCGCCGCGTGCCAGCCTGCAGCTCGGCCACGCTCTACTTGAGCGCGAGGAGGGCCGACTCGAAGGTGCCAGCGTTGCACGTCAACGCCTTAGCCTTCCCCTCCTCCCTGCTGCTCTCGCGCTTGCGCTCTCCTACCCCCGCCGCCTTCAGCTCCGACCTCGCGTCTTCTCCGGCGAGCTCCATGCGGCGGCGGCTTGTGCTCGGCGTCGGCGTCCCGGCCGTGGCGGCGCTTGCGGCCTCGGTGCCGCCGGCGGTGCTGCGCGACGGCGCCGCCACGCTGCTCATCACTGCCGGCGCCTACTCCCTCGTGCGCGCCTTCGACGCGCTCACCGACCGGCAGCTCATCGAACAGAGTTTGAGCAGAAAGATTGTGCATGTGCTGTCCGGGGTTCTGTTCATGTCTTCCTGGCCACTGTTCAGGTCTTGCCTGCCACTGCTTCCAGAGTCCACTCAAAATGTTTACCACAACCAAATTAGACTAGAGATCTTAAGCAACACATGCTCTATTTGCAGTGATTCGACTGAAGCACGGTTCTTCGCAGCAGTTGTTCCATTCTTGAACTGCATAAGGCTTCTGATCTACGGGCTCCGCCTTTACACTGACGAAGCTCTAGTAAAATCGGTGACCCGTGAAGGAAAACCAGAGGAATTGCTGAGAGGTCCTCTCTATTATGTCATGGTGCTACTGTTCAGTGTTTTAGTCTTCTGGCGCGAGTCCCCAATTGGAGTTGTTTCCTTGTCGATGATGAGTGGCGGTGATGGCTTTGCTGACATTGTTGGGAGAAGGTACGGCTCACTGAAGCTGCCATTCAATAAGAAGAAGAGCTGGATGGGGAGCATCGCGATGTTCATTTCTGGTTTCCTGCTATCCGTTCTGATGCTGTTCTACTTCTCATGCCTTGGTTACATTCAGGTCAGCTGGGAGATGGCACTTGGTAAACTGGTTCTTGTTGCGTTGGCAGCCACTGTAGTGGAGTGTATTCCTGTCACTGATGTTGTAGATGACAATATCTCCGTACCTTTGGCCACCATGTTTGTAGCCTTTCTGTTGTTTGGCTCCAGTGCACATCGCACGCGTGCCGCCTCTTCCTCCGCCGCGCCGGTGACATCCCGCCGAGCGCTCCTCGGCCTCTCGGAGCCGGAGCTCCGGCAGCTCGCCGTCGACCTCGGGCAGCAAAGCTACAGGGGGAACCAGCTGCACGACCTCCTCTACAAGTCCAGGGCCAAGCAAATCCAAGAATTCAGCCACGTGCCCAAGGTGTTCCGGGAGGCGTTGGTTGGCGCTGGCTGGAGGGTTGGCCGGTCGCCGGTGCACCATGCCGTGACGGCCTCCGATGGCACTATCAAGATACTTCTCAAGTTGGAGGATAACAGATTGATCGAGACAGTAGGTATCCCTGTAGATGATGACAAAGGCTCATCTAGACTCACTGCATGCGTTTCATCACAGGTTGGCTGCCCCCTGCGTTGCTCATTTTGTGCCACTGGCAAGGGAGGGTTTGCTAGGAACCTTCAAGCACATGAGATTGTTGAGCAGGTATTGGCCATAGAGGAGATGTTCAAACACAGGGTGACAAACGTAGTTTTCATGGGGATGGGTGAGCCCATGTTGAACCTGAAATCAGTTTTAGAGGCACACCGGTGCTTGAATAAGGAACTAAAAATTGGGCAAAGGATGATAACAATCTCCACAGTAGGTGTTCCCAACACAATAAAGAAACTAGCGTCTCGCAAGCTTCAGTCAACGCTGGCAGTCAGCCTGCACGCCCCAAACCAGAAACTGCGGGAAACAATTGTTCCAAGTGCAAAGTCGTATCCCTTGGGATCACTAATGGATGACTGCAAGAATTACTTCCTCGAAACTGGGCGCAGGGTATCCTTTGAGTACACTCTTCTAGCTGGGATTAATGATGAAAAGGAGCATGCTGAAGAACTTGCAGGACTACTACATACATGTGGAGGTGGTTATCATGTGAACCTAATTCCCTATAACCCAATACAAGGTTCTGAGTACAAGAGGCCCTATAGAAAAGCGGTTCAAACGTTTGTTGATGCGTTAGAAGCTCGAAAGATAACGGTCAGCGTTCGACAGACCCGTGGGCTTGATGCTAATGCAGCCTGTGGGCAGCTAAGAAATGAGTTCCAAAAGAATCCACTGCTTGAATCGTCTCCGCCCTCCGAACCCAGCCTCGTTCCTGCTCTGCCCCTCGCGCTCGCCCCGGCTGCCTCCTCGGCGCGCGGGCTCTTCCGCATGCCGCCGCCGCGCCTGGCCAACCGCTACTTCCTGGTGCGAGCGGGAGAGTCGGTGTACGAGGGGAAGGGCCTCCTCCGCACCAACCCCGTCGCCAAGACCTCCGTCGACAGCGGTCTCTCCCCCGAGGGCCTGCGCCAGGCCGCGCGCGCCGCGCTCGAGCTCCGCGGCCTCGGCGCCTGCGAGGACGACTGCTGGATATGGCCCTCCATTACCCAGCGCGCCTACCAGGCCGCCGAGATCATCGCCGCCGCCAACGGCGTCAACCGCAGCCACATTGTGCCGGAGTACAGCTTTTTGGATGCACGGGGATTGGGCGCGTTTGAGGGGAAGAGCTTGGAAACATTGCCTGAGGTACTACTTACCCGATCGATCCATGTTTCCCACTTCTTGTTATGGATTTAGGTGTATGCATCAGATAATATTTCTTCAGACATCAAGCCACCTCCTATTAATGATGGTACACCTAACGAGAGCGTAGCAGACGTTTTTGTTCGGGTAACACAGCTCATGTCAATACTAGAGACCCAGTACTCAGGGGATACTGTTGTCATTGTTTCTCCAGATTCTGACAACTTGTCAATTCTTCAAGCTGGGTTGATAGGGCTAGACCTCCGGAGGCATAGCAGCCTGTTCTTTCAGCCCGGTGAGGTCCGACCTGTCGATCCCGCCAGCATACCTGAATACAAGCAACCTGCTTCTACTGTTTTTAAGTGTACAAATCCACCAAGTTGCAAA------------------------------------------------------------------------------------------------------------------------------------------------------------------------------------------------------------------------------------------------------------------------------------------------------------------------------------------------------------------GCTGTTCCTGCTACTCTACCTTTAACTCGAGCTGAATTGTCAAATAAATTTACGGATCACTTTGGGTACACCCTTGACATCAGGCCATCACAAATTCCTCACAAAGATGCAGGGCAAGGTCTGTTCTTATCTGGAGAAGCTATTGTTGGTGCTATCCTAGCCATCTATCCTGGAGTTATATATTCACCTGCTTATTATCGATATATCCCTGGATACCCAAGGATTGATACATGCAACAAATATCTGATCACAAGATATGATGGGACAATAATTGATGCAAAACCATGGTGTTTAGGTGGTGAAACAAGAGAAATATGGGATGGTTCAGATTTGGTGGATTACAATGCAATGCCACCCAAAAGCTCAGACAGCAACTCTGATCGGGCGTGGAGGATGCTTAGCAAGCCTCTGGAGAAGCGTCATGGTGAAAACTTTGGGGAGGTGCTTGAACGACGAAACCCACTTGCTTTTGGTCATTTTGCGAACCATCCACCAAAAGGATCAACTCCTAATGTCATGATCTGCCCATATGATTTTCCGTTGACGGAGAAGGACATGAGAGTATACATCCCTAACATCACGTTTGGTTGTGAAGAGCCCATGACAATGAAGAGATTTGGCTCCTTCTGGTTCAAGTCTGGAGGTTCTGGTAATCAGGCTGGGGAATCTCCAGTTCTAAAGACGCTAGTTCTGGTGAGTACAAGGTCCATATGTGATGAAGAGCTCTTCCTGAACTATAGGTACAGCAACTCAAAGGCACGGCCAGAGTGGTATACCCCAGTTGATGAAGAAGAGGATAAGAGAAGATGGAGCATGGAGGTGATCAACGCGTGGGAGATCATGGCCGGGCTAGAGGACGCCGACGCAGCGGCTGGTTCGCCGGCGAAGAAGCCGGCCAAGCCGGGCCGTTGGTCGCCGGCCAGAGTCATCGCCATGGCCCTGCCGTCGCCCAAGAAGTCGGCGGCGAAGCGGAGGAACACGCCGGGGAAGGAGAACAGCCCGCTGCAGCGTTGCTCCGGTAACAGCAAGCCCGGCGATATCGACGCTGACAGGGTCCTCCGACCGTACAATTCCATCGACAACTCCAAATTGTCCAGGGCGTCGAAAAGATTCTCCCCGGCGAGCATCCGTGTTGTCCGGAAGCCCAGCCCGGCCGAGACCGGCGGCGGTATGTCGTCGTCGCGGCGGAGCCTGAGCCCGCTGTTCGACCCGGAGCTCCTCGCGTCCATCGAGCGCGAGCTCTCGGAGGAAGGTGCCCACATCAAGCGTATGGTCGGGTCCGAGAAGCCCAAGCACCCGAAGGCGGCTCCGCCGGCGATGGTGGCCGAGGGCAAGTGCCCGCCCGGCGGCGCGGACGCGGTCGTCCTGTACACCACCACCCTCCGCGGCATCCGCAGGACCTTCGAGGAGTGCAACGCGGTGCGCTCAGCGATCGAGGCCCACGACGTGAAGGTCATCGAGCGGGACGTGTCCATGGACTCGGGCTACCGGGAGGAGCTACGGCTGCTGCTGGGCGGGCGGGAGGTGCGCGTGCCCGCCGTGTTCGTCAGAGGCCGGCACGTCGGCGGGGCGGCCGAGGTGACGAAGCTGGAGGAGGAGGGCAAGCTGAAGGCGCTGCTCCAGGGCCTGCCGCGGGCGCGGGTCTGGTGCGCGGGCTGCGCCGGCGTGCGGTTCGTCATGTGCCGGGACTGCAACGGCAGCATGGTCGCAAAAAAATTGAAGTTTATCGGCGCGTTCTTGCTGCCATTGTTTGCCATCGCTTCCTCGTTTGATCCGTTTCACCGGAATGAGCAAAGCTTGGACCCGATGGGCCGTGGGCAGGGGCAGGGTTCCTTCATCCCCCACGAGTACGTCCGCTTCGCCGACGTCAAGCAGCAATGCCGGTCCGTGCTCTCTTCCGCCGCCGAGCTCACGTTCGACGCCAACCGTGCCAACGCCCTCATGCCGGAACTGTCCTTCGTCAAGGGGGACTGGAAGCAGGACGTCGACGGCGCGCCGCTGATGCCGTTCGATGGCACCGACGTGCCGGACGGCGCGGCCGGGACGCCGGACCCCCTGCCGCTCGCATCGTTCAAGCTCACGCACGTCGACGTGGCGCGCCGAGGGAAGACGGCCCTCAACGTCAGCGGCGTCCTCGGCGTCGCCATCTCCCGCAACGGCACCGGCCTGGAGATGGGGCCGTACGTGTCGCCGGAGTTCAAGGTGTGGCCCGGGAGCACCGAGCTCAAGATACTCTTCGAGGGCGTGTACACCGAGAACGGCGACGGCGAGTGCATCCTGTGCATGGTCGGCAACGCCGTGCTCCCGAGGCGTGGCAGCGACGCCGCCAACCCGTGGGACTGGGCCAAGAACACCGACCGCAACAACTTCCAGCCGCCGATTACGAACGACAAGAACATCCTGCTCGTGCTCCGGTACCCCACGACGCTGACGCTGACGACGCGGGCCGTGCGCGGCGAGCTGACGAGCACGAACGGCAAGTCGGACGCCGCTTACTTCGACGCCGTCCGGCTGCTGTCGCAGCTGGGCGCGTACTCCAACTACAAGTTCGGGTCCGAGGAGCTCATCGACACGGCGTGCAGCCAGTACCCTTACCGCGACGACGTCCTCGGCGACGGCAGGGGGCTGTACAGGGGCAGCTCCTTCTGCGGCATCCTCGACCGGTTCACGTCGGATGACGTGCTCGCCGTCGTGCCGAATTGGAAGTGCAACTCGACGGACGCGCTCTGCCGGAGGCTTGGGCCGTTCGAGACCGTCAAGGCGATCGACACGACGGACGGCGGGTTCACGGACGTCAGCATCGTCATGCAGGACGTCCGGTGCGACCCGAAGAACGCCCCGAACGGTGAGAGCTCGGCGAGGGTGTCAGCCGTGTTCCGGGCCGTGCCCCCATGGGAGCACTCGTACACGGCGGCGCAGCGGAGTGGGCTCAGTAGCATGACGCTGTCGGCCGAGGGCGTGTGGCGCGCGTCCACCGGCCAGCTCTGCATGGTGGGATGCCTCGGCGTCGGCAAGAAGGCGTGCCACTCGCGCGTATGCCTCTACGTGCAGACGACCTTCTCGGCCACCCGCCGGAGCATCGCGGTTGGTCAGATCACCCGAGTCGAAGGCGGCAGCGGCGTCGCGCACTTCCCGCTGTCGTTCAAACGGGCGGTGCACCCCTCGGAGCTGTGGAACCGGTTCGGCATCTCCGGCGGCGCTCCGCTGAATATGGCGTACAACTACACCAAGGCCAAGCAGGCTGGCGAGTTCCTCCGGCGAAGCGAGCCGTTCGACTTCGGCACCGCCATCGCCAAGTCGCTGCTGAGCTATCCGAGGAAAGCCGGCAACCTCGTCGACGAATCGATGAGCCTGTCCAACCTCGCCAACGATCTCACGCTCCACGTCCTGGCCGTGCCCGACCCGCTCCCTCGCGAGCGGTTCGAACAGCCGTTCCTTCAGCTCGAGGTGCTCTCTCTCGGACCACTCGTTGGCCGCTGGAGATCGCTGCCATCCCAGAGCGTGGCGGTTCCGGGGACAACAGACGCACGTGGGCTTGAAAAAGAACCCTCGTCATCGCAACCGGAGACGACGACTCTCCTCAACGTGTCTGCGGAGCTCTCGCTCTCCGGGGAGCCTTACGTGAACGTGTCGACCCTGTCCTTGGAAGGCGTGTACAACCCGGTGGATGGCCGGATGTACCTGATCGGCTGCCGGAGCATCCAGGCTCCGTGGCGAGCCTTCTCGACGATGGGGGGGCTCGAGGACGGCATGGATTGCTCGATAGAGATGAGGGTGGAGTACCCGCCGACGACGGCGCGGTGGCTGATCGACCCCACGGCGAAGGTGCACATCGCCAGCACGCGCGATCCCGGAGACTCGCTGTACTACAACGTGACGGTGCTCCAGACGCTGCCGATCCTCTACCGGGAGCAGAGGCAGGACATCCTGTCGCGGCGGAGCGTGGAGGGGATCCTGCGCATCGTGACGCTGGCGGCGGCCATCGCTGCCGAGTTTAGTCAGCTGCTGTACGTCAAGGCGAACACCGACGTGATGCCGTACGTGTCCCTGGTCATGCTGGGCGTCCAGGCGCTAGGCTACAGCATGCCGCTAATCACCGGAGCGGAGGCGCTGTTCGCCCGGATCGCGGCGGCGGGCACCGACGGCGCGGCGCCGCCGTCGTACGAGGTCGACAAGAGCCAGCTGTACTGGACCATCGACTGCATTGTGAAGATCCTCATCCTCGGCGCCTTCCTCCTCACACTCCGGCTCGTACAGAAGGTGTGGCGGTCGCGCATCCGCTTGCTGACGCGCTCGCCGCTCGAGCCGGGGCGCGTCCCGAGCGACCGCAAGGTGCTCCTCTACAGCTTCGGCGCGCACCTGCTCGGCCTCACGGTGATCCTCACGGCGCACTACGTGAGCGTGCTCGGCCGGCCGCTGCGGCCGGAGGACTCGTACATGGACGCGCGCGGCAAGTCGCACGCGCTGCGCGAGTGGGCGGTGACGCTGGAGGAGTATGTCGGCCTCGCGCAGGATTTCTTCCTCCTCCCGCAGGTGATCGGTAACGTGCTGTGGCGGATCAACTGCAAGCCGCTCAAGAAGAGCTACTACGCCGGCGTGACGGCGGTGCGGCTTCTGCCGCACCTGTACGACTACATCAGGGCGCCAGCCATCAACCCCTACTTCGCGGAGGAGTACGAGTTCGTCAACACCAGCCTAGACTTCTACTCGAGGTTCGGCGACGTGGCGATCCCGCTCGCCGCCGTGGCGCTCGCGGCCGCGGTGTACGTGCAGCAGCGGTGGAACTACAAGATCATCAGCAAGACCGTCAAGACGCAGCAGAAGAAGCTGCAGCACCTCGGGTCCCGGGTGTACGAGCGGCTGCCGTCGATGTCGTCCGGCAACTTCGAGGCCGAGCTCGTCTCCGGCGTCAACGAGGGCGTCGGCCTTCGCCGGGACGCCAGTCTAAGCGGCTCGTCTGAGGCGGAGGCCGAGGCGGAGCTCCGGCGGGGCTTCAAGACCCTCGCCGTCACCCAGCCCGACCCCTCCGCCGCGGTCTACGAGGTCCGCCTCAACCGCCCCTCCCAGCGCAACGCCCTCAGCCCGGACGCCTTCGCGGAGATTCCCCGCGCCATGGCCCTCCTCGACCGCCTCCCCTCCGCGCGCGCCGTCGTGCTCTCCGCCGCGGGCCCGCACTTCTGCGCCGGCATCGAGCTCGGTGGCCCCGGGAACCCCCTCACCGCCGCCGACCGGGGCGCCGACCCGGCGGTCGCTGCGGAGGGGCTCCGCCGCGCGATTTTGGAGATGCAGGCGGCGCTGACCGCCGTGGAGATGTGCCGGAAGCCCGTCATCGCGGCGGTGCACGGCGCCTGCGTGGGCGGGGGCGTGGACATCGTGGCCGCCTGCGACATACGGTACTGCTCCAAGGACGCCACGTTTGTGCTCAAGGAGGTGGACATGGCCATCGTCGCCGACCTCGGCGCGCTGCAGCGGCTGCCGCGTATCGTCGGGTACGGGAACGCAGCCGACCTCGCTCTCACCGGGCGCAAGATGACCGCCATGGAGGCCAAGGAGATGGGACTGGTGAGCAGAGTGTTCAATTCCAAGCAAGAGTTGGATGCCGGTGTTGCAAATATCGCTAAAGAAATAGCGTGTTCTCCAAGC------------------------------------------------------------------------------------------------------------------------------------------------------------------------------------------------------------------------------------------------------------AGTCATCTTAGTGACAGTGATTTGCAGAAATATCCACATGTATTGCGGTGGATGGACTACATTCAGAACGCTGTCGATTTTGGTACAACACTACAAAAGATAAATGTGACCAAGTCTGTCTTCGATCCACCTTCTCATCCAAAGAAAGCTGATAAAGGAGATGCTGATCCAAGTTTGAAGAAGGCTGTTTCAGGACAGAAGATTGCGGACAAGTCAGATGGAAGTGCTGACTCCAAAAAAACTGCAGGGGA---------------------------------------------------------------------------------------------------------------------------------------------------------------------------------------------------------------------------------------------------------------------------------------------------------------------------------------------------------------------------------------------GGTCCTGTGTGCTTCAAATAAAGATCATACAGTTGTGGAGCCTTTGATTCCTCCAGAAGGAGCCAAGATGGCGGTGGGGGACGCGCTGCGGCGGCTGTGCGAGGAGGTCGGGTGGTCGTACGCCGTCTTCTGGAAGGCCATCGGCGCCGCCGACCCCGTG---------------------------------------------------------------------------------------------------------------------------------------------------------------------------------------------------------------------------------------GGTCAGGTTATTGAAAACACAAATTTTGTGATGCGTGCAAAGAAATTGTGCTCTCAGCTGAACAATCGATCAAGTATGGCCGCATATGCTTCAGTTAAAAATGCTTCAAGTCA---------------------------------------------------------------------------------------------------------------------------------------------------------------------------------------------------------------------------------------------------------GCAGGGTCAGCGGCACCCTTTACATGGTGCCCCAAATGTCCACTGTGCAGACAATGGCTCAAAAGTTTTCAGTCAATTCCCAGTGACTGGTGAACAATACAGCCGTGCTGATACTGCAACTGTGTCAAGTAGCA------------------------CATCTTTGCTTAAGGTTGCGCAACAGAATGGTCGAGCTGTTAGAGAGCACATTCTCTATGCCAAGCCTGATGCTAGGTTTGCACAACAAGTGTCTTATTGCGACAGCCGACTTGGAAGTAATACACAGAGTGTTGCTATGAGCTCAGGTTTGATCTCATCGAGCTTGAAATCAGTGAACATTCGGCAG------TTTGGTAACGGTGCAGATTCATTAGCAGATTCGCCAAGAAATGTTCTGCTAAAATCGCTTGTATACCAGAACCCTTTTATCCATGAAAATACAAGCATAAATCTATCGCATGGAAGAGATGAGGTATCCAGTGAGATAAATGGTAGTGGGAATTTTGATTTCCTCACTGGAGGTGCCAGAGTAGTCAGGGTTAACTTATGTACAAGTGCATCAAGTCAAGTATTAGACCGAAGAACCTATTCAACTTCAGGGATGTTGCTGCAGAAACAACCTCCAGTTTCATGTAATGTTCCCCAATCATCTGAATCCCCTATGAAAAGGGGGAGCCCCGAAAGAGGGCCATTTCAAGCCCCTGCAGCTCTATCTTCTGAATGTGATGTCCAGGTTTCTAATGTCTTGAATACTGGCATTTCTCAAGAGAATCAATTGAGTAGGTCAAACCATAGCCGCCAAGATCAGAAGGTTCATAGAGTAAATGATCCAAGTGATGCTGTGAGGACACAAGGTACGAAGACTATGGATGGATGCACGCTTCCAGGCATGCCCAATGAGAGAGCTTCCTCGTTGCTTTTGGAGCCTACTGCAGATAATGACTTGTGTGATATACTTGGTGCTGATTTGGTCCCCTGGAGTGATGCAAAATCTCAGAGTTCAGATAGAGATGTGCCTGAATCCTCAATTTATATTGATTCCTCTCCGATCTTCAGTTCACTAGACAATGAGTTTCCCTATTCTGGGATCTTCTCACTAACTGATACTGACCAACTATTGGATGCTGTCATCTCAAATGTCAATCCAGGTGGTAAGCAGAGTTCTGATGATAACACTTCTTGCAAGACTTCATTGACGGACATTCTGAGCAGTTCTTATCTTGGTTCAAAAGAGTCGAAGCGATGTGACTGCTCTAGCGTTCCTTCAACGCTAATCAAGCATGAGTCTGCACAGTTTATTAAACAACCATGTTACTTTGATAAGGCCGAGGACGGTTGCCTTTCCCAAAATAATGGAATGCACAAATCTCAGATACGTCTTTGGATCGAGAGTGGTCAGAACATGAAATGTGAAAGTGCATCAGCTTCTAACCGCAAAGGTCTTGATACACCAAGCAAGGCAAATCGAAAGAGATCTCGACATGGAGAGAGTCCTAGGCCACGACCAAAAGATCGGCAGCTGATACAGGATCGTATAAAGGAGCTCCGAGAAATGGTACCTAATGGGGCTAAGTGTAGCATTGATGCTTTGTTGGAGAAGACCATTAAGCACATGCTTTTCTTGCAAAGTGTGATGAAGCATGCAGACAACCTCAAGGATTCTAATGAATCTAAGATACTTGGCGAGAATGGTCCGCTTTGGAAAGATTACCTTGAAAGTGGTGCAACTTGGGCCTTCAATGTTGGCAATCAATCTGTGACATGCCCAATCATTGTTGAGGATCTTGACCGGCCTCGTCAGATGCTTGTGGAGATGATTTGCGAGGATAGAGGTATATTCTTGGAGATAGCTGACTTTATCAAAGGACTTGGATTAACCATCTTGAGGGGTGTGATGGAAGCACGCAAAAATAAAATCTGGGCACGGTTCACTGTTGAGGCCAACAGGGATGTGACTAGAATGGAAATTTTTTTCTCGCTTGTTCGCTTGTTGGAACCGAGTTGTGATGGTGGCGGAGTAGGAGAGAATCCTAACAATGTAAAAATGCCTCATGGGATTGTGCAACATCCAGTTATCCCAGCAACAGGTCATCTTAGAATGGACCCTGAGGTGGCGGCGGAGCTGGTGCGGAAGGGCGCTACCCTCCTCCTCCTCGACGTCCCGCAGCACACCCTCCTCGGCATAGACACCCAGGTGTTCTCGGTCGGGCCCAAGTTCAAAGGGATCAAGATGGTGCCTCCGGGGCCGCATTTCGTCTACTACTGCTCCTCTAGCAGGGAAGTCAGATACTCTGAAGCAGTAAGACGTTTGGAGTTCGACAATCAGCTTGGACCATACAATTTGGATTCTTTTGAAGATTGGAAACAACTTTCAAGCTACTTGTCACAAAGTGTCACTGAGCGTCTTGAGCCAATTGGAGGAGAAATTACAATTGCATGGGAGTCATCATGGATGGATAAAGCTCCCCAAACAGACATGGAGAGACGTTTGATGGAACAATTAAGAGAAAGCAAGTTTGCAAAGAATGCTCCTGTGCAGCCTGAGCGGAGAGGATGCTACTACACAACTATTCCTACTTCGGTTAAGCACAGGAACATCTCTGGGGATGAGCTGACTACACTGAATTTGGACAAAGTAATGT------------------------------------------------------------------------------TGTCCGGCTTCGCCAAGGTCGACCTGGTCACGGGCGAGCTTACCATGCTTACTCTTCACACCATTTGGACGTCCCTTCCCTCGCAGCACAGATCCTCCCCGTACCGACGTGCACTGCTAAGCAGGAAGAGATCCTCCATCTGTGCCTGCAGCTCTGAAGATGCTGGATCCGACACTTCCTCGCCACTTGGTGGCGACAAGCGTCAGCAGGAGGTGCTTGCGAAGATCGCCATGCTTCAGGCACAGAAGGTCCGCATAACAAGCTTCTTGGACGAGCGCTCTGCTTACCTGACCAAGTTTGCCAAGGATGCCAACACCGAGTTCGATATGATTGGTCAGAACGCCATGAAAGAGCTTGATGAAGTTGGGGACCAGATAATGGAGCGGCTGGACAGTAAGATGCAGGCTTTCGAGGAGACTGCTGAAATCCAAAGGCAGGAGATAGAAATGAACGAGAGGGTGTTAGAAGACTTCGAAGATTGGATTGAGAAGGAGAAAAACGAAGGGATGTTCTTCAAAAGCCTTGGGAAGGTCAAACCTCGCAACAAGAAGGAAATCAAGGTGGAGGCCAAGGTCGAAGCACAGAAGGTCAAAGAAATTGCAAAAGAGAGTGCAGGGTCAAAAACTCGGATGAACATTTACCTTGGGCTGATGGCAATACTCGGTCTTACAATTGCGAATGTTGTCTTTGCAACGCCTGAGGTGGAGTGGAAGAAGGTTGCTGCCCTGGGTCTAATTTTCATTGGCCTGGTTGCTCAGGTCATCTATGAGCAGGATATCTCACCACCAGAAGCTGAGAAGAGAGAAAAAAAAGAAGAAATGGAGGACCGCGGCGGCGGGCGGCAGGTGGGGGAGTACGTGCTGGTGCGGCCGATCGGGTCGGGGGCCTACTCGCAGGTGTGGCTGGGACGGCACCGCACGCGGGGCACGGAGGTGGCCGTGAAGGAGATCGCCATGGAGCGGCTCAGCAGCAAGCTCCGCGACAGCCTCCTCTCGGAGGTCGACATCCTCTGCCGCATCCGCCACCCCAACATCATCGCCCTCCACGACTCCATTAGGGTACTCCCGGGGGGCGGGCGGCGGGTGGGGGAGTACGTGCTGGTGCGGCCGGTCGGGTCGGGGGCCTACTCTCAGGTGTGGCTGGGGCGGCACCGCACTTCGGGCACGGAGGTGGCCGTGAAGGAGATCGCCATGGAGCGGCTCAACAGCAAGCTCCGGGACAGCCTCCTCTCCGAGGTCGACATCCTCCGCCGCATCCGCCACCCCAACATCATCGCCCTCCACGACTCCATTAGGGTACCCCCGCCCTCGGCTCCACGCCTTTCCCCGTCCCTCTTCATCTCTCGCGCAATTGCTGTGGATCTGTTAGGTTTTGATGCGGATGGCTACTTTGGATTTGGTTGGAGCTGCTTAGGTAGAGACCTCAAGCAAAGGATAGCTTGGAACTTGATGTCTGAGGGTGGAAATGATTTGCGAAGTTTTGAACTTTGGTCCCTGTTTGCTAATGGCATAGCATTTTTTGTGAGCAGGTTTTTACAACCTTTTTGTCTAGCCGAAACACTTTGTGGTTCACCACTTTACATGGCTCCAGAAGTCATGCAAGCTCAGAAGTATGATGCAAAGGCAGATCTGTGGAGTGTTGGTATCATTCTGTATCAACTTGTTACTGGATTTCCACCTTTTAATGGGGATAGTCAGATCCAGTTGCTGAAAAACATACTCAAGACACGTGAATTACGATTCCCAACTGATTGTGAGTTGAGCCATGGCTGCATTGACTTATGCAGAAAGTTACTGCGAATCAATTCAGTGGAACGCCTTACAGTTGAAGAGTTTGTGAACCACCCATTTCTTTCTGAACATGCTCCAGAGAGAACCTTGAGCCGGACACCATTGGGCATAAGAGAAGGCTTTCCATTCATTAATAGCAGTCCAACAAGGCCTTCGAGCCAAAGTTCTCAAGAAGATTGTATGCCTTTCTCTTTGGATGATGAATCAATTGGACATGATGAGAGACCTGTTCCTGAGAGTAAGAGTGCAGTGAAGTCTTATGGGTTTGCTATGAATAAAAAGTTTGATAAAACTTCAGGTCAGAGTCCATCGAAACATGCAGGTCTGTTCTCCAGATATATTATGGGTAATAATTATGCACCTAGTAGTCAATGCTCAGACGATCCTGGTAAAAGGAGGAAGGAAAGCAAGATTGGTGAAGGACACAATCCTAAAGGTGGTTATCCACGAGATTCCCCTATCGTTGATTCATTAGAGTTTGTAGATCAGGAATATGTCTTTGTGTCTGGACCGCACCCAGAGGGACCCTCTTCTTCAATAAGCGCCTCTCGACAACGCAACTTGCCATCAAACTATGATAATTCATCTGTTTCACCACCAAAGTTAACTGCTCTGAGTGCACCAATGCCAATACATGGTGTGGCAATAAACAGACAACAATCTGCTGGAACCAGTAGCTTGGACAGTCATTGCTCTCCAGTATCTGGCACTTCACAGGGATCTGCAGACCTGAGCGAGGCTATGGATCAACCACCATCTGATTATCTGACCAGGATGAGATTATTGGGGCAGTATGCATCTACCATAGCAGAGTTGGTCAAAGAAGAGATTAAAGGTGGCAGGCACTTAGAGGCATTCTCGATTCAGCTAGTTGTTCTTGCAACCTGGAAGCAAGCAATTAACATATGCAATTCCTATGCGGCTTCAGCTACAAGAGAGAGTCCTTCCCAGGATATCACTATGAAGGGGCTTGATGCTGATGCTCCCCATTTGCTTGCAAACTCTCAACTGGCTGATGACGAATGCGTGCAGATATTTCTCATTGAAGTTGAATATGCTGAAGAACTTGCCAGTACTGTAGGACAGATACCTGATGCTGATGGTGAACTTATGCATGCAGATGCTACCGAGATGCCAGATGCGATTGAAATAATATTTCAATCTGCACTACAATTAGGAAGGCATGGTGGTGTCGATGAGATGATGGGGAAAGCAGCAACTGCCATGTCGCGATACACGAAGGCACTGGAAGAGATCCGGCAGAAGAAAGCCGCGGAGAGGATGCAGCAGCACAACCCGCCCGCCGCGGCATCCCACATCGACCCTTACGATGGGCTGGTACTAACACAGCATGCTTCCCCCCAGATTGCTGAGAAGGAAGTTGAGAAGGATGCCCTGGTTAACCGCTTGAATGACCTCGAGCGGAATGTAGTACCCTCCTTGAAGAAGGCTCTAAATGACGTTTCGTGGGAAAAAGACGCTGCAGTTGTTGCTAAGGAGGATGCTCTAGCGCAACTCAGGAGCATGAAGAAGCGGCTGAAGGAGGCAGAAGAGGAGCAGTACAGGGCAGAAGAAGACTCTGCATCCTTGAGAGCACAGCTAAATACCCTGCAGCAGCAAGTAATGAGCAATTCTTACAGTGGATATCCAGTGGGAACATCAAGCGAGCAAACTCTTGCCATGGAAAAGGAGATACAAGATTTACAGGCTCAGCTAAAGCAAGAGTCACTGCTAAGGCAACAGGAGCAGCAAAAACTGGCTGAAGAGTCCCTACTGAGGCAGCATGATCAACAAAAACTAGCTGAAGAACAATCTCATACTGCTTCTCAGGCGGCTGAAAAGCAAGAGTTGGAAGACGAAATTGCTGCGTTGACAAAGAAAGCTTCAGAGGAGGCTTCTGAATTTGCTGCATTCATGGTATTCTTCTAGCAAGATAGGGAAAAACTAGAAAACCAGTTGCATGATATGGCTTTGATGGTTGAGAGGCTAGAGGGCAGCCGCCAAAAGCTGTTAATGGAGATTGATTCTCAATCATCAGAAATAGAAAAGCTGTTCGAGGAGAACTCAGCCTTGTCAGCTTCATACCAAGAAGCCATGTCTGTTACAATGCAATGGGAAAATCAGGTTAAAGATTGTCTCAAGCAAAATGAAGAGCTCAGTTCCCACTTAGAGAAGCTAAGACTTGAGCAAGCTAGCCTGTTGAAAGCAAGCAATATTAACATCCAGCCAGATGGGCAAAATGAGAACCGCATCTCAAATCCACCAGAATTGGTCACAGAGAATCTCTCTCTAAAGGATCAGCTCATCAAAGAACAGAGCAGATCTGACGGGCTGTTGGTGGAAATAATGAAACTTTCAGCTGAACTTAGAAAAGCAGTCCAAGCACAGAATAACTTCAGACGCCTATATAGACCTGTATTAAGAGACCTAGAGAGCAATCTAATGAAAATGAAACAAGAAACTTATGCGAGGATCCAGATGGCGGCCAAGGGCAAGAAGAGGCCACGGGAAGCCTCGCCTCCTGAGGCGGTGGTGGCCGGCGACGGCAAGGAAGGACCCGGCGGCGGCGGCGGGTTCTTCTGCTGCTACCTCCTCCGGTCCCTCTGCCCCCGCCGCAAGGGCCACACCTACATCGGGTTTACGGTGAACCCGCGGCGGCGGATCCGGCAGCACAACGGCGAGATCCGGTGCGGCGCGTGGCGGACCAAGCGAGGCCGCCCCTGGGAGATGGTGCTCTGCATCTACGGCTTCCCCACGAACGTCTCCGCCCTCCAGTTCGAGTGGGCGTGGCAGCACCCGGCGGAGTCGCTGGCCGTGCGCAAGGCCGCCTCCAGCTTCAAATCGCTCGGCGGCGTCGGCAACAAGGTCAAGCTCGCCTACACCATGCTCAACCTCCCCTCATGGGAGAACCTGAACCTGACCGTGAACTTCTTCTCCACGAAGAACACCAAGTTCACCGCCGGCTGTCCGGCCCTGCCGAGCCACATGAAGACGGTCGTCTGCCCGATGGAGGATCTCCAGTGCTACGCCGAGGGCCTTTCGTCTGAGGACGACAAGGCAAGCAGCGACGAGCCTCGAGACAATAAAAAACCCGATGCATGTGTCGGCGGTGAACATCATGATCTGCAGCCAGTGGAAGAAGAAGCCAGAATCGCAGGCTGTGAATCAAACATTGATGAGTTTGATTCAATGGAGTGGAGTGGAATCGTTGGGGCAAGAGATACGGGCCGACCAAGAACTGACGAATCCTCTGAAGTGCAACCAGTGGAAGAAGAAATCAGGACTGCAGGCTGCAATGCCGAATGTTCCATTGATGAGCTTGCTTACATGGAGTGGAGTGGGATTCACAAGACAAGGGAATTGGACGGATCGAGAACATCGCCTCGATGTTCCTCGAGCTCGTGGAGCGATGATGATGGTGGAAGATTCGTGGACGGTGTGTTAGGGCAAGCGTCTCCATTGTGGAGCGCTGGCGCGGTCATATGATGGACAGAAGGAGACTACTGTTGATTCCTGCAATTAGTATCAGCATGGGCTCCTTTCAGTACACTTTTGAGAAGGGAGCGGCAAAAGCTGAATTTGCTGATATGCCTGCACTTCGTGGGAAGGATTATGGAAAGACGAAAATGCAGTATCCAGATTACACTGAAACAAAATCAGGTCTCCAGTACAAGGATTTGCGGGTTGGTGATGGCCCGTCCCCAAAGAAGGGGGATACAGTAGTGGTTGATTGGGATGGCTACACTATTGGATACTATGGTCGCATTTTTGAAGCTCGAAACAAGACCAAAGGTGGTTCTTTTGAGGGTGGTGATAAAGACTTCTTCAAGTTCAAGCTTGGATCCGCGCAGGTCATACCAGCTTTTGAGGAGGCTATATCAGGCATGGCTCCAGGAGGAGTTAGGAGGATAATAGTACCACCGGATCTTGGATACCCAGATAATGACTTAAACAAGTTGGGTCCAAAACCAACGACATTCTCGGGACAAAGAGCTCTGGATTTTGTTCTGCGGAATCAAGGGTTGATAGATAAAACTCTCCTATTTGACATTGAGCTTCTCAAGATAATACCAAGTTCGTCTTCGCTCGCCCCCTTCTCCCCACCTTCCGGAACCTTCTTCCGGGCCCGCCCCCCCGGAACGTCCCGAGCTGGCGCCCCCGGTAAGTTCCTAGCCTGCTCCTCTCCCCCGCCCGACGTCGTGGTTACGCGCGAGCAGGGCAAGAACGCCAAGCTCATCGCCGCGCTGGAAAAGCATAATGTACAGTCTCTGGAGCTTCCGCTTATTAAGCACGTTGAAGGCCCTGATACAGATAGGCTTTCAGCTGTCTTGCGCAATGAAAAGTTTGACTGGATTACTATAACATCTCCTGAGGCAGCTGCAGTGTTCCTTGAGGGATGGAAGGCTGCTGGAAGTCCTAAGGTCCAAATAGCAGTTGTTGGAGCAGGTACTGCAAGAATTTTTGATGAAGTATTGCAGTCTGATGATAGATCCCTTGAGGTTGCATTTTCTCCTTCCAAAGCTATGGGTAAAGTTTTGGCCTCAGAGCTTCCAAGGACCAGTGAGACTACCTGTAAAGTGTTGTATCCTGCATCTGCAAAGGCTGGCCATGAAATTCG-------------AATCTCATTTCTCAAGTTGACAATTGGAGCAACTCCATTGCTTGCATCGGCAAGACGACCACCTCAACAGTGAAGAAATTTGGCCTGAAGAGCATATATTATCCTACAACCCCTGGATTTGAAGGGTGGGTTGAAAGCATCCTCGAAGCCCTCGGAGCCCATAAGCAATCGAAAG-----------------------------GAGCCCCAAAGTGTTGAAGATGAGCATGCCTTGTACCAGATGCTGGAGGTTCTT------------------------------------------------------------------------------------------------------------------------------------------------------------------------------------------------------------------------------------------------------------------------GATCATGGGACGGCGGAGAAATCTTCATCACAAGAGGGTGCTATTGGTTCGAAGGAATCGGAGGACTCTAAAGTCTCAGCTAATGTTGGTGAAGAGAATGAAGATGAAGAGGATGATTGGGAAGCTATTACAGATCGTGGTGCACACGATGAGACACTAGTGCACTCCCTCGAGCAAGAAGCAAGGGTGTCTTCTTGTAGCTCTTTGGAGAAAAGTAGCACTCTGTCTTCAGGACCCAGAAGGAAGGGAAGGGGTTCTTTTCTTTATGATAAGAGTGTTCTATACAGTGACCAGTGTGGTTTGGAAAGAGATTTGGATGACAAGGGGTCTAATCCTCAGAGTGGATCAAAGGGTCATGTGAATGAGCAGGAGAACAAAGCTGGTACAGTTGCAACACAATTTGGTACAAGGCATGCTCTTGTTCTTTATGACTTTTCACCTAGCACACGCACAACAGATTTGGAAAGGATTTTTGAAAAGTTTGGAGACCACGGAGTTGCGATTCGCTGGGTTAATGATACTGTTGCACTTGCAGTTTTTCGGACTCCATCAGCTGCTAAC------------------------------------------ATACGGCCGCCGCCGCACCCACCAAACCGCTGCATCCCCCGTTCCCCTCCGCCGCCGCCATTCCGCTCCGTGGTGCGGCCCGCCGCCTCGCTCTCCGCCGCCGCAGCGGCCGTCTCCCCACCACCCCATCCCAAGAAGAAGGTTCTCGTGCCCATAGCCATGGGCACGGAGGAGATGGAGGCGGTCATCCTGGCGGGTGTCCTCCGGTGCGCCGGCGCCGACGTGACGCTGGCCTCCGTGGAGGACGCCCTCGAGGTGGAGGCCTTGTGTGGCTCCCGCATCGTCGCAGACAAGCCCATTGCCGTCTGCGCCGACCAGGTGTTCGACCTTGTGGTTCTCCCGGGAGGAATGCCTGGTTCAGTGCGGTTGAGAGACAATGAGATCCTTCAGAGGATCACGGTTAGACAGGCTGAGGAGAAAAGATTATATGGTGCTATAAGTGCTGCACCAGCTGTTGTTCTCATGCCGTGGGGCCTCCACAAGAGAAAAAAGATCACCTGTCACCCGTCCTTCATAGGAGATCTCCCAACATTCCGAGCTGTTGAATCAAATGTTCAGGTTTCAGGAGAGCTCACGACTAGTCGTGGGCCAGGGACATCATTTCAGTTTGCTTTATCATTTGTCGAGCAATTGTTTGGGCCTCATGCAGCAGAAGACGTGGACAACACTTTGATGGCACAAATTGATGATGATCTTCAAAGAACTACAGAAATCAATGAAGTTGAGTGGTCTTCTGATCACAACCCTCATGTTCTCATTCCGATTGCAAATGGGTCAGAAGAGATGGAGATCATAATGTTGGTAGATATTTTAAGACGGGCAAACATAAATGTGGTGTTGGCATCAGTTGAAAAAACTCAAAATATTGTTGGATCTCAGAGGATGAAGATTGTTGCTGACAAATGCATTCTGGGTGCTTCTGATTCAAAATATGATCTAATCATTCTTCCTGGAGGACCTGCCGGAGCTGAGCGGCTGCACAAGTCCAGAATTCTTAAGAAGTTACTCAAGGAACAAAAGCAAGCAGGCAGGATGTATGGTGGGATCTGTTATGCTCCTGTGATCTTGCAGAGACATAGTTTACTCCAGGATAAAGCAGTGACAGCTCATCCTGCCATAGTCAATCAGCTCACTTGCCAAGTTATTGACCAATCAAAGGTTGTGATTGACGGAAATTTGATTACTGGGAAGGGGCTTGGGACAGTCATCGATTTTTCCCTGGCTATTATTAGAAAATTCTTTGGCCATGGAAGAGCCAAAGGTGTGGCAAACGGAATAGTTTTTGAGTACGCCAAGAGCCCGAAGCGGCCGCGGTGGGACCCTAGCCCATACCTACCTCCTCCTCCTCCCGACGCCATCCCGCAACCGGCCGCGTCCCATACAACGCGGCTGCTGGCCGCACCCGCTGGTGGTAGGTACGTCTCCAAGAGGGAGCGTGCCCTCCTGGCGGCATCGCAGGCGCCTGTGGGCTCCGCGTCACCACTTCCTCCGCCAGTGGCATCAGAGTTCAATTCTCCTGTTGTTGGATCTATCACTGATTCAAATCTTCGAGCTGATATTTTGCATTCCTTACGATGCCAACCAAAGCCTGGATCAACCAGAAGTTCACCTTTGAAGCTCTCAGTTTCTTTGACGAGTCACACTAATGCAGTCAATTGTGTAGATTGGTCACCAAGTCATGGACATCTTCTTGCTTCTGCTGGAATGGACCATACAGTCCACATATGGAACGTATGGAACAAAGGGAGTACTACTGCTCGTGTTTTGAAATATCATACTGCTGCTGTAAAAAATGTGAGGTGGTCCCTTCATGGGCCCTCTTTACTTTCTGGAGGGTTCGATTGTTCCTTACTACTAGTAGATGTTGAAGAGGGAAAAGAAATAAGGGTATTCAAGGAGGATCAAGCTGTGGAGGTTATCAAGTTTAATCCAAGTAACTCCAATCTCTTCCTGTCTGGTGGGTCCAAGGGTTCTCTTAGAATTTGGGATATTCGAAGTGGTTTGGTAACTAAAGAATATCATAGAAGTCTTGGCACCATCCTCGACATTGAATTTAGTTCTGATGGGAAACAGTTTATCTCTTCAACTGACACAACCAGAAGCAATATTAGTGAGAACTCTATAATTATATGGGATACCCTGCGACAAGTTCCTTTATCTAACCAGGTTTATACAGAAGCGTTCACCTGTCCTTGTGTAAGATACCACCCATATGAAGCTTCTTTTGCTGCGCAGTCCAACGGTAACTATATTGCAATTTTTTCAGCAAAACCACCCTTCAAGCTAAACAGGTATATGCGGTACGAAGGACATGGAGTGTGGGGTTTCCCGATAAAGTGCAATTTTTCTCTGAGCGGGAGGGAACTTGCATCTGGTTCATCCGATGGTTGTATTTATTTCTATGATTATAAATCCTCAAAGCTTTTGAGGAAAATAGAAGCCTTCAAAGAAGCATGCACTGATGTTGCGTACCACCCTGTAATGCCTAATGTGATTGCTTCATGTAGCTGGACTGGTGAAATATCTGTTTTTGAAATGGCGACCTCGCGCGACGTGGAGGAAGTCGTCGAGAAGCTCTCCTCGGACCGGGCCAGAGCCCGCGATGAAGGGGTGAAGCTGCTCGGCACGTGGCTGCAGGGCGACCGCGCCGTCACCTTCTGCCGCCTCCTCGCCCGCAACACCGCCAAGATCAAGCCCGGCCACCTCCCAGGATCTGTCACGTGGCCGTTCCTCATCTTGGCGGTTGCCAAGTGCGTCATCTTGGACATCTCGGGTAAGAAGCGCGGTGCCACCAAGAGCGCCGCCGCCAGGATGCTCCGCGTCGCCGTCCAATGCGCCGAGGACGTCCGCCTCTCAGGGCATTCCTTACTTTTGATTTCAGTTGCTAAGCAACTTTTCAGTCATATCTGGGAAGTTTTAAAAGATGCTCCCAGCTTTCAGCTAGACTACAGCATAATTCTTAGGCAGCTTTTAACTGTTAAGGAGTACCGGTATCAGATGAAACCTCGAACATATAGCAGTTTTGTACTGCTCTACACGAAGAAGGTTGCAACTGGTTTTGATGCAAAATTGAGCAATCAGGCCAGCTCCAAGGAGGAATCCTTCCGCTGTACATTGACACTTCATGTTCTACTTGAAAACCCACCTGGTGATTACCCTGATATCATGAGGGAGGAGGTTCTTAATGGATTTTGTTCAATCTTCTCACATATTAGGGAGGAGGGAAAGCTGACTCGCAAGCTTATGGAATGCATTAACACCTTTTTATTGAAGGATGGGCCAAACCTGGGATACAAATCTGTGGAGATCCATAATGCAGTTCAAGGTTTTATATTCCATTCTTGGCTGACTACTCATGATCAGGCCTTGAAGAGTTTGTTCATCACCTATGCAAAAGTTCAGCTGAAGCTTGGTAGGGCTATTTCGGAGGTTTTGGAAAAACTTATTGATGTCATCATTAAGGAACTAGATCAAAATGTTAACACTGGAGCAGGTTTACTATGGTGTGAGGCACCTCGAGATGAGAAAGCTGGGTCCTTGAGATGCTTCCAGGAAGAATTGATGGATCTGTCTGCCACTGTTTTTTATCTGGCCTATAAATACACACCGAAGACACCAAATAGGGAGAAAAGGTTAAAGACGGAGCATGTTATGACCCTCATCATGGATGGTCTGTTGAAAGGATCTCTGTTTTGTCAGGAATTCTGTCTTTTGAATGAGCAAAATGTTGTGATGATTCCGGAAGCCATTTTCTCTCTTTGTGCTGGTTTTTCATCATCAGTGATTAACTCAGCAGATACATCACGACTGTTTGGTGAATGTAAAAACTTTTCCAAGTTACTCGAGGACGAGAACTGGGTTCTGAAAGACGAACTAGGCTACTCTGTGGAAGCTTTGTCACAAATCAGTCTTGAAAGTGCTACGAAGG-----------------------------------------------------------------------------------------------------------------------------------------------TGCTTTATTCTCT-------------------AATTTTTTTCAGGGCCATAGAAGAAAAATCTACATTTTTGCAAGCAGTATTTGATCATGTCACCAATATCATAAAATATATTGTGTCGGTGGTTATGAAGAAGCAGGATGAACTTTCTCATGGTCTTTCTAATGTAGGCTCTGCATTTGATACAACTGGCTCCGCTTTATCTTCATTTCAGAGCTTCCTGTCTTCTCCAATTTTTAGTCTGCGGAGAGTTAGTAACAGAGTTAGTTCTGTGCTTATCAACGCTGTTACTGAATTGCTTGATGAACTCTTGGTGGCAATCTCTCAGCTGTTTTCTAGTCTTTCTAGTTCTATGAACAATGTTGATGGTGAGAACGCTAGTAAAATGCTGCCAATATCTTGTATTAACTTGTCAGAGGACCTAAATCTTGTCATTGACTACAAAAGTAGTGTTGTTGATATGGATCTCGATGCGCCTGATTCTGGTGAAGTAGATTCCGTCACAGCTAGTGGAAGTGGAAGTATGGGTATCTCATCACGCCCTTTGGAGTGGAAGCTAGAACTAGTTTGTGTTATTTCAACTTTTTTCTCAGTGTCTCCACTTCATACATGGGAAATCTTGTACAACTTAGTGGAGAAAGAAAGTGAGGTCAAGGTTTGCCAGGCTATCTTGCTTAATCTTTGCCAAAATGTCTCTGCTTCATCTAAAAGTTTATCTTCTGTGGTCCACCAGATAGTTGATATGAGGGATAGATGTGCAAGTTCACTACTTAGCTCTGCGGACTGCCTAGCACTTGTCCATACTTTGTTAAGAACTTTAATAGCTACCCGTGACGTTGGGCAAAATACTGATGGAAAACCACAAACATGTAAAGTGGTTTCGAATGAGAACCAGGATATCCTATTAGACTTGGTAAATAAGGCTACTGAGATCAGTTTCACAGATTGGTTTTTCCGCATCAAGCTGATTGATTGCATCTCCCACTTTATTTACCTGTTCCCCGACATTGCCCAGGACATAACTGGGCATTTGCTTAACATGCTGCACGATACTGATTATCGCGTCAGGTTGTATCTGGCTAGGAAAATTGTTGTGCTATTCCAAATATGGGATGGGCATAATGAATTGTTTCATGATGTTTGCTCAAATATTGGTGCCAAGATAGTGCAGTTCTCCAATGATATTCCAGTTAAAGCTAGAGAAGTCTTAGCTGTTGGTCCACAGTCTGTTCCTGTTATTGAAACTGCCCTCATTACACTGGCTCATTTATCTGTGCATAGCGAGGATGTTGAAGTTGAGGATTTCCTGTCATTTATGCAGTATTTGGACCAACTGATGGGTTCAATTCTTTTCCGGTGGGTTGCTTGTGAGGTTAGCCTAGTTTCGCTCGTTGAGGTGCAAGAGATGTTTGGTTTTAAATCAGCTGAGCCAAAGAACTTCGTTGAACATTGCTGCTCATGGATTCTTTCTTTCCTTATTCTCAGGGGTGATACTGCTGATCTTAATTGGATATCAAAGATTGTGTCACAACCATTGTCTGCCATTATCAAGGGATACTTTGTTCCGATCTTTGGATTGTCCATTGCTGCCAGATGTGGCACAGGGCCGGAGAAGGATTTGGCGGAAACTGTCTTATGTGAATCACTTTTGCAGCTTGGTGAATTTTCTGAGCTTGAGCGTGATGATCTCATTAAAAAACATATGGTATACTTCCTGAGGATAACGTTTTCCCTTCAATCTGCA---------------------------------------------------------------------------------------------------------------------------------------------TGCAGCTATATTATTTGTATAGTGGGGAATTATATCTGGAGGCAACCATTGCAAGGCCAATGCTGCAATATTTTGTCTAAATTGTTGGCTGCTTTCAATGCAAGCTCCTCTACAGAAATAGTTACCGCTCTTGGCAAGCAGCTTCAGCTTTTAGTTCCAAAATTGGTCACTTGTTGCCTACCTAATAAAAAAGAAGGAAGAAGCGCTATTGCAGATTCATCGAGAGTTCTATCTTTGCTTCGTCAGTTGACAGTGGATGCTGATCCATTGCTTTATGATTACATAAGAGATTTGGAACCACTTCCTGATATTGATTGCTTGAAAGATATACAAGTGTTCCATTCTTCACTTTCTGACTCCTATGCTTCAAGAGATCAGTTTTTAAAGTTTGTTAACAGGGCTCGTCATTTGCCTCCAGAACTATTTTTGTTGAGTCTTCGTATGCATCACAAGAAGTTATTATTGGGAGACATCATCTGTAGAGGCGACGTATCTGTGGATGATACAGATATAGTTAGCTGCTGGCACAGCGACCCAGATGTCGTTTCTGCTGTATGGACTCTTGTCGACCTTTGTAGCTCATCATCTGTAGCCAATGAAGCTTCTTCGGTTCTTGCTGATTTTATCTCTAGGGCTGGTATATCTGATGCACATCAAGTAATATTCCAAGTGCCAAATCTTACTCAAAAACATCCCTTACAACTGCGCAGTCATTGTACTTCCAAGGAGGATAAATTGTTCTCAGACTATGGTATTTCTGATGATATCTTGGTTGGGCTTCTGAAACTTTTGAAGACTTATTTATCAGATGAGTCTGTTGAAATAATAGATGTTACTTCACGAACATTAAGGTCGATAGTTTCACTTGAAGATTCAGACATCTGGCAAACTGATGGTCGGACTTACGAGCAATGGTTGTGCACCCTAGCGAGCTCACTCATTTGTCATTGCAATGACATCATCTTGAGACTTTGCAGAAATCTTGTTTTCCTCAAAGTTGAGGCTGCTGAGCTTTTGCTTGCAAGTGCTCTCGTGGACATTGCTGGAAATGTGGATTCTAATAACAGCATATGCCTATTAATTTCAACAAAGGTTGAGAAAATAATTTTTTGTGACTCCAATCATTTGATGAAATCAGTTAATCTGTTTTTGGATGCACTGAATGTTATCAGAACTTTTCATGTTGCTGAAAAAGCCAGAACTTGCCCTTCTAATACTCTCAAGTCTTTGCAGCGTTGCTCATGTGACTTTGCTACACTAATGTATGTTGAACTTTGGTGTGAGGAACAATTCAATAGGCTGGCATTAGGACCTCCAGATTTTTCGCAGGAAGAGTCGTTGCCACTGCATATTGATCTATTGGTTGCTGCATTTACTCACATAAATGAACCGGACAGCATTTATGGAATCACACTGGCCAACGAGATAACTTCTCAAATCACCAGATATGAGCATGAGGGTGATTGGAGTAGTGCTCTTGAATACTATGATTTACTTGTGAGATCAACTCCAAAGGAGAACCTTGGCAATTTGGTTGGGACAGCGCTGACTGGACCATCAGCTGTGTCTTCTAAAGCAGAAGAGAAGATGCTGAACTGGAAAATGCACAAAGGCCTGATGAGATCTTTGCAGAAAACTGGATGTAGTCATGTGCTTGATTTCTACTGCCAAGGTTTAACCAACCAAAAAGCTTGTCTTCAACAGGATTCAGACTTCATTGATATACAATATGAAGCTGCTTGGAGGGCAGGAAATTGGGATTTCTCTTTTTTCATTCCATATTCTTCTCAGTCTTCAACGCATTCCCGAAGTTACTGTCTTTTCAATGAAAATTTGCACAGTTGCTTAAGAGCTCTGCAGAATGGTGATTCTGAGGAGTTCCATGTGAAACTATCTCACTCCAAGATGGATCTTGTGTTGGCTCTTTCGAATGCTAGCAAGGAGAGCACAAAATACATCCATTCTACAGTTCTCAAATTACAGATGCTAGATCATCTTGCTATGGTTTGGGACCTACGCTGGAGTTTTTGTCCCAATCAAACGTCAAAATCTTATGTTGGAACCGAGGAATTTTCTCCCGTGCCTATTGTTCCTACAATGAATCAGTTGAAGTTGCTGAATAGAGAGTGGAAATTCATCCTGTGTCAAACAGAACGTAACCTTGATCTGTTTGAACCTTTTCTAGCATTCAGACGCGCCCTCCTTAAGATTTTAAGTTGTGAAGAACATCTCGTAGAACATTTATTTCAATCTGCTTCTGCACTCCGGAAGGGATTAAGGTTTTCTTTGGCTGCGGCTGCTTTATTTGAACTCAAAGAACTTTGTTGTCACAGAGATCAGCAAGCTATGCCAAATACTTATTTCCTGTCAAAGCTTGAAGAAGCTAAACTGCTGAGAGCTCAAGGGCAGCATGATATGGCTATTAGCCTTGGGAAATACATACTGCAGAACCACCCTGATAAGAAAGATATATCAGATGCCTACCGATTAGTTGGCAAGTGGTTGGCTGAAACAAGATCGAGCAACTCAAGGACTATCATTGAGGACTACTTAAGACATTCCGTAGATCTTACTGAGTCTCACAAGAGCTCAGGAAAAAGGTACATGTCCAGGCAGTGTCGAACATATTTCCATCTAGCACATTATACAGATGGTTTATTCAAAAGCTACGAGGAAAGACTTTCATCCAGTGAATGGCAAGCAGCTCTGCGACTAAGGAAATGCAAGACTAGGGAGTTGGAAACATTGATTAAAAGACTCAAAAGTTCATCCAAGTGTGAAAAGACTGATTACTCAGTAAAAATCCAAGAGTTGCAGAAACAACTTGCACTTGACAGAGAAGAAGCACAGAAGATTCAGGGTTTTCCGGATGGTCTCACTGTGGTTTAGTCTTTTCTCAAGAGAGCAAGTTGTGAAAGCAATGGTTAAAACAACAAAAGAGGTCCAAACCTACAAGTTCATACCATTGGTCTATCAAATTGCTTCTAGACTTGGAAGCTCAAAAGATGCTCAGGGCTCAACAAAATTCCAGAATGCATTAGCTTCTCTCCTGAAGAAAATGGCCATTGATCATCCATATCATACAATATTTCAGCTTTTTGCCCTAGCAAATGGTGACCGCGTCAAAGACAAGCAAAGGAGTAGAAGTTCTTTTGTTGTAGATATGGACAAGAAGCTTGCTGCTGAAAATCTATTAAAGGAGCTATGTTCTTGTCATGGAGGGAATTAATGCTCCCAAAGTTATTGAATGTATTGGCTCAGATGGTAACAAATACCGCCAACTTGCAAAATCTGGAAATGATGACCTGCGACAAGATGCTGTGATGGAGCAATTTTTCAGTTTGGTAAATATGTTCTTGCAAAATCACAGAGATACTTCTGAAAGGAGATTGAGAATCCGTACATACAAGGTTGTTCCCTTCACCCCAAGTGCCGGTGTTGTTGAATGGGTAAATGGGACTGTTCCGCTTGGTGAATATCTCTTAGGGAGCACTAGAAGTGGTGGAGCACATGGACGATATGGAACTGGAGACTGGACATTTCTTCAATGCAGAGAGCACATGATGAGTGAAAAAGACAAGAGGAGGGCGTTTCTCAAAGTCTGCAACAACTTTAGGCCTGTGATGCACAACTTCTTTCTTGAGGGATTCTTGCAGCCTGCAGATTGGTTCCAAAGTAGACTTGCTTACACAAGAAGTGTGGCAGCGAGTTCAATGGTAGGATATATTGTGGGTCTTGGAGATCGTCATTCCATGAATATTCTCATTGATCAACACACAGCCGAGGTTGTACACATCGATCTTGGTGTTGCATTTGAACAGGGTCTTATGCTTAAAACGCCTGAACGGGTTCCATTTCGGCTTACGAGGGACATTATAGATGGCATGGGTGTTACTGGTATTGAAGGTGTATTTAGAAGATGTTGTGAGAAAACTCTTTCTGTCATGAGGGCAAATAAAGAGGCATTGCTCACCATTATTGAAGTCTTCATCCATGACCCTCTATATAAATGGGCCCTTTCACCACTGAAAGCTTTACAGCGTCAAAAGGAAACTGATGACAGTGACTCATGCTTGGACGACTCCCAAGAGGCTTATGAGGGCAATAAGGATGCAGCCCGTGCTATACTCCGTGTTAAACAGAAGTTGGACGGATATGAGGATGGCGAAATGAGAAGCATACAGGGCCAGGTAAGTGACCCTCTTGGTGATGCCAACGCTTGTGAAAGAAACTGTGTTAAGATGCTTGTACTCTATCCATGCAAATCACTTAAACAATTTTTATGTTTGCCTTTAGGTCCAACAACTCATACAGGAAGAACAGCATTAGCGTTAGCTTGCTCGCGTCTACCGTCTATCAAGATGTGCGCTTCTCCGGCTGCGCCCGCAGAGTCGAAGAAGACCGTTTGGGTATGGACCGAGAACCGGCAGGTGATGACAGCTGCCGTGGAGAGGGGTTGGAGCACTTTCCTCTTTGGATCCAAAGATCTCGGCAAGGACTGGTCATCAACTGCTCACATCCATCCTCTCTTTATTAATGGCCTGGAGATTTTCGACGAGGAGAATCGGAAGGTTGCTGTAATTTCTGAAGTCTCTTCCCCAAGAGATCTGGAACTCGTACAACCAGACAATGTGGAAGTAGAGAACACTGTGATAGACTTTCGAGGTGATTGGCAGGTTATACCGGCAGAAAATATAGTTGCTGCTTTCCAGGGATGTAGGGGAACTGTATTGGCTGTTTCGACAAACTCAACTGAGGCTCAAGTTTTTCTTGAGGCCTTGGAGCAAGGGTTAGATGGCGTTGTACTTAAAATAGAGGACATGGATGATATTATTAAACTCAAGGGTTATTTTGACAGAAGGAATGAGGCAAAGAGTCAATTACTGTTGACAAAGGCTACTGTATCAAAGGTTGAAGTTGTTGGTATGGGTGATCGTGTTTGTGTGGATCTTTGCAGTATCATGCGACCCGGTGAAGGCCTTCTGGTTGGCTCCTATGCAAGAGGAATGTTCCTTGTTCACTCTGAATGCTTGGAGACAAACTACATTGCAAGCAGGCCTTTCAGGGTCAATGCGGGGCCTGTGCATGCATATGTTGCAGTCCCTGGGGACAAAACTAGCTACCTCTCGGAGCTGCGATCAGGTAGGGAAGTAATCATTGTTGATCAAAATGGATTGTGGCGTACTGCAATTGTCGGCCGTGTGAAGATTGAATCAAGGCCTCTCATCCTTGTGGAAGCAAAGGAGAATTCTGGAGGTGATACATATAGCATTTTCCTGCAAAATGCAGAGACAGTTGCACTTATCACTCCTGACAGAGGATCTAGTGGAACTAGTGGCATTCCTGTGACTTCACTGAAAGTTGGTGATGAAGTTTTGGTGAGGAAGCAGAGCGGTGCCCGTCACACTGGAATAGAGATTCAAGAGTTTATTGTTGAGAAACTCCCGAAGCCACCATTCCTCTTCTCGCCACCGCAGCAACCTCCTCTCCATCTCTCCCTCCTCCTCCGCCAGCCGCGGCCGGGGCCGCTGCGACCCCTCCACTCCTCGTCGTCCCCACCGCCGGACGCCTCCCCCTCGCCGCCGTCGTCGAGGGAGGAGGCCGTCTCCCAGGCGAGGTCCTGCCTCGCCACGGCGCTGCGCAAGCCGCTCAACAACTCGGTCCCGCTCCGGAAGCTTAAGAAGCAGCGACAGCCCCGGTTCCGCTCTGAGATCCCCGTCGTCGACGACTCGCCGGGCTCCCTCGCGCGCCTTGCGTTCGACGTCTTCTCGGGCCTCGGCGTGTCGAGGAATGGCGCGCTGGCGAAGCTGCTGCTCGTCTGGCCCTCCTCCAAGGAGCTGGGAGTGGCCCTGCAGGAGTTCAAGAACTTGGGGGACTCGACGTCGACGACGGCGCACGCGCAGCTGAACTCGATGGCACCGGACGCGCTGAGCTCCTGCGACGCCGCCGTGTTCTTGGCTCCGGGGCGGTCACAGGTGGAGAAGATGAGGGCCGCCGCTGACGCTCTGGACCCCAAGCCGGTGGTCCTGTTCAACCCGGCGTGGAGCTTCGAGGAGGAGGAGGCGTTCGGCGCCAGCGCGAGGAGCTTCGTGGGCTCCTTCAACGTGGTGTACTCCTTCATGGGGCTGGAGGTGAGGGGCCTGCTGAGCAAGAAGAAGGGCGTGCTGCTTCGGTGCGTCGAGGGCGGACGGTTCGGCGGGGAGAGCTGGGTGCTCATGGTGGAGGACGAGGCGCCGGAGAAGGAGGGCAAGGGGGAGTTCAAGGTCGTGTCGCAGCTGAAGCGGCGGCCGACGATCGGCGAGGTGGAGACCATGCTGTACAACCTCATGGCCGCCAACTCGCCGGTGACCAAGTCGGCCAAGTTCCTCAGGGAGCTCGTGTCAAATGTGACTGGAAAAAAGGGAAAGCTCCTCCCCCACCCCCGCACTCGCCTCCTCCTCGCCACCGCCGAGCTCGCCCGCGCCGCGGCGCCGGGGTTCCCGCCCCTCCTCGTCTCCCTCCTCCGCCGCGTGCCCTTCCCCGGCGACGCCCGCCTCCTCGAGCTCCTCCACGAGCACTCCTCCTTCCTTGACGCCGAGGAGCCCCAGCTCCTCGCCTCCGCCGTCTTCGCCTTCCTCCGCCTCCTCGCCAGGAACCGCCTCACTCCGGTCTTGAGGAGTGTCGAGTGCAGGAATTGCGAAGAGTGCAAGAATGCCAAGAATCTTGAAGAGTGCAGGGAAAAGCTGGTGTCTTTCTGCGTCTCGGTGTTGCGGGATCCCTTCCAAGTGTGTACGCTGATCGGGAGGGACCTTGTGAGGTCGCTCCATGAACTGGTGCTCGTGCCGGAGTTCCAGGGGCTGTGGAAAGACTTGATATTGGGCCGTGCCGTGGACATCTGCCGGATTGGCACGCCAGGTTGGTGCACTTCCTTGGCCATATCGCCAGAGATGGAGACGCAGCTGCTGTTCATGATGAACAATGTGAAGTGGGGGGATCAGAAGAGGTACCAGCTGTGGTTTTCAAGGAAGCATCTGATGGTGCCTGGAGGGGAGGAGAGGATACCAGACATTGTTCGGTTCATATGTTGCGGGTACCACCCGGCAAACGAGATTATACAGTCTGGTGTCATTGCCCGCTGGGCAGTCATCGGTTGGTTGCTGACGAGTTGCAGCAAGAGCTATGTCCAGGCGAATGCAAAGCTGGCTCTGTTCTATGATTGGCTGTTTTTTAATGAGAGTAAGGGTAATGTCATGAATATTGAGCCCGCAATGCTCTTGATGGTGAACTCAGTATCTCAGTACACAGATATCACTAACATGCTACTTGAGTTCTTATTTCTTCTGGTTGAGAACTATGAGGTGCGGAGGAAGGAGGCAATTGGTCAGTGTGTAAGGACTGCATTTGCGGTGCTGGTGAAGAAAGGAGTGGTCCCATCATTGGAGCTGTTGACATGCTGTGAGAAGCTATCACCATTGCTGAGGCAGAAGCTTGTGGCATTTTTATCTAGTACTAGTCCTGCAGAAACTGAAGAAGCTTGCGGGAAACCAATTGATGAGGTTTCTAAGGCAACAGAATTGAATAACAGAGTTTGCTCAAACCGCCGCCAGGCCCTCCGCGGGGGCCGCCACCGGTTCGCCACGAAGCGACGGGGCAGCCCTCTCAAGTCCCTCGCCGCGGCCTCCGCCACCGTCGCCGCCTCCTTCGACCGCTCCCTCCGTTCCTGCCGCCGCCGCCTCCTCAAGGTCTTCGCCCGCCTTGCCGTCCTCGGCTCCCCGACCAAGCGCCGCGCTGTCGCCTCGGGGTTCCACCGCCTCCGCTCCTCCTCTCCCCCGCCGCCGCCTCCTTCTCCGTCGATGCAGCCTCCCCGTGCACAGGCCGTCGCCCTCCCGCCACCGTCGGAGCCGGGCAAGAAGACGCTGTTCCTGGACCTCGACGAGACGCTCATCCACTCCCAGACCGACCCGGTGCCGGCGCGCTACGACTTCACCGTGCGCCCGGTCATCGGTGACCAGGTGATCACCTTCTACGTCTCCAAACGACCGGGCGTCGAGGCCTTCCTCCGCGCCGCGGCCGAGGCCTTCGAGGTCGTCGTCTTCACCGCGGGGCTCGAGGAGTACGCCTCCCTCGTGCTCGACCGCCTCGACCCCGCGGGCGCGGTGATCGCGCACCGCCTTTACCGCGGCGCGTGCCGCGACGCCGGGGACGGGAGGCTCGTCAAGGACCTCGCGGCCACTGGCCGCGCGCTGGACCAAGCCGTAATCGTCGACGACAACCCCAACGCCTACTCCCTGCAGCCAGAGAACGCCGTCCAGGTGGCGCCATTCGTCGACGACGTCAACGACCAGGAGCTGCAGAGGGTGATGGGGTTCTTGGACGTCGCCGTGGGGTTCGACGACACCCGGGAGGCCATCAGATACTACAAGGATCTCGTCACGGCGAGCATGGCGTCCGACGAGGTCTCCCCGCCGGCGGATCGAATTCGCGCGGTCGGGGCGTGGGTCGGCGCCCTAGAGGTGGAATTGGGCGCATGGACGGTGCCGATGCTGCGGGCGGAGGTGGCGCGGCGGGCGGGGGACGTCGAGCTCGACCGCGTCGGCCTCATCTTTGGCGGCCGCGTGCTCAAGGACGATCCCCCCGCCTCGCTGCAGCAGGCCGGCCTCAAGAGCAACGCCAAGGTGCTATCCACCCTCACCTCCCCCGATCGCGGCAAGGCCATCGCCGCCGAGGCCGCCGCTGCGGCGGTCGAGGAGGAGCATGCCAGTAGGCTCGTCAGGCTTTGGGATGCTGCAAAGGCATTGTCTCAAAGGCATTCGGATGGCTCCTTTCCTGAAGAAGACTACAACTTAGATCTCGAGGATCAGAGTGGCCAGAAAGTGATGTTTGGATCTGTGGATGATATCAAGGCTTTAAAGATGGCTCTAATGCTTCATCAAAAAGCCAAAACTCTTATCAAGAAGGAAATGTATAAGGAGGCACTGGATGTGTTAATATTGGCCGAGGAAGCTTTCTCTCTCTGTAACCCTAAACTCATTGAGAGGGTTGATAATGTGCCAATGCTTCAACTAGATATAGTCTGGTGCTATTTTATGCTTCGTGATGTATCACGCTTAGAAGTCGCAGGGACTCGCCTAGAAAAGGCCCGGTTAGGATTTGAACGTTCCCATGGTAAAGATTCCACTCGCTTCAGATTACTCCAGGCTGGCCGTCATGCAGATCTTGCTATCTACGTAAGGCTGGAGCTTTTGGAAGGAGTGGTAGCATATCATAATGGTCATACGGAAAAGGCACGTGGATCTCTCAGTTCTGCGCAAGCTAAATATCTGCAGCTTCAAGTGCCAGATGAAGCTATATCAATGTTAATGGATATGGGCTACGGAGCACGAGATGCAAAAAGAGCTTTAAAGATGACTGGCTATGATATTCAATCATCTGTTGATCTCTTATGTGAGGAGCGTGACAAGAAAACTCGTAGAATAGAGCAGGACCGGGAGACGCAAAGGGAGATCATGGAACAAAAGAAATATGGTAAAACTCCAATGAACAAGGCAGTTGATATGCAGAAGTTGAAAGGCTTGACTAGTGTTGGGTTTGAGATGTATCTCGCTGCAGAAGCACTCCGCATATATGAAAATGATGCTGACAAAGCATTAGATCTTTTGACAAATCCGGAGCAAAACTGTATCTTACAAAGTAAAATTCAGTCAAGGAGGAGCCGATCATCTCGTGGATCATCGAGCTCCAGGGCAGCTGCTGCCACGACTGCTTCAGGGATCAACAATTCACAGGCTTCTGTTAACATTCCACCACATGTTCCTGATGGAAGCACAATGGAGGGAAGTCATGAGCAGCCTGTGAACGATGGAGAAGCTATGAACAATGAAGATGCTGTGAACGATGAAGAAACTGTGAACCATGATGAAGTTATGAGCGATGAAGTAGCTATGAGTGATGAAGAAGCAGATCATCATCAACCTCCAGTCAGAGACGTGCTGATGGAAAATGAGCTTGCCAATGAACTGACGGGGGATGCCTTAGATGACTATGATATTGATGTTAGCAACGAAGGGCAGGCTATAGCAGAGTACTTGAGCTTACTGGAGTCTGCTGCTAGGTCTGCACGCGCCCGCAGCCTCGCCAACTCCCTCTTCTCCCCATCCTCTGCCGACCAAGCACCTTCCCCCGACGCTCACGGCGACTGCGATCATGAGCCCACCGTCGCCGACGTCGCTGCGGCTGCATCCAAGCTCCGCGGCTCCGACGCGCGCCGCTGGTTCGCCCGCCAGATCATGCTCACCGAGTGGATGGTCGACGCCCCTCCCCACTTGGCCCGCGACTGGCATGTTTTTGCCAGGCCTGCCGGCAAACGATGCTTGGTCGTGTCGTCTAACGGCATCACAATTAGCAGGCTCCGTAACGGATCCATTCTTCACCGGTTCCCCTCTGCGCTGCCCAATGGATCAAAGAGGGACATCTCTGGCTCAGCAAGTTCCTACTCTATCCTCGATTGCATATTTCATGAGCCTGATGAAACATACTATATTGTTGATATGATTTGTTGGCGAGGCTATTCCCTGTATGATTGCACCGCCGAGTTCAGGTTTTTCTGGGTAAACTCCAAGCTCATGGAGACTTCTGCCGGTGATCCTTCATCAACATACCATCGGTATAGATTCAGTGCCGTCCCTATATATGAGTGCACACTTGAGGGTCTTCAAGCAGCTTATTCGGGAAGCACAGCATATGTCAAAGATGGTTTGCTGTTTTACAACAAGCATGCACATTATCAAGCTGGGATCACACCCCTTGCGCTAGTGTGGAAAGATGAGGCTTGCAGCCAATATGTTCTTGATACAGATAGTGAGGGACAAGTTCCAACTGATCAGCACGTTGTGTTGGAGTTGCAAGACGATGGAAAACTAATTAGTTCTGATGACCCACCAGTTGTATTTGGTAGCTTGGACAATGAATTCATTCAGAAGTCTAACCTGCGGCCAGGGAACCTTCTTCGCTTTGCTGTAAGAGATGAAAGCGTGAAACTTGTGGATGGAAAGATGGAGATAGGTGACCTGCAGTTTGTTGGAAAGCCGAATCGTGCTCGTGCTTTTGCTGACAGCCACTCGAAAGCTTTGTTCCAGTATGCTGCAAGGCATGTTCCTCTGAGAATTGAGGATCTGGTTGCCTCCGTTCAATCAAACAGTATGGAACTTGAATCTACAGATGTTGAAATGCAAGGTCTCACAGCCACTGCTGTGAAGATCGATGAACTCTTCGTTGGTGACATACAGACACAACATAAAAGCGGTAGAACCACTGTTGATGTTAAAATTGATAGTGATTCCAAAGTGACTGTGGTGCTCTTCGCAATGGGTGGGTATGGAACATACCTGGGCTTTAGGATCAAACTATCGGATGACCCTGAAGAGAAGACCAAGGCCAAAGACCTCCACCCGAAGCTCCTCGCCGGCATGTTCTTCTTCTTCGCCCTCGGTGCCACTGGTGGAATCACTGCGCTTCTGACGTCGGACAAACCCATCTTTGAAAGTCCTCATGCAGCGACTGGAATCATCGGTCTTGCACTCCTGACCATTCAGTCTGTTCTGCCAACATTGTTTGAGGGCAATCCTGGGCTTAGGACTACACATGGCCTACTCGGCAGCGGCATCATGACTCTGTTTCTAATCCATGCAGCATTCGGGCTGCAGCTTGGGCTCAGTTTTATGGCAAGCATGCAACAGGAGGATGCCGGCGAGGACATCGTCATCGTGGGCGCCGGGCTCGCCGGCCTTGCGGTGGCTCTCGGGCTACACAGGAAAGGGGTGAGGAGCTTGGTGCTGGAGTCGTCGCCGGCGCTCCGGGCATCGGGGTTCGCCTTCACGACGTGGAAGAACGCCTTCCGTGCGCTTGACGCCCTTGGTGTGGGCGACAAGATCAGGAAGCTCCACCTGCAGACTCAGGGGTTACGTGTCTTCTCTTCGTCTACTGGAGAAATAGCACAAGAATTGGATTTCACGGTGCAGGGGGAACGAGGGCCCCATCATATCCGCTGCGTCAGGCGGGACGTGCTGCTGCAATCCTTGAAGGAAGAGCTGCCGATAGGCGCCATCCGCTACTCCTCCAAGATTGTTTCCATCGACGAGGACGGCGACGTCAAGATCTTACATCTAGCTGACGGGTCAGTTCATCGAGCGAAGGTACTGATCGGATGCGACGGAATCAACTCCGTGGTTGCAAAATGGCTGGGGCTCGCGACGCCGTCCTACTCGGGGCGCTTGGCTACGAGAGGCCTCGCGCATTGCCCCGACGGACACGGCTTCGAGCCCAAGTTCTTGCAGTTCATCGGCCAAGGCTTCCGCGCAGGCTTCGTACCCTGCAACGAGATTGACATCTACTGGTTCTTCACATGGTCTCCTTCCAAAAACGATAAGGGTGCCAACGAGAGTGCTTCCAAGATGAAGCAGCACGTACTGACCAAGCTGAGGAGCTCGAAGGTGCCCGCAGAGGCTCTGGAAGTGGTCGAGAGAAGCGAGATGAGCGACGTGGTCGCCGCGCCGCTGCGGTTCCGCTCGCCGCTCTCGCTCGTATTCGCGAACATCAGCAAGGGGAACGTGTGCGTGGCCGGCGACGCGCTGCACCCGATGACGCCGGACCTGGGCCAGGGTGGCTGCTCGGCGCTGGAGGACGGCGTCATCCTCGCGAGATGCCTCGGCGAAGCAATACTTGGTGGTGGCGTGAGAGGTGGCGCGGACGAGGACAGGATTGAGGCGGGTCTGCGCCAGTATGCAGGGATCCGACGGTGGAGGAGCGTCCAGCTCATCGGAACCGCCTACGTGGTCGGCTTCATACAGCAGAGTGACAATGCGATCGTAAGCTTTCTGCGGGACAAGCTCCTAGCCGGAGTTATCGCGAGAAGGCTTCTGAAAATGGCGGACTACGACTGTGGCACACTCATGGCCGCCTCCCTCCTACCGCTCCTCCTCCTCCTCACCGCCGTCGCCCCGGCCCCCTCCTCCGCGCGCCACGTTGTCACTTTCACGCCCAGCCGCGGCGTTGCCCCTGCCTCCCTCGCCTGGGACCCCACGGCGCAGCACTTCGTCGTGGCCGGCGGCGGCGACGCCGTCCTATCCGTCTCCGACGCCGGCGTCACCGAGTCGATCGCGTCCTCCGGTGCCTCCGCCGTAACCGTCGACGACCGCCGCCGCCGCCTCATCGTGGCGTCCGCGGGTTCCGTCTCCGCCTTCGACCTGCGCTCCCCCCGCCCCCACCGCCTCCTCTTCTCCACCCCGCTCCACGACCCCGCCCCGCCAGGCGGCGTCGCCGTGGACCCGCACACCGGCGCCTCCTTCCTCACCGTGGGCACCCAAATCTACAAGCTGTCCCCCGACGGCGACCTCGTGGCGCTCCCCTCGTCGCCCGTGTACGGCTCCGAGCCCCTGTCCTCCCTCACCGCGCACGTGAGCCGCGGGTTCCTGCTCGTGGGCCAGCCCAGCACCGGCCACCTCCTTCGCGTCGACATGGAGGACGGCGCCGCGAGAACCGTGTCTGGTGCCTTCACGCCTCCCACGCCTGCCGCCGTGGCGCTGCGGAGCGACGGGACGGTGGCGGTGGGCGGGGCCGCCGCGCTGCGGCTCGTAGGGAGCAACGACGGGTGGGCGTCGTGCGCCGAGCGGGACGAGGCGGCACCGGACGGCACCGTGGCGGCGGTGGCAGTGCGGGAGCGGAAGCGGGTGTACGCGCTGGTGGAGGCGGAGATGGAGGGGAGGAGGGAGTGGCGGATCGAGGAGGTGGCGTGGAGGCAGGAAGGAGAGGAGGAGATAGTGGTGGGGCTCGTCTTCGTCGGCGCCACCCTCGCCATCTTCATGTTCTGGAGGTTCCAGATGCGGCAGCTCGCCGGCAACATGAACATAGCTTGGGCTAAGAATGTCAAGGCGAAGAGGCGGCCAGTGGTAGCATCAGCGAAGCCAGGCCTGCCATTTCGTGCGGGGGACGACAACGATGAGGCTGACAAGGAGGAAAGAGGAGAGGCAAACACCAGCTGTCCTGGAACCAAGCCACCTGATTCCGCCGTGTCACTCCAACACCTAGGGAACAAGCTAGCCGAGGAAGGGAAGTACCATGAAGCACTCAGTAAGTGGGAGGCTGCACTTAGCTTGATGCCAGATAATGCAATAATGCACGAACAGAAAGCTCAAGTTTTACTTGAATTGGGGGATGCATGGCGTGCACTGACAGCAGCAACTAGAGCAACAGAACTGGAACCATCATGGCCTGAGGCTTGGGTTACACTTGGTAGAGCACAGTTAAATTTTGGGGAACCAGATAAAGCCATTGAATCTTTTGACAAAGCATTAGCAATCAAGCCCGACTACGATGAAGCAAAAGCCGACCGTGAAACCGCAGCCCGTCTTGTAAAGAAACGAGGGCAGTTGCATTCGTCAGGTGGTCTGAGTGCTAACAAGAGACGGTTCACAGTTGGAGAGATCTCAGACAAGAAAGAGATGCAGAAAATACACCCCGACAAAAATGCGGCTTCTAGGGCCTGTCAGGACAGGCAATATATTGAGAAGCTGGAAAAAGAGCTGAGGAATTGCTATCAGGAAATTGACTATTTGCGGGATCAGTTAAATATCCGGAATGTTGAAGCAAACATCATGGGAGAGCATATTCACAGCCTTGAACTGAAGCTAACTGAACTTGAGAAGTTCCCTGAAAGAGTGAGAGTTATGGACAATGACCTGATACGGTCTGATTCTCAGTGCTGGCTTCTGATGGAAGAAGTCCGATGTAAAGAAGAGGAGTTGCAAAAGGCAGTCTTACAAATAGGCAAGCTTGAAAGCGCAACTTTAGATTCCCAATGTGAAATAGAGAGCTTAAAACTTGATGTGACCACACTTGAGCAGAGACTATTTGATGCTGAGCGCTTTGGCCAGCATGCTGCCGAGCAAAAAGCTAGAATGGAGAAACGATTGAAAGAATATGAGCTCCAGATGCAAGAGGTGCATAAGACTATTGATCATCTTGGACTTGAGAATAAACAACTGAAAGAGTTGTTGCCTAGAAGAGCTCCTAAACAATGCCCTTCTGCAGCTGGGGAGCAACTTGACAAAACATTGGAGAATGATGCTCATGCAGACTATGAAAGGGATAACACAATTCTTGAAAAGATGGCAAAGCAAAATGAAGAATCTGAACTTCTAATTGAGCAGCTCAAGGAAGAACTTCGAGAACAAAAACTGAAGGCGAAAGAGGATGCTGAAGATCTCACTCAAGAAATGGCTGAACTGAGGTACCAGATAACTGGCATGCTTGAGGAAGAATACAAGCGTCGATCTTGCATTGAGCAGGCAGCTATTCAACAAATTCAGGACCTGGAGGCTCAGGTCTCCAAAGAGCAGAGGAAATTGAATGGAGCACTAAGGCAACTGCAGGAATCTCATCAATTAGCCAACACACAAGCTATGGAGATTAAGAAATTGAAGGATGTTTTAGGGAGGTTTAATTCCGCAGTGAACCTTGGCACAGTTTGCAGATCTTGCTCTTGCGGGTTTTGTGCAATGTTGCTAGAGTTGTCCAATTGCTCAATTGAAGGATCAGTTGGTGTCGGATCTTCCAATGTTAATCACGTTGGTGAGAATTCACAGAACTAAGCGCTACTAGAGTGGCGTCCTGATGAAGCTTCAGATGGTGATGCCGGCATGGATCCCCTCGCCGTCCTCCGGGACTACGCCGCCCGCGGCGACCTCGACAAGATCATCTTCTCCGGCGACGACATCCTCTTCGGCTCCGACTACTCCTTCCTCGCCACCACGCCCACCGCCTTCACCTCCAAACAGTCCGGCCGCCCCTACCCGCTTTCCGCCGCCGTCTTCCTCGCGCAGCACAACGACCTCAAGCACACCGATTTCATCCAGGCCGCCCGCCTCCGCCGCATCCCGCCCGTCTCCCTACCCGACCGCAAGACCTTCCTTGACTTCCTCCGCTTCGGCCACCACTCCCTCCCCTCCGATCCGCTCCTCCCCTCCTCCCTCCCTTCCTTCCCGCAGGAGCCCCAGCCCCCGCCGCCCGACGACACCCCCGCCGACGAGGCCTCCCCTGGCGCCCTCATCCGCTCCCTCGAGCGACCCCTCAAGGACCGCAACGCCCTCCTCGACGCCCGCGGGCGCGACTTCCTCGCCGTGCTCCAGAACGCCGTGCGCCGCGAGGACGAGCGCAAGCGCAACAAGGACAGCGCGCCCTCCTCCGCCCGCCACGAGCCCTCCGCTGCCGCCGTCGCCCTGGCCAAGCCCAAGGTCGACAAGGCCCTCGGCGACGGGTTCGTGCCCATCATACTGGTGCCCAGCGCGTCGCAGACGCTTATAACGATCTACAACGTGAGGGAGTTCCTGGAGGACGGCGTGTTCGTGCCCAGCGAGGAGAGGGTGCGGGCGATGAAGGGGAGCGGGAAGCCCGAGTGCGTCACGGTGCAGAAGAAGCTGATTCGCGGGGATAGGGCCGGCGCAGCTGGGGGTGCGGCGGCGTTCGAGGTAAGGGACAAGCCGGCTTCACTCAAGGCGGACGATTGGGCGCGGGTGGTGGCTGTGTTTGTGCTGGGCAAGGAGTGGCAGTTCAAGGACTGGCCCTTCAAGGATCATGTAGAGATCTTCAACAAGGGTATGGTTGGTGGCGTCAACACCTCCTCGTTGAACCTCCCAACCCTGCAAAAACTCTCAAATCCTAAGAAACCGTGCGCTTCCACTTCAATACCGAAACCTTTTCATCCCCGACACAACAATAAATACGCGGTCTCGGTAGCATGCACCGGCCAAGGCGAGCAGCAATCCCCTCCAGTCGTCGCGGCGCCGCAGGCCCGGCCCGACGCGTTTACCGTCGAGTTCCGGACGCGGGACGGCTGCCGTCTCGGCATCTCTAGGTACCCGGACTTCACGTACAATGCCCAGGGCGGACGTGGCGTGGGCGCGGGACATGGCGCGAGCGGCAAGGATGGCACGGTACTTGTCGATTTCGACTTGGCAAACCTGTACATCCCGGCGATGTCCGGCGCGACGACCAAGTTCCTCGGGCTGCCGCTGCCACCGTTCCTCAAGATCGACATCTTGCCCGAGGCTCTCGGGGGAAGCATCGACCGAACGAGTGGTCAGGTTGAACTGAAGTTCAGGTCGAGGTTCTGTTTCTCGGTTGGGAGCATCTACAAAGCGCCGCCGTTGTTCGTCGACACAACACTGACCTCGGAGGAGTCCAGTGGAGCCATAAGGAGCGGAACTGGAGAAAGATTGGACGGTGAAGGGAGATGTAAGCTGGTCGGGGTGGCCGTCGTCGACCCCATCGACGACATATTCATGAACACCTTCCTCAGCCTGCCCGCCGAGTGCATTGCTTACTTGAATGCCACCATCTCCATCACCAGCCCTACC---------------------------------------------------------------------------------------------------------------------------------------------------------------------------------------------------------------------------------------------------------------------------------------------------------------------------------------------------------------------------------------------------------------------------------------------------------------------------------------------------------------------------------------------------------------------------------------------------------------------------------------------------------------------------------------------------------------------------------------------------------------------------------------------------------------------------------------------------------------------------------------------------------------------------------------------------------------------------------------------------------------------------------------------------------------------------------------------------------------------------------------------------------------------------------------------------------------------------TTCACTGAAGTTACGGATGCGCCGAGGTTGTCGCTGCTCCGGGTGAAGGCCGCCTCCGAGGACACCTCGACTTCCGCGAGCGGCGACGAGCTCATCGCCGACCTCAAAGCAAAGTGGGAAGAGGTCGAGGACAAGCCCACCGTCCTCCTCTACGGCGGCGGCGCCGTCATCGCCCTCTGGCTGACCACCGTAATCGTGGGAGCCATCAACTCCGTGCCGTTGCTCCCCAAGATCCTGGAGCTTGTTGGGCTCGGGTACACCGGGTGGTTCGTGTACCGCTACCTCCTCTTCAAGGAAAGTAGAAAAGAGTTGGTCAGCGACATTGAGACCTTGAAGAAAAAGATTACTGGAACAGAA------------------------------------------------------------CCCCTCGCCGCCGCCCGCCGCCGGAGCTCGATCGCCGCCGCTGGGATGGCCGGAGCCTCCGCCGCACAGATCGGCGGATTCCTCTCCAAGAAGCCCTACGCGCCGCCATCCTGGGCCTCGCACCTCTCCCCCGCGCCTTCCCATACCTTCTCCCTCGGCCACTTCCCAACACCGATTCACAAGTGGAACCTGCCCAATTTGCCGGAAGGCACGGAAGTATGGATCAAGCGAGACGACCTGTCAGGCATGCAGCTGAGCGGTAACAAGGTCCGGAAGCTCGAGTTTCTGATGGCAGATGCCGTCACGCAGGGCGCTGACTGTGTTATCACTGTTGGTGGTATCCAGAGCAACCATTGCCGTGCGACAGCAGTGGCTGCTAAGTATCTTAATCTGGATTGCTATCTGATACTGCGTACCTCCAAGCTACTTGTGGATAATGACCCTGGTTTGGTTGGCAATCTCCTTGTTGAGAGACTGGTGGGAGCACATATTGATCTTGTGTCCAAAGAAGAGTATGGAAAAATTGGCAGTGTGGCTTTAGCTGATGTGCTGAAAAAGAGGCTTTTGGAAGAAGGGCGGAAGCCATGTGTGATTCCTGTTGGTGGATCAAACTCACTGGGAGTTTGGGGATACATTGAAGCAATAAGGGAGATTGACCAGCAAATTCAGCTATCTGGTGATGTTCAGTTTGATGATATTGTTGTTGCATGTGGCAGTGGTGGTACCATTGCTGGTCTTGCTTTAGGATCAAGATTGAGTAGCTTAAAGGCAAAAGTCCATGCATTCTCTGTTTGTGATGACCCTGGATACTTCTACGACTATGCTCAAGGCCTGATTGATGGACTTAAATCTGGTTTGGATTCACTTGATATAGTCAGCATTGAAAATGCTAAGGGCTTAGGTTATGCCATGAACACAGCCGAGGAGCTTAAGTTTGTTAAAGATATAGCTGCAGCAACAGGCATTGTGCTTGATCCAGTCTACAGTGGGAAGGCAGCATATGGAATGCTGAAAGACATGACTGACAATCCAGCCAAGTGGAAAGGGCGAAAAATCCTCTTTATTCACACTGGTGGCCTTCTTGGGTTGTATGATAAGGTTGATCAGTTGTCATCTTTGGCTGGGAGCTGGCGCAGAATGGAGCTTGAAGAATCTTTCCCACGCAAAGATGGCACTGGTAAGATGTTCATGGAGCTGGAGGCGGCGACCCGGGCCTTCCACCTCTGGTTCCGCGGGCTGCGGGCGCTGCGCCGCGACCTCCGGTCTGCCCGCTGGGCCGACGACCCGGCCCAGCTCGGCACGCTGGTGGGCCGCTTCGTGGCCCACTTCGAGGACTACTGCGCTGCGCGGGCCGAGCTGGACCCGGTCTGGACGCTGTCCGCGCCGTGGGCGAGCCCCGTGGAGCGCGGCGCCGCTTATTGGCTCGCCGGGTGGCGGCCGACCACGCTGGTCCACCTGCTCTACACCGAGTCGGGCCGCCGGTTCGAGGCGCAGCTCCCCGACCTGCTCCTGGGCGTGCGGTCGGGCAACCTCGGCGACCTCAGCCCGGCGCAGCTGGCCCAGATCGACGAGATGCAGCTGCGGACCGTGGCCGAGGAGGACCGGCTGTCGCGGGAGATGGCGCAGGTGCAGGAGGGCCACGGCGTGGTGGCGGCCGGCGAGGAGCTGGACGTCGACGGGCTGGTGGGTCGGGTCAGGGGGGTGCTCGGCAGGGCGGACGCGCTGCGGCTGCGCACGATGAAGCACGCGGTGGAGATCCTTGAGCCGGCGCAGGCGGCCGAGCTGCTCGTCGCCGCCGCAGACATGGAGATCGGGCTCCGAGAGTTCGGGCTCAAGTACGGCCCGGGCCGCGACGCGATGGCATCACCGAATAACAGAGCGCTGGAGCGGTACAAGAGCGCCATCACGACGGCCACGTCCGTCGTGGGCGCGGCCCTGCTGCTGCGGCGGGTCGTCGCCGACGTCCTCCCCGACACGGCCCTCGGAGCGCTGCTCCTCCTGCCGCCCGCCTCCGCCCGGCGCCACTCCGTGTTCATCGAGGAGTTCGACGGCGCCTTCTACAACCGCGTCTTCCTCTCGGCCAAGGCGTACGTCTCCACGCTCCTCGCCGCGGCGCCCGTGCCGCTGATGAAGGCCAGCCTGCCGCGCGGCGCCGGCGCGGAGCACATCCTGCTCGCCATGCGCCCCGGCACGGCGGTCGTCGACGTGTTCAACGGGGCGGAGCTCACGTGGCGCCTGAGCACCCACGGCGGGGCCGGCAGGCGCCGGGCGGGGGAGGACGCGCGCGAGGTGTTCAAGCTCAGCTTCGACGGGCGGCACAAGGACATGGTCCTCGGCGCCTACCTGCCGGCCGTCATGGCCCGCGCCGAGGCCATGTCCCAGGGGCAGAGGCAGGCCAGGCTCTACAGCAACGAGTGGAGCAAGTGGCGGCCCGTGAGGATCCGCAACGCCTCGACGTTCGCGACGCTGGCCATGGACGCCGCGTTGCGGGAGGCCGTGGTGGACGACCTGGACAGGTTCTTGAGCCGGAAGGAGTACTTCGAGCGGACGGGGAGGGCGTGGAAGAGAGGGTACCTCGTCCACGGGCCGCCCGGGACCGGCAAGTCCAGCCTTGTCGCCGCGATCTCCAACCACGTACGTTTCGACGTGTACGACCTCGACCTCCGCGGCGTCCGGTCCAACACCGAGCTGAGGAAACTGCTGATTCGGATGAAGAACAGGTCCATACTGTTGATCGAGGATGTCGACTGCGCCGTGACGGCTGCGCCGCGGAGTGAAGCGGATGGAGGCTCCGACGGGAGCAGCCCGGCTTCAAAGAATCACAAGGTCACACTGTCCGGGCTGCTCAACATGGTGGACGGCCTCTGGTCCAGCAGCAGCCACGAGCGCATCATCATCTTCACGACGAACCACATGGACCGGCTCGACCCGGCGCTGCTCCGTCCCGGCCGGATGGACATGCACGTCCACATGGGCTACTGCGGCTTCGGCGCCTTCAAGGAGCTCGCGGCCAACTACCACGGCGTCGACGACCACCACCCGCTCTTCCCCGAGATCGAAGCGCTGCTGCGGGAGGTGGAGGTGGCGCCGGCGGAGGTCGCGGAGAAGCTGCTGATGACCGACGACGCCGATGTCGCCGTTGAGATGGCCGCGAAGCTGCTGAGAGATCGGAAGGCGGGGACTGGGGAAGATGGCGGGTACATAAAACAGAAGCTGCACGTGGGGCCCAGGCGTCCGCGACGGCCCACGCCTGTGCCGGCGCCGGCGCCTCGCCAAGGCGTCGTGGGTGCTGCAAGACGGGTGGTTTTTGACGAGGAAATGGGTGGTGCCTCTCGAGGCCAGGGACGTGGATCAGGATCAGGGCGGCGTGGCCGAGGTGGAGTGCGCGGACGAGGACGGGGACGGCGACCTCCCGCGCCCATTCTGCGCCGCCTCATCCCCGCCCTCGCTTCCTCCGGCCTCGCCGCCGCCGCCATCCGCTTCCGCCCCGCCCCGCGTGACCCACTATCCCTCAACTCCCTGCTCCTCTCCTACTGCACCCTCCGCCTGCTTCCTCCCGCGCTGAGCCTCCTCCGCTCCTCCAAGCCCTCGGAGATAGACACCGTCAGCTACAACACCGTGCTCGCGGGCCTCTCCGAGCAGGGCCACGGAGGCCTCTCCACGGCCCTGCTCGCCGAGATGTGCAAGCGCGGCGTGCCGTTCGACGCGGTCACCGTCAACACGGTGCTCGCGGGGCTGTGCCGGGATGGTCAGGTACAGAAAGCGGCGGCCTTAGCTGAGATGCTGCTGAGAGGCGGAGGAATCGACAGCTTGGATGTCGTGGGCTGGAATACTCTGATCGATGGACACTGTAAAGTCCAGGACATGTCGGCGGCATTGGCAGTGGCCGAGAGGATGAGGACACAAGGGGTGGCACTCGATGTGGTGGCGTACAACAGCTTGGTTGCTGGCCTCTGCCACGCTGGCGAGGTCGATGCTGCATGGGACATGTTGGAGACGATGAAGGGGGATGGGGTGGAGCCGAATGTGGTCACGCACACGGCCTTCATTGCGGAGTATTGTAGGAGGAAGGGGATTGAGGATGCATTCAATCTGTATGAGGGAATGGTGAGGATGGGCGTGCTGCCAGATGTGGTCACGCTCACTGCTCTCGTGGACGGGCTTTGTAAGGTCGGGCGTTTCGCGGAGGTGTATGCGCTTTTCAGGGAGATGGAGAAGATCGGAGCTGCGCCTAACCATGCCACCTATTGTACGCTTATTGATTCATTGGTGAAGGCACAGAGGGGCAAGGAGTCACTCGGTCTATTGGGGGAGATGGTAAAGAGAGGTGTGGTCATGGATTTGGTCATGTATACAGCTTTGATGGACTGGTTGGGCAAGGAAGGGAAGGTTGATGAAGCGAAGGACATGTTTCAGTGCGCTCTATCAGATAATCTTACCCCCAATAGTGTTACTTACACAGTACTGATCGATGCACTCTGCAAAACTGGCAATGTTGACGGGGCAGAGCAGGTATTGCTGGAAATGAAGGGGAAATCTATCACTCCAAATGTTGTTACATTCTCATCGATCATCAATGGCCTTGTTAAAAGAGGATGGCTTGACAAAGCCACTGATTACATGAGGAAGATGAAGGAAAGGGGCGTTGACCCAAATGTTGTGACCTTTGGAACACTTATCGATGGCTTCTTCAAGTGCCAAGGTCAAGGTGCAGCTCTTGACATGTACCATGAACTGTTGTGTGAGGGTGTGAAATTAAATAAATTTGTTGTTGACTCACTGGTGAATGGTTTAAGAAAGAACGGAAAAATAGAGGAAGCTGAAGCATTTTTTAAAGATATGAATGAACGTGGCATGTTGCTAGACCACGTAAATTATACCACTTTAATAGATGGGCTTTTTAAAACAGGCAACATGCCAGCTGCTTTTAAGGTTGGTCAGGAGTTGACGGAGAGAAACTTGTTGCCTGATACTGTTGTCTATAATGTGTTTGTCAATTGCCTTTGCATGCTTGGGAAATCTAAGGAAGCGAAATCATTTTTGAGTGAGATGAGAAATACAGGCTTAAAACCTGATCAAGCGACATATAACACTATGATCGCTGCACAGTGCAGGGAAGGAAAGACCACCAAAGCTCTAAAACTCCTTGATGAAATGAAGAGGAGTTCCATTAAGCCTAATCTCATCACATACAATACCCTTGCTGCGGGTCTTTTTGAGGCTAGGGCTGTGGAAAAGGCGAAGTATTTGTTAAATGAGATGGCTTCTTCTGGATTCTCTCCGACCTCTCTGACTTATCGAAGGGTGCTTCAAGCTTGCTCTCAAAGCAGGAGATTGGATGTGGTTTTGGAAATTCATGAATGGATGATGAATGCTGGGCTTCATGCTGATATCACTGTCTATAATACACTTATGCATGTTTTGTGTTACCATGGAATGACAAGGAAAGCCACAGTTGTGTTGGAAGAAATGTCAGGGAGAGGAATTTCCCCAGACACCATCACATTTAATGTTCTAATTCTTGGTCACTGCAAGAGCGGCCATCTAGACAATGCATTTGCTACATATGATCAGATGCTTCACCAAGGGGTCCCACCGAACATAGCTACTTTCAACACGCTTCTGGGTGGTCTTGAGTCTGCTGGAAGAATTGGAGAAGCAGACACCGTGCTCATTGAGATGAAGAAAAGGGGCATTGAGACCAGTAATCTCACTTATGACATACTGGTTACAGGATATGGAAAACAAAGCAACAAAGTCGAAACAGTGAGACTTTATTGCGAGATGGTGAGTAAAGGCTTTCTTCCAAAAGTGAGCACGTATAATGCACTCATAAGTGACTTTGCTAAGGCGGGAATGATGAATCAAGCTAGAGAGTTATTCAACGAAATGCAAAACAGAGGTGTTCTGCCCACGCCCTGCACTTATGATATTCTTGTGAGTGGATGGTCAAAATTTGGAAATGGAACTGAGGTGAGAAAATTTCTCAAAGATATGAAAGAAAAAGGATTTAGTCCATCTAAAGGCACTCTTAGTTCTATATGCAGAGCATTTTCAAAACCAGGGATGAAATGGGAAGCTCGGCGTTTACTTAAAAACCTTTATAAAGTTTTATTTGAAGTCCCCCTTGATGGGAAGGAAGCATCCCTAAGATACAGCTCTGCTCTTGTTCAAGGAGCTACCAACGTTTTTTGGTATGATGTCAACATAAAAACTCGGAACTGTTGTTGACTATAAGTCATTAACTCAAGCTATGTTCTTGCTGTTCTATGATCAG---------------------GGTAGGTTCCTTTTCTCCATAATCTCTGATTTTTTGCTGTTCCATGTGCA-GATCACTTGCTTGCAAGTTTCCTTGAGCATTTCCCTACTTTTCCAAATTCTTTCTTGGTTGGTGGCCCTGCAGATTACTTTGTGATTGAACTCACTGATCAGCTCCAGAAGCTAAAAGTGGAGCCAGTGCTGCTGCACTACTTTTCCCGCATTACCATCCTTCAAGGCTTGGAATTGAGGATGAGTACAAGCACCAGACTAAAGGCGTGCCTGTACAGCTTCACTTCTCCTGGAGGCCCTACCTACCCAACACGAGCCGTACGGCACACAGCCTGGAATATGTTGGATTTGCTTTTCCCTTTTTGTCTGGCTGCAGGTCGGTCGCTATCCAAGGCACGTGATAAGCCTGTTCTTCCGGCTGCTCTATCCGTGGTACTGGCCTTCCTCTTGCTGGAACTTCATCATGACTTGTGTTAAAACCATCTACTACTACATCCTGAATCGGCTTCTCTCAAGCTGGGAGAACATGCGGAGGCCCAACCACCAAAGGATGCACAG--------------------------------------------------------------------ACTAGAAAACTGTCTTCAGGTGCTGTTGTGGCGGCAAAACCACAATTGGTTGCCATTCGTGAACGAGTTAGAAGTGACACAAATGGTGCCAACCCTCCAGGTTCTGCCCAAGGAAAGAGAACAATAGGTGCTGCAAATCCTGGGCCAGAAGATGCGGCCGAGCTTCTAAGAATGTGTCTCCAATGTGGTATACCAAAGACCTATTCACACGCTCGAGGTATGGTGTGCCCTGTTTGCAACGATAGACCAGAGCAGACAAAAGAGCCAGAAAAGAAGAAGGGTTCTGCCATCAAAGACAAGGAGAAGATCAAGAGGATGCGGGGGCAATCGTCACACGCTTCATGGAAGAGCGAAACTGAGATGGCTCTGCGGCAGCAATTTGACATGATCTCGCTTGCTGTTCCAGCCTTTTACTCTCTGGGCACACGGATTTCTAGTGCCACGAACACGTGGGCGTCTTCCCAATGCGCGTGCGTGCCCGGCCGCCATGGAGTGGAGCAGCCTCAGGTTGTGGAGATTGAGCGGACGGCGCTGGAAGAGGCGCCAAGATTCAGGTGGGATGGGTTCGGGTCCGACTTGTCCGAGCCCCAGAAGGAGGCGATTCGCGGGCTGTCTCCCAAGTTGCCCGGTCGCTGCAAGGCCCTGATGACGCGCATCGTGTGCCTTTCTCCTCAAGATGAGAATCTTGGTGCGCTTCTTGCGTTTTGGGTGAAAGCCATGAAGCCCAAGAGGGCCGACTGGTTGCTGGTTCTCAAGGAGCTGAAGGCCATGGAGAGCCCACTTCTTTCTGAGGTATTGGAGTATGCATTGCTGGAGGATTCTTTTGAAGCTAATGTCCGCGACTACACCAAATTGATCCACATCTATGGCAAGCAAAAGCTGTTGCAGAAAGCTGAGAATGCATTCCATGCCATGAAAGGCAGAGGTTTCCCCTGTGATCAGGTTATGTTGACTGTACTGATGGATATGTACAGTAAGGCCGGCGACCTCACTCGCACAAAGGAAATATTTGAAGAAATTGTATTGCTTGGCCTACCGCTGGATAAGCGTGCGTATGGTTCAATGACCATGGCTTATATCAGGGCTGACATGTTAGACAAAGCAGAAGATTTAACCAACCAAATGGACGATCAGCAGATCTTCGCAGGAAAGGAAGTGTACAAAGCATTGCTGAGAGCCTACTCATACAAAGGCGATTCAGATGGGGCGCAACGAGTTTTCGATGCCATACAATTTGCTGGGATAGTACCCGACACAAAGATGTGCGCACTTCTGGTGAATGCTTATTGCCTTTCCTGCCAAATCGATGAAGCTGTCTGCGTAATCCAAAATATGAGAAGTGCGGGACTGAAACCATGCGACAAATGCATTGCTTTGATATTGGGCGCCTATGAGAAGGCGAACGGACTAGAAAGGGCACTGGCATTTCTGACAGAGCTTGAGGAGAACGGTGTCGTAATTGGCCAAGAGCCTTCTCAGTTGCTTGCAGGATGGTTCGGAAGGATCGGGGTAGTTCATGAAGTCGAACAGGTTCTGAAGGACATCTCAGAAGACAGGAAGAGCAAACACAGTTTTGCAGTATCTCTAGAACAGAAGGGTACTCTGCCATTTAGGCTACTGGCTGCTGGTGCTGATACTACTTACGGAGAAGAAATAATAGATCATAAATTTTTGAAGTGTGAACGTGTTACAAATGAATCTCTCGGGACTACTGATTTTTTGGAGAGAGGGACTGATAATGTAGTGTTCCGAACTTGCCCACAAGAGAGGGACAGGGTTGTATTCCAAATGGGCACGTCAGATGCCGTGAGGGCACTTAATGCTGCTCAGATTGTGTGTAATGATGTCGCTGCTATAGATATCAACATGGGTTGTCCAAAGTCATTCTCTCTCAGTGGAGGAATGGGTGCTGCATTACTATCCAAACCTGAGCTTATACATGATATTTTGACTACATTGCGGAGGAACTTGGACACGACAGTGACATGTAAAATCCGCCTTCTGAAAACACGTCAGGACACTGTGGAGTTGGCACGCCGGATTGAGAAGACTGGTGTTCTGGCTCTTGCTGTCCATGGAAGAAAGGTTAAAGACAGGCCAAGAGATCCTGCTAAGTGGGATGAGATTGCAGATGTTGTGTCCGCACTGTCAATTCCAGTTATAGCTAATGGAGATGTATTTGAGTATGAGGATTTTAAAAGAATTAAAGATGCTACAGGTGCCACGTCTGTAATGGTTGCTAGAGGTGCCATGTGGAATGCCTCTGTTTTTTGTGCCAAAGGCAAAATACCTTGGGAAGATGTCAAAAGAGAGTATGTGAGAAAGAGTATTTTGTGGGACAATGATGTGAAGAGCACCAAACAAACCTTAAAAGAACTGATAATGCACTATTCTTGCCTTGAACTCCCTGAAGGGAAAGAT--------------------------------------------------------------------------------------------------------------------------------------------------------------------------------------------------------------------------------------------------------------------------------TTTGCAGAGATATTAAATGTTTACTTCAAGAAGAAACTGGAAGAACTAAATACCTTAATGGCTGGATCTTATGAGAGTGACCAACTTGGTAGTCATCAACTTTTTGAAAGGAGCAATGCCTCTGCTTGGCATTCTAAAATGGACATTGATGATCAAGGAACAGTTATTTCAGAAAGTAGCATTTTGGTTAAGAACATTGGAAAAGTTGTCCGTGATCTTAGATGTCTTGGTTTTACATCAATAACTGAAGATGCTTACTCCTCTGCAATAATCTGGCTTTTGAAGTCTAAAGTATATGAACTAGCTGGTGATGATTACAGAATTCCTGTCCTTGGGTGTGTCAAGAAGTGGATTCAGGCTGTTCCTCTTCGGTTTTTGCATGCTTTTTTGACATATCTGGGGGACTCAGTTGACTATGAAAGTGGATCATCTGGTCTCAAATCACCCTTAGCCTCATGCCCTTCTTCCTTCCCATGGATTGGTGTCCCTTCTGAAGCCCTTGTGAGATGGCACATGCGCCTAGAATATTTTGCTTACGAAACCTTGCAGGACCTACGAATTGGCAAACTTTTTGAAATTATAGTAGATTACCCTGAGAGCTCTCCTGCTATTGAAGACCTAAAGCAGTGTTTGGAATACACGGGTCAGCACTCTAAGCTTGTTGACTCATTTATCTCATCATTGAGATATCGCTTGCTTACTGCTGGCGCATCAACCAATGATATATTGCACCAGTATGTGTCCACTATCAAGGCATTGCGGACAATTGACCCCACTGGTGTGTTCTTGGAAGCGGTTGGTGAACCAATTAGGGATTATCTGAGAGGTAGAAAAGACACTATCAAATGCATAGTGACAATGCTAACTGATGGATCTGGAGGAAACACAAGTGGGACAGGAAATGCCGGTGATAATCTTCTGGAAGAGTTGAACAGGGATTCTGAGAACCAGGAAAATGCTGACTATGATGATCATACAAACATTGATGAGAAGCAAGCATGGTTAAATGCTGAAAGCTGGGAACCTGATCCTGTTGAAGCAGATCCATTGAAAGGCAGCAGGAATAGAAGGAAATTTGATATACTTGGACTAATGGTCAGTATAATTGGCTCAAAGGACCAACTGGTTAACGAATATCGTGTAATGTTGGCAGAAAAACTACTCAACAAATCTGATTTCGATATAGATTCCGATATCCGCACACTGGAACTTCTTAAGATTCATTTTGGTGAGAGCAGCATGCAGAAGTGTGAGATTATGCTTAATGACTTGATTGACTCGAAGAGAACCAACTCAAATATTAAAACATCTTTATTAAAGACATCTCAAATTGTTGCTGGGCAAGAGGAGACAGAAATGTCTCACGATGTTCTTGATGCTACAATAATTTCGTCCAACTTTTGGCCACCAATTCAGACAGAAGACCTTGCAGTTCCTGCTTCAGTTGATCAGATGCTGTCTGATTATGCAAAAAGATTCCATCAGATAAGAACTCCAAGAAAGCTACTATGGAAGAACAATCTTGGAACAGTCAAGTTGGAACTGCAATTTGAGGATAGAAGTATGCAGTTTACTGTAGCTCCTGTCCATGCTGCAATCATACTGCGATTTCAAGAGAAACCAAGTTGGACTTCAAAGGCACTTGCTACAGAAATGAGAATACCTGTGGATTCTCTTAACAGAAGAATAGGCTTCTGGACAAGCAAGGGAGTCCTGACAGAATCAGTGGGGCCAGATGCCGATGATCACATCTTTACTGTTGTTGATAGCATGTCTGATGTCAACAAAAACAGCATTGCAAATGAACGCTGCGAAGGGTTTCAAATGACTGAGGACGAAGGTGAAAGCTCCGTTGCCTCTGTTGAGGAACAACTTAGGAAAGAAATGACAGTATACGAGAAGTTCATCATTGGAATGCTGACCAATTTCGGCAGTATGACAGTGGATAGGATACACAACACTTTAAAGATGTTCTGCATAGCCGAGCCATCATACGATAAGTCACTGCAGCAACTGCAGAGTTTTCTTTCTGGTCTAGTATTGGAGGAAAAGCTTGAGATGAGAGATGGATTGTACTTGCTAAAGAAG------------------------------------------------------------------------------------------------------------------------------------------------------------------------------------------------------------------------------------------------------------------------------------------------------------------------------------------------------------------------------TCATCCGCCATGGCCGCCTCCT------------TCCTCCCTCCCAAACCCTTCCTCTCCGCTCCCAAACCCCACCT---------CCCCACCACCGCCGTTCGCTGCACCGCGGTGCCCAAACCGGCCACCTCCACCCCAAAGCCCACCCAAGGAGAGGCCAACCAAGAACAAGAACCCAGCGCCACCGCCACTCCGGACGAGGCCAACGCCAACCCCCACCGCATCCCTGACGACGAGACCCCGCCGTCGGCGACGGCGACCACCTCCTTCACCGTGGCCCGGCGCGTGCCGTCGGCCATCTCCCCGGACCGCCGCCTCCGCCGGACGGCGCTGACGCAGGAGGAGCCGCCCAACTACGAGATCGGGTGGAAGCGCACCAAGAAGCTGCCCCTGGAGAAGCCCAAGGGGTGGGCCATCGCCGACTTTTTGGAGAAGCTGGAGGGCCTGATGGCGCGCGGGCGGTACGGGTCGGGGGCTCTGCTGGGCACGGTGGCGGTCGTGGTGACGGAGCGCGCGCGGGAGGAGGCGGAGATCCTGGTGGCCGAGGGCGGCGTGGAGGAGCGCGTGGTCACGGAGCTCTTCCGCGTGCTGCGGCTGGTGGAGATGGACGTCGAGATGGTCAAGGCCGCCGTCAAGGAGGAGACCGTCAAGGAGCGCGTGGAGACTGCGCGCGCGCGGTGCCGCCAGGCCATTCTCGTCGCCCTCTCGCTGCCGCGCCCACTCCCCCCTCCCACGCCCCGCCGCCTCACCGTCTCCCTAGGCTGCCGCCGCCTCCGCTCCCCGCGCGCGGATGCCAAAGATGTGAAGGCGCTCAGGGCCGGGGTCTCCGTGTACAAGCCACGCTCCTACGAGTTGCTCGTCTCCGACGCCGCACGGTCCCTCGCCTGCGGCATCGACGACGGCAAGACCCGCCTCGAGATAGAGTTCCCG---------------------------------------------------------------------------------------------------------------GAAAATTTTGCCACATCTGTACCGGCCCTTCTCTTTAATCTTGAACTAGATACCTTGCGATCCGACTTGGGGCTTCTGGGATTCCCCCCAAAAGATTTGCATTACCGGTTTCTTTCTCAGTTTACCCCAGTATTTTATATCAGACAGCGTGACTACTCCAAGACAATTGCAGTCACTCCATACATAGTGAATTACAGTGGTGCTGTATTCCGCCAATACCCAGGGCCTTGGCAAGTCATGCTTAGGCAGGCTGATGGTTCTTATGCGTGCGTTGCAGAAAGTGCAGCTCGGTTCACTTTGGGGCAGGCTAAGGAAGAATTATTGGGAGTTCTTGGTTTGCAAGAAGAACAAGGAAGCTCGCTTGAATTTCTCAGAAGAGGATACAAGGTCTGGATGGAGCAGAGGTTGGACAGTCTGGGAGTTACGTACACACCGAGGCTTGTCAACATGGTGCTCAAGAGGTGCTTCAAGAAGAGGCACTTGGGGTTCAGGTTCTTCAACTGGGTTAAGCGACTTCCAGGGTTCCAGCATACCACGGAGACGTACAACACAATGCTGTACATTGTGGGTGAGGCGAGGAGCTTTGGGGCCATGGAGGAGCTGTTGGACGAGATGGATAAGGAAATGTGCCCGAAGGGCATCAAGACATGGACAATTCTCATAGCCAATTATGGGAAGGCAAGGCAGATTGGCAAGATGCTGTCTACCTTTCAGGCTATGAGGAAATCAGGATCCGTGGCAGTAGACAGTAAAGTCTATAGGACGATTCTTCATGCTTTATGCAATGCTGCAATGCCTGAGCTTGCTCTTGAGTTCTACAAAGATATGCCCAGGAACATGGAGATCGGATCTGACATTTTTCGACTTCTATTGCGTTGTCTTGCAGGATCAGATAATGTGGAAGCTGTCTTTTCTGTTGCAGACGATATGATTAAGAGCATGAGATATCCAGAGGAGTATTGCTATCTTGAAGCTCTACGAAGCTTCTGCGTCTCAGGAAAAATAGAAGAGGCCCGGAAAGTCTTTCAGCGTATGAAGAACAAGTCCATGGCTAACTCATCTGCATTTGAAATCCTCTTGAGGGGGCTATGCAAAGGTGGAAGAATGGATGAAGCTCTGCAGGTTGTGGAGTACATGAAGAGTAGATCATCAATTAGTAGTACAGCATTTGGTTTTCTCATCGATGGACATCTAAGGAAAGGAGAGCGTACCAAAGCACTTGAGTTGCTGCAGGGAATGAGAGAAAATGGATGTGTTCCATTGGCATCATCTTATACTCAGCTCATGCAACACCTCTTTGCATTCAATCAATATGAAGCAGCATGTGGGATGTATGAGGAGATGCAGGAAAATGGTGTTCAACCAGATATCGTGACAATCACAGCATTGATAGGTGGGCATATTTGCAGGGGGCACATTTCTGAAGCATGGGATGTATTCAGAAAAATCAGTAAGAACGGCCAGAGGCCCACAATGAAAGCTTATATGGTGTTCATCCAAGAGCTTTGTAAAGCCTCCAGGCCCCTTGAGGCATTAGAACTTCTGAAGGAAATGCTGGAATCTGATTTCATGCCTTCTGAGGGAATTTTCTACCGGATTATTTCTGCATTGCGTGACAATCACTATTTGGAGGAAGCCAGCACTGTTGAGAGGATGCGGGCATCTTTTAATTTTGGAAGCCCTAGAGAAGAGCTGCAATGCGGACCATTGGAGAAAGTTGACACTATTGATAAGTTTTGCAAATTATCGAGGTCTGATCCAGAAGAGAAGACAATGACATTGGAATCTGTTGCTAATCCTACGGTTGGAGGCTCTGAGGACTCAAAGTTCTTGCTTTCTGATGACGCACAACACATAGAACAAGCAAAGGACTACAGCGACGAAGATATTGAAGAAATATGTCAGATTCTGTCATCTTCTGATGACTGGAGCTCAATACAACAGGCTTTAGAGATGAGATCGCTGCATTTTACTCCAAACCTTGTCGATGCTATTATGAAGCACTGCAAGAGATACAGTCATGCTGCTTTGCAATTTTTCTCTTGGGTAGGCAGAAGATCATACTATATGCAGACAACAAAAACATACAACACGGCTATGAAACTCGCTGGCTCTGCAAAAGATTTCAAGCACATGAGGCACCTTTACAGAGAAATGATATGGGCAGAATGTTTCCCAACGGTGGATACATGGAATGTCATGATTTGTCAGTACGGTAATGCTGGTCTGACTGAAATAGCCTTGGATGCATTCTATCAGATGAAGCAGGATGGCTTTCAACCTGACAAAACTACTTACAATCACCTGATAATGTACCTGAGCCGCAGAAAAGGCCGGAAAGTAGATGCTGCAGTCAAGATCTTCCAAGAAATGTGTCGTGCAGGCTATATGCTTGATAATGAGGTGGTTTGCACGTATCTTTTGTTGCTGTGTGAGTGTGGGATGATGGCTGATGCGAGAAGCTCAGTAGTATCCCTATGTAAACGAGGATTTGATGTGCAGGTTGGCTACTCCATACTCCTTAGATCATTGTGCAGGTCTGATAGAATAGAGGAAGCTCTCAGTTTGTTCGATGATATTGAGAAACATGGCTGCGCCAGGAATCAGTACATGTATGGGAGCCTCATTCACACGTTGCTGAGGAGGGATCACTTTGAAGGCGCTTTAGCCAAGCTTGCAGAAATGAAGAATGAAGGAATACCTCAAAGCACCCATATGTATACCTCGTTCATCATCTATTTCTTTCGGAAGAGAAATGTTGCCAAGGCAATGGATGTGCTAAAGGAGATGACGGAAAATGGATGTGAGCCTACCGTTGTCACTTACTCTGCGCTGATCCGCGGTTACATGGCAATGGGCATGGTTTCGGAGGCTTGGGATGTCTTCCAACGCATGAAACTGGAAGGACCGCGGCCAGACTTTGAGACCTACTCGATGTTCATGTCATGCCTCTGCAAAGCAGGTAGAGCAGAGGATGGGTTACAGCTGATCCATGACATGTTGGATGGTGGCATCATCCCCAGCACGGTAAACTTCAGGACTGTCATCCATGGTCTGAATACAGAGGGCAAGCACAAGCTAGCTGAATCTGTCCTCCGGGCAAAATGGCATTTGCGGTGGCAAAGGACCTTCTCAAATTCGTTTATGGTTAATTCATGTGTTGGTGGAGGAGCGGTACACGCGGCCGCAGGGGCTGTACGAGCACAGGGACATCGACCAGAAGAAGCTGCGCAAGCTGATCCTCGAGGCCAAGCTCGCACCCTGCTACCCGGGGGCCGACGACGCCGCTCTGAGCAGGAGCGGGGAAGTATAGGAAATCCTTTTTGTGGCAACTTTATGCCTGTAATTGAGCCACCCTCGCGTGAACGGCAGGCGTTCGTTCCAGCTGCTCCCCTAGAAGTACCTCATCCCGGTGGATTTTCCTGCGCTGTTGCCGCTTTGGCTGAGCACCAGCCACCAATCATGGATTTCTCTTACATGCCTGGCAGCAGTGCGTTCCCAGTCTTCGACATGGTCCGCCGCCCATGCAACATTGCTGGTGGAAGCATGTGTGCCGTCGAGAGTTCACCGGATAGCTGGAGCGGGGTAGCAGCACCAAGCTGCAGCAGGGAGGTGGTGGGAAAGGAAACATGATGCATAAGAAACAACAGGCACCTTGTGATGTCTATGCAAGCAGCATGCTTGGATGGACTGGGTGGCGAGAAGCAAGTAGAACCAAGCTCGCAGGAAACTACACTGATACAACAGATGTTTGGTGGCCGTCTTAAATCTAAGGTTAAGTGCCTCAGATGCTACCATGAGTCTGAAAGATATGAGAATATAATGGATCTTACTTTGGAGATTCATGGTTGGGTGGAGTCCTTGCAAGATGCTTTGACGCAATTCACCGCTCCTGAAGATTTAGATGGGGAAAATATGTATAAATGTGGCAGGTGTTCTGCTTATGTCAAAGCTAGAAAACAACTTAGTGTGCATGAGGTGCCGAACATATTAACGGTAGTTCTGAAAAGATTCCAGTCAGGGAAGTACGGCAAGGTTAACAAATGCGTCATTTTTCCTGATATGTTGGACATGGTTCTTTTTGTGACTGGGGCAGGTGATAACCCTCCTCTTTACTTCTTGTATGATGTGGTTGTACATTTGGGCACAGAAAATGCATCATTCTCTGGGCATTATATATGATACGTCAAAGATATGCGGGGTACATGGTTGAGAATTGATGACTCAGAGGTACGCGTTATGCTAGGCTATTATACTCCATGCACAAATCGAGTTGCTGGACTCTTCAGACTGTGCCCAGAATCCATAGAGCCAGCATCTGTCAATTCCCTTGGCTCTAGGAACAATTGTCCAGTCCCAGGGACCCTCCTAAACACTAATAACATGCGGGGGTTCCAAAACCTAGATGCAGCGCTTCTACTGAGAGCAGAAGCAAAGAAGATCTTGCATGACATTATTTCCGGTAAAGTAGAAGAGGATCCTGCTCTGCTACTGAGGTTCCTTGTGATATCATTTGCCGATCTGAAGAATTGGAAGGTCTATTGCAATGTTACATTCCCCTCGTTGGTTTTCAACTCTAAAATGACTTTGCTCAGCCTGCAAATTGCCTCACACGTGCTCAACCAAGAAGAGGCAGCATCCCTGTCTAAATCAATGTTAGAGTGGCGTAGTTCGAGTGAAACAACAGTTATACCATTCTTTTTGGTCAAGATATCCTCAGACTCCTCTGCTACTATAAGACAATTAAAGGAATGGAAAGATTGTCAGGGCAGTGATCAAAAGCTGCTGTTTGGGTTTTATGATCATGGCCATAAAGAGTACCCTGGCTGGGCTCTTAGAAATTACATTGCATTCCTGAGCCTGTGGTGGAAGATTGATAAAATGCAATTCTTCTGCTACCGAGAAAGTCAAGGGCGGCCTGATCTAGAGAAGTCCCTTATTGGCGAAGCATCATTTCCAGCACCCCATGGCTGGGATGACCCTGATTATGTGCCTGAAGCTATTGGATGGGAGGGAGAAATGCCTGGGAAGGAAACAAAAGAAATCAATCTTGAATCAATGAATCCAGCAAGTCAGGATGAAGAAAAACAGCTGATGCACTTGAAGCTTATGGGATGGCGCCACTTCCCTGTGAATTTAGACAAGTTATCTCGTGTTCGATGTCTTCTATTTGGTGCTGGAGCTCTTGGATGTGAAGTTGCTCGCCTGCTTATGACCTGGGGTGTACGGAAACTAACAGTGGTTGACAGTGGTTCTGTTGCCATGTCTGATCTAGTCAAACAATCACTCTACATAGATAAGGACTATGGTGTCCCAAGAGCGTCCGCAATAGTTCCACATCTAAAAGAAAGATGTCCTGCAGTGGAGGTCGAAGGCATCCAAATGGAAATACCAATGCCTGGGCATCCTGTTTCTCCCAGCGAATTCACAAGTGTGCTTGATGATTGCAAGCGTCTTCAAAAATTAGTGGCTTCCAATGATGTGGTCTTCTTGTTGACTGACACAGGGGAGAGCAGATGGCTTCCAACTCTTTTGTGTGCAAACGAAAACAAGATGGCTATCACTGCAGTGTTAGGATATGACAGTTACCTTGTCATGCGACATGGTGCTGGTCCGGGAACAACAAGTGGAGATATGGATGATGTGATTGCTCAGATAGAGAATTTGTCCACTGAAGATGCACTTGGTCGTCAAAGATTGGGCTGTTGTTTCTGCAATGATACTGCTTCCCTTGACAATTCAGTCCCTAATGGAACACTGGATCAGCAATGTACAGCAACACTACCTGGACTGACCTCGGTTGCATCTGGCAAAGCAGTGGAGCTATTTGCTAGGATGTTACATCATCCAGATGGGATACATGCTCCAGGAGATATTGCTGGTATGGACACTGAGCATCAGCTTGGTCTATTTCCACATCAGATGCGAGGGTCCCTCCCAAAGTGTGTTTTATCTACTGTGCTAGGCAATTCATCAAGCAATTGTACTGCATGTTCCAATGCTGTATTGTCTGAATATAGAAGAAGAGGAATGGATTTTATTATGCAGGCCATCAACTGTCCAACATATTTAAAAGAACTTACAGGCATTTCTGATTTGATAAAGTCAGGAGCTTGTTCTAAAATGCCGGCCAGCTTCTCTGTAAATTCAGAGAAGTTGTCTAGTGTACGATGTCTACTTTTAGGTGCTGGAACTCTTGGATGTGATGTTGCTCGTATTCTTATGGACTCTGGTGTACGGAAGCTGACAGTGGTTGACAATGGTCGTGTTGTTGTGTCAAATTTTGCAAGACAATCACTCTACACATCTGATGATCGCGACACCCCAAAAGCAACAGCAATACTTAGGCATCTAGAAGAGAGGTGTCCATCAGTGGATGCAAAAGGCATCCAAATGGAAATACCGATGCCAGGGCATCCTGTGTCATCTAATGAAGCTGCTGGCGTGCTTGAAGATTGCAAGCGCCTCCAGGAATTAGTAGCTTCCCATGATGCTGTCTTCTTGTTGACTGACACAAGGGAAAGTAGGTGGCTTCCAACGCTACTCTGTGCAAATGAAAACAAGATTGCTATCACTGCAGCATTAGGATATGATAGTTACCTTGCCATGCGGCATGGGGCTGGTCCAGGCACAAATTGTGAAGGTTCTAATGTGGTTGCTGCTGCAGAAAAGCTGTCCACTGAAGATATTCTTGGTCGTAAAAGGCTGGGGTGTTATTTCTGCAACGATGTTATTGCTCCTGTTGATTCGGTTTCCAATCGAACACTGGATCAACAATGTACAGTCACACGACCTGGACTAGCCTCCATTGCGTCTGGCTGCGCAGCAGACCTTTTCACAAGAATGTTACATCATCCAGATGGGATACATGCACCAGGAGAGATTGCTGGCACGAGCAGCAAGCATCCACTTGGTCTATTGCCACACCAGATACGAGGATCACTCTCGCAGTACAATTTATTAACCCTCTTGGGTTATTCGTCGAGCAATTGTACCGCATGTTCCAACGCAGTATTGTCTGAATACCGGAGGAGAGGATTGGATTTTGTGATGCAGGTGATTAGCGAACCAACCTATCTGGAAGACCTTACCGGCCTGACGGACTTGATGAAATCGGCTTCTTATTCTCAGGTCGATTGGGTAGATGAAGCCGATGACCACGATATTGTCGATATCATGGCGGGAGAAGAAACCAACGCCTGCGAGGAGTGCGAAGGCGCCGCCGAGGCCCAGCCCATGACGGACTACGAGAAGGAGAGGCTGTGGCGGATACGGGATAACGAGGCCCGCCTCCATGCCCTCGGCATCCGCCGCCTCGCAGCGTCCCCCCTCCTCCGCCCGTCCCCGCAGGAGGCGGCGGCCAAGAGGAAGCAGAAGAACCGATCGGCCGACGCGGACGAGGAGTACCTCCCGTCTGACGACGGCGGCGGCGAGGACGAGGAGAGCTCACCGGCCAGCGACCAAGATTACGACGAGGAGGAGATCAGGTCCTCCTCTAGGTCTCGTAAAAAGGGAAACAAAAAGAAGCTGTTGAACTCAGGAAAAACTTCTAAAAGCACACCTAGAAAAGAGAGTGCTCCCATCGCTGATTTTGTGGATGATGATGCGGCCTTAAAGCAGGCAATTGCTCTCTCCCTGGCAGGGCCTTCAGAAAATTCCGTGACTGCAATGGGTACAGAAACTTCAAGCACAGGAATGAGAGGAAGTGAAGGCACTCCGTGCAAAAAGAATAACACTGTACCCATTCAGGACTCAGCTAAAAACAGGAATATAAAAAAGCAGACAGATATGCTTTTTTGATACCCCAGGGCTCATGTTGGGGCACCATGGATTTCCTTATAGGGATGTCACAGTTCGTGTGGAGAGTGCCTGGAGCTCGATTAACCTCTATGATTTACTAATAGTCATGTTTGATGTCAACAGGCATCTTAAAACGCCTGATACGCGAGTGATAAAGTTAATCAAACGATTGGGTGCTGAGGTAAACCCAAACCAGAAGCGTATATTATGCATGAATAAGGTTGACCTAGTGCAAGACAAAAAGGACTTGCTTAAAGTTGCAAAGGAATTTGAAGATCTTCCTGGATTTGAAAGGTACTTCATGGTATCTGGACTAAAAGGCAAAGGAGTGAAAGACCTTGTACAGTACTTGATGGACCAGGCAGTGAGAAGACCTTGGGATGAGGAACCGACTGCAATGACTGAAGAGGTAATGAAAACCATATCGTTGGAGGTTGTGCGGGAGAAGATGTTGGATCATATTCATCAAGAAATCCCATATGTAATTGAGCATCGTCTGATGGACTGGAAGGAGCTAAAAGATGGTTCTCTTAGGGTGGAGCAGCACTTCATTACACCAAAGCAGAGCAAACGTCAGATTCTTGTGGGGAAGAATGGCTCTAAGATCGGGAGAATCGGTATTGAAGGCAACGAAGAATTGAGGTCCATATTCAAGAGAGAGGTGCATCTGATTCTCCAAGTTAGAGTTGCTAAAAAGAGGAGTGCTATGGCGCTCGTCTCCACCACCACTGTCGCGTCGTCGTCCTACCATTACGACCTCCTCTTCCCGACCGCCAGGAGCTGGTGCAGCAGGCCGAGGAGTCGAGGCGGCACGGGCGCGAGGCTCGCGGTGCTGGCGCGGGCGGGGCCCACGGCGGCGGTGAGGGCGCGGATGGGCTCGCCGAGGGAGGAGGCGGTGGCGGGGGAGCGGGGCAGGTACTCGTACGAGGTGGAGTCGCTGATCGACCGGCTGAGCAACCTGCCGCCGCGGGGCTCTATCGCGCGCTGCCTCGAGACGGCGCGGCACCGGCTCACGCTGCAGGACTTCGCCGCGGTGTACCGCGAGTTCTCCCGCCGCGGCGACTGGCAGCGCTCACTCCGCCTGTTCAAGTACATGCAGCGCCATTCGTGGTGCCGCCCCGACGAGCACATCCACGCCATCGTCATTGGCGTGCTCGGCCGCCAGGGCCCCGCCCTGCTCGACAAGTGCCTCGAGGTCTTCCACGACCTCCCCGCCGAGTGGCGCACGGCGCTCTCCTACACCTCCCTCATCGCTGCCTACGCGCGCAACGCGCTCCACGAGGACGCCCGCGCGCTGCTCGACCAGATGAAGGCCGCGGGGGTCGCGCCCACCGCCGCCACCTACAACACCGTGCTCGCCGCCTGCGCGCGCGCCACCGACCCGCCAGTCCCATTCGACATGCTTCTCGGCCTCTTCGCTGAGATGCGGCACGATGCGTCCCCCGCCGTGCTCCCCGACCTCACCACCTACAACACCCTCCTCGCCGCTGCGGCCGTGCGCTCCCTCCCCGACCAGTCCGAGATGCTGCTGCGCGCCATGCTCGAGGCTGGAGTCTCGCCGGACACCACGTCTTACCGTCATATTGTGGATGCCTTTACCAGCGCCGGCAACCTCTCCCGCGTTGCTGAGCTGTTCGCCGAGATGGCGGCCACGGGGCACACACCAGACCCCTCCGCGTATCTCGGGCTCATGGAGGCCCACACGCGGGTCGGCGCCACGGCTGAAGCTGTGGCTGTGCTGCGGCAGATGCAAGCTGATGGCTGTGCGCCCACGGCTGCGACGTACCGTGTCCTGCTCGATCTCTATGGGAGACAGGGGCGGTTCGATGGCGTGCGTGAACTCTTCCGCGAGATGAGAACGGCTGTACCACCAGACACGGCCACGTACAACGTACTCTTACGTGTATTTGGGGATGGCGGCTTCTTCAAGGAGGTGGTGGAGCTCTTCCGCGATATGCTTTGCTCCGGGGTAGAGCCCGACATGGAGACCTGTGAAGGCGTCATGGCTGCGTGTGGTCGGGGTGGACTCCATGAGGATGCAAGAGAAGTTCTTGACTATATGACAAAAGAAGGAATGGTGCCTACTGCAAAGGCATACACTGGCCTAGTTGAAGCTCTCGGCCATGCAGCTATGTATGAGGAGGCCTATGTTGCATTCAACATGATGACTGAGATTGGTAGCTTACCAACCATAGAAACCTACAATTCTCTTGCAAATGCATTTGCCAGGGGCGGGCTCTTCCAGGAGGCCGTGGCCATCTTTTCTCGGATGACCAACAATGCTGGCATTCAGAAAAACAAGGATTCATTTGGTGCCCTCATCGAAGCATATTGCCAGGGTGCACAATTGGATGACGCGGTGAAGGCATACATGGAGATGCGCAAGTCTAGGTTTAATCCAGATGAACGCTCCCTTGAGGGGGTACTCAATGCCTACTGCATAGCGGGGGTTATAGATGAGAGCAAAGAGCAGTTTGAAGAACTTCAATCCAGCATGACTGTGCCTAGCATTATTGCTTATTGCATGATGCTGTCACTATATGCTAGGAACGACAGGTGGGCTGATGCTTATGATCTGCTGGAAGAAATGAAAACAAATCGTGCTAGTAGTACACATCAAGTGATCGCTTCCATGATTAAAGGGGAGTACGATGATAGCTCCAACTGGCAAATGGTTGAATATGTCCTTGACAACAGTAACTTGGAAGGCTGTGACTATAGTTTACGATTCTTTAATGCTCTCCTTGATGTGCTTTGGTGGTTCGGCCAGAAGGCTCGAGCTGCAAGGGTTCTGGATCATGCAGTAAAATATGGGCTCTTCCCTGAATTATTTCGTGACACCAAGCTGGTCTGGTCTGTGGATGTACATAGGATGTCTGTAGGTGGAGCACTGATGGCTGTGTCAGTATGGCTCAATAAACTTTATGACAGACTAACAGGAGATGAGGATCTTCCCCAGTTGGCTTCTGTTGTTATATTGAGGGGAGAAATGGAGAAAAGCACGATTACAAGAAGACTGCCAATTGCAAAAGTTGTGTACTCCTTCCTAAATGATACGCTATCACCATCCTTCCATTATCCAAAATGGAATAAGGGGCGAATCATATGCCTGAAGTCCCAGTTGAAAAAGCTGCGATCAGCCATAGATTCCTCGAATGGAGCTACCATCCCTGGTTTTGTCCCCATGACGGATTCCCATTTGCCATCGCCTGGCTCCAAAATATATACTAGGGAGTCGCAAGTTGATAATGGCCATTTGACTGATGAAACATTAGTAGGAGAAAAGGAGTCAGAACTCCTAGCATTGATGCCGGCGAAGCCCAGGCTCTCGGCGAGGCCATCGCCGCCGGTGGCCTCCACCTCCCACCCCAAGACCACAATCCCGCCCTTACTCGCCGTCGGGGACTGCGACGACGACGACGATTTCGAGAGCCCTCCCCACGCCAGCCGCGCCCGCCCCTTGAAGCCCTCCAATGGCTCCGCCGCGCGCCGCCCCCGCAAGAAGCTAAAACCTTCGTCTTCCTGCCCCGGGAAGGAGAACCGTCCCGTCGCTGGTGGCGCGGCTCCCGCGGAGAGGGTTGCTGCAATGGCCGCGGAGGCTGCCGAAACCCTAGCGGTCGGTTCGTGGGCTAGTGCCGGCGTTCTCGAGGACAAGGAAGCTACAGGCGGAGGCATTTTCGGCCTATTGAGGTCCGGATCTGATGGCTCCAAAATAAGCGCTGACGGGAAGAAGGGATTGGAGCCAGTTACGACATGTGATTTGGGAGGTGGGCATTGTGACGAGGCGGAAGAGGTTGGCACCAGGGCTTGTACCGCGGTTCCTGAGGGGGGCGTGGAGGTGGGAAGGTCTGAGTCTGATTCTTCGAGTGTGGAGAAGGAATTGAATGGCTCTGGACCACGTGAGGGGCATTACTACTCGAGATCGATTGAGCTGAGGCTTCCTGAATTGAGTGCGAAGTGCAAATTTGGTGGTGTTGGTTTGACGGATGAAGAAGAGCTTGGTTCAGGGGTCCACGGCTCTGCCTCTGATGAGGGGAATGTGGATACAGATGTTGGTGTGGCATCCCGATCTGGGACCAATAACAATGAGGGGAGTGGATTTGGAGGATATCACCACTTAAATTCTATAGAGTCAAAGCTTCTAGTGTCGAATGCAAAATATGCTTTTGGAGGTGGTGATTGCAAAGAATCCAAAGAGCCTGGTTTGGGGATCTGTAGCTTGGTTTCTGAAGAGAGGAAAGTTGTGGCAGAAGATGTTGCTACTCTCAAATTTGAGACCAGGGAGGAGAAATCAAGTGGAACTGAGGATTGTAAGGGGAGTCGCTGCTCGGATTCAGTTGAATCGGCCCTTCTGGAGTCACATAGGATCCATGAAGCTAATGATTGTGATGTTTTTGAGATTGGGACACAGCTTAATGAGCTCATAAACTTGTGCATGGAGGATTATGTGGAAGGTCATCCGAACAGTAGGGCATCTTGTGCTGAAGGGAACATAATGGATTCGGGGAGGTTCGAGTCAGTTTACAAAGTGCAGTGCCCTTTATGTGGATCAGATATTTCTGATTTGAGTGAGAAGCTCCAGTTGGAATCTAATTCCAATCATGAAAGAGAACCCTGTGCTGGAGAAAATGTTGAAAACAGATGTGTTGTAGAGTGGTTAAGGAACCTGGGGCTATCCAGATATGACGAAATTTTTATCAGAGAAGAAGTTGACTGGGAGACCTTGCAGTGGCTCACAGAAGAGGATCTTCTAGGTATGGGGATCACCTCTCTTGGACCAAGAAAGAAAATTATCCATGCTCTGGTTGAGTTAAGGAAGAAAAATGATCATGCCAATGATACGGAAGCTGATGTGTTAATTTCTGAGAATACTAAGAAGACGAAACTTCCAATGGATGGGAATAAGTTAATTACTGAATACTTTCGGTTTTCCTCATATGATCAAAAACAAACAAAGGCTTGCAAAATCAACAAACCATCTAATTTGAATACCCAGAAAAATTCTAGTGCTAAACTTGCCACTAGTAGAAGTCGTACCGGTAAAGCAAAGGTTAAAGAGACACCTCTTTGGTGTTGCATCCCAGGGACCCCTTTTCGAGTGGATGCATTTCGCTACTTAAGAGGAGATTGCTGCTACTGGTTTCTGACACACTTCCATTTAGACCATTACCAAGGCTTGACTAGGAGCTTTTGTCACGGGAAGATATACTGTTCTTCAATTACAGCAAGTCTTGTACACCATAAGATCGGTGTCCCATGGGATAGATTGCATGTATTGCCACTGAACAAAAGGATTGCTGTTGCAGGAGTTAATTTGACGTGTTTTGATGCCAACCATTGTCCTGGATCAATCATTATTCTTTTTGAGCCTCCCAATGGTAAAGCTGTTTTACACACTGGAGACTTCCGATTTTCTTCCAAGATGGCCAGCAATCCTGTTTTGCAGTCTTCTCATATCCACACTGTAATACTTGACACAACATACTGTAATCCGCGATATGACTTCCCAAGTCAAGAGATTGTAATACAGTTTGTCATCGAGGCTATACAAGCAGAAGCTTTCAATCCAAAAACGCTGTTTTTGATTGGCAGCTATACAATTGGAAAAGAAAGGCTGTTTACGGAGGTTGCTCGGCTGCTTCAGAAGAAAATTTATGTTGGAGCTGCAAAGCTGCAAATATTAAAGCACTTGGAGCTTCCTCAGGAAATCATGCACTGGTTGACAGCCAATGAAGCGGAAAGTCACATACATGTTGTCCCCATGTGGACTCTTGCAAGCTTCAAGCGGATGAAGCATTTATCTAGTCAATATGCTGACCGGTTTGATCTCATAGTGGCATTTTGTCCTACTGGTTGGGCATTTGGTAAAGGGAGGAAAAGGACACCAGGCAGAAGGTGGCAACAAGGAACAACCATAAGATATGAAGTACCGTACAGTGAACACAGTAGCTTCACAGAACTCCGAGAATTTGTCAAGTTCATATCACCAGAGCATATAATTCCGAGCGTAAACAATGACGGCCCTGAGAGTGCCATGGCGTCGTCTGTCTGGGCCGCAGGTGGCGTCGGCGGCGGTGGCGAAGCCGTGGTCGCTGGGTCGGCTCTGCCTGGCGCCGCCGCCTTCGCTCGCCGTGTCGAGGGGGCGGAGGTTCCGGGGGCTCGTCGTGAGGGCCGCCACGGTTGTGTCGCCCAAGTATACCTCACTCAAGCCTCTGGGAGACAGAGTGCTTGTGAAGCTTGGCGCTGCCGAGGAGAAGACGGTTGGTGGGATTTTGCTTCCATCGACTGCACAGTCTAAGCCTCAGGGAGGTGAGGTTGTTGCTGTTGGAGAGGGAAGAACCATTGGCGATAAGAAGGTGGAGGTCAGCATACAGACCGGAGCTCAAGTTGTATATTCAAAGTACGCTGGGACTGAGGTTGAATTCAACGACTCCAAACATCTTATTCTAAAAGAGGATGATATCATAGGTATTCTTGAGACCGATGATGTCAAAGACATGAAGCCTCTCAATGATCGGGTTCTCATCAAGGTTGCTGAGGCTGAAGATAAAACTGCTGGCGGCCTTATTCTCACAGAAACAACTAAGGAGAAGCCATCCATCGGAACAGTTGTAGCCGTTGGCCCAGGCCCTCTAGATGAGGAAGGCAAGAGGCAGCCATTGCCAGTGTCAGCGGGCAGCACTGTGCTGTACTCCAAGTATGCAGGCAGTGAGTTCAAGGGTGCTGATGGCATGTGCACGACAGAGGAAGGCGGCTTACATTTCCGGTGCGACCTGTGTGACTTAGAGGTTGTACATAGCATGACACAACTCCTACTTCGTGGATTGGCCACAACTTCAGTGGACAGCACCACTGGTGATATCTTCAAGAGCCCATATTCTGTAGCTGTTGGTATCAAGACCGAGCTAGCAGAGTATCTGATTCAGACATCTGAAACACTTGTTCGTGAATCTGTGGATGGAGGTGAGGACCATTCAGAACAATTAATAAAAGCATCCACCAGGCCGATGGAGTTCCTATCAGACTTGATCGATGACTTTGTAACCTCAAAAAGGAACTTGCTGAGCCATGTGTCTGAGTTTTTGTCTAGTGAAAGCCGCCTGAACAAAATCAAAGAATTCATGCAAAAGATGGAGATGGAGAACTTCTGGGCACTGGATGGAAGGAAGGCTACTGCAGAGCCTATTCTTAAGAACATAGACATGAAATGCATATTCCATTGCCCTGAGAGATTCCACACACCAGATAAGTTAGCTGAGCACAGAAGTCAATGCAAATTTAGGACAGTAAACTGCACAAATGATGGATGTTTAGCTTCATTTTCCTCTATTCATATCGAAAAGCATGACTCTGTCTGCCCATTCAAGCTCCTATCATGTGAGCAGCTGTGCCAGCAACATGTTATGCGGTGCGAGATGGACAGACACTGCACAACAGTTTGCCCTATGAAGCTTATTAACTGCCCTTTTTACCATGTTGGTTGTGAAACAGCCTTTCCACAGTGTACTCTTGATAAGCATTGTTCGGGGTTCCTTCAAACCCATCTGCTGTACGTTCTCCAAGTGATTACAAGACAGGATGCTTCTGTTAATGATATGAATCAACGGCTACAACTCCTTGAGAAGGCCCAGTCACTGAACGAACTATCTGGGGCTTTAGATGTCAGATCTCTCACTCTGATAATAAAGGAGCAAGAAGCAAAGATCAAGAAACTCGAACAGGATCTCAAAGCGCAAGAGGCAAAGATGAAAAAACTTGAGAATGAGTTTAGGTCAGGGAAAAGGGGCCGGTGTGGCAAGGGTTTTAGCTCGAGGGAGTCTGTTGCATTCAAAATCCCTAAGGATTTCATTGATATTGACACTGAGATAACAATAAGGTATCCAACTGAACTTGCGGACTCAATTTATCAAGTAGAAAAATTCCCTGTGAAGTATAACAATGACGAGGACCATTCTTCTGCAAGAGATAGTAACTGCTCAGCAATTGTAGCTCTAGATCATGGTGTAATAATACCTCAATTGGAGGTTAGTAGGAATTCTTGGGAGCTCGATGAGTGTCCAGCTAAGACAGAGATATCCAATATTTTTCATAACATTGCCGAACACTTAGATGAAGCACAAGTTCAGCATTCAGCTTTTAACTCAACTGAGTTCTTGAGATCAACTGATATGGACATATTGGCCTTTGTTTGCGAAGATGCCCCATGTGCAGACTATCAAGCAGATAAACCAACAACAGTCAAGTCTGCAGTAGAAATGGAACTTGTGAGTATCAACGATAATGTTCTACTTGATAGAAACTCAGCATTATACCCTCTCAAGCCTGATGGGACCTGTTCAGGCTTGCCTTGCTCCATTCTTTTAGAGGAGGTACAGATCGTTGATTTTCCTTCAGATGATGTCTTCAAAATGCTTGTTCAGTCAGAGACAGCTGAGATGAATATATCTGATGAAATATTCAAAGATGATTTTGATCCAGCAAGACGTTTCTATGAATCAATGGTTAGCTCTGAGTTGGCGCTGGTTGATGATACATTCAAATCACTACCTACACCTATTTTAACTGATGATATAGCAGTGAGATCTACGGTCCTCCCAAT---AGAAGTAATATGCTCTCTGAAACCACTTCCTCTGTCTGCAGCTGACGAAATTTATTTGGATTGGCATCTTTTATTGGAAGGGCCATGCAACCGGGAGATCTGCTCTACTTATGCAAGCATGGTCGAGGAGGTAAAAACTTGTCATTTAAGTTCTGAGCTGCAAGTTAGTTGTCAGCAGACATCAGCACTTGGCATTGATTTTCTGGAGGATTTTCAGAGAAGTGCAAAGCTTCAAGATGAGGACAAACAGAATGATATTTATGTTCCGGCTCCTCTACCTCATGATCCACCTGCTATATTGGAAACAACTCAGAATTTCAGACAAGAAAGCAATACCAGAGGCCATTGCCACATGGGAAATTTGAGATCAGCAAATGCATCTTCCTTATTTGAGCCAAGGCCACAATCCAATGGCCTAAACTTCTACTTGAATGTCCGGAGTGGCACTAAGAGAGGAACTAATAATGAAAATATTGCTAGTTTAGACATCCCCCCTTCAAAAGAGCAAGCAGTTTCGTTTTCAACCAGGCCTAAAGTTGACAAACTAATAGAAATTCATCCTGTCAGCCTCTCAGATTCTATTCAAGGCCTTATCAAACACATCCATGTAAGCTATATATCTGCTTTGCAAGAAAGTGCATATTTGAAACATTCTTTCTCAGATGGGCATGGTTTAAGCATTTCGAAGCAGAAGCTTCTTGAATTGATAACTGGAGAAGGTTCAAATGAGTTCAAAAGTCACTGTAAATATGAAGATAAGATGGAACTCATTGTACTGTATGCATTAAAGCAGGTTGCATATTACCTATGTTTCTTTGGTCTGCATGCTGCCCATCTGTACATAAGCAACCTGACTGGAAGCTTTGAAAATATTCCTGAGAGGTTAAGAAATATTCATTGTTTCATTGGTGAAGCACTGTGGAAAGCTGAGAAGCAACTGTTTGAGTCTCATCCATCATTGTTTGATATTGAGACAATCCTGAGATCTAATACACAAATCAGCCGAAAGATCCTTATAGTTGCTGATAGAGCTTTCTGGCTGCCATTGGGTCAAAAGTTAACTTCCATGAAGATGACATTTGTTGAGCTAGGAAAAGACCCTGCTGCAACTTATTTAGATCTGGCGAACAAGATGAACTCTACAACTTGGGTGCTGGAAGAAGTACAGAAATCAGACTGCATTCTGCTAGATAATAAGAACACACCAGCTTCATTCCCTTTCAACGAGTTTGGCATCATACTGGAATATGGAGGTCCAAATAAATCATCTACCTTGTTATCTCTGGCTCCTAAATTAGATGGTTTGCCACCATTGCATTTCCTCTATGTCAAAGTGGATGCTGAAGACTTTCCAGTTGCGCTTGTTGAGGACAGCCATACAGACCAAGATTTGAAATCCACATTGGATAAAGTTTTGCATACACTTCAGAAGGATTTGCAGGAGAAGATGAACAAAATGCGTATTGTTGATTCATTGAACTATATACCAGCAGCAAATCAACTGCCCGGAGGCAGCCTTCTGGAGTTCCTCAGTTGGTCTCATGAGCGTCGTATTCAGGCTGTTGGAAAATATCTTTTGTCTCTACAGAGCATTTCTCTATTCAGTGCTTTGTGCAAATTTGGTGAGTTAGGTGAATCAAGGTCCGTAATGACTGAATGCTGTTCTGTAGATTCAGATATCAGTAGTGCATTGTTGCAGTCTCCAAGGAAAAGGAAAAGGCATGCCTCTCAAGCTTTTGCAGTACCAACTAATGATCCCCTCTGTCCTGATCCTCTAAAGCAATTGTCTGGTGACTATGTAGAACATGACAATGTATTCTCACCGCCTAAATTGAGGAAGTTCTCTGACATTGAGGATATAATGCCTGAGCTCCCAGAGGTCTTTATGTTCCATCAAAGTTTGAATAGGGGAAGTGAAGGGGTCTCTTATGAACCAAGAAAGCGTGATGTGGATGCAATAATTGGCAATCAGGTCATGAATGATGATTTCAGCAATGGATTGACTCCAAATAAGAGAACGTATAATGTTAGGGCTAGCAGGATGGTGGACACGTGCAACCTTTCTTGGCAACCTGAGTCAGGAGGTATACAACCAATCGAAAGCTCTTGTCCCACAAGCAGACCATCATTCAGAAGAACTCACAGTCATCCAGTATTTCCAACTGCATTGGAGATCAATGATGATCCTGGTGACTGGGACATGTCAGGAGGTACACATCAAACATGGAAGGGGCATGTACACGGGGGTATTTCCACAACCTCTTGTAGAAGTGATACGGGCAGAAGATATCATGAACCAAGAGAAGGAATAATGCAGAATCCTGCAAGTTCGCTTGCTTTTCTGAAACAGGATTTTGGCTGTCATGCAACTTCACATGGTTCTGGCTGGGAAGTTGATTATCTAAGGCAAATGAATGAAAAGAGAAGAGCACGTCAGGAGAGGTCAAAATCTTCAGTAACGACGTCAAATCCAAGAATGAGAGATGGCTCCAAAATTCTATGTCCACCTATAGAATCCTTCAGATACCGAGCAGATAGAGAGACTCCTTCGAGGGACCGTAGCCCCTCAGTTGGGACTCAATGTTATGGGAAAGGCAGAGAGGGAACTACAGCACGGAGCCATAGGGCAAGAAAGGATTTCAAGGTACAGCCAAGTCATGAAAAGAGCATAGAGCCGTCCATCGAGCCAACACGGACTCCTGTTGACAAGAGAGCGAGACAGAAACTTTCATTTGCAACATATGGGAGGGAAAAACAAAGCAAGTTGGTCTGGAGAAGCAAAAACAGCCCTGGTGTTGGGTGTGGCTTTCGGAAAAGATACCGGGAAGAAGAATAGCTAATGCCTATTAACTTGGAATGCATATTGCAGTGGATATTTGGGTTGTGGCGTTCTTCTTCCCCGGCGCCGCGCCGCACGTGAGGCGCGGCGCTCTGCCGTGGCACGTGCTGTTCGGGCTCTTCGTCTACGTTTTGACGCTGGCGACGGCGGAGCTCGGGTTTCTGGAGAAGCTGACCTTCCTGCAGAGCTCCGGCCTCGACAAGTACGGCGCGGAGGCGTTCCTCGTGAACTTCACAGCCCTCGTTGTCGTGCTGTTTGGCGCTGCCGTCGTTGTTGCCGGCGTCGCTCCGGCTCAAGTGGAAGAGCCGGAGGGTTATGCTCCAATTCCGGTCAATATGGCGTTCATCCTCGTGCGCGCCGGCGCCACCGCTACCGGCAGCCTCCGGCGGCCTCAAGAAACCAGCGGCGACCGTCGGCGCCGCAGCGCGGTCGTTGTCGCGGCGGTGACCGAGGCCGGGCCGGCGGTGCCGCAGGAGGGGGAGCTGGAGCGGCCGGCGTGGTCTGGGGAGACGACGCTGTCGCGGCTCGTCGGTGCGCTCATCGCCTTCAAGCCGCTCTACTCCGTCATGAAGCTCGCCTCCCGCGAGGTCATCATCAGGACGGCGGAGAAGTCGAACATCCCGTGGAGGGAGATGACGAAGAAGGTGCTGCAGTCGGACGTGTACGATGTGTTCGAGAGGATACGCGACCCCAACCTCGTCTACCCTGACTATTATCTGAACCCATTTCACGCCTATGATGAAGGAAACCTATCATGGCTGGCTGCAGCTGAGGCTGAGGCTGCAACAATGTCAATTGCAAAGAGGGCCATACCTGAGGCTACTTCGATCGAAGAAGCGAACCAAATTGTTCGAGGAAACTGGCTGAATGCAATTGAGGAGCATCACCTCAAGTACTCGGGAAATTGTCAGATAAATGACATTCTTGACATTGGCTGCTCTGTTGGTGTAAGCACCAGATATCTGGCTGAGAGGATCCCCTCAGCTAAAGCTGTGGGATTGGATCTATCACCTTACTTCCTCGCAGTGGCGGCACAAAAGGAAGAAAAACTGTCTCGGCAAAATCCTATCCGGTGGGTTCATGCGAATGGTGAAGCGACTGGGTTGCCCTCGAATTCATTCGACCTCGTCTCCCTTGCTTATGTGTGCCACGAGTGTCCAGCAAGAGCAATAACTGGATTAGTGAAGGAAGCATTCCGACTCCGCCGCTCCGGGGGAACCATCGCCTCAACCGACAATCCACCAAAATCCAAAGTACTTCAGGAATTATCACCAGTGTAGTTCACTCCGATGAAGAGCACTGAACCGTTTCTGTTCGAGTACTACATGCTGGATTT---GGAGACGATGAGACAAGCCGGCTTTGTCAATGTCCATTCCATCCTGACTGACCCCAGGCATAGAACTGTCACTGCTACTGTGCCCATGTTACGGTCTCTCCCTCTGCTACTCCTTCACTCCGCACTCCCCTCGAAGCCGACCCCATCTAGGCTCCTCTCTTCCGCCGCCGCCGCCGTCACCACAGGTGCCCGAGGCGGCGGGGCGCACGGAACCGTCTCCGCAGTGCTGGAGATCGTGGGCCCCATCGAGCTCCTCTTCCCGTCCTCCGAGGCACGGCTCTACGTGCGCCTACTGCGGCGCTGCGCGCGCGACGCGCTCGCCGCCGGCGCCGGCGCCGTCCACGGGCACGTCCTTAAGCGCGGATTTGCCCCCGACGCGCTCGTATGCAACGTCCTGCTGGACACGTACGCCAAAGGAGGCTCCCTGGTGGCCTGCCGCCACCTGTTCGACGAAATGCCACACAGGGACGTCGTGTCCTGGTGCACCGTCATTGCCGCGCACGCCAGCCGCGGTCTCTGCGTCGAGGCCATTGTTCTGTTCAAGGAGCTCTTGTCCTCTGAGGTGAAGCCAAACCGTTTCGTCATCTCGTCGGTGCTGAATGCCTGTACCAGGTCTGGTGTCATGGAGCTGGGGCTCATGGTGCATGGATTGGTGGTCAGGTCTGGCTTGGGTGTTGATAGGTTTGTGGAAGTTGGATTCGTTGATATGTATGCAAAATGTGGCAATGTGGGCTATTCTGTTAGGGCGTTCAATGACATTCCGGTGAAGAGCTCGGTTGCTTGGAATGCAATGATTTCAGGTTTTGTTGAGAATGGATGTTTTGTGGAGGCTGCTGAGCTCTGTAGGGATATGCATCGAGTTGGTATGGCAATGGATGTGGTGACATTGAGGGTAGTTGCTGGCGTTGCTGCTATTCTGGGAATGTTTGAGCTTTGTAGAAGCATTCATGTCTATGCACTTAAAGTGGGTTTGGGAAGAGATTGTTTTATTGTGTCTGAGCTGATCAAGTCAGCCGGGAGGGTAGGTGAGACTCAGTACATTGGAAAGCTTGTTGTTGCAGTTAGAAGGCGTGATGCATCTTTGTATTCTTTGGCTATCTCAGGTTATCGCTCAAACAATTGTCAGGATGAAGCAGTGAAACTTGCAGCAGATCTTCTTTCTTCGGGTCTTAGTTTAAGGGAAGGTGATTTGGTTACCGTGCTAGATATCTGTCATATTAAAGAGGAAGTTCAACAAATACATGCTTATACTTTGAAAGCTGGAAGCTTCTCTTATACTAATGTATGCAATGCTCTTATATCAATATACTCTGAACTTGGATCATGGATGCACGTGGAATCAATCTTTAAAACTATGCAATCACGAGATGTTGTATCATGGGCTGCAGTCATGGCAGGCTGTGTCAAGAACCTCCAATTTGAAAAAACATTTGGTTATTTTAGAGAGTTAAGAAACTCTGGAGTACCATTTGATCAGCATTGTATTGCTACTATCATAAATGCCTGCACAGGACTTCAAGACATGGACAAGGGAAAGCAGATTCACTCTTTAGCTCTTAAACTTGGGCTACTGCTTGTTGATTTCATTAGTGCATCCCTAGTAAACATGTACGCAAAATGCCATCACATTGAGGGTGCTGCTGAGTTATTCTCTAACACATTGTTTCCACGAAATATAGCTGTAACCAATGCCATGATCTCTGGATATTGCTGGAATTTCCTGCCACAGAAAGCTCTCCTACTCTTTTGCAGGGAATATCATTCTGGTCTTCATCCTGATCAGTTCACCTTCTCAACTGTTCTTGGTGCATGCGCTGGTATAAGGGCAATGGAGGCTGGTGAGCAGATCCGTTGCTATCTTGTAAAGATTGGTTCTGAATACTTGGATGTCATTGTTGGAAATGCTATCATAGACCTTTATGTCAAGTGCGGATGCATTTCTAGTGCTTGTAGATTTTTTCATAGCATGAGGAGTTGGAACATGAATTCATATGCAATGTTAATGCTGGGTTATATTCAGAACAGATGCAGTGATGAAGCTCTTCAACTTTTCTCGAAGATGCAGCACAGTGGATTGCGTGCAAACCGTGTTACCTTTGCAAGAATCTTACGGGGATGTGCTGATCTATGTGCTATTGATTTGGGAAGACAACTGCATGCTTCCATTATAAAGATGGGTCTGATCTCTGATGTATATGTCACAAATGCACTTGTAGGAATGTACAAAAAATCTGAAGGTTGGACAGAATCGAGAAGAAACTCTCGAGAAACTTTGGCAGGAAACGGTCCAGAAGAGGACACCAAAGATAATTTATATTCAGAACAAAGTGATGTAAGCAGCACTCTTGAAGAAATCGGACTGTTCACATTGGAAGAAGAGAAATACCATGAAACTTTTGGTGATGCACGAAAGATCTACATTGGTGCTGCTTCTCAATTCTGTGGAACTCCACTTCCCATCCATGTGGTTGGACATGAATTTAGTATCAATACTATCATAGAGAATGGGAGGAATGACAAGTGCAATGAAAACAAGCTTTTGCTAAATTGTAAGAATGCAGGAAATAAGGGAAATGGAGGTGGATCTGTTAAGTTGTTTAACTTGATACAGGAGGATAGCATGAAATCTGACCAATTTGTCCTAGTTGTCTTCATTGATAATAGCCATTTAAAGATGAAGGATGCAGGATTTGTTAATGCGGAATTAGTGAGACGATCTGGTGTTGCACCAGCTCTTTGCTTTCCTCCTGGGGGAGAAGGGTGGGAAACGGCAGTGCGGGCGGAGGTGGGCGCCGGCTGGTGGGACGACCCCGACAGCGCCGACCTCCGCGCCAGGTTCAAGGCCTTCACGGGGCAGCGCCGCGACTGGCCCCAGCCCAAGCTCCTCTTCTGGAAGGACCTCTTCCTCCGCGTCGCCCGCCGCCTCCGCCTCTGCTCCGCCCCCGCTCACCTCGTGACGAGTGTTTGGTTCGCCCGCCCGGGAGGCCTCACGCCGCTCTGCTTGCCGCAAGTTCTGGAAGAGATGCGTGCCGATGGGGAGATACTGATGAAATCCGATCTAATTGATCCGACCTCAGGGAGCCTGTATCAGCTGGTCAGGAGAGTTAGCCAGATGGCTGTCATCTCAAGGCGGCCGATTGTTCAGGAGGACGTCCTCGTGTTCAAATCGTTGGTTGAGGAACGGGCTGCGGACATTGTTAGGCAATTGAGTGACTCTCATTGGACCTTGACATGTGTAATTACTATTAGCAAATTCAATAGCTTCTTCGATGGACGGGAGGATGCTCATGCTGCGTTATGTTACTTGACGCAGTGTGGAAAAGCACGGTACCTTGTGGCTAGGAAGCAAGACCCTGTTGAGGGTGTCAAGTTTCCACTTGTGGCTTCACAAGCTCCTGCTGTCTCGAAGCTTGACTACGACACCTTGCATTTGGTTTGGGCAGAAGAGAAGTTGCAGCAACAGTTTGATGTGCTTGATCGCCGATGGAAAATTTCAAGGGGAAGGGCGTTGGTATCCTTCAAGTCTGGGGACAAACAGGCAGCTTATCGATACGTGAGGCAGTCCAAATTGTTCTCAGAAAGCAGGAACAGATGCATGCCACTATTAGAGAGGGTTGAAGAAGTTATAAGCCTAATTGCTAGTGCTGAATCATCTAAGAAGGTTTATGAGGCAATCCAAATCGGTATTCAGGCAATGAAGGTGCATAATGTCAGCATAGAGGAGGTTAATATCCACCTAAGGGAGGTTGATGACCTTGTTGCCGCACAAAGAGAAATCGATGCTGCCTTA---------------------------------------------------TCCTCCTCCCCCGTCGCAGCCCCCGCTCCCTCGGAAGCCCCGGAGGCGGCGCCGCCGGCCCCCCACCCGCCCCGCCGCGAGGAGCCCCTGCACGAGACGCTCCTTCACATGATCCGCCGCCGCCCGTGGACCACCCGCCTCGAAAACTCCATCCGCCTGCTCTCCCCCAACCTCGCCTCGCCGCTCGTCCACGACGTCATCTCCGGCGCCGCCGCCGCCGGCCGCGCCGACCTCTCGCTTCAGTTCTTCCGCTTCGCATACCGCCGCGCCGGCTTCCGCCCGGAGCCCGCCACCTTCGCACTCCTCGTCCCGATCCTCGCGAACCGCCGCATGCTCAACCACGCCCGCTGCCTCCTCCTCGACACCATGCCGTCATTCTCCATCTCCCCCGACGAGGCCACCGTCGCTGCCCTCATCGCAGCCTACGGCAAGGCTAACATCCCACAGGAATCCGTTAAGCTGTTCCGCTTGATGCCCGAGCTCGGCATCGCCCGCACCGCTCTCTCCTACAACGCCGTCCTCAAGGCCATACTCTGCCGCGGCCGCGAGGCCATGGCTAGGCGGATCTACAACGCCATGATCGCAGACGGTGTCACCCCGGACGTGTCCACCTACAACACATTGATCTGGGGGTTCGGCCTGTGCAAGAAGATGGAGGCCGCCGTGAGGGTGTTCGGGGACATGAAGGGTCACGGAGTAGCACCAGATGTGACGACTTATAACACCCTGCTCAATGACTGGGTGCGGGCAGGTGATCTGGAGAGCGCACGGAAGGTGTTCGACGAAATGGTGGGGGCTGGGTTTGAACGGAACTCAGTCTCATACAATGTCATGATCAAGGGATATGTTGCGGAGAATAAGGTAGAGGAGGCAGTGCTGTTGTTCACGGAGATGGGGGAGAAGGGGTTGAGGTTGAGCGAGAAGACGTTTGCTGCGTTGATGCCGGGGCTTTGCGATGATGAGGGGAGGGTTGCAGAGGCCCAGAAGGCAGTGAATGACATGGCAGAGCGACGACTCACGCCAAAGGACAAGTCGGTGTTTTTGAGGCTTGTGACGACGCTGTGCAGAGCTGGGGACTTGGATGGGGCGATGGAGGTGCACAGGAAGAGCGGGCAGTTCAAGCATGTTCTGGTGGATCTGAGACAGTATGGGGTATTGATGGAGGGCTTGTGTGCAGGTGGAAAGTTTGATGGTGCTGTTGAGGTGCTAGATGAGCTTCTTGAGAAGGGGACGCTGCTCAGCCCAAAGAGTCCTGTGCTGGAAGCACCAGCTTATAATCCAGTGATTGAGTATTTGTGCAACAATGGGAGTACCAACAAGGCTGAGACGTTCTTCAGGCAGCTGATGAAGAAAGGTGTGGATGACAAGGCTGCATTTAACAGTCTTATCCTCGGACATGCAAAGGAAGGCGTGGTGGGGGCGGCACAGGAGATTCTCACCATTATGACACGCCGTGGTGTCCCTACTGACTCTGAATCGCATGCACTGCTTATTGATATCTTCCTGAAGAAGAATGAGCCAGCTGACGCAAAGACAGCGCTGGACAGCATGATGGAACAGGGGCACGTGCCGAGCCCAGCTCTGTTCCAGTCTGTCATGGTGGCGCTTTTCAACGATGGTCGGATTCAGACTGCAAGCAGGGTCATGAAGAGTATGATTGAAAAGGGGGTTACAGAGAACATTGACATGTCACATAAGATCTTGGAAGCGCTCTTCATGAGGGGCCATGTAGAGGAGGCGATCGGTCGTGTTAATCTGATGGTGGAAAATGGCTGTATGCCTGATCTGGATAAGTTGCTGGTTGTCCTTTGTGAGAATGACAGAGTGATGGAAGCACAGCGGCTGGCTGATTTTGCATTGGACAGGGACTTTGATGTTAGCTTCTCGACCTATGACCGAGTCCTGGAGGCCCTGTATACCGAGGAGAAGACATTGCCAGCATACTCCATGCTTTGCAAGATTAAGAACAAAGGAGGTGTTGTGGACAAGAAGGGTTGCGATGCTTTGATGGAGAGCTTAAAAGCTGAAGGGTACTCAAAGCAAGCTGACATTTTGTCTAGGATCTTAATGGAGAATGCATCATCGACATCCAAGAGGGGCAAAAGGGTTGCCATGGATGCT-----------------------------------------------------------------------------------------------------------------------------------------------------------------------------------------------------------------------------------------------------------------------------------------------------------------------------------------------------------------------------------------TTTCTAGGAACACAGCGACTCCCACGTCTTGTTGGACTGACAAAATCACTTGAAATGATGTTGCTATCTAAGCCAATTAAGGGTGAAGAGGCAAACCAACTGGGTCTTGTTGATTCCTTAGTTTCTCCTAATGATTTGGTGAATACCGCTCGTCGTTGGGCTTTGGATATCTGTGAATTTAAAAGGCCATGGATCAAAAGCCTTTACAAGACTGACAAACTAGAGCCCCTTGGTGAGGCTAGGGAGATTCTCAAGTTTGCAAGAGCTCAAGCTCAAAAGAAGGCTGCCAATCTTCACCACCCACTTGTTTGTATTGATGTCATTGAAGAAGGTATAGTTTCAGGACCTCGAGCTGGGCTCTGGAAGGAAGCAACTGCTTTCCAGGGCCTTCTTTTCTCTGATACATGTAAAAGCTTAGTTCATGTATTCTTCTCTCAGCGGGCAACATCAAAGGTTCCTGGTGCTACAGACTTGGGGTTGATGGCTAGGAAAATAACTAAAGTTGCCATTCTAGGTGGTGGACTTATGGGTTCTGGAATTGCAACCGCAATGATACTGAGTAACTATCCTGTGGTACTTAAAGAAGTAAGCGAGAAATTTCTAAATGCCGGAATCGACAGGATCAAAGCCAATTTACAGAGTCGCCTTAAGAAAGGGAAAATGACCGAGGAGAGATATGAGAAGGCGCTCTCTCTTGTCACAGGTGTCCTTGATTATGAAAGGTTCAAAGACGTGGACTTAGTTATTGAGGCTGTTATTGAGAATGTGAAGTTGAAGCAGCAGATATTTTCCGACTTGGAGAAGTACTGTCCTTCCCATTGTGTCTTTGCTACTAACACATCTACAATTGACCTTAATCTAATTGGAGAGAAAACAAAGTCCCAAGAGCGTATTGTCGGCGCACACTTCTTTAGTCCTGCGCATGTAATGCCACTTCTGGAAATAGTTCGTACCCAGCACACCTCACCACAAGTTGTTGTTGACTTGTTGGATGTTGGGAAGAAGATTAAGAAGACACCAATAGTGGTTGGGAACTGTACTGGTTTTGCAGTCAACAGGATGTTCTTTCCTTACACTCAGTCAGCACTCCTGTTTGTTGATCTTGGTATGGATGTTTACAAGATTGATCGCGCATGTACCAAATTTGGAATGCCCATGGGTCCATTCAGACTGGCAGATCTGGTTGGTTTTGGTGTTGCTGTGGCCACTGGTATGCAGTACCTTGAGAACTTCCCGGAGAGGGTCTACAAGTCAATGTTAATTCCTCTTATGATGGAGGACAAAAGGGCAGGTGAAGCCACTCGGAAAGGGTTTTACAAGTATGAGGACAAGAGGAAGGCAAATCCTGATCCCGAAATTATGATGTATATTGAGAAATCCAGGAGCATGGCAGGAGTCACACCGGACCCTGAGTTGATGAAGCTAAGCGATAAGGACATAGTTGAGATGGTGTTCTTCCCAGTCATAAATGAAGCCTGCCGTGTCCTTGATGAGGGCATCGCAGTCAAAGCTTCCGACCTTGACATCGCCTCAATCTTCGGCATGGGATTCCCACCTTACAGGGGTGGTGTCATGTTGTGGGGAGATTCCATTGGTGCAAAGTACATCCATGACAAGTTGGAGGACTGGACGAAGCGGTATGGCCACTTCTTCAAGCCTTGCCCCTACCTTGCCGAAAGAGCGGCAAAAGGGATTCCTCTGAGTGCACCGGTGAATCAAGTCAAGGCTCGGCTAATGGCGAGGCTCCTCGTGCTGCGCTGGGCGCCGTACCACCGCTCCCACCTCTCCGCCACCGCCACCCTCCTTTCCCCCTCCATGCACCACCACTCCGCCTCCTTCCCCTCCCCCGCCCGCCGCCTCCTCCCGTCGCCTCTCCGCGTCCCGGCCCGCTCCATCGAGTCCTCTCCCGGTCCTACCAAGCAGGAGCCGCCTCCGGCCGCCGGCGAGGCCCAGGAGCTGCCCCCCGCGGTGCCGGCGTTCGAGGTGGAGGAGGTCGGGTGGGGGGGCCAACTCGCGGTGAAGCTCCGCATGCTCGTGGAGCCGCCGTGGAAGCGCATCCGCAAGGGTAGCGTCCTCAACATGAAGCTTCGGGGCGAGATATCCGATCAGCTGAAGACGCGCTTCTCGTCGGCGCTGTCGTTGCCACAAGTCTGCGAGAATTTTGTGAAGGCAGCGTATGACCCACGAATATCGGGGATCTATTTGCACATAGAACCGCTGAGATGTGGGTGGGGAAAGGTTGATGAGATCAGGCGGCACATTGTGGATTTCAAGAAGTCTGGTAAATTTGTTGTTGGTTATATGCCTGTTTGTGGGGAGAAAGAGTACTACCTTGCTTGTGCGTGTGGTGAGCTGTATGCACCGCCAAGTGCATATGTTGCTTTGTTTGGTCTAACTGTTCAACAAACATTTCTCAGAGGTGTTCTTGAGAAAGTTGGAATAGAACCAGAAATTCAACGAATTGGTCGTTACAAAAGTGCCGGGGACCAACTTGCACGGAAGAGCATGTCAAATGAAGTTAGGGAGATGTTGGCCACCCTGCTTGACAATATTTATGGAAACTGGCTGGATACAATATCTTCCATACATGGGAGGAAAAAAGAAGAAATCGAGGAATTTATTAATTCAGGAGTCTATCAGGTTGCCAGACTTAAGGAAGAAGGTTGGATAACAGATTTACTGTACGATGACGAGGT------------------------------------------------------------------------------------------------------------------------------------------------------------------------------------AGAGTCAGAAAAGTATAAAGCTGTTATCCTCCGCATAGACAGCCCTGGCGGTGATGCTCTTGCTTCTGATCTGATGTGGAGGGAAATTCGACTTCTAGCTGACTCCAAGCCTGTGGTTGCTTCCATGTCTGATGTTGCTGCAAGTGGTGGATACTATATGGCAATGGCTGCACCAGTTATTGTTGCTGAGAAACTTACTCTAACAGGATCAATTGGAGTTGTTACAGGGAAGTTCTGCCTTCAAAAGCTGTATGAGAAGATTGACTTCAATAAAGAAATTCTCTCTAAGGGTAGATATGCGGAGCTTAATGCTGCTGACCAACGCCCTTTAAGGCCGGATGAGGCTGAACTTTTTGAGAAGTCAGCACAAAATGCTTATGCATTGTTTCGAGATAAAGCAGCCATGTCACGTTCAATGAGTGTTGATCAGATGGAGACTGTTGCACAAGGTCGGGTGTGGAGCGGTCAGGATGCGGCCTCAAGAGGGTTGGTTGATTCACTAGGTGGATTCTCACAAGCTCTTGCTATTGCAAAGCAGAAAGCTAATATACCACAGGATAAAAAGGTCCAGCTAGTTGAGGTCTCAAAACCCTCACCAACATTACCGGAGATCTTGTCAGGCATTGGGGGTTCATTGCTTGGAGTTGACAAGGCAGTGAAGGGGGTGCTCCAGGACATCACCTCCCTAAATGGAGTCCAAGCTAGAATGGACGGAATCTTGTTTGAAAGATTGGAAACTATGTCAGGAGAAAACCAGCTCTTCTTGCTCATAAAAGACATCGTAAACTATTTTGAT--------CAAATGTCAGTGGTGCAGATAGAGCATGCAGAGACTATGGAGAGGGGGAAGCCAAAGCCTGGGGGTTTGAGTGACCCTCGGCTGGGGACTATTGACCGGAAGATCAAGTGCGAGACATGCATGGCTGGGATGGCTGAGTGCCCAGGCCACTTTGGCCACCTTGAGCTTGCCAAGCCAATGTTCCACATCGGCTTTATCAAGACTGTACTCTCCATAATGCGCTGTGTCTGCTTCAACTGCTCCAAGATCCTCGCGGATGAGGATGATACCAAGTTCAAGCAGGCTCTGAAGATCAGGAATCCGAAAAACAGATTAAAAAGAATATATGATGCTTGCAAGAGCAAAAAACTTTGCGCGGGGGGTGATGACCTCGATGTTCAGGAGCAGCAGGATAATGATGAGCCAGTAAAGAAAAGAGGTGGTTGTGGTGCTCAGCAGCCAAATATCACAGTTGATGGTATGAAGATGGTTGCAGAGTTTAAAGCACCAAAGAAGAAAAATGACGATCAAGAGCAACTCCCTGAACCAGTGGAGCGAAAGCAAATTCTCTCTGCAGAGAGGGTCCTTAATGTTCTCAAGCGTATAAGTGATGAGGACTGTCTTTTGTTGGGCCTGAACCCCAAATTTGCCCGTCCTGATTGGATGATACTGCAAGTCCTTCCAATTCCTCCACCGCCTGTGAGACCATCTGTGATGATGGATACTTCTTCCAGAAGTGAGGACGATTTGACTCATCAATTAGCAATGATAATTCGGCATAATGAGAACTTGAGGAGGCAGGAGAGAAATGGAGCCCCAGCACACATTATAACAGAGTTTGCTCAGTTGTTGCAGTTTCACATTGCAACATACTTTGATAATGAACTTCCTGGCCAACCAAGGGCCACACAGCGTTCTGGAAGGCCTATTAAGTCAATTTGCAGCAGGCTGAAAGCAAAAGAAGGTCGGATTAGAGGAAACTTGATGGGGAAGCGTGTTGATTTTTCAGCTCGTACCGTCATCACACCAGATCCAAATATTAACATTGATGAATTGGGAGTGCCATGGAGTATTGCTTTGAATCTGACATACCCAGAAACTGTCACTCCATATAACATTGAGAGGTTGAAAGAACTTGTAGAATATGGGCCTCATCCTCCCCCTGGGAAGACAGGTGCAAAGTACATTATTAGGGAAGATGGCCAGAGGCTTGATCTTCGTTATGTAAAGAAAAGTAGCGATCAGCATTTGGAGCTGGGTTACAAGGTGGAAAGGCACCTCAATGATGGTGATTTCGTTCTATTCAATCGGCAACCCAGTCTTCACAAAATGTCTATCATGGGGCATCGCATTAAAATTATGCCCTACTCAACTTTCCGCTTAAACTTGTCCGTCACTTCACCATACAATGCAGATTTTGATGGGGATGAAATGAATATGCATGTTCCTCAGTCATTTGAGACCAGAGCTGAAGTTCTAGAGTTGATGATGGTGCCAAAATGTATTGTGTCTCCTCAATCAAATAGGCCTGTTATGGGTATTGTCCAAGACACGCTTCTTGGGTGCCGCAAAATCACCAAAAGGGACACTCTTATTGAAAAGGATGTATTTATGAACATCTTAATGTGGTGGGAAGACTTTGATGGAAAGATCCCAGCCCCTGCCATTTTGAAACCTAGGCCTATTTGGACTGGGAAGCAAGTTTTCAACTTGATTATTCCCAAGCCAATCAATTTAATTAGATTTTCAGCCTGGCATTCTGAAGCAGAAAGTGGATTTATTACTCCTGGTGATACTATGGTCCGGATAGAGAAGGGAGAGCTTCTATCTGGCACACTTTGCAAAAAGACTCTCGGAACATCATCTGGAAGTCTTATTCATGTTATTTGGGAAGAGGTTGGTCCAGATGCTGCACGCAAGTTCTTAGGTCATACACAGTGGCTGGTCAACTACTGGCTCCTGCAAAATGGTTTCAGCATTGGAATTGGGGATACTATTGCAGATGCAGCCACCATGGAAAAGATTAATGAGACAATATCGAAAGCTAAGAATGATGTGAAGGAGCTTATTAAACAAGCACATGACAAGCACTTGGAAGCTGAGCCAGGACGCACCATGATGGAATCATTCGAAAATAGAGTAAATCAGGTTCTTAACAAGGCTCGTGATGATGCTGGAAGTAGTGCCCAGAAGAGTTTGTCTGAAAGTAACAATTTGAAGGCTATGGTCACTGCTGGCTCAAAAGGCAGTTTCATTAATATTTCACAAATGACTGCTTGTGTCGGGCAGCAGAATGTTGAGGGCAAGCGGATCCCATTTGGTTTCGTTGATCGAACATTGCCCCACTTCACAAAAGATGACTATGGTCCTGAAAGTCGTGGATTTGTGGAGAACTCTTACCTTCGTGGTCTGACACCACAAGAATTTTTCTTTCATGCTATGGGTGGTAGAGAAGGTCTGATTGATACTGCTGTGAAAACTTCTGAGACTGGATATATCCAGCGACGACTTGTGAAGGCTATGGAGGACATTATGGTGAAATATGATGCCACTGTAAGAAATTCCCTGGGAGATGTCATTCAGTTCTTGTATGGAGAAGATGGCATGGTTGCTGTTTGGATTGAATCACAAAAATTGGACTCCCTGAAGATTAAAAAGGTGGAATTTGATAATGTATTTCGCTATGAACTGGATGATGAAAACTGGAGGCCAAACTACATGCTGCCTGAACATGTTGATGATTTGAAGACTATCCGTGAATTCAGAAATGTATTTGAGGCAGAGGTTCAGAAACTAGAAGCTGACCGATTCCAACTTGGGACTGAGATTACCACAACTGGTGACAATTCATGGCCTATGCCTGTCAACCTCAAGCGGCTTATCTGCAATGCTCAGAAGACATTCAAGATTGATTTGAGAAGACCCTCTGACTTGCGCCCAATGGAAATTGTGGAAGCAATAGATAAGCTGCAAGAAAGACTTAAGGTTGTCCCCGGTGATGATGCTACGAGTATTGAGGCTCAGAAGAATGCTACTTTGTTATTCAATATCCTGCTTCGTAGCACATTTGCTAGCAAGAGAGTCTTGAAAGAATACAGGCTTACAAAGGAAGCTTTTGAATGGGTTATTGGTGAGATTGAATCAAGGTTCCTTCAGTCATTGGTGGCTCCGGGTGAAATGATTGGATGTGTGGCTGCACAGTCCATTGGAGAACCAGCAACTCAGATGACGCTGAATACTTTCCATTATGCTGGTGTCGGTGCCAAGAATGTTACCCTTGGTGTTCCCAGGTTGAGAGAGATCATTAACGTTGCCAAGAAGATAAAGACTCCATCACTGTCTGTTTACCTAAAGCCTGAGGTGAACAAGAAGAAAGAATTGGCTAAGAATGTCCAATGTGCCTTGGAGTACACTACACTGCGCAGTGTGACCCATGCCACTGAGATATGGTACGATCCTGATCCTCAAGGAACCATCATTGAAGAGGATATGGAATTTGTCAGGTCATATTACGAAATGCCTGATGAGGATATCGATCCAGATAAGATTTCTCCTTGGCTGCTGCGTATTGAACTGAATCGTGAGATGATGGTTGATAAGAAGTTGAGCATGGCTGATATTGCAGAGAAGATCAATCATGAATTTGATGACGACTTGTCATGCATATTCAATGATGATAATGCAGATAAACTCATCCTTCGTATCCGCATCACAAATGATGAAGCTCCAAAGGGAGAAATACAGGATGAATCTGCTGAGGATGACGTCTTCCTCAAGAAGATTGAGGGTAACATGTTGACAGAGATGGCCCTACGAGGCATTCCAGATATTAACAAGGTCTTCATCAAATACGGGAAGGTCAATAAATTTGAGGAAACTGATGGTTTCAAACCAGATAATGAGTGGATGCTTGATACAGAAGGTGTCAATCTCTTGTCTGTCATGTGTCATGAGGATGTTGATGCTACAAGGACAACAAGTAACCATTTGATTGAAGTGATTGAGGTTCTTGGAATTGAGGCTGTACGTCGAGCTCTCTTGGATGAGCTGCGGGTGGTCATATCTTTTGATGGATCTTATGTGAATTACAGGCATCTGGCCATTCTTTGTGATACAATGACATACAGAGGTCACCTGATGGCTATTACAAGGCACGGTATCAATCGCAATGACACAGGGCCTCTTATGAGATGTTCTTTTGAAGAGACTGTGGATATCCTGCTCGATGCTGCTGTATATGCCGAATCTGACTACCTGAGAGGTGTCACTGAGAACATTATGCTTGGCCAGCTTGCTCCTATTGGCACAGGAGGCTGCGCATTATATCTGAATGACCAGATGCTGCAGCAGGCCATTGAGCTTCAACTCCCGAGCTATGTCGAAGGTCTGGACTTTGGCATGACACCAGCGCGTTCACCAATCTCTGGGACACCATATCATGAAGGAATGATGTCACCAAGTTACCTGCTGAGCCCAAATATCAGGGCTTCCCCCATTACAGATGCTCAGTTCTCGCCGTATGTTGGGGGCATGGCATTCTCACCCGTCCCTTCACCAGGTTACAGTCCATCCTCGGGGGGCGGTTACAGTCCATCTTCTCCGGTATACAGCCCAGGGCCAGGATACAGCCCCACGTCTCCATCATACAGTCCTGCATCACCGAGCTACAGCCCCACCTCTCCATCATATACACCTGGCTCTCCTACCTATAGTCCTACTAGTCCAACATACTCTCCAACAAGTCCAACTTACTCGCCAACCAGTATGGCGGCGGCGCCGGAGAGCAAGGCGGGTAAGTCTCCGGAGGAGCTCCTCTGCGCGGCGGCGGAGTCCGGCGATGCGGGCGCTGTCTCTGAAATCCTTGCTGCCGGCGCCGACCCCACCCACTTCGACGCCTCCGGCATGACCCCACTCATGCACGCGGCCGCCGGGGGCCACGCCGCCGCTGCGCGGCTCCTCCTCGATGCCGGTGCGCCATGGAACGCTCTATCCCCCTCTGGACTCTCCGCGGGCGACCTCGCCTCCGATTCGGTCACCTTCGACCTCCTTCTCGACCACGCCCTGCGCTCCGAGCTCGTCCTCGGCACCGTCGCCCGCCGCCAAGCGGGCCCCGCGAACTCCTCCGACGGGGTCCCCACCGCGAGCTACCTCGACTCCAGGGTTTCGTTCAGCGAGGAGCGGGTGATGGACGCAGATAGCAAGGCGGTGATGATGGAGTGGGAGCGACCGCTGATGGAGGCGCACGCGCGGGCGGTGTGCTCCGGCGGCGGCAAGGTGCTCAATGTGGGGTTCGGGATGGGGCTAGTGGACGAGGCGATACAGAGGTACGAGCCCGAGGAGCACACCATCGTCGAGGCCCACCCGGACGTGTACGCCCGGATGCTCAAGCTCGGGTGGGGCGAGAAGAAGAACGTCAGGATCGTGTTCGGGCGGTGGCAGGACGTGATCCCGCAGCTCGGGTCCTATGACGGTATATTTTTTGACACATACGGAGAATACTACGAGGACATGAGAGTGTTCCACCAACATCTTCCTAAGCTACTGAAGCCTGGAGGGATCTACTCATACTTCAACGGCCTTTGTGGTGACAATGCATTCTTCCATGTGGTGTATTGCCAGCTTGTCTCATTAGAGTTGGCGAATCTGGGCTATTCAACGCAGTTCATCCCTCTCCCAGTCAAAGATTGCCTCTCAGAGGAAATATGGAAAGGCGTGAAGCAAAAATACTGGCAACTGGACACTTACCATCTCCCTGTTTGCCAGGCAGAATCAGAATCAGAG-------------------------------------------------------------------------------------------------GGTT--------------------------------CAGCTTACAACACCAGAAGGAATACTCATACACTCATGGAGGTTGTTCAAGAAGTCCTTAAGCATGGCTCCGCACATGGTGTTCGTGCAGCAGCCATAAGAGCTGACCAAAAGAGTTATAGCCTTGTCCAGCTCATTACATCTGCACTGGATGTCTACAATATTTTGTGCAGCAAAAATAACGGAATTAAAGATTCTTCTATCAAAGGAATAAATGGAACAGGGTTCCTTTGTGGAGCTCGTATTGGCATCGTGGCTAAACCTTCTCCTGAATTTGTTGCTGGGGTATTTGGAACCTGGCTTTCTGGTGGAGTTGCAGTACCCCTTGCACTTAGCTATCCAGAAGCCGAACTTTTACATGTCATGAATGACTCGGACATTTCAATGATTTTAAGCACCAAGGAGCATAATGACATTATGGAGAACATCTCTACCAAATGTTCTGTTCATTGTTCTCTTCTTCCAGCTGTGACAAGTATACCCCCAAGGATAAATTCCCAAGAACCTTCAAGTAGTGAAGTGACTTCATCAATTTCTAGCTTAATGGCTGAGATTGACAGTTCAAAGAAAATTAAAGAAGATGATCCTGCTCTTATCCTTTACACAAGTGGTACAACTGGTAAACCAAAAGGAGTAGTCCACACTCACAAGGGGATACTTTCTCAGGTTCAAATTCTGACAGAGGCATGGGGATATCGAAGTGAAGATCAATTTCTGCACTGTCTTCCACTACACCATGTGCATGGCCTTTTCAATGCTCTATTTGCCCCCCTCTATTCAGGATCAGTGGTTGAGTTTATGCCGAAATTCAGTGTGAGGGGAGTATGGCAGAGATGGCGTGAATCATATCCCCATGAAGCCAGTAAAAATGATGATGCCATTACAGTATTTACTGGAGTTCCAACTATGTACACACGTCTACTTCAAGGGTATGATAGTATGGATCCTGATCAGCAATGTGCTTCTTCTTACTCTGCAAAGCAGCTGAGGCTAATGATGTGTGGATCATCAGCTCTTCCTTCCCCACTTATGAAACGGTGGGAGGAAGTGACAGGTCACCGTCTTTTGGAACGCTATGGCATGACTGAGTTTGTCATGGCACTGTCTAATCCATTGGATAGTGTACGTAAAGAAGGTACAGTCGGTAAACCTCTTCCGCGTGTTGAGGCCAAGATCATTTTGGAGGATGGGACTGAAACTACAACTGGTGTTGGTGAGCTCTGTATTAGAAGTCCATCCCTTTTCAAGGAATACTGGAAAAGACCAGAGGTTACAGCAGAATCATTTATGGATGGTGGGTTCTTCAAGACTGGTGATACAGTAACTATAGATGAGGATGGATACTTCATAATTTTAGGGCGAACAAATGCCGACATCATGAAAGTTGGTGGTTATAAGCTGTCAGCTTTAGAAATTGAGGCGGTACTATTAGAGCATGAGATTGTAATGGAATGTGCTGTCCTTGGTTTGCCTGATGAAGCTTATGGGGAGGTTATATGTGCAATAATTGTGCCTAAGGAGGACGCAAAGAAAAAAGCTGAACAGGACTTGAAGCCAGCACTAACCTTGGAAGCATTGACAAGTTGGTCAAAAGATAAGCTTGCTCCATACAAGGTT-----------------------------------------------------------------------------------------------------------------------------------ATGCCCCGCCGCCTCGCGACGACCTACTCCGGCCGCATCGCCGCCGCCACGCCGTTCCCCTCCGGCCCCTCTCTTACCGTCACTGTCTCCCCGACCCCTCCCCCTACGCCGCGCGACACCCGCGGCTACCCGCTCCCGCGCCGCCACCTTGTCTGCGCCGCCGCCCGCATCCTCCGCTCCCCCGCCTCCCCCTCCCCGCTGCTCGACCTCGACGACTACCTCCGCTCCCTCCGCCTCACCCTCACAGCCTCCGAGGCCTCCGAGATCGTCAAGGCCCTCTCCCGCGACCCCGCCCTCGCGCTCGCCTTCTTCCGCTTCGCCGGCTCCTCTCTCCAGGGCTTCCGCCACGACGCCTTCTCCTACAACCGCATCCTGGCCCTCCTCTTCCGCACCAGGGCCGACCCCGCCGAGGCGCTGCGGCTCGTCGCGGAGATGGAGCGGGACGGCGTGGCCGGCAACATCTCCACGGTGAATTTGTTGGTTGGGATGGGCGGAGGAGGCGTGGAGGTGGCGAGGTGCCTGGAGCTGGCGAAAAAGTG----CCTGCACCTACAAGGC-----TACAAGTGCATTGTACAGGCGCATTTGAGGAGCAGGGAGGTGTGGAAGGGGTTCAAGGTGTACGAGGAGATGCTGACGAAGGGGTACAAGCTGGATATATTTGCGTATAACATGCTGCTCCATGCGCTTGCGTTAGTTAAGCAGGTTGACCAAGCTTACCAAGTCTTTGAAGATATGAAACGAAAGCACTGTGAGCCAGATGCATACACATATACTATACTAATTAGAATGTCTGGAAAGGCTGGGATGACCTCTAGATTTCTCTCATTTTTTGAGGAAATGGTGTCAAAAGGATGTGTTCTTAACCTGATTGCTTATAATACTGTTATTGAGGCTCTTGGTAAGAACAAGATGGTGGACAAGGTAATTTTTGTACTCTCCAAAATGATTGAGTGTGACTGCCAGCCCAATCAATTCACATATAGTATTACACTGGATATTTTGGCAACAGAAGGGCAACTACACAGACTAAATGAGGTTCTAGATATCTGTAGTAGGCATTTAAACAGATCAATTTATTCTTATTTGGTCAAGTCACTCAGCAAATCTGGGCATGTAAGTGAGGCGCATAATGTATTCTGTTGTATGTGGAACTCCCATGAAAAAGGAGACAGGGATGCTTTTGTATCAATGCTTGAGGTGTTATGCAATGCAGGAAAAACATTAGAGGCTATTGATCTACTACATATGATGCCTGACAAAGGGATTGCTACAGATGTTGGCATGTACAATATGGTCTTTTCAGCTCTTGGAAAACTCAAGCAGGTCTCTTTCATAAGCAATCTCTTTGACAAGATGAAAGCTAATGGAGTTGCTCCCGATCTTTTTACGTACAATATTATGATTTCAAGTTATGGTAGAGTTGGATTAGTTGATAAGGCATCTGGACTTTTTGAAGAAATGGAGGCTAGCAGCTGTAAACCTGATGTCATCACCTACAATTCTTTGATAAACTGTCTTGGAAAAAATGGACATCTCGATGAAGCCCACATGCTTTTCAAAGAGATGCAAGAGAGGGGATATGATCCTGATGTCTTTACTTACAGCATATTAATCGAGTGCTTTGGGAAATCCAATAAGGTTGATATGGCATGCGGCTTATTTGATGAGATGATTGCTGAGGGATGCATTCCCAATATTGTAACTTATAACATTTTACTTGATTGTTTGGAGAGACGTGGGAGGACAGCAGAAGCTCGTAAACTTTATGAAACTATGAAGCAACAAGGGTTAACTCCTGACTCGATAACTTACTCAATACTTGAGCGATTGGAAAGTAGATCTCAACGAACAGTATTGTGTATAACTACCAAAGCACTATTTGTCCAAGACTCCAAGAGAGAGATAGTGTATTCTGAGAGGGAAGTACGTCTTCTAACTTTTGAGATTGTTGGAAGAAAGGATGCTTGTCATGGCAAAGTTCTGGTTGACATTGATGACATCTTCAAAAGAGCTTCAGCATTCAGACAGCCTTGCTTGAAATCGTCAATATTTGGAGCTGGCAAGATATTGAGCAAGGGAATTAATTTTGCTATTCCTGATACACCATTGCTTGGGACTATTGATGTGCTGGATGCCTTTGAAGATGAATATGGTGGAGTTGTAGTCAACCCTACTTTTTTACCAAAAACATCGAATGCATTTGCTGCATTACTCCAGTTCTCACTGTCTTATTGGAGTCAGCAGGCGGGGTTTATTTATCATCATGCAGAACCAGGGTATGTGATGTTAACTTTCTGGCTTCCAGACGGACCTTCTGCTTTGCCTTCCACCTCGTTGCATCAAATTGGTGTTGGAGCATTTGTCATGAGCGAAAAAAGAGAGGTGCTTGTCGTAAAAGAAAGAAAATGCCCATCACACTGTTCAGGAATCTGGAAGATCCCTACTGGTTTTATCGATAAGTTTGAAGATTTATTCTCTGGAGCTGTAAGAGAAGTTAGAGAAGAAACTGGGATAGAAAGTTCTTTCTTGGATGTGGTTGCTTTCAGGCATGCTCATCAAGTCACGTTTGATAAGTCAGATATACTCTTTATATGCACACTCAAGCCATTGTCATTTGACATCTCAGTTGATGAGTCAGAGATTGAAGCAGCAAGGTGGATGCCGGTTGACAAATTTATCAACCAACCATTCCATCAAGAGGATCAAATGTGCAAGACCATAATTGACATATGCATATCTAGATATCAGAAGTGCTACGCAGGATTTGCTGCTCGTCAGGGGCTGACGGAGGCGGAGCGGGCGGCGCTGGAGGGGGTGGTGCGGGCGCACCACACGTTCCCGGGGCGCGCGCCGGGGACGTGCACGTCGCTGGTGACGCAGCGCGTAGCGGCGCCGCTGCGCGCGGTGTGGCCCATCGTGCGCAGCTTCGGCAACCCGCAGCGGTACAAGCACTTCGTTCGCACCTGCGCGCTGGCGGCCGGGGACGGCGCCAGCGTCGGCAGCGTTCGCGAGGTCACCGTCATCTCCGGCCTCCCGGCCTCCACCAGCACCGAGCGCCTCGAGATCCTCGACGACGACCGCCACATCCTCAGCTTCCGCATTGTCGGAGGGGAGCACCGCCTCCGCAACTACCGCTCCGTCACCTCCGTCACCGAGTTCCAGCCAGGCCCGTACTGTGTCGTCGTCGAGTCCTACGTCGTCGACGTGCCCGACGGCAACACCGAGGACGACACCAGGATGTTCACCGACACCGTCGTCAAGCTCAACCTCCAGAAGCTCGCCGCCGTTGCCGAGGAGTCCACCGCGTCGATGTCGTACCTCCAGGACACGGACACCAACACCATCGTGCACCGCATCATCTTCAAGGCGTTCGAGGAGGCCCGCGGCGCCGACTACGTCATCTGCAACACCGTGGAGGAGCTGGAGTCGTCCACCATCGCGGCGCTCCGCGCTGAGAAGCCCTTCTACGCCGTGGGACCCATCTTCCCGGCCGGCTTCGCCCGCAGCGCCGTCGCCACCTCCATGTGGGCGGAGTCCGACTGCTCCCACTGGCTCGACGCGCAGCCGGCCGGCTCCGTGCTCTACATCTCCTTCGGCAGCTACGCGCACGTCACCAAACAGGAGCTGCACGAGATCGCCGGCGGCGTGCTTGCCAGCGGCGCGAGGTTCCTGTGGGTGATGAGGCCGGACATCGTGGAGGTGCTCTCCCACCGCGCGGTGGGCGGGTTCCTGACGCACTGTGGGTGGAACTCCATCCTGGAGAGCGTGTGGGTGGGCGTGCCTATGCTGTGCTTCCCGCTGCTCACCGACCAGTTCACCAACCGGCGGCTCGTCGTGCGGGAGTGGCGCGTCGGCGTGCCCGTCGGGGACCGAGGCGCGGTGCTCGCGGACGAGGTGAGGGCGAGGATCGAGGGGGTGATGTGGGGGGAGGAGGGGGCGGAGCTCCGGGTGCAGGTTCAGAATTCTCATATGTATGGTGTGAGACTAGCGTGTGTCTTTGCTTTATAGGTCCGTTGGCATCCATTCTTTCTGAATCCTGATGCGCCTAAGGAAGGCATCAAGAAATCTGACTTCTACAAGATGAAGTTTGGCCCTGTGCAGTTTGAGCGTGTAACTGCTCGCATGGCAGAGATATTTCGAGGACTTGGGCTTGAGTATGACATGTCCGGGCTCACCGGGAATACAATGGACAGCCATAGGCTCATAACACTTGCTGGACACCAAGGCTATGACAAACAAAATGCTCTTGTAGAAGAATTATTCCTCAGTTATTTTGTCCAGGGAAAATATATTGGTGATTGTTCTTGTGTTGGTCAATCAACATCATATCTGCACGTGCAATCTCTTAGGAACTTTCCAATTGAAAAACTTTGTGGAGAGGTGGTCTTGGTGCGACTTGATTCCACACTTCTCTTGGATCCTCTAGGATCATGTAATTCGTCACTGAAAACGACGCTGTCAACTATCAAATACTTGTACAAAGCAGGAGCGAAAGTGCTTCTAGTTACCAGTTGGGATCCAGTTCTTCAATCTAACAATCCAGCGGTCAAGTCCACCGAATCTTTTGCAGACTATATGTCATCGCTTCTTCGAGTAAAAGTCATCCCAATAAATGGTGTGCCTGGTTTAACATCATTTAAGCAGGAAGAGTCGGTGCAAAATGATATTCTCTTGTTTGAAAATCTTTTGAACTTCAGAGGAGAAAATGCAAACTGCAATGATTTTTCTCAGAAGCTAGCTTCAGGTGCTGCGATATTTGTCAATGATTCTTTCTCACTGTCCCATAAGATTCTTGCATCAACTGTTGGCATCACTCGCTTTTGCTACGCATCTCTTGCTGGTTTCCATTTTGAGGAGGAGCTTATGCAATTGCTAAAGACCACAGACACCACAAGGCGCCCATACATTGCAATAGT------------------------------------------------------------------------------------------------------------------------------------------------------------------------------------------------------------------------------------------------------------------------------------------------------------------------------------------ATCTTTTGTTTATTTCCCACAGAAGATCCTATGGATTGGTCCTACAAGTTATGATTCGACAGAAGAATTTTCTGTTGAGACAACACAGTTGGGTCAGATACTATACAAAGCAAGCCATAATAGGTGTGATGTTATTTTAGTAGGGAGTGCAGCATGCAAGGCAGTAAAAGGAATACCAGATCCCTCATCTCAATATACAACATTTGAAAATGCAGCTGTTGTTTGGGAATTCCTCAAAGGAAGAGTATTGCCAGGTATTGCAGCATTGGATAAAGTTATCTCTTTTGTTGAATTTTGGGACCTTGCATCTCTGATTCCTGCAGCCAAATAAGTTCCTTTTCTTAGTGTAGGAAATGGTTTGTTTCTTTTTCAAATGGCTAGAAACTGGGAAGGTTCCAATTTTCTTGGGCTTGAGATGAATGAAAAGCTTGTTATAAGGTGCCTTCAGGATGCAGCTTCAGATGGAAAAAGGAATCTACATCTAGTATAATTAGTAGAAGTATC----TCTTGTTTTTCCTTTTCCTCACGCCTTTGATTGCTCATGCCTGT---------GTGTCCAAATCCTGACTTCAACAAAGAGCAGAATAGGTGGAGAATGGTGCGAAGAATGCTTGTTGAAGCTATTGCTGATCTTCTTCAGATCAATGGAAAGATTTATTTACAGTCTGACGTGGAGTCCGTCCTGCTCGGAATGAACGAGCAGTTCATCTCATACGGCAAGGGCCGGCTCGTGGTGGACGGTGATG-----------------------------------------------------------------------------------------------------ACGACGGTGGCGGTGGCCGGATGGAGAACCCATTTGGTGCGGCGTCCGACTGGGAGCGCCATGTCCTGGCTCGTGGCGCTCCCATCTACAGGACGATGCTACGGAAAGTGATGACGCCGCTCGGCCGCCGCCTCGTGCCGCGCCTGTTCGTCTCGCGTCGCTCCCTCCACACGAGCCCGCCCACCGACCCCGGCGTCCTCGCGTGCCGCCTCACCTCCCGCGCGGTCGTCCGCTTCGCGGGGCCCGAGGCCGCCCGCTTCCTCCACTCGCTCCTCACCAACGACCTCCTCTCCTCCGGTTCCGCCGGCTCGTCCCAGCCGCGGTACGCGCCCACCCCTAACGTGCCCGCGAGGGCGCCGCCCCCCGCCTACGCCGCGCTGCTCACGCCGCAGGGGCGGTTCCTCTACGACCTCTTCCTATACCGCCCCCCGCCGCGGTCGCAGATGCTCGACCGCACCGGGTCCGCGCCCCAGACCGGGGAGAGGCCCAAGGGGGAGGAACATGGAGAATTGCTCGCGGATGTCGACGCGGCAGAAGTCGACGAGCTCCTCGCTTGCTTCAAGAGATATCGGTTAAGATCAAAGGTTGAGATAGATAATGTAAGTGAGGAGTTCGTGTGTTGGCAAAGATTTGGACGCTACGTGGAACACACTGGACCTTCTACTCAAGAACCTGAGGCTGAATCCATTGGATGGGGACAAGGTATTGACCGTGCTGCCGAGTCAGCTGCACAAGGGAATGGTCATGGTTGGCAGTGGCTCAAAGATCCTCGGCTGGATTGCCTTGGTTACAGAGGGATCTTTCCAGCTGATACGATACCGCCACTAGTTGAGTCTGACAAAGAATCAGATGAACGCCATTATTTGCTCTGGCGAATAGAGAACGGAGTTGCAGAAGGCTCAACTGAGATACCAAAAGGTGAAGCAATTATGGCTTCCTCCCTTGCCGTCATCCACACCAGCGGCAACCTAGCAGCCACTCGCCGCCAACAGAACCCCGCCCACTCGCGCACTTTCCTCCTCCACCTCCTCCAGCCGACGGCGGCTTCGTCGCCCCACCGCTCCCGCAGGACTCCGCAGTTCTCCATCGGCAGCGCTGACACCACTGGCGGCGGCGGCGGCAACGGCAGGGCTAGGGGAGGGAGCGTCGACGTCGCCGCGGTCGCCTTGGTGCTGGGCGACGCCAAGACGGCGGACGATGTGGAGCTCTTGGTGAAGGATTTCCTCGACGGCGACGAAGAACACCTGCCCCTCCAGGTGTACACCTCGGTGATTCGGGGGCTCGGCAAGTTGAAGCGCCTCGACGCCGCCTTCGCCGTCGTGGAGCATCTCAAGAGGAGGGGTGGTAGCCTCAACCGGTTCGTGTACAATTGCTTGCTAGGCGCGGTCAAGAACTGTGGGGAATTTGGGAGAATTCAGGATGTTCTTGCAGACATGGAAGCACAGGGGGTTCCCCCAAATACCGTGACCTTCAACACTCTGATGTCCATTTATGTTGAGCAAGGGAAGATTGATGAGGTCCGCAGGATGTACGATGACATTGAGGGCCGTGGGCTGGTGCCGACTGCCGCGACATACTCGACGGTCATGTCGGCCTACAAGAAGGCTGGTGATGTGTTTGCCACTCTCAAGTTCTTTGTCAAGCTCGGGGAGAGGTACAACAAGGGTGAGCTGACGGGGAATCGTGAAGATTGGGAGCGAGAGTTTGTTAAGTTTGAGAAGCTGGCTGTTCGCGTATGTCATATGGCGATGCGGCGGTCACTTGTGGGTAGGGAGAATCCGGCCGGTGAGGTGTTGAAGATTCTTCTTGCAATGGATGAAGCTGGGGTGAGGCCTGACAGGAGCGACTATGAGCGTCTCGTGTGGGCGTGCACAGGAGAGGAGCATTACACCATTGCCAAGGAGCTGTACCAGAGGATCCGTGAGTGCAATGGGGAGATCAGCTTGTCAGTGTGCAACCATCTGATATGGCTGATGGGCAAGGCCAAGAAGTGGTGGGCAGCTCTTGAGATTTATGAGGATTTGCTGGACAAAGGCCCAAAGCCGAACAATTTGTCATATGAGCTGATCATGTCGCATTTCAGTATTCTTCTCAATGCTGCGAAGAGAAGGGGCATTTGGAGGTGGGGTGTTAGGCTGCTTGACAAGATGCAAGAGAAGGGCTTGAAGCCTGGAAGCAGAGAGTGGAACGCTGTCCTTCTTGCGTGCTCTAGAGCAGCTGAAACATCAGCTGCAGTGGATATATTCAAGAGAATGATAAATCAGGGGTTAAAACCCGATGTAGTCTCCTATGGAGCATTGCTAAGTGCACTTGAGAAAGGGAGGTTGTACGATGAGGCACTAAGAGTTTGGAAGCACATGTGCAAAGTAGGTATTAAGCCAAACCTGCATGCATATACAATCTTGGTGTCAATTTACATTGGCAAGGGCAACCATGATATGGTAGATGCTGTTCTTCGTGATATGTTGTCAGCAAAGATAGAACCAACTGTTGTAACCTTCAACGCGATAATTAGTGTTTGTGTGAGGAACAATAAGGGCGGCGCTGCTTTTGAATGGTTCCACAGGATGAAATTGAAGAACATTGAGCCAAATGAAATTACATATCAGGTGTTGATTGAAGCTCTTGTACAAGATGGTAAACCGAGACTTGCCTACGAGATGTACATGAGGGCCTGCAACAAAGGGCTCGAGCTTCCTGCAAAATCATATGACACCGTAATGGAGGCATGCCAAGCTTATTGTTCCGTCCAGCCGTTTTTTGTACTACACAAGGCTGCCGCCTCCGTTTTCCCGCTAGCATCTTCCCGGGCTCGGCGGCGGATTGATGTTTCCCAACCATCTTCTCCCAACCCCAAATCTGCAAAGAGACCCCGTAATGGGGATGAGGATGATGAGGCTGACACGGAGCTGTACGAGCAGCTCCGCCTGGAGGCCTTCCACCGTACTTGGTCCAAGATCCAATCCACCATCAATGAGGTCCTCAGAGGCATCAACCTCAAGCTGTTTGACCAGGTGCTGCAGTGGGTCCAGGAATCCTTCTCTGCGATCCGCTCTACCGTGAAACCTTGCGCCGCTGAAATCCAGCAGCCGTACCCTCTCCTTACAGATGTGATCTGCAGAAAGATACCTACGGCGTTTGTTCTCACCAAGAACGCGGAGTTTGTTGATGACATCACAACATTTCGGGATCTCGCAGAGCATCTGGAGTCCAATGGGTGTCACCTGGCCAAGCTATCAGCAAATGAATTATCGGCAAAGCATGGAGTCGGTGGTTGCTTTAGGAGCTTGTTGAGACAGCTACTTTCAGATGTTCCAGATGTAACAGATGTATCTGCACTTGCATCTTGGTACTGTGGAGTCGAGAACTATGATAAGCCTATCATTGTCATAATTGATGATTTAGAACAATGTTCTGGTGATGTCCTGGGAGGGCTTGTAATGATGCTGAGTGAGTGGGTAATTAAGATTCCAATCTTCTTTGCAATGGGGATAGCAACTACCCTCGATGCACCAAGGAAGCTGCTCTCCTCGGAAGCTCTTCAACGACTAGAACCCTGTGAGCTCACCTTGGGGTCTCCCTCTGATAGAATGAATGCACTTGTTGAGGCCATCCTTGTTAAACCATGTGCCGGATTCTGCATCAGTCATGACGTCGCGGTTTTCCTCAGAAATTACTTTTTTAGGCACGATGGGACAATAACCTCTTTTATCAGTGCTCTCAAGCTTGCATGCAGTAAGCACTTCTCCGTCGAACCTCTGAGCTTCTTGTGCATGGGAATGCTTGAAGAGGATTGTGAGAACTTTTGGCGTGATAAGTTTGATGCACTGCCTCAAGCAATGCGGAAATACGGTTTTGGTCTTCCCTCATGCACAAGGGAAAAGAACTCAATCAAGCCTGGCAACAATATAGTAGAAGGGTTGTCTGAGATGATGATGCTGCAAAAGGATTGGAGTTCTGTTCTCTTGTGCTTGTGTGAGGCTGGAAGACACGGCAAAGTGCAACTTTTAGATATTTTCTGTGAGGCAGTCAACCCAGATCTGCATACTCAGAAAGCATCAGATAATGACCTGTTCATGTCTAAAGCGACCAGTGAGAATATATCAAGAGGAAAGTCAGGTGCTGGTAGAGGATTTATAGCTCAGGCAATGGATACAATAAAGTTCCTGCCAATGGAAACATTATTTCGTGTTCTTGGAGTTTGGAGCATCCATTTAAAGGGAATGAATGAGGT------------------------------------------------------------------------------------------------------------------------------------------------------------------------------------------------------------------------------------------------------------------------------------------------------------------------------------------------------------------------ATGCAACCTAGCCCAAGAATACGGTGATGTAATCAACCTTCATGACTGGTACCTGTCTTTTGATGGAATTGTCAATAGCACACATTCAAAAGTGAAAAGGAAACAACATAGTTCTCCCTCAAAAAAGAAATCAAAAGCCACGCCTCCAGAGAGTGAAGCTATGATCCAAGCGAGGTTCTGCAGAGCTGTCACTGAGCTACAAATTACCGGACTTATTCGGATGCCAAGCAAGAGAAGGCCAGATCTTGTGCAGAGAATTGCATTCGGTCCTATGACCTCGCCGTCCCCTCCCGGTCCGGCGGACGGCCACCGCAAACACACGATCTACCACGGCCACCGCCGCGCGTCCCCGCACCGCCCCACCGTTCGCGGCGGCATCTTCACCCACCTCCGTGCCACCTACCCCAGACCCCACCCCTCCCCCTCCCCAACCCCTTCCACCACCACCACCCCCTTCCGCCTCCCCGACTGGGACCCCTCCTCCCCATCGCTCTCCCGTGCCTCGCCGCCGTCGTCTTCAATCTCCGCCTCCTCCCGTCGCCTCTCCCCGCTCGCGCGGTTCCTCCTCGACGCACTCCGCCGCCACCAGCGCTGGGGCCCGCCCGTGGTCGCCGACCTCTCCAAGCTCCGTCGCGTGCCACCCACGCTGGTCGCCGAGGTCCTCAGCGCGCGCCCGCCCCCGCCTCCATCGCTCGCCCTCCCCTTCTTCCTCTGGGCCGGCCGCCAGAAGGGCTTCCGACACTGCTTCCCGGCGTTCCACGCCCTCGCCTCGCTCCTCTCCGCCGCAGGCCTTCCCGCCGCCGCCGACCAGCTCCCCGACCTCATGCGCGCCCACGGGAAGCCCGTCTCCCACCCCCAGCTCACCCTCCTCGTCCGACTCCACACCGCCGCCCGCCGCCCGCTCCGCGCGCTCCACGCCCTCCGCCGCTTCCGCCACGAGTTCTCCGTCCAGCCCCAGGTCCACGCTTGCAACCGCGTCTTGGGTGCGCTGGCAGCGGCAGGGCATGTTGACGACGCGCTCAAGCTGTTCGATGAAATGTCAGAGGATGGTGTGAGGTCTATGCCGGTGACATTTGCGATCATGGTGCGTGCTCTGGCGCGGGCGGGGATAACGGAGAGGCTCTTGGAGATGATTGGGAGGATGCGTAATGAGGTTTGCCGGCCAGACGTGTTTGTGTACACCGCGCTTGTCAAGACAATGGTGCGCAGGGGACATATGGACGGTTGCATCAGGGTGTGGGAGGAGATGGGGAGGGATGGTGTAGAGCCAGATGCAATGGCGTATGCCACGATGGTTGGGGGGCTGTGCAAGCCGGGGATGGTGGAGAAGGCTGCGGAGTTGTTTGAGGAGATGAGGAGGAAGGGTTTGTTGGTGGACAGGATGGTGTATGCATCTCTCGTGGATGGGTATGTCGCCGCTGGGAGGATTAGGGATGGGTGTAGAATTTTGAAGGAGATGGTGGATGCTGGCTACCGTGCTGACCTGGGTATCTACAACACACTCATTGGTGGGCTGTGTGGCATAGGACGGGAGGATAAGGCACATAAGATGTTTCAGATTGTCCTTCAGGAGGAGCTCATGCCAAGCTCTGAGACTGTTTCACCGTTGCTAGCTTGTTACGCTGAGAAGGGTGAGATGGTCAAGTTTTTTGGACTGGTTGACAAATTGGTGGAGCTAAGCTTGCCTGTCGTTGACTTTTTAGTAGACTTCCTGAAGCTCTTTGCATGCAAGGATGGTAGGGAATTGAAGGCTATGGAAGTGTTTGAGGCTTTGAGACGAAAGGGATATTGCAGCGTCAACATTTATAACATTCTTATTGAGAATCTGCTGAAGATCAAGGAGAGGAAGAAAGCACTTTTGCTGTTTGAGGAAATGCAAGGTTCAGATGGCTGCAAGATGGATTCATGTACATATAGTCATATGATCCCATGTTTTGTGGATGAAGGAAATATCGAAGAGGCTTGCTCGTGCTACAACTCCATGATGAAGGCAGATTGGATGCCAAGTATTTCAGCCTATTGTGCTCTTGTGAAAGGGCTGTGCAATATTGGGGAGATAAATGCAGCTGTTTCACTCGTTAAGGATTGTCTAGGAAATGTAGAAAACGGGCCAATGGAATTCAAGTACACCTTGACTATTCTTGAAGCTTGCCGATCGAAAAGCCCGGAGAAGGTCATCAAAGTGGTGGATGAGATGATTGAATTAGGCCATTCCTTGGAAGAGATTATCTATTCTGCTATCATTTATGGCTTCTGCAAGTATGCAAGTTCAACTGAGGCAAGAAGGGTGTTCTCTGTTATGAAAGATCGAAATATTATTTCAGAAGCCAATTTTATTGTTTACGAGGATATGCTGAATGAGCACTTGAAGAAGGTCACTGCAGACTTGGTGATATCTGGATTGAAGTTTTTCAACCTTGAATCAAAATTGAAATGGAGAAACAGAATTGAT---CCGCCGACGCCGACGGGAGCCATGACCACCGGCGCCGCCATCCATGCCGTCCCCAACTCCGCCGGTCGCCCGAAGCGGGGGAAACAGCGGCGCAGCCCCGCCTCCCACTCCGTGCGCGCGTCCAGCGACACAAACACGGTGACGCTGCTGGACTACGGCGCGGGCAACGTGTGCAGTGTGCGCAACGCCATCCGCCACCTCGGCTTTGGCATCCGCGACGTGCGGAGCCCCGAGGACATCCTCGCCGCTAACCGCCTCGTATTCCCCGGCGTCGGCGCCTTCGGCTCCGCCATGGACGTCCTCACCCGCACCGGCATGGCCGACGCTCTCCGCGAGTACATCCGCAGGGACCGCCCCTTCCTCGGCATCTGCCTCGGCCTGCAGCTGCTATTCGACTCCAGCGAGGAGAACGGCCCCATAAGCGGCCTTGGTATGATACCCGGCGTGATCTGGCGATTCGACTCTTCCAAGGGTCTCATAGTGCCTCACATTGGTTGGAACGCTCTCGAGGTTACCAAAGATACACAGCTGCTGCAGGGAGCTGATGGGCACCATGTGTACTTTGTTCACTCCTATCACGCTCTTCCCTCAGATGCTAACAGAGACTGGATTTCGTCGTTATGCAATTATGGTGAGAGCTTCATATCGTCTATCTCAATGGGCAACATTCAGGCAGTTCAGTTTCATCCAGAAAAGAGCGGAGCTACTGGGCTTTCTATTTTGAAAAATTTTCTCAGTCCTAACTCTTCAGGGGCAAAGGTCCCACCTCATAAGAAAGCATCAAAACTTGCAAAGAGAGTGATAGCATGCCTTGATGTTCGGTCAAATGATAACGGGGATCTTGTGGTAACAAAAGGTGACCAGTATGATGTAAGAAACCTTGGCAAGCCAGTGGATTTAGCAAGTCAATACTACATAGATGGTGCTGATGAGGTTAGCTTCTTGAATATAACTGGTTTCCGTGACTTTCCATTGGGTGATTTGCCAATGCTAGAGGTACTACGTTGTGCATCTGAAAATGTTTTTGTGCCACTTACAGTTGGTGGAGGTATAAGAGACTTCAAAGATGCAAATGGAAGGTGTTAAAGACAGTCTGCTATCCTATTTCTTGTTTTGCCTGCAACTCTGCATATTTCATGTTCTTATGTTCCCCTTCCCAACTGCAAATATCTCTCCCCCACTTTTGTGGGGTGGTATTTGGTGTTAGTCAATACTGAGAAGAAAATTTATGGCAAGAGTAATCATGTAGATTTATTTCTTCTCAGATACTATTCAAGCCTGGAAGTAGCATCAGAATATTTCAGGTCTGGTGCTGACAAGATTTCAATTGGAAGTGATGCTGTTTTTGCTGCTGAAGCCTATTTACTGACTGGTGTAAAGACGGGGAAAAGCAGCTTGGAGCAAATTTCTAGAGTATATGGCAATCAGGTT----------------------------------------------------------------------------------------------------------------------------------------------------------------------------------------------------------TATCTTTTATTTGT-----------TGGTCAGGGCTGTGGATTTGACATAGATTTGATCAAAATGGTGTCAGATGCTGTGACAATCCCTGTCATTGCAAGCAGTGGTGCTGGTGCTGTGGAACATTTTTCTGAAGTCTTTGAGAAAACAAATGCTTCTGCTGCTCTTGCTGCTGGCATTTTCCATCGGAAAGAGGTGATGCCAATGTCGGCCGCGGCCGGCTCCGGCGAGCCCTCCCCGCTCGTAGCGGTGGCAGGCTCCAACCTCCTGCGGCCGCTCCGCGGGCCACCGGCCCCGTCGCAGTCCCCCGCGATCGGCAAGCCACTCCCGTCCGGCGGCGTGCCGCGGCACGCGTACGTGTTCGACGGCGAGGGGCGGTTCTCGGACGTGCCGTGGGACCTCGCGTCGACGCCGTCGGAGCCCGGGGCGTTCACGTGGTACCACGTCGAGCTCCCGCGGGTGCACGCAGGGGGCGCGGCCACGAAGCCGCTCCACCATGCGCAGGCGCTGATCGAGCTGCTGTGCCCGCCTCTCACGCTCCAGGAGATCCTCGCGTTCGTCGCCACGGGCCCACACTGCGGCGTCGCGAGCGGCGGCGGCGCGCTCCTGCTCCGCGTCAGCTCGCCGGGCCCGCTCGGCAGCGCCTTCGCGCTCCGCCTCGCCGCGCGCGTTACCGAGAACTCCGTCGTCACCGTGTCCGTCGGCGGCGTCCCGCGCCTCGCGTTCGGGACCACGCAGGCGTCGCTCCTTTCCGAGGTGCCGCTCGGGGTCGCCGCGTCGCTCTCCGACGAGGGCCACGGCGGTGGCCGCGCCGTCGAGGGCGGCGTGGTCATCGAGGAGCGCCTGCTTGAGTCACTGCTCGCCATGAACCACGCCGACGGCGTGCACACCGACAACCCGGTGCCCCGGACGGTGTCCAACCTCCTCGTGCACGTCCTCGGCACGCACGTGGACCACGTCCACGACATTGTCACGCGCCTCGAGATGGAGCTCGACAGCATCGAGCGGCAGCTTGAGAAAGGTGGTCACTTTATGAGGAAACTTTTGTTGGATGGTAGGAGATTCCCAAAAATGCATCTTGATTTACAGCGCCTGCTTCAGGTTGTTTCTCATGGTGAACAAGTATTCCCCCGTGTGAAGGAAAAATGTGCAAGCAAGAGTTGGTTCTCGAGCGGAGATATTGTTGCTCTTGAAGATCTGATAGGTCGTCTTAGGAGGCTTAAAGAAAACCTCGGATTTATAACGAATAGAGTGAACACACTTCAGACTAGTCTTGACAGCTGGCAATCAGAGCAGATAAACAAAAGCTTGTACTATCTTTCATTTCTGTCCATAGTGTTCCTTCCTCTATCCATTGTCACTGGAGTTTTTGGGATGAATGTTGGTGGTGTGCCATGGACTGAGCAGAAGAACCCTGCAAATCGGGATGGCTTTGTCAATGTCATGCTAATATGCGTTGTGATCTTGTTACTCCTGTTGCTTTGCTTCTTATTTCCTTCATTGTATTCTCATGTGTCGGCATGGAGAACCCGCCGTGAACTGACCAGGAGCAGTTCTCAGAACAAAAGACATCTGAAACTCTTTAAAGGTCACAAGGAAGGTTACATGCGCTTGTTCTTCCTGTACTTCTCATCACCTGGATGCCTTTGTGCTATACAGCCGTGGATAAAAGATATCAGGATGCAGAAGGTGCGGCTCAAGTGGGTGAAGAACCGCGGCCTGGACCACCTCATCGCCCGCACCACCTCCATCCGCGCGTCCTGCCTCTTGCTCGACCACCTCGCGCGCCTCCCCCCGTCGTCCCCCGTGCCGGCCCGCTCCCTCGCGCACCTTCAGAAGCCGCTCGGCCTCACGTTCCCCGTGCTCCGCTTCCTCCGCCGCCACCCCACCCTCTTCGCCGAGCAGCCCCACCCGCGCTTCCCCTCACTCCCTTCCTTCTCCCTCACGCCCGCCTCCCACCTCCTCCTCGCCCGCCAAGCCCGCGCCTCCGCCGTCGACTCCCACCTCCGCCTCGCGCGCCTCCTCCTTCTCACTCGCTCCAGGTCCCTCCCGCTCGCATCCATTCTCCCGCTACGCTTCGATTTCGGCCTACCCTACAACTTCGCCGCCGCCTTCCCCTCCTCGTACCCCGATCTCTTCGCCGTCTCCAACAACCACATCTCCCTATCCACCTCGCACCTCCCTGAGGATATTATCATCTCCTCCCTCCAGCGCCGCAACGCCGAGGCCATCGCTGGGGCGACCTACCGTGCGCTGTCCCGGCCGCCGTCCTCGTCGAACGCCCCCCTCGCGTTCCCCATGCGCTTCCCGCGTGGATACGGCGGGATGAAGAAGGTCAAGGCCTGGATGGAGGAGTTCCACCGGCTGCCGTACATCTCGCCCTACGACGATGCCTCGGGGATCGACCCGGACAGCGACATCTATGAGAAGAGGAACATTGGTTTGCTGCACGAGCTGCTCGGGCTGACGGTTCACAAGATGGTGCGAAGGAACGCGATCCGGCTACTCCGGGAGGAGCTGGGCCTGCCGCACAAGTTCACAAGGCTGTTCACGCGGTACCCTGGCGTGTTCTACCTGTCGCTGAAGTGCAAGACGACGACGGTGGTGCTTCGGGAGGGGTACGAGAGGGGGAAGCTCGTGGAGCAGCACCCCCTCGCTGCGGTGAGGGACAAGGTGCACTACGTGATGCGCACTGGTGTGTTGTACCGTGGGAAGGGCTTGTCCAAGTTGGTTTTGGATGAGGATGACGACGAGGAGGGGGCTGTGCTGGATGGGGATGAGGAATTTCAAGGGGAGGGGATGGATGAGGATGCTGATGTCGAGTGCTTCGGAATGGAGATTGTGGATGATGATGTGGCCGCTGATGATGATGAAGGCGATAGTGAT--------------------------------------------------GACGCCACCACATCCCTCTCCTCAGCCGCGTCCGCCATCGCCGAGTCATTCCGCGACTGGTTCCTCGCGCCCCGCGGCGGAGGCGCGGCCGCCGCGCCGCTCGCCGCCCTCGACGCGATCTACCAGGCGCTCGCGGCGGAGGACGCGGCCGCACTCGAGGCGCTCCCGCTTACCGAGGAGCTCGTCCTCGCTGTGCTCCGCCACCCCCCGCGGAGGCTCCCCGACGGCGATGCGCTGCTGATGCTCCGCCTCAGGTTCTTCGACTGGTCGGGGCGTCGCCCCCGCTACCGCCACACGCGCGCCGTTTACCATGCCGTCTTCCGCCTCCTCACCCGCGCGCACCGCGCCACCGTGGTGCTCGACTGGCTCCGCCTCTTCTCCACCACATCCGCGTCCGCCGCCCAACCGCGCTTCCACGACACGCTGGTCGTCGGCTACGCCGTCGCCGGCGATCCCCAGCGCGGGCTCAGCGTCCTCGGACGCATGCGCTTCCGCGGCCTCGACCTCGACGCCGTCTCCTCCCGCATCCTCCTCAACTCCCTCGTCGATGCGTCACTTCACGACTTCGCCGACTCCTTCGCCCGTAACCTTGCTGCTAGTCCCGTCGCAACCTGCATCCGCATCAAGAGCCTCTGCCACCGCTCCCGACTCACCGACGCCGTGGCTCTCCTTGACACCCTCCCTTTCACCGAAGCATCCAGTGGCCCCGCCGCTGGCTCCATTGTCACAGAGTTCTGCCGGCGTGGACGCTTTGATGAGGCTGCCCAGATTGTTGATAAGTTCTCGTCCTGCGATGTGTACGGTGCGTGGATCCATGGCCTTATTGAGGCTGGGAGGCTCGATACTACATTACAGTTCCTTTCTGATAAGAAGGAAGCTGAGGGGTATATCCCTGATGGTCAGCGGTATGACAAGCTTGTGTACCGCTTGCTTCGCAAGAATAGACTTGGTGAAGTGTATGACTTGCTTGTGGAAATGATGGAGGAGGGCATTGCTCCGGGCCGTTCGACCATGAATGCCGCACTTTGCTTCTTTTGCAAGGCCGGGCTTGTGGAAGTCGCCACACATTTGTATAGGTCAAGAATGGAGCTTGGGATTAACCCTAACAAGGATGTCTATAATAATCTGATCAGGGCACTGTGTCGGGGTGGGGGCACAGAAGAGGCGTGTCTTGTGTTGGAGCAGGCTATGGCAGAAGGGTACTTCCCTGGGCGGCAGACATTTGCCATGTTTGCAAATGTGCTGTGTCAGGAGGGAAAGCTGGATAAGGTCCGTGAACTGCTCGACAAGGCGCTCAAGCAGGAGGCATGGCCAATGGACAGTGTCTTGGCCAAGTACCTCGTGGCTTTGTGCAAGAGTGGGAATGTGGAGGAGGCATGTACAGTGCCTCAGGTAGCAAGCAGCAAGAGCCCTGTGGGCTTATATCGTTATGGGTCAACTTACAAGAGCTTGATTCGGGCATTAATATTGATTAGGAGGGTGGATGTGTTGCCAAGGCTCATACTGGAAATGCAAGATATGGGGCACATCCCGACCCGAAGCCTCTATCAGTCGGTTGTTTGTGCTTTGTGTGAGGTGAGTAGGTACGCTGAGGTTCTTGAGCTGCTGGACAACCAGTTGGAGCGGAATGGACTCCAACCCCGTGTGTGCTACAACTATTTCATCTCTGGGGCTGGACACGCTAAGAAGGCTGACATGGCCAGGGAAGTGTATAACCGAATGGAGTTTGCGGGAATTGAATCATCAGTAGAAAGCAACATCCTTCTTCTCATGAGTTATCTGAGGAGTAAGCGTATTGGTGACGCACTAAACTTTTTTAACTGTATTCGTGAGAAGAAGGCACCTGGAACCAAGCTGTATAATGTATTCATATCTGGTCTATGTGAAGCACGGAAGCCGGAGCAGGCAATGGTGTTTTGGAGGGAAGCGAGGGATAAAGGATTAATCCCGAGCATCAGCTGCTATGAGCAGCTTGTGCTCCTATTGAGCTCTGTCAAAGATTATGACAGTGTTGTAAAGGTTATTGATGACTTCAGAGAAACAGGTCGTCCTGTTTCAGCTTTCTTGTGCAATGTGCTTCTGTTGCACACACTGAGAGGCAGCGATCTTTTGAAGGCTTGGACACGCTCAGGGGATAAGTCAGAGTCTGTAGAAGCAAGAGCGAATGGGATCAAAGGTCGGGGTGCAGGACGATTCTTGATTGGCCAACTTATTGAGTTGTTTGCAGGTGGTATTAGAAACAGGAGTGACCTAGAGGTTTTAGAGGAGGGTTTAGAAAAGTTCTTTCCTGTAGATATTTATACTTATAACATGCTGATACGAGGGTTGAGCATGGCTGGGAGGATGGATTCTGCCTGTAATATGTTTGAAAGGCTGTGCAGAAAGGGGTATCAACCAAATCGATGGACTTTTGATATAATGATACATGGCTTCTGCAAGCATGGTGACAGAAATGAGGCTGAGAGGTGGATGGAGGCAATGTATCGAAATGGTTTCTACCCCACGTGGTACACAATGAGGTTATACAACAATGCATCCTTGCGAGCACATGATCAGAAAGTCATTCCTTTTGTAGAAATGGATAAGCAAGTGAAGGAAATGCTGCAGCTGATCGAGGAGGATGGCGACTCCTTTGCGAAGAAAGCACAGATGTACTATCAGAGGCGCCCAATGCTTATCACCCATGTCGAGAATTTCTACCGCATGTACCGTGCTTTAGCTGAGCGTTACGACAATGTTACTGGTGAACTGCGCAAGAACATCCCTTCCAGGCTGCAGTCACAGGGATCTTTAACTGGTTCGGAGTGCGGTTCTGAGCTACAAAGGTCGCCCTCACCATCTCCTGAGCCACAAAAGTCCTGGACAAGGGAGCGCAGTCCTAGAGCTGCCGGTTTTGACTTCTTTCTGAGCAAGAAGAACAATGACTCACCAGCCTCAAGGAAGGAGCCTGAGGACTTAGCTTCACAATCAGAATCCGATGCGAAGTCTGAAGACGGTGAGGATGATGGCATTGCCTACACATTGCATCAGAGAGTTCTTGAGATTGAGGATGAGCTCAATGTGGCGAACCAGAAACTGCGTGATGCAAATGAAAAACTTGAGGTTTTCCAGGAGAAGAGCTTGAGGTGCCATTGTGATTATAAAGAGAATGTAAACGGTGCTGATCAAGTTACAAAGGTTTCTGACATAGAGGGAGAGCTCATGGCGACACGGGATAAGCTACAATCTTCACAAGAGGAGATCAACAATCTCCAAAAGAGTCTTAAAAATGGTGCAATTTTGTCAGAAGAGCATTATAGGCTGTTGGAACAAAACAAGAAACTGGAAGCTGAAATTGTCAATCTGGAGGAAGAAATGGCTTCAGCTAGACAGCAGTTTGAAGAGAAATTATCTGAGAGAGATGCTGAAATCAGCAAGTACAGGCAAGAGCTTGCTGATGCTTCTGAAAAGTTGCTGCAAGAGAAATCAACCAACAGTCTTGAGACAGCTAAGCTGCAAGAAACGATTGAAAGCATCAGGCTCAAACTTGAAAAAGTTTCTGAAGAGAAATTACTAGTTGAGAGCCAGGTTAAGGAGATGGAGGAAGCAAGTGCTGAAGCTGAAAAGTACAGGCAAGAACTGATCCATGCTACTGAGATGCTTTCAGAAGAGAAGTTCAGACATGAAGCTGAGATCCTTACAATGCAGCAGAGCATTGAAGGTCTGAAATCCAAATTTCAGAACATTGCTCAAGAGAAATCGTTGCTGAAATCATGGTTTACAGATTTGGAGCAAGTCGTGGAGCGAGGAAGGAACATTTTCCCCGAGGCTCATAAGAAAGGCGCAAACATTGTCCTCATTCAGGAATTATTTGAGGGGCATTATTTCTGTCAAGCTCAAAGGATGGATTTCTTTTGTCGTGCTAAGCCTTATAAAGATAACCCAACTATAATGAGGATGCAAAAGCTTGCAAAGGAGCTGGATGTTGTAATACCTGTCAGTTTCTTTGAAGAAGCAAACAATGCTCATTACAATTCGGTTGCCATTATTGATGCTGACGGCACAGATCTTGGCCTATACCGCAAATCACACATTCCAGATGGACCAGGATATCAAGAGAAATTTTATTTCAACCCAGGGGACACTGGCTTCAAGGCTTTCAAAACCAAGTATGCCACAGTTGGTGTTGGAATTTGCTGGGATCAATGGTTCCCAGAGTCTGCTAGGGCTATGGTGCTTCAGGGGGCAGAAATATTGTTCTATCCCACTGCAATTGGATCTGAACCCCAGGATAATAACCTGGATTCTCGTGAACACTGGAAGCGTGTCATGCAAGGCCATGCCGGCGCTAACTTGGTACCCCTTGTTGCTTCTAATCGCATAGGAAGGGAAACTGTTGAGACTGAGCATGGCAACAGCACTATAACCTTCTATGGGAATTCATTCATAGCAGGGCCAACTGGAGAAATTGTGAAGCTTGCAAATGACAAAGATGAGGAGGTGCTGGTAGCGGAGTTTGACTTGGATGAGATCAAGTTGACCAGGCACGGTTGGGGGATTTTCAGGGACAGGCGTCCTGATCTATATAAAGTGCTATTAACATTGGATGGTGAGAAATCATCACCTCTCGCGGCAGCCGCCGTCGCCGCCCGCCCCTCCCCGATCGGCCTCTCCCATCCCCTATGCCGCGCCTCCGCGCATCCGCGCTACCGCGGGCGGTTCCGATTGGAGGCGAGCTCGTCGGCGTCCACGCCAGCGCCCGCGCCCGCGCCGGCGACAGCGGACGAGGGGGCCGGCGCGGGGCCGTGCCCGGTGGTTAGGTTCGACATGGCCGACTTCGCCGTCGCCGACCGCGTCAGCGTCGGGCTCCACGGACGGTCGGATGAGATGATCTTCGAGGCCCAGGTGCGCGATCCGAACAGTGAACTGTACGGGTCGACGGTGGTGCTGCGGCAGCTGACGAGCTCGCAGGCGAAGCGCAGGGGACGGCGCGCGCTGGAGGTGCTGAAGAAGCTGGCTCGCCGCCAGATGATGTACCACTCTTACGCGATGCAGGTCCATGGCCACGTCACCCCGAACAATGCCATGGAAGAGGGAGATGGCCCGTTCATCTTAGTCCACGGGTACCATGGGAGTTACTCCTTGCGTCACTGGTTGCAACTCTCGGATTGGCTTCCAACCTTAGAAGCAACATTAACATTGGATGAAGAACAAGTTAGGAGGGTAGGAGATGATTCGGTAGGAGGACCTGCTGTAACCCGACAACTACGTTTAATCAGGATATTGATGAGAGACCTTCTGATTGGTGTAAATTATCTGCATAGCCATGGACTGGCACATACTGAGCTTAGACTGGAGAATGTTCATGTAAGCCCAGTAGACAAGCATGTCAAAGTCGGTATTCTTGGGAACGCTGTTGATTTTCACGACAATGATCCTAGCAGTAGTACACAAGCAAGTAACAGTGAAAGGCGAAAAATGATGATAGCGTTTGACATGAGATGTGTTGGCTTCATCATGGCAAAGATGGTTATGAGAGAGCTCATGGATTCTTCAACTTTCCTAAAATTCAAGTCATTCTTGACAAAGGGAAATGATCCATCATGTTTGCGTGAGTTCCTACTACCAATTCTGTGCCACAATTTTCCATCTGGGAATATTGGTCTGCAGATGCTAGATAGGCAATGGGGTGCTGGTTGGAATCTTTTAGCCTTACTGCTGGCAATCAAACCTGACAAAAGGATAAGTTGTCTCGATGCATTGCGGCATCCCTTCCTTTGTGGACCTAAATGGCGTATAAATCCATCAGTGAATGTCATACGGTGGGGCTTGGGATCTACTGCTGTCCGCATGGCTGAAGATTATATCTATGGACGTCATCAGCGTAGACGGTTAGCACATTTCGTTGAACTTAAACCCTAATTCAATCACTTAGAATTGGCTTGACCTCCTACCTGGACGTTGGCGTCTCTTATACTGTACTGGAAGGCACATCGGTCTAACACTTCGTCAGCCTTCCCATAGAATCCTCATCAGTGATGTGTTCCTCACATTCACGCAAACTCCAGAGTCCATTGATCCTGTCTTCTCTCTGACCTCAGATATTGGATTCAAAATTATGCCAGAACCTGATTGGCCTCATGACAAATCTGGCACTGAAGGAAATTTGTCTGTTACCACATCAGCAAAGATAGCTGCTGGGAGGATTTATATTAATGAAGAGGACAGTAAAGAGAGCAGGAGTACAATTTCTAAATCTTCTAGGAGATATCTTCGTAGTAAATGGAGAAAAGTTTCAAAATTGGAGGAGCTGCCTGCCAGCCTCCCCACTGTAAGCATTGCTATGGATGAAGTCGATGTATCGATGAGGTGCAGCTCGACTTTGAATGTCAATTCTGCACAAAAAGTGCTACAAGAGGTCCGTACCCAGACGCCACCAGAAATGTTCGACTTATCGAAGATTGTTTGCGGGACGTACATTGATGCGAGGTTGATGATTCTTCGTGGTGTTAATGGGTCGGCTTTACTTTTCATCAGATCAAATCGTACAACTGACTCCTCCAAGTTTGTTTGCACTATGGATGAATCACGAAAAAGAGCCGCCTCCACTGCAAATGCTAAAAATATTAGTCCGTCCCTTGATGACGACTTTGGTAATGATTTTCTTTCATCTTGGAAGTTACCAAAATCAGGAAAAGACACAATTGACTTCGATGTCGAGTCAGTTCCGAAGAGTAGCAAGAAGTTTAGCTTTGAAAACCTGGATGATTTTGGGCTTGATGGAGCCTTTGACAAATTATCATCATTTAAAATGGGCATGTCTGATCTAGATTTCTCTAGTCCTCTCAAGAAAGTGAAGCACAACAGTTCAAATGGCAACGATCTTTCTGAAGGGAAAAAAGAAACTGAAAAGGACAACTTCTCCTTTTCCTTTGATTTTAATGAGCTGGGCAAGTTCAATCTTGACGCGAAGTTGGGAATTGAGGAAAGTGGTATGAGTAGATTTACAGAAAAATCTGACCCCATGCATTCAGAGGGTAACAGGGATCCACAAAGAGGTCTTTCAGGCAAGGGCACTGATATTACTGAAGACAATAAGAGTAAGGAACAAACACAAACACAAACACAGGATGCTTGCATTTTGAGGCCTACTCATTTGACAAGCATTAACCCTGCAAGAATGGAACAAAATAAAGCGGACATGGTGTCTAATGACAGGCATGGGGAGCACTCTAATGAGACATACCCAACAAAAGCAGCTGTTAACAAATCTTCTCAGAATTTTCCTTGCAATGCTGTATCTAGTGAAGATCCAACACATTCAACAGCGACAGCAGTACCTGAGAACAGTAAGGAAGCTCCTGCAGTGGACCTTAGTAAAGTTAATATATCAAGGGAGAATAATGACAATGAGCAATCAGTTAGTTCACAATCCAGGAACACCAGCACTGTGAATCCCTACATCTCAAGAAGATTGGTGGGTCACTCAGATTCCCAAAGTGACCAGAATGAGGTTGTGGAGGAAAGTGCATCTCTTAATGAAGGAAGTCATGGTACCCAATGTTTTAGAGGCACTTCAATGAAGCTTCTAAAGAAAACATCATGTGGGACAAAGAATGTTGATGAAGGGACTTCAGGTCCAAAGAATCTCTCTTCATCGATGCAGAGGGAAATCAGAAATGTCAAACCTAGATTGTTGAATGAAACAGGAAGCTTTTCTCTTCTGTCTAAATCTGCAAATGTGAAAGCAAGCAGGCCTCCCCAACTAACTCTGGAAACAACCTTAAATCAATTAAGTGGTGCCAATAACATGATAGAAAAGATATATACACATCCTACAGACTTGAAAAGATGCAGGGAACAAGCACAACCTGACAAATCTAAAATTGCTTCGGCCAAAGCATACTGCAAGCCAGCATTACATGGGATATCAACCACCTCCCTGAATGCCAAACTTGGGTAACAACAGTCCAAGTTTGTTTGCACTATGGATGAATCACGAAAAAGAGCCGCCTCCACTGCAAATGCTAAAAATATTAGTCCGTCCCTTGATGACGACTTTGGTAATGATTTTCTTTCATCTTGGAAGTTACCAAAATCAGGAAAAGACACAATTGACTTCGATGTCGAGTCAGTTCCGAAGAGTAGCAAGAAGTTTAGCTTTGAAAACCTGGATGATTTTGGGCTTGATGGAGCCTTTGACAAATTATCATCATTTAAAATGGGCATGTCTGATCTAGATTTCTCTAGTCCTCTCAAGAAAGTGAAGCACAACAGTTCAAATGGCAACGATCTTTCTGAAGGGAAAAAAGAAACTGAAAAGGACAACTTCTCCTTTTCCTTTGATTTTAATGAGCTGGGCAAGTTCAATCTTGACGCGAAGTTGGGAATTGAGGAAAGTGGTATGAGTAGATTTACAGAAAAATCTGACCCCATGCATTCAGAGGGTAACAGGGATCCACAAAGAGGTCTTTCAGGCAAGGGCACTGATATTACTGAAGACAATAAGAGTAAGGAACAAACACAAACACAAACACAGGATGCTTGCATTTTGAGGCCTACTCATTTGACAAGCATTAACCCTGCAAGAATGGAACAAAATAAAGCGGACATGGTGTCTAATGACAGGCATGGGGAGCACTCTAATGAGACATACCCAACAAAAGCAGCTGTTAACAAATCTTCTCAGAATTTTCCTTGCAATGCTGTATCTAGTGAAGATCCAACACATTCAACAGCGACAGCAGTACCTGAGAACAGTAAGGAAGCTCCTGCAGTGGACCTTAGTAAAGTTAATATATCAAGGGAGAATAATGACAATGAGCAATCAGTTAGTTCACAATCCAGGAACACCAGCACTGTGAATCCCTACATCTCAAGAAGATTGGTGGGTCACTCAGATTCCCAAAGTGACCAGAATGAGGTTGTGGAGGAAAGTGCATCTCTTAATGAAGGAAGTCATGGTACCCAATGTTTTAGAGGCACTTCAATGAAGCTTCTAAAGAAAACATCATGTGGGACAAAGAATGTTGATGAAGGGACTTCAGGTCCAAAGAATCTCTCTTCATCGATGCAGAGGGAAATCAGAAATGTCAAACCTAGATTGTTGAATGAAACAGGAAGCTTTTCTCTTCTGTCTAAATCTGCAAATGTGAAAGCAAGCAGGCCTCCCCAACTAACTCTGGAAACAACCTTAAATCAATTAAGTGGTGCCAATAACATGATAGAAAAGATATATACACATCCTACAGACTTGAAAAGATGCAGGGAACAAGCACAACCTGACAAATCTAAAATTGCTTCGGCCAAAGCATACTGCAAGCCAGCATTACATGGGATATCAACCACCTCCCTGAATGCCAAACTTGGGCCTGAGATGCTAGGAAGTGGAACTCCGAAAGCCCGTATGGATAATGTGATTTCTTCAACAATGACATGTGAGATGGGGGACATTGCAGACCTAGAGTTGCCTGCGCTGTTAGAAAATGATGGAAATGTAGAAAAAGCTGAGGCTTGTAGAAAGCAGCTTGAAGATAATCTAGCAGTGGGGATTCTCAGATTGGACTTCCTGAAATCGGATGGCACTGGTTTGAATCCAGTTATTCTCAGTTCTTTAATGCTCGCGACCACCTCCCCGCACATAGGCGCCGCGGCGCGCCGCCTCTCGCTGGCGGCGCCTGCGCGGACCCAATCCGTCAGTCTCCCGTGCAGGCGCCCCGGCCGCTGCGCGTCCCTGCGCGCGTCGGCGGCGGCTGCCCCACCGGCGAAGGAGGGGGGTGAGGAGCTGGGATTCGAGGAGATGGCGTCCGGGACGCGGCGGCGGTACTACATGCTCGGAGGGAAGGGAGGGGTCGGGAAGACGAGCTGCGCGGCGTCGCTGGCCGTGCGCTTCGCCAACAACGGCCACCCCACCCTCGTCGTCTCCACCGACCCCGCGCACTCCCTCAGCGACTCATTCGCGCAGGATCTAACCGGTGGGGCGCTCGTGCCAGTGGAAGGCCCTGATGCACCTCTGTTTGCGCTTGAGATAAACCCTGAGAAGGCTCGGGAAGAATTTCGGACAGCAAGTCAAAACAATGGAGGGACTGGGGTAAAAGATTTCATGGACAGCATGGGCCTTGGGGTGCTTGTTGAGCAGCTTGGGGAGTTAAAGCTGGGGGAATTGTTAGACACACCACCGCCAGGTTTGGATGAAGCAATAGCAATTTCAAAGGTTATGCAATTTCTTGAAGCACAAGAGTATAGCATGTTTAGCCGCATTGTATTTGACACTGCTCCTACG---------------------------------------------------------------------------------------------GTAGTGATGGCGATTAGTGAGTCATCAAGACTGCATTCTTCCTTGAAAAAGGAAAGTGTTCCTGACCAAACGCGTGCTTTGGATATGATAAAGAATGATCTAGAGCTGATGGGGTTGAACATAATTCAAGCACCTCTTGTGGACATGGAGATTAGAGGTGTTCCTGCTCTGAAGTTTTTGGGTGATATAGTGTGGAATGCAGACGAGCTTGACGTCCTCTTTGAAGGTGATATCCTGAGGTTTTGGGCTGACATGGAAGAAGACGCTAATCACAAGACCGAGAAAGCTGATAGCGAGAAGGAGCTGAATCTGGGCTGTGACACCGTGGAGAAGGCTACAAAGATGCAGGGACGTCCGAGCAATGGACCAGAGGAGAAGCCATTGACGTTCGAGCTCGTGTCGCAGTACTTCTGCATGCCGATCAAGCAGGCGGCGCAGGAGCTCAACGTGGGGCTTACGCTTCTGAAGAAGAGATGCAGGGACCTCGGCATTTCGCGGTGGCCGCACCGCAAGGTGAAGAGCCTGCGGACGCTCATCAAGAATATTCAGGAGCTAGGAAAGGAGACTGGGGGAGATGAAGATTGGACTAGGATTGTTGTAGAGATGTTGCAGCAAACGAAGAAGTTGATGGAGGAGAGACCTGATGTTATGCTGGACGAGAAGACGAAGATATTAAGGCAGGCGTGCTTCAAGGAGAACTTCAAGAGGAGAAAGCTCATGGCACTTGAAGGA--------------------------------------------------------------------------------------------------------------------------------------------------------------------------------------------------------------------------------------------------------------------------------------------------------------------------------------------------------------------AGCTATCCGCTTATGTATAGAGACGTGAGATCTGCGGTTGACATGTGTCATCGCGATGGAACTTTAAAGCGAATGGTCACAAAGGATCCTAGCAGGTACATCAATGAGGACTTGGCAATTGTACCCATGCTTCAAATGATTAGAAAATCTGGACGCTCAACATTCTTGGTAACAAATAGTTTGTGGGACTACACTGATGTTGTCTTGAACTATCTATGCGGGCCATATATGTTGGATGTAGTCTCTGGTCACAACCACAAGTGGTTTGATTATTTTGATGTTGTGATAACAGGCAGTTCAAAGCCAAGTTTCTTCCATGATGATAGCCGAGCAGGACTATTTGAAGTTGAACCTGATTCTGGGAAACTTTTAAATGCTGACCTTCAGGCTAGTAAAGTGATTGGAAGCCCAAGATCAAGTCAACAGCACTCAAAACCAATTCACAAAGTTTACCAGGGAGGTAATGTTGGCCATCTTCATAGATTACTTTCTGTTGCTTCTAGTTCGCAGGTATCAATTCTA------------------------------------------------------------------------------------------CTGCAGAAAAAGCGGGAGTATGTGCGCCGCCTTCATCAAGATGCTCAGAGGCAACATCATCAGAAGTTTCACAAGGTGTGGGGGCAGCTTATGAAGACTGGGTACCAAAATTCTCGATTTGCTCATCAGGTGCTGTACTCTTGTATCGCATTGACATTCTGTACTGAAAAATTTTATGGACAGCCAGTTGACACAATGTTCTATTTTTGCTTGTCCACAGGTGGAGAGATTTGCGTGCCTGTACACAAGTTACCAACTTCGGTTTGTATTCTCCCAACAAGTATTATCGTCCGAGCGAAGATTACATGCCCCATGAGTTCAATGTGCTCGGGCTGATGCTCCGCGACGGCGTGGCGCCCAATGTGTACACCTACAACATCCTCGTCCGCGCTCTCTGCGCCCGAGACCGCCGGGAGGAGGCGTTCGACGTCGTGGGCGACATGCGCGGCTCGGGCTGCGCGCCCAACGCCATCACGTACAACACACTCGTCGCGGCGTTCTGCAGGGCCGTACGCAAACACTGTTCACGGAGGCTCTTCGGTGTGATGCGGGAGGGCGGCGTGAGGCCGAACCTGGTGACCTTCAACTCGGTGGTGAATGGGCTTTGTAAAGCGAGGAGGATGGAGGACGCGCGCAAGGTGTTTGATGAAATGTTGAGGGAGGGGTTCACGCCGGATGGGTTCAGTTATAACACCTTGGTGGGTGGGTACTGCAAGGCGGGGTGCTTGCATGAAGCATTGTCAGTGTTTTCCGAGATGACACAGAAAGGGGTTGTGCCGGATGTGGTGACATTTACGTCACTGATCCATGCAATGTGCAGGGCTGGGAACTTGGAGCGAGCAGTGGCGCTGGTGGGGCAGATGAGGGAGAGGGGCCTTCGGATGAATGAGATTGCTTTCACAGCACTGATAGATGGGCTCTGCAAGAAGGGGTTCTTGGATGATGCGTTGTTTGCGGTGAAGGAGATGAGGGAATCTGGGATCCAGCCATCAGTAGTGTGTTACAATGTGCTTATTAATGGTTACTGCAAGTTAGGAAGAATGGATGAAGCTTGGGAGTTAGTCCATGAAATGGAAGCTAAAGGTGTGAAGCCTGATGTTGTGACATACAGTACAATTCTCACTGGATACTGTAAGATTGGTGATACAAATTCTGCATTCCAATTGAATCGACAAGTGCTCAAAAAGGGCGTGCTTCCAGATGCAGTCACCTACTCATCACTCATAAGGGGTCTTTGTGAGGAGAGAAGACTCAACGATGCCTGTGAGCTCTTTGAGAAGATGCTTCAGCTTGGCCTACAACCTGATGAATTTACTTATACAATGCTCATTGATGGCCATTGCAAGGAGGGGGATGTCGAGAGGGCTCTTTCTCTGCATGATGAGATGATAAAGAAGGGAGTTCTCCCTGATGTTGTGACGTACAGTGTGCTTATAAATGGGCTTAGCAAATCAGCACGTACAAAGGAAGCACAACGGTTACTCTTCAAACTGTATTATGAAGATCCTGTTCCAGCCAATATTAAGTACGATGCCCTGATGCATTGTTGTAGCAAAGCTGAGTATAAGAGTGCGGTGGCTCTCCTGCAGGGATTTTGCATGAAATGTTTGATGAATGAAGCTGATAAAGTATACCAGTCAATGTTGGACAGAAATTGGAAACTTGATGGGTTTGTTTATAGTGTACTTATTCATGGGCATTGCAGGGGAGGAAATGTTATGAAGGCTCTCAGCCTCCATAAAGAAATGCTGCGGTGTGGTTTTGCTCCAAATTCAACAAGCTCTATTTCCTTGGTTAGGGGTTTATTTAAAGAGGGGATGACTTTGGAAGCACATAATGTGATTCAGAAGTTGCTGAATTGTTGTTCCCTAGCAGATGCAGAAACATCAAAGGCTCTTATTGACCTCAATCGGAAGGAAGGTAATGTGGATGCTGTGGTTGATGTTCTGCGTAACATGATAAGGGATGGACTACTTCCAAGCTCAGGGGTGTGCATGAATCGTGCTTGCGCGTGCAGGGTTTTCCAGCACTCGGTGGAGGAGATCGACTTGAGCGGCTACATCGCCGTGGATGCGGAGTGGCTGGCTTACCTCGGCTCGTTCCGGTACCTGAGGGTCCTCAAACTGGCGGATTGCAAGAACGTCAACAATTCTGCAGTCTGGGCGCTCTCCGGCATGAGTACGTTAAAAGAATTGGACCTGTCGAGATGCTCAAAGTTCTCTGATGCCGGCATCAGACATATAGTCTCCGTTGAAAGTTTGGAGAAGCTACACTTATCTGAGACTGGATTGAGTGACAATGGGGTGATGCTCATTTCTTCACTAGAAAACTTACATCTGCTAGATTTGGGGGGAATTCGTATGACTGACAAAGCCCTAAGATCTTTACAGGTATTGACACTGCTTGAGCACCTTGATATATGGGGTAGTGAAACTACTAGTGCGGGAGCTTCTGTCCTTAAAGCGTTTACAAGATTGAGCTTCTTGAATGTTTCTTGGACAAATGTGACTCGTTTACCAGTTCTTCCGACCATGCAATGTCTAAATATGAGCAACTGCACAATTCATTCTATTCATGATGGGGATTCTGAAGTTCCTGTCCCTCTGGAAAAGTTTATTATCTCTGCAGCCTCATTTGGCAATATTGATGAAGTGTTTTCTAGCATCCAAGCAAGCTCATTGTCATACTTGGACGTGTCTTGCTGTTCTTTAAGCAACTTGTATATCTTGGAAAAGATGAAAAATCTAGAGCATTTGGACCTTAGCTTCAGCAGAATAAATGACGATGCAATTGAGTATGTTGCAAATATTGGAATGAACCTGAGATATCTGAGCCTCAAGAATACTGGAATAACTTCTCAGGCGCTGTGTGTTTTGGCAGGAACGGTTCCAAATCTGGTTTCGCTGTCTTTAGCTCATACAAAAATTGATGATTCTGCTCTAGTATATATCAGCATGATGCCTTCACTCAGAACGATAGATCTAAGTCACACAAGTATCAAAGGGTTCAATGTTATTGAAGCAAACTCAGAGAAAATATTGTCTATGTCTGCACTTGAGCATCTCAAATACCTGGAAAGCCTAAATCTGGAGGATACACCACTGTCAGCTGAAGTTATACCTCCCTTAGCATACATTAGTGCATTGAAATATTTGTACCTAAAAAGTGATTTCTTGTCTGATCCTGCCTTGCATGACCTGTCTTATGCCTCAAATTTGATACATCTTGGGTTTTGTGGGAATATATTGTCAAACTCTGGGCTTCTTCAATTTGTGCCCCCTGCGAAGCTATGTGTGTTGGATTTAAGTGGCTGCTGGATCTTAACAGGAGAAGCTATTTCAACATTTTGTAGGCGTTACCCATTGATTGAGGTGAGGCATGAGCTTATGCAGGAACTTCAGGCAAATCATGGTGGTACTTCACAAGTTCACAAGTCTAGGCAACTTCCACAGGCGAAAGCAAAAGTTGTTAACAGTTTGGCTGGCCCTAGCTGGCTTCCTGGTATCCGCTTTGTAGATGAAAGAATAAAATACAGCAAGGAGGAGTTGATGGAGCTGCAACACCTTGCCAAATGAAATTCAGTGATGCAAGGTTTGCGGCTTCCACCACAACTGCAAAGGACGGAAATGGCCGAGCGCTTCGAGCTCCAGGACAGGCACGGCAAGTCCCGCATCCGCGTCACCCGCGTCTGGCGCCGCCCCGCCGCGGCCGGCGGCCACCTCATCGCCGAGTGGAATGTCGCCGTGAGTGTCATCTCCGACTGCCTCCCCTCGTACACCTCCGACGACAACTCCGCCATCGTCGCCACCGATTCCATCAAGAACACCGTGTATGTGAAAGCGAAGGAGTGCACGGAGGTGGTGTCCATGGAGGAATTCGCGGTGATTCTTGGAAGGCATTTCACCTCGTTGTACCCCCAGGTCTCAGAGGCTACTGTGACCATCGTGGAGCGCCCATGGGAGCGTGTGGTTGTCGACGGGAAACCTCATTCGCATGGTGAAAAGCACTCACTGCTAAAGACAACTCAGTCTGGATTTGAAAGATTTGTGAGGGATCGCTACACACTTCTTCCTGATACAAGAGAAAGAATTGTAGCAACAGAAGTAACTGCTTGGTGGAGGTATCCTTTTGAACATATTTCCCAACTCCCATCAAAGCCATTCTGCTTCACACAAAGATACCAGGATGTAAAGAGAGTTCTTGCAGGCACATTCTTTGGTCCTCCTGACGTTGGAGTGTATGGTCCATCAGTGCAGAATACACTATACCTATGGCTAAAGAAGTTCTTAACAGGTTCCCGGCCATAGCATCTGTTCAGCTTAGGATGCCAAACCTCCACTTTCTGCCTGTGAACTTATCAAGCAAAGAAAATTCAGAATTGGTGAAGTTTGCTGATGATGTGTACACGCCGACTGATGAACCACATGGAACCATTGAAGCAATGTTGAGCCGCGCCAAGTCAAAGCTGATGAGCTCAAATCATGGAGCTCCAAAAGCTGGAAAGTCAACAATCAATTACCATCGGCTTCCATTAGATGAGCACCAGTTATTTGAGCCTGATGCATTTATTACTAAAGATCGTGATGGCACCCATCAATCAAAGCAAAGTACTCAATCAGGCAGCAGATGTACTAATAGAAGATTAACCACTCCCAAGTTAGTATCAGCATTGACCGGGATCTGGAATCTTGTTGGCCAGCCAGAATCGTCTGGCGCAACTCAAAAATCTGTGAGCCATGGGATTTCGCACAAGGAAGACCCTGTGTGCTTTAGCAGGGACCAAAAAGGACACACATTGACATCTTACTGCGATGAAAGCTCAACTGGTCTCAGCTCTCAAACCTGCTTATCGACACCCAAATCGATTTATGAAGATCTTAGTTTGGTGAAGAAGATGTTAATGCTCACATCATGCAGCAGCGTGGTTGGCTCTTCTTCCACATGGGGACATGTGCATGCCACCAATAGACTTGCGAACAAGCACTATTTGCAACATCGGAATATATATCCCATGCAAACTGAAAAGATGGAAACCTATACTGCTTCCAGCAATATGGACACTAAGGAGGATCGGTGCTTCGGAAGGGATGATAGCTATTCCAGTCAAACAAGAAACATTCCAACTGAGCTGTGTACTAGCTCAAGTGAAGAGGTTAATATCACACATGCTTGTGAAAGTTCTCTACATGATACTAAATCCAATGCAGAGATTTTTCAAGAATATTACGGTTCTTCAGTTTGCTCATTCCAGCAAATGGTGATTGACACAGAGGCAACGATAATGCCAGGAAATCAGATTTCCAGTAATACATGTGAACATGTTCAGCTTGAATACTCAACATGCACATCTTGTCTGGCGGGTGATGCTGTTGTTGTTAATTCAACAAATGCAGATCAATATACTTATGAGGAAGACATGTCTCAGCAGCATTCTGTAGACAAGTGTTCACCAGTTGAATCATCCTTTCAGCATCGATTTCATGGTGATGTTACTGTGAACAGGCATGCTGTGGCAGGAGCATTAGCTGGGACAGTAGTCAGTGTTTCTCTGCATCCAGTTGATACAGTGAAAACCATTATTCAGGCTAACAGCTCTGGACAAAGTTCATTCTACCACATACTACGGCGCACCCTTGTTGAGAGAGGTGTTTTAGGACTTTATGGAGGGCTTGCTAGCAAAATTGCTTGTTCCGCACCAATTTCAGCAATTTATACCTTAACTTACGAAATAGTCAAGGGAGCTCTTCTGCCTATTTTGCCAAAGGACCATCATTCAATTGCTCATTGCGCTGCTGGTGGTTGTTCTAGTATTGCAACATCCTTTGTTTTTACACCCAGTGAATGCATAAAACAACAAATGCAAGTGGGTTCACAGTATCAGAATTGCTGGAATGCTTTAGTAGGATGTCTTCAAAGGGGTGGCATTGCTTCATTATATGCTGGGTGGGGTGCTGTTCTTTGCAGAAATATCCCACATTCCATAGTAAAGTTTTATGCCTATGAGAGTCTGAAGCAATTTCTGTTGAAGTCAGCACCTGCTAATGCTAAACTCGATTCTGGCCAGACATCGCAGGCGGTGGAGGCCAAGCTCCGCAAGCAACTGGAGCAAACCCTCGCCGCCGATCCCGCCAGCCCGCTCCACCACTACAACCTCGGCCTCTTCCTATGGGACTGCGCGGAAGCGGAAGAGGCGGCGAAGCAGGAGGGCGAGGAGGAGGCGAGGCGTCTCCGCGCGGCGGCCGCCGAGCACTTCCTCGCGGCTGCCAAGCTGAACCCGAACGACGGCGTCCCCTTCCGCTTCCTCGGCCACCACTATACGCGCGCCGGCGATGCACAGCGCGCGGCCAAGTGCTATCAGCGGTCGGTGGCGCTGAACCCCGACGATGCTGAGGCTGGGGAGGCGCTTTGCGACTTGCTAGATGTGGAGGGGAAGGAGAGCTTGGAGCTTGCTGTGTGCAAGGAGGCAGTCGGCAAGTCACCACGCGCATATTGGGCCTTTCGGAGGTTCGGCTACTTACAGGTTCATCAAAGGAAATGGTCAGAAGCTACGCAAAGCCTTCAGCACGCAATACGAGGTTACCCAACATGTGCAGATTTATGGGAGGCACTTGGTCTGGTATACCACCGTTTGGGCATGTTTACCGCAGCAGTAAAGTCATATGGGCGAGCTATTGAACTGGATAGTTCCAGGGTCTTTGCGTTGATAGAAAGTGGAAACATCCAGCTAATGCTTGGCTATTTCAGAAAGGGAGTTGAACAGTTTCGTTCTGCCTTGGAGATGGCTCCTCGTAATCACTCTGCATACTTTGGGCTTGCTTCTGCATTACTTGCTTGGGCAAGGCATTCTGTAGCTACTGGGGCATTCAGCTGGGCAGCTAGTCTTTTGAAGGAAGCATCAGAAGCTGCCAAAGTTTGTACTTCCTTGACTGGAAACCTTTCCTGTGTTTGGAAATTGCATGGAGACACTCAGCTTGCACTTGCAAGATGCTTGCCGTGGGAGGATGGGAAGATAAAAAAGGGCATGGATGAGCTAATTTTCAAAGCTTCTGTCATTGAGTGGAGAAATACATGTCTGTTGGCTGCAAGTGGTGCAAAGCTCTCATATCAACGGGCTTTGCATCTCACTCCCTGGGAAGCTAATATTCACAATGATACTGCTATTTGTCTTGATCTCATTTATACAATGGAGGAGAATAACTCTCTAGACCCAATAGTTTGGGAGCTGCCAGAGAAAATGTCGCTGGGTGGTTTGATACTGGAACCAGTTAATAAGGATTTCTGGGTTACATTGGGTTCGGTGTCAAATAATCAGGCTTTAAAGCAGCATTCTTTTATCAGGGCACTGCATCTGGATACGTCTCTCTCTGAAGCTTGGGCATACCTTGGAAAGCTGCCAGAGTTCCAAATTGGCCTTGGAACAATCGCTGCTCGTTCTGGCGATCTTCTGTCGCCTCAGGTATTGATGGCTGTAAGACAGGCTGTTCAGCGAGCACCTCATTACCCACAGTCACACAATATAAATGGCTTGGTTTCTGAAGTGCGATCAGATTTTCAATCTGCAATCACATCGTACCAGCAGGCGAGATTTGCTGTAGACATGATGTGCAATTCCAAGTTAGACAATAGATATCCTATTGCTGATGTTTCAGTGAATCTTGCCCGGTCACTATGTAAGGCTGGTCTTGCAAGAGATGCAGTGCGGGAGTGCGAAGAGTTGAAAACACAAGGATTGCTGAGCATTGATGGATTGCAGATATATGCTCTTGCATTGTGGAAACTTGGACGGCATGATGAAGCTCTTTCTGTATCAAGAAACTTGGCTGAAAAATTATTTAGTATGGAGGAGAGTGCAACTGCGGCATTGGGATTCATATGCACATTGACATACAGCATCTCTGGGAAGGATTCTGCAGCTTCGGTCATTCATAAACTCCCTGGTCAAGTCAGTTATAGCGCACAATTGAAATTTATTATCTCTGCATTAGATGCTTTGCAGCCAAACAAGCGTTTTCAGTTACCTCAGTTGAGTATGCCTCCTAGACTTACATCCTATGAAGTGATGAGTGAAATCCACTCAAATATTGCTCTTGGAAAGGCTATTGGTGGGGAATTAAACAAGTCTTTGAGGGTTGATGGTGGTTTGTCTTACCTGAAAAAGGTTCTGCACATGTATCCCAACTGCAGTTTAGTAAGAAACCAACTTGGATCTCTGCTGCTGTCCAATGGAGATTGGGCGGCTTCTCACAAAGCAGTGAGGGTTATTTCATTGTCCCATGGCCACACATCCAGTAGGGGCCTAAGATCACCGCATCAAATTCAAGCATGTGCAACAGTTTCTTGCTATGCAACCTGCACTTCTTATCCAAAGTTCTCTTTCCCAACATGTGAAGACCAGTACCTAAGTGGATACAATGCAATATGCAACCTGCAAAGGTGGGTTCATCAGGAACCATGGAACCAAGATGCACGCTACCTGCTTGTACTTGCCATTTTCCAAAAAGCACGTGAAGAGAAGTACCCCGAACATATGTGTATCACTTTGAAGAGGCTGACTTTACAAGTTCTGTCCAACAGTAGCAATTCACAAGAGCATGAGGGGTTCCAGTATGAGAAGTACTTGCTACATCTTTTGTCTTCAGAAGTCAGTCTGCAATCCAATGACTATGAAAACTGTATTGCTCAAGCTACAGAAGCTCTAAGAGTTAATCCTCCAAACGCGGATGCTTTCTTTGCACACTTACAACTCTGTCGGGCCTATGTGACGCAAGGGGATCTTTTGAACTCCAGGAAGGAGTACATGAAATGCTTGCAAAACCATACAAATACTGAAATTGGCTGGGTAATGCTCAAGCAACTTGGATCTCTCTGTTCATTGGAGGATGCTTCTGATGAAATAGAGATAAATCTCCGAGAATGCATTGAAAAGAAGGGTAGCAACCCTTCGAAATGGGCATCTCTTATTAATCTAGCATGTGCTCAGTATTCTATATGGGATGAGGACTTTGCACGTGCTGAAAAAGCTCTTGCACAGGCATGTGCTGAAGGGGATCCTGATAGCTGCATCTTATTCCTCAATGGCGCGATCTGTATGGAAATTGCCCGGAGGTATGTGGCTCCTCAATTTATATCCCGTGCAGCTTCCAGCCTCAGAAAGGCGCAGCAGAGATCACTCGGTTCTTTACCTATTGTGTCACTCCTACTGGCCCAAGCAGAAGGCAGTCTTGGCTCCAAAGCCAAGTGGGAGAAAAACCTTCGCCTAGAATGGTTCTCATGGCCACCAGAATTGCGGCCTGCTGAGCTTTATTTCCAAATGCATCTGCTGGCGAGGCAGTCGACTGCAGCAGCTTCTCAACAGAACCAGCTGGTGGAGACGATGCAGAGCCCGGAGAGGTGGCTTCTTAGGGCAATACATCTGAACCCATCGTGCTCCAGGTACTGGAAGGCTTTGCTGCAGCTTGTGTTCGGTGAGTGTGGCCAAGGTTTTATTACTGTGGAGAACTGTGGCAATGATTTCCTTGCTTCATTGGCTGATGCAACACAAGCTACTGATGATTGGGATGACCTAAATGCGATAGAGACTGAAGCTTGTGGCAATTTAAATGATATGATGAAGAAGGGTGTAACTGATGATGAAGGAGGAGTTGCTGTGAATACTCCATTGTTCAGAAATCCAGGTTCCTCCAGTCAACATACTCCCAACAACCTGGAGACTTTAAGCATTTCCTCAGATGATTCAGATTTTGAAATATTGGATGAAATGGACGCCCATTGTGATCATTCTCTCGGTATCCAGAAGAAGGCACAATCCAGAATCTCTGAACAGCATAGTAGAAGCTCAGATAAATCTACTGTTACCAAAGGAATCGGTAGATATGAATCAACAACTCCAACTTCAAATAGAGTGAGGCATCCGATTCCGAATGCATTTCATCGAAAGAGAGAAACTCTGGGTTATGAACAGCTTTGTTGTCTAGATGACATCAATTTTGCAAATGTTGTCATCTTTGGCAACAAAAGCTTTAGGCCCCTGCAGTATGAAGCTTGCAGAGCTGCAATGGATAACAAAGACTGTTTCGTACTTATGCCAACAGGTGGTGGGAAGAGCCTGTGTTATCAGGATCAGATTGTGGCACTAACCTTCAAGTTTGGGATACCAGCAGCGTTCTTGAATTCTCAGCAAACTGCTTCACAGGCATCTGAAGTTATCCAAGAGCTTAGAAGTGGCACGCCGTCCTTCAAACTTCTATATGTCACTCCTGAAAGAATGGCTGGAAACTATTCGTTTATGGAGATCCTAAAAGGCTTACACCAGAGGGGATTGGTAGCAAGATTTGTCATTGATGAAGCACATTGTGTAAGTCAATGGGGACATGACTTCCGTCCAGATTACCGAGGCCTAGGATGCCTCAAACAGAACTTTCCCAGAGTTCCAATCATGGCTTTAACTGCAACAGCAACTGAATCTGTCCTTAAGGACATCATTGGTACGTTGAGGATCCCTAATGCTGTGATACTCAAGATGAGCTTTGACAGACTGAACCTCAATTACGAGGTGATTGGCAAGACGAGAACTCCCCAGAAGCAGCTGGGTGACCTCCTCAAAGAGCGTTTCATGAACATGTCTGGTATCGTGTACTGTCTCTCGAAGAATGAATGTGCAGACACTGCCAAGTTCTTGAGGGATAAGTACAAGATAAAATGTGCACATTACCATGCTGGCTTGGCGGCTCGTCAGCGAACCAGTGTCCAAGAAAAATGGCATAGCGGGGAGTTCAAAGTCATCTGTGCTACCATAGCCTTTGGCATGGGGATAGACAAACCTGATGTGCGCTTTGTTATCCACAACACCTTGTCGAAATCAATAGAAAGCTACTATCAGGAGTCTGGTAGAGCAGGAAGAGATGATCTTCCTGCACATTGCCTCGTGCTATATCAGAAGAAAGACTTCAGCCGTGTCGTGTGCATGCTGAGGAATGCAGGTAGCTTCAAGAGCGAGAGCTTCAAGGTTGCGATGGAGCAAGCAAAGAAAATGCAAGCATATTGTGAGCTGAAGACTGAATGTCGTAGGCAAAGCCTTCTGGATCATTTTGGTGAACAGTACAACAGGCAAAGGTGCAAAGATGGCCCTAGCCCCTGCGACAACTGCCTGAAGACAAGCACGTGGAAATGGAGGGGTTACATCATTCGCTATCAGTACGCGGGGACGTCTGGCCCCGCATTGGTTCTGATTCATGGTTTCGGGGCAAACAGTGACCACTGGCGGAAAAATATTCCTGTTCTTGCCATGGAAAATAGAGTGTATGCAATTGATCTAATTGGTTATGGCTATTCTGATAAGCCTAATCCACGTGAGCTTGGAGAGAGTTTTTATACTTTTGAGACATGGGGAGAACAGCTAAATACGTTTTGTGCTGAAGTGGTCAAGAGTGAAGCTTTCTTCATATGCAATTCAATTGGAGGGCTTGTTGGCCTGCAGGCAGCTGTTATGGAGCCTCAGAAGTGTAAGGGTATTGTTTTATTGGATATTTCACTAAGGATGCTTCATATCAAGAAACAGCCGTGGTTTGGAAGGCCTTTCATCAAATCGTTCCAAAATCTCCTAAGGAACACTGCTGTTGGGAAACTCTTCTTCAATGCTGTTGCTACACCAGAATCTGTGAAAAATATTCTTTGTCAGTGCTACCATGATACATCTGTGGTGACAGATGAGTTAGTTCAGATTATTCTCCAGCCAGGCCTGGATCCTGGTGCGGTGGATGTATTCCTTGAGTTCATCTGCTACTCGGGAGGTCCTCTCCCTGAAGAGTTGCTTACCAGGGTGAAGTGTCCGGTTTTGGTAGCTTGGGGGGAGAAGGACCCATGGGAGCCTGTGGAGCTTGGAAGAGCCTATGCATCTTTTGATGCTGTTGAAGATTTTGTTGTCTTACCAAATGTTGGACACTGCCCGCAGGATGAAGCACCTAGGCTTGTAAATCCACTTGTTGAATCATTCGTTAAGCGCCATAGTATGGTGAAGATAGTGACGTACAATGTGAACGGGCTGCGGCCGCGGGTGGCGCAGCACGGCTCACTCCGCCGCCTCCTCGACGCCCTCGACGCCGACATCATCTGCTTCCAGGAGACGAAATTATCAAGGCAGGACTTGTCTGGGGATGTCATAATGGCTGAGGGATACGAGGCCTTTGTTTCGTGCAATCGTACTTCGAAAGGGCGTGGAGCATACTCTGGTGTTGCGACGTTTTGCCAGGTAACATCAGCATTTTCCAGTCAGGAGGTTGCTTTGCCAGTAGCAGCTGAGGAAGGCTTTACTGGAGTACAAGACTTTGCAAAAGATAGTAAAATTATTGGGGATTTCGTTCTTGAAATGCCTGTGGAAGAAGAGGTTCTTGGTGAAATAACAAGAGATGACTTGCTCAGGGTGGACAATGAGGGGCGGTGTATCATCACTGACCATGGACATTTTGTTCTTTTTAATATATATGGCCCAGCTGTTGAAGAAGATGATAAAGATCGAGTTCGTTTTAAGCTACTATTTTACAAGATACT------------------------------------------------------------------------TTTCCCTA-------------------------ATTCAAG--------GTTTCGGGAATGGTTGAGATCCATGCTGAGAGAACATGGAGGTCCCTTTTTTGACGCTTTCAGATCAAAACACCCTGAAAGGGCAGGAGCTTATACCTGCTTTAACCAAAAAGTTGGAGCTGAAGAATACAATTACGGTTCTAGAATAGATCACATTCTCATTTCCGGTGCCTGCTTCCATCTCTGCGATTCTGTGCAAGACCATAGCATTTTTCACTGCCACGTGGAAGAATGTGAGATAATGAATCATTTCAGAAGAGGGAATTCTGAAAATATGTCAAAGTGGAAAGGAGGGAGAAGTAGTAAGCTAGAAGGATCGGATCATATTCCAGTTTATATTATACTGAATGAAATACCTGAACTTCCAGTTCATAATACCCCACCATCAGCTGCAAGATATCTTCCAGAGATCCGTGGACGGCAACAGAGTATAGTATCATTTCTCAGGAAAGGGAAAATTTATGAACTTGAAGATGCCACAGATTTAAATTTGTCCAAGGATAGAACAGGTGAAAACTGCTGTAGTGATGGCCTGGAAAGCAAGAGTATATCTATGGAAGAATTGTCAGCTGGTATAACCGAGTCTAAAGGTGGTAACCTTCCTAGTGTAATGTGTAAGCGGAGAAATCTTGATGGATGGGCAAATGAAGGTTCAAGCGGCAACTCCCATAACAGTACTGCAACATTACAGGCACCACAAAGTAAGAAAACTTGCTTTTCTGGCAGCAAATCTATGTCAAACAAGAAGAACAAACGTAACTTATCCTCCCAACCAACGATCAAGTCATTTTTTCGACAACCAGAGTCAAAGACAGGGGATGCCAAGATCAATGGCTTAGTTACTTCAGTAGATACAGTACCTGATATGGATGGCTTATGTTATCCAAAAGATGATAGTCTGTCAGAAAACATCCAGTGTACAACTTCAGCTGCTGATGATCAGGATAACTCAAATATATCATGTTCACTTTCAACGGATAAGTGTAAGGTTGCAACATTGGAGTGGCAAAGAATACGACAGAGAATGAAGATGACCCTACCACTTTGCAAAGGACATCATGAACCTTGCATTCCAAGGTCTGTAAAGAAGGGTTCCAATATTGGTCGCCTATTCTATGTCTGTGCCCGTGCTCAGGGACCTGCATCAAACCCAGAAGCAAATTGTGGTCACTTTCAGTGGGCGTCTGTAAAATCTAAAGAAAAGCATGGTCTTGATTCAGCGTTAACTTCTTTACTAATGCAGGTACATAGTTTAACCTTCAATAGCAACAGCTCTGGCAAGAACGGCAGCAGCCCCCTGGAAGCCATGGGCGCCTTCTTCTCGGCGCAGGTCAACCGCCGCAAGCTGGTCACCAGCGAGAAGCAGGCGCTGGCCACGCGCCTCTCGTCGTCCGGCGAGACGTTCCCGGGGTCCGAGCACCGGCCGGCCGACCGCAAGAAGTGGATGGCGGAGCTGGGGCCGGACAGGGTGCGCGTGCACCAGGTCGTGTGGCCGGGCACGCACGACTCGGCCACCAACAAGATCGGCATCCCGTTCGTGACCCGCCCCTTCGCGCAGTGCCAGTCGCTGTCCGTCTACGAGCAGCTCGCCACGGGGGCACGGGTCATTGACGTGCGCGTCCAGGAGGAGCGCCGCATCTGCCACGGCGTGCTCGCCACCTACTCCGTCGACGTCGTGCTCGCCGACGTCAAGAGGTTCCTCGGCGAGACCGAGTCGGAGATCGTCATCCTCGAGATACGCACCGAGTTCGGGCGCGACGACCCGCCGGAGTTCGACAAGTACCTCGTCGAGCAGCTCGGCGAGCACCTGATCCCGCAGGACGAGGCCGTGTTCCACAAGACCATCGCCGAGCTGCTCCCGCGGCGGGTCATCTGCGTGTGGAAGCCGCGCAAGTCACCGGCGCCGAAACCCGGCGAGCCGCTGTGGAGCGCGGGGTACCTCAGGGACAACTGGATCGACACGGACCTGCCGGACACCAAGTTCGAGAGCAACATCAAGTTCCTTGGGCAGCAGCCGCCGGTGGCCAACCGGAGGTACTTCTACCGGGTGGAGAACACGGTGACGCCGCAGGCCGACAACCCGGTGCTGTGCGTGAGGCCGGTGACGCGGCGGATCCACGGGTACGCGCGGCTCTTCATCGCCGAGGTCTTCGCCAAGGGCCTCAGCGACAAGCTGCAGGTCTTCTCCACCGACTTCATCGACGGGGACTTCGTCGACGCCTGCGCCGGCGTCACCAAGGCGCGCGTCGAAGGCACCGCGATAATGGAGGAGGAAGGGCGGTTCGAGGCGGAGGTGGCGGAGGTGGAGGCGTGGTGGAACACGGAGAGGTTCCGGCTCACCAACCGCCCCTACACCGCCCGTGACGTCGTCGTCCTCCGAGGCACGCTCCGCCAGAGCTACGGCTCCGGCGACATGGCCAAGAAGCTCTGGCGCACGCTCAAGGCCCACCAGGCCAACGGCACGGCCTCCCGCACCTTCGGCGCGCTCGACCCCGTCCAGGTGACCATGATGGCGAAGCATCTGGACACCATCTACGTCTCCGGGTGGCAGTGCTCGTCGACGCACACCTCGACGAACGAGCCCGGACCCGACCTCGCCGACTACCCCTACGACACGGTGCCCAACAAGGTCGAGCACCTCTTCTTCGCGCAGATCTACCACGACCGGAAGCAGCGCGAGGCGCGCATGTCGATGCCCCGCGCGGAGCGCGCACACGCGCCGTACGTCGACTTCCTCAAGCCCATCATCGCCGACGGAGACACCGGCTTTGGTGGTGCCACGGCCACCGTCAAGCTGTGCAAGCTCTTCGTCGAGCGCGGGGCCGCCGGGGTCCACCTCGAGGACCAGTCGTCGGTGACCAAGAAGTGCGGCCACATGGCGGGGAAGGTGCTCGTCGCCGTCTCGGAGCACGTCAACCGCCTCGTCGCCGCCCGGCTCCAGTTCGACGTCATGGGCGTCGAGACCGTCCTCGTCGCCCGCACCGACGCTGTCGCCGCAACTCTGATCCAGACCAACGTCGACGCGCGTGACCACCAGTTCATCCTTGGCGCGACGAACCCGCGCCTCAAGAACCGGAGCCTCGCGACCGTCCTCTCCGACGCCATGTCGGCGGGCAAGAACGGCAGGGAGCTCCAGGCCATCGAGGACGACTGGCTCGCCACGGCGCAGCTCAAGACCTTCTCCGACTGCGTCAAGGACGCCATCGCAAGCCTCAACACCACCGACCATGACAAGCAACGCAAGCTCCAGGAATGGACCAGCGCCACTGGCTACGACAAGCTCGTGTCCCATGAGCAAGCACGCGACATAGCCGCGAGCCTCGGCGTCACGTCCGTGTTCTGGGACTGGGACTTGCCAAGAACCAGGGAAGGGTTCTACCGCTTCCAGGGCTCCGTCGCGGCGGCCGTCGTCCGCGGGCGCGCCTTCGCGCCGCATGCCGACGTGCTCTGGATGGAGACGTCGAGCCCCAACATCGCCGAGTGCACCGCCTTCGCGGAGGGCGTGAAGGCGGCGTGCCCCGAGACGATGCTGGCCTACAACCTCTCGCCGTCGTTCAACTGGGACGCGTCCGGCATGACGGACGCCGACATGGTGGCGTTCATCCCGCGCGTGGCCCAGCTCGGGTACGTCTGGCAGTTCATCACGCTCGCCGGGTTCCACGCCGACGCGCTCGTCACCGACACGTTCGCGCGAGATTTTGCTCGGCGCGGCATGTTGGCGTACGTGGAGAGGATCCAGAGGGAGGAGAGGAGCAATGGAGTGGAGACGTTGGAGCATCAGAAGTGGTCAGGCGCCAATTTCTATGACAGGGTGCTCAAGACCGTGCAAGGTGGCATCTCCTCAACCGCAGCCATGGGCAAAGGAGTTACTGAAGAACAGTTCAAGGGCTCGTGGACTAGGCCTGTAAGTGAGACTAGCAGCCAACATGTTCTTGCCAAGTCCAGGATG---------------------------------------------------------------------------------------------------------------------------------------------------------------------------------------------------------------------------------------------------------------------------------------------------GATGCGGCGAAGGGGGAGGATTTGGCCCTCAAGGAGAGGAAGAGGATAATGGAGCTCGTTCAGAACCGAGGGATGCTGCGCGGGTCGTACCCGCAGTTTGATGTTGCAGTGAAGGGCCAAAAGGTGGTTGTTAAATTCAATATACCTTCAACATGTAATGTATCACACCTCATTGTTGATCTCGTAACACATATCGGACTTGAGGC---------TGGTTATGGCTCAGAGATGCTATTGCGTGCTTGGGACAGTGCAGCTGCACGTCAAGTAACGTTGAACCCTCCCAAAAAGATGGCGAGCGTTGGAGATAGCAATGGAGATGATCTTTGTGTTTTAATATTTGAACCACTTGTCGGATCTGAATATTCTGAAGTTGAATTCATCAAGCGTGGCAGTTTTAGTTTGAAAGAAATTGAAACTTTGATCAGTGCTTTAAAATTAGCTGGCCAAAAAGATGTTAAGGAATCATCAGGGAAAGGCATTAAGTCATACACATCAAAAAAAGGAAATGGTCAGAGATCTAAGCATGTACCCTCTATGGAAAAAGCTGTATCTGATTTAGAGGCTATGGGAGTTAGGGTCTATGGGTTTGATGAAACCTCTAGCGTTCCAATGGATGGTACTGTAATGTGGGAGAACATTGCTGGGTATGAACCTCAGAAAAGGGAGATAGAGGATACTATACTCTTGGCTTTACAAAGTCCTGAAGTGTATGATGACATTGCTCGTGGTACACGTTGCAAATTTGAAACAAACCGACCTCGAGCTGTTCTGTTTGAAGGTCCACCCGCTTTTGGTATTAAGCTTGTTGTTTGCCCTTTTCTTATTTTA--GGGAGTTCCATTACTATATGTGCCACTGGAAATCATCATGTCTAAATATTATGGTGAAAGTGAGCGCCTGTTGGGATCTGTTTTTTCACTTGCCAATGATCTTCCTGATGGAGGCATTATTTTCCTAGATGAGGTAGACTCTTTTGCTATTGCACGGGATAGTGAAATGCATGAAGCTACACGAAGGATCTTGTCGGTAATTCTGCGACAGATCGATGGGTTCGAGCAGGATAGACGTGTGGTGGTTATTGCTGCAACAAATAGAAAGGAAGACCTTGATCCTGCTCTCATCAGCCGTTTTGATTCAATAATTTGATTTGGCTTACCGGATCAGCAAAACCGTGTTGAAATAGCTTCCCAGTATGCAAAGCACTTGACCAAATCTGAATTGGCTCAATTTTCGTTGTCCACTGAAGAGGTGTCAGGAAGAGATATCAGGGATGTTTGCATGCAAGCAGAAAGACATTGGGCATCAAAGATGATCAGGGGACAAGTTCCAAAAGATGAACTGGGGGAGCCCAGTCTCCCTCCAATTGACGAGTATGTTGCATGCGCCGAACAGCGAAGGAACTCGTTGCCGGATAGAACAAGACGGACATCCAGATCCAGTGCTCTGAAATTAGCAATGGAGGCGCAGGCCACGGCGACGGTGAAGGAGGCGCTCGCGGCGCTGTACCACCACCCCGACGACACCACCCGCACCGCCGCCGACCGCTGGCTGCAGCATTTCCAGCACACCCTCGACGCGTGGCAGGTGCAGGCCTCCCTC--------------------------------------------------------------------------------------------------------------------CTGCAGGAATTGCTGAAAAAATTTAATAAAGGGCCACTGAAAGTTAGAACACAGATTTGCATTGCAATTGCTGCTCTGGCTGTTCATGTACCTGTAGAGGACTGGGGAGGTGGTGGAATTGTGAATTGGCTAAGTGATGAAATGAAATCTCAACTGGAATTCATCCCAAGCTTCCTTGAACTGCTTATTGTTTTGCCACAGGTACATAGCAATTTT---------------------------------------------------------------------------------------------------------------------------------------------------------------ATCTCCGCATCTACTCTTGCTGCGCATCCTTTGGTCCATACAGCACTCTCTTCACTGAACTCTGATCAATTTTTGGAGGCAGCTGTAAAT-----------------------------------------------------------------------------------------------------------------------------------------------------------------------------------------------------------------------------------------------------------------------------------------------------------------------------------------------------------------------------------------------------------------------------------------------------------------------------------------------------------------------------------------------------------------------------------------------------------------------------------------------------------------------------------------------------------------------------------ATTATGACAATG---------TTTTGAGTTCAAATATACTTGAAACTTGCAGTTTGTTCGACCATTGGAGCATTTTCAAAATGGATTGATGCTGCCCCAGCTGAACTGTCCATCCTACCACCTTTGGTTGATATTCTCAATAAGGGAATGGGTACATCAGAAGATACAGCTGCAGCTGCTTCTATGTCATTTAAGTATATATGTGAAGACTGTAGGAGAAAATTCTCGGGGTCGTTGGATGGCCTTTTCCAGATCTATCATATAGCAATAAGTGGAGTTGGTGGTTATAAGGTTTCTTCAGAGGACTCATTGCATTTGGTTGAAGCCTTAAGTGTGGTTATTACGACGCTTCCACCAGACAATGCTCAAAGAGCACTAGAGTTAATCAGCCTGCCAATAATTAATCCCTTGCAGGAAATAATCCACCAGGGTGTTAATGTTCTTCAACAAGTTCCTGCTCGGCAATTAACCATTCATATAGATCGATTATCGAGCATTTATAGCAATGTGAAACTTCCAGAAGTAGTTGCTGAAGCTGTCAATAGATATTGGCCAACATTGAAAGCTATCTTTGATCAACGGGCATGGGATACACTGACCATGGAGTCACTATGCCGATCTTGCAAATTTGCTGTTAGGACATGTGGGAGGTTCATGGGAGTCACCATCGGTGCAATGCTTGAAGAAATTCAAACTCTATATCAGCAGCACAATCAGTCTTGCTTCCTTTACTTATCCAGTGAAGTTATCAAGATATTTGGGTCTGATCTGTCTTGCGCAAGCTATCTTACAAGTCTGATTCAGACACTTTTCAGCCATACGATACAGCATCTCAGAACTATTCAAGATTTTACAGCTAGACCGGACATAGCTGATGATTGCTTTCGGCTAGCATCAAGATGTATTCGCTACTGCCCCGATCTATTTCTACCTACAGAGATGTTTCCAAGATTGGTTGACTGTGCAATGGCTGGTATAACTATACAGCACAGGGAAGCCTGCAAATCCATGTTATGTTTTCTGTCTGATGCCTTTGATCTTGCGAAATCACCTGAGGGGGAAAAATACCGAGAACTAATAAACACAATTGTACTTCAGCGTGGTGCAACCCTTACTAGAATAATGATTGCTTCCTTAACTGGGGCACTACCATCTGGTCGCTTGGATGAGGTCTCTTATGTTCTGCTGTCCCTTAGCAGAGCATTTGGTGGGACTATGTTGAATTGGGCAAGGGATTGCATTACCCTTATACCACCACAAGCCCTAACAGATTCAGAGCGCTCGAGATTCCTGAAAATTATGTCTGATGCATCATCAGGATCTAGTCTTAATTCCATAATGGATCGATTTGGGGAAATCTCAGATGTTTGTAGACGAAACAAAACGGTGCAAGAACTAGTTCAAGGTGCTTTGCGGCCTCATGACATAACCTTCACGGTTGTTCCCCAACCATTGCGAGGCGGCCTCGCCGTGCTCGCCCTCGCGCTCGCCGTCACCCTCGCGGCGCGCGGCGCGGACGCGTCCATCCATGAGTACTCCGGCGGCGGCTTCGCCCCGCGCGCCAACTCCTTCTTCTTCCACGGCGGCAGCGAGGGGCTCTACGCCTCCGACCCCTCCAACTCCTCCGCCTCCTTCATCAGGTTTGACTCTGTTACATTTCGACGGGCCCAGGAGTCAGCAGCTCGGCATGAGGAAATGCAGCAAAAGACAGGATTGGTAGAGGCTATTATTGTTGAGATCCAGGACAGAGACAAAATTGGAGGTTCTTACTTGCACTCTGATGCAATATGCTGCACCCCTGAGCTTGACAAGGATAAGTCTTGTAAAGTAGGTGAAGTGATTATACGGCCCAATCCTGATAATCCAGACTGGCCAAAAAGGATCCAGACATTCTTTGATGGTAAAAGTGAAGAAACTTCCATGGTAACTCAAAGTGTATCTATAAACAAAACAGGGATGTACTACCTCTATTTTATGTTCTGCGATCCTCAACTCAAGGGATTGAAGATTACAGGCAGGACTGTTTGGCGAAATCCTGATGGTTATCTCCCTGGTAAAATGGCCCCAATGATGACATTTTATGGTTTCATGTCACTTGTATATCTTGTACTTGGACTTCTATGGTTTCTTCAATTTGTGCGATGCTGGAAGGATATCTTGCAGCTGCATTACCACATTACAGCTGTTATTGCTCTTGGCATGTGCGAAATGGCTTTCTGGTACTTTGAGTATGCTAACTTCAATTCCACTGGAACCAGACCTATGGGCATAACCTTGTGGGCAGTTACATTTACTGCTGTGAAGAAGACTGTATGTCGCCTTCTTCTATTAGTAGTTTCAATGGGCTATGGTGTTGTTCGACCCACGTTGGGCGGGATTACATCTAGAGTCGCTTCGCTTGGTGTCATCTATTTTATTGCCTCGGAAGCTCTTGAACTTGTTGAAAATCTGGGAAATATCAATGACTTCTCTGGAAAAACGAGGTTATTCCTAGTGTTGCCTGTTGCCATACTTGATGCTACCTTCATCATCTGGATATTTTCATCCCTCTCTAGAACTTTAGAGAAGCTGCAGCTGCGGAGAAGCATGGCAAAACTTGAATTATATCGGAAGTTTACGAATTCTCTAGCTATGTCAGTGCTTATCTCAATTGCTTGGATTGGCTATGAGCTATATTTCAATGCAACCGATCCATTGAGTGAGCTTTGGCGAAGGGCTTGGATCATCCCTGCCTTTTGGAATGTCCTCTCCTATGTCCTCCTTGCCATCATATGCATCCTTTGGTCTCCATCGCGTAATCCAACAGGGTATTCCGCGGCGCCACGCGTGGCCTGATGAGGCGATGTTTTCAGCCCGCGGGATGAGGTGCTACAAAGCACGCAGCAGAAGCTGGATGATCTATTCGACGAGATGAACTCCCTGCAACGGCAGTATGCCGAGTGCGACAGTTTCATTTCCTCCGAAAGGGAAAAGATTGAGTTGATAGGCAGCAAGAAGCTAGGAGATGAGGAGGGAGCTAGATGCTGTGTGTGCGCGCGACCGGAGACTGCAGCTACTCCTTACAAGACAAAGGACTTCTGTGGAATGGATGATGCAAAGAGTGATGTAGTTGATAGGTCTAGTCTAAGTCTAGTCGAGTGCGAAGAGCGACGAATGTCAGACCTCTCAGACTTTTGTTGGAGTGTTGTATCCTCGGTGGATAATCAGGTAAATGGGGACAATCAGCTACGTTCCCTGGCAGCAGAACAAGAATTATATAACCTTCAGAAGGAATGTGAAGAGAAGGATGCAACCATAAAGGAACTGGCAGCAGCTGCACATGCATCTAGCACTGCTGATGGCAAGAGAATAGCTGAGTTGCAGGATGTTCTTAAAAGGAAAAACATGGTGATATCTAAACTGAAGAAAGACATGTCAGCTCTGAAGCAGATGGTTGTTGAATTAACAAGGGCTAGAAGAACATCTTCTGTTAATTTAAATCCAATCTGCTCTGAACTGCCAGTGATGTCAAACAATGTTCTGTATGATATGAGCAGCACTAGCCCATCATCTTCAGATTCTGAGTCTCCTGTAGCACCGAGAGAATACCTTGATGAACATTTTCTTGTTCGTAGCACTCCAGGAGACTGTGAGTCCAAAGGAAGTTGTAGAGTATTAGTGGAAAAAACATCGCTTCCAGCCAAAAATTCATCGGCTTGCAAGCTGCGCTCGACCAGTCCATTCAAAGAGAACCGCATAAGTCCAAAAGTGGAACCAAGTTCGGTTGGCAGGCAGAAGCAACTTATCTCCTCTAACGGAGATTTTAAAAGGATTAGACGGCAAAGTCAGCAAGACTCAAGGAATAAAGCTACAAGGAGATGGATGCTCCTTCCGCCCCACCCACGACGCGCTCCAGGAAATATTGGGTTCTCTTGGTCCTTTTGTTGATGGTTTGAAGTTTTCTGGTGGATCTCATAGTTTAATGGGAAAAGAGCTGGTTAGAGAGATCACTGATCTAGCGCACAAGCATGACATATATGTGAGCACAGGTGATTGGGCGGAGCATCTTTTGCGTCAAGGACCCTCTACTTTCAAGCAATATGTAGAGGAATGCAGGGCATTAGGATTTGACACCATTGAGCTGAATGCTGGATCTCTCAAGCTCCCTGAAGAGGCTCTCCTGAGATTAGTCCACCTCATAAAGAATAGCGGTTTGCGGGTGAAGCCCCTGTTTTCAGTGAAGTTTGACAGTTCTGATATTCCTGCATCTGGTGATAGGGCGTTTGGGGCTTATATGGCTCCTGTGAAGCACAGCTCAGAAAGAGTTGAAGATGTTGACCTGTTGATTAGGAGGGCCGAGAGATGCTTGGTAGCGGGCGCAGATATGGTCATGATCGATGCCGACGGTGTTTGCCAGCGCGCCGATTCTCTAAGAGCCGACATCATCGCGAAGATTGTAGGCTGGCTCGGGCTCAAGAAAACAATGTTTGAAGCATCCAACGCCAACACCTCTGAGTGGTTTGTGAGAAAATACGGACCACGGGTAAATCTCTTCGTGGACCACTCCGAGGTGATGAATTTGGAGCGTCTCCGAGGCTTCAACATGCGTAGAAGTAACCCGTCCTTGCTCGCTTCGCCGTTCTTCCAGATCGTTCAGCACCGCCGAAGAGTCAAAGAAACGTGGTGCAAGAGCAAGATGGGCACCACCGGTGGCGGCTCGTCGGACAAGGAGGCTCTGGTATGCGTGACAGGCGCCACCGGCTATGTTGGCTCATGGCTCGTCCGCACCCTGCTGCGCCGAGGCTACCGCGTCCACGCCACTGCACGGGACCCAGACAAGGCGTGGCAGGTGCTCTCCACTGTGGAGGGGAAGGAGCGTCTCAAGATGTTTCGGGCGGACATGGGTGAGGAAGGGAGCTTCAACAAGGCCGTCAGGGGCTGCGTGTCCATGTGGCCGCCTCCATGGAGCTCCACGTATCACCCGACCAACACAACGTTGGTAAGCCACGATTGACAGTTTTTATGGCTAAGCTGACCTCGGAGCTGCTGCGCCCGGTGGACGCGGCGCACGCGCTCGACGAGGCCGCGCTGCTGCGCTACGCTGCCTCCCACGTCCCCGGCTTCCCCTCGCCGGCGCCGGCGCTGGCCCTCACGCGGTTCGGCCACGGCCAGTCCAATCCCACCTACTGCCTCGAGGCGTCCGCCCCCGGCGGCGAGACCAGGCGCTACGTGCTGCGGAAGAAGCCGCCCGGCGCCATCCTCCAGTCCGCCCACGCCGTCGAGCGCGAGTTCCAGGTTCTCAAAGCCTTGGGTGCTTACACGGATGTTCCCATTCCTAAGGTGTTTTGTCTTTGCACTGATGCCAGTGTAATCGGAACTCCTTTCTACATAATGGAGTATCTAGAAGGAGTAATATATCCCGATAACAAGTTGCCGGGAGTAACCCCAACTAAAAGGAAGGTTATATATTTTGCTGCTGCCAAAGCTTTGGCTGCTGTACACAAAGTTGACGTGGCTGCAGTTGGATTGCAAAAGTATGGGAGAAGAGACGATTATTGCAAAAGACAAGTAGAAAGATGGGAGAGGCAATATCTTTCTTCCACTGTTGAAGGGAAGCCTGCACGTTATCAGAAGATGCTTGATCTAGCTTGTTGGTTGAAAGAACATGTACCAGAAGAAGATTCATCGGCTGGATTGGGAACTGGTCTTGTTCATGGTGATTACCGTGTTGACAATCTCGTTTTTCACCCAACAGAGGATCGAGTAATTGGTGTACTTGATTGGGAACTATCTACTTTGGGGAATCAGATGTGTGATGTTGCGTACAGCTGTTTG-----------------------------------------------------------------------------------------------------------------------------------------------------------------------------------------------------------------------------------------------------------------------------------------------------------------------------------------------------------------------------------------------------------------------------------------------------------------------------------------------------------------------------------------------------------------------------------------------------------------------------------------------------------------------------------------------------------------------------------------------------------------------------------------------------------------------------------------------------------------------------------------------------------------------------------------------------------------------------------------------------------------------------------------------------------------------------------------------------------------------------------------------------------------------------------------------------------------------------------------------------------------------------------------------------------------------------------------------------------------------------------------------------------------------------------------------------------------------------------------------------------------------------------------------------------------------------------------------------------------------------------------------------------------------------------------------------------------------------------------------------CCACTGCCACTGCCCGCCGCGGGCGCGGTCACCGCGTCGCCGCTAGCTCCGGTCGTCGCCGCTGGGGCAACGACGCCCCTTAGATCCCGCCATATCCGCATCCGCGCCACCCCACCCGCCTCCGTCTCCTCGTCGCCCTCTCCGTCCACCTCGGCCGTCTCCAGCCGGCCGCCTGTGAGTCATTCTCGCAAGCACCTTGCAGGCAGAGACGGCGCCTCGGCGAGGCCTGCCAAACCACGGGTGTTCTTTCTCGACGTCAATCCGCTCTGCTTCCGTGGCTCCCACCGCAGCCTCGACGCCTTCGGGCGCTGGCTTGCGCTCTTCTTCGCGCACGTCAGCCTCCGCGACCCCGTCGTCGCCGTTTTGGACGGGGAGGGAGGGAACGAGTACCGGAGGCGGCTGCTGCCGTCGTACAAGGCGCACCGAGCTCGCGGCGTAGGCACCGGCGCCAACTCGCGCGTCGTCGACGTGCTCCTCGAGTGCAATGTTCCGGTTGTCAAAATCGATGGGTATGAGGCAGATGATGTAGTAGCTACCTTAACAGAACAAGTATTACAGAAAGGTTACAGAGTTGTCATTGGCTCACCCGATAAGGACTTCAAGCAGCTGATATCTGAAGACGTTCAGTTAGTGATGCCCATTCCTGAGATGGGGCGTTGGTCCTTTTATACATTGAGACATTATGTTGCACAGTACAAGTGTGATCCAACTGCAGACTTAAGCCTCAGGTGCTTCATAGGTGACGAAACAGATGGTGTTCCAGGAATCCAGCATTTGGCTCCTAGTTTTGGTCGCAAGACTGCAGTGAAACTACTGAAAAAACATGGGTCACTAGAAAACTTGCTTAATACAGCTGCACTTAGAACTGTTGGCAAGGATTATGCCCAGGATGTTCTTGTCAAGCATGCAGATTACCTGCGGAAAAATTATGAAGTTCTCAGCCTGAGGAGGGCGGGCGAAGACGAAGGTGGTCAGGAAGTCGCTGAGCCCTGCCTGGGACGAGGAGTTCGCGTTCCGGACGAGGACAAGTACTTCTCCGACGACTTCCTGGGGCAGGTCAAGGTGCCCCTGTCGGTGGTGCTCGACGCCGAGAACCGGTCGCTCGGGACGCAATGGTACCAGCTGCAGCCCAAGAGCAAGAAGTCCAAGATCAGGGATTGCGGAGAAATTTGTCTTACTATATCTCTATCTCAAAATTACCCTGAAGAGACAGCGACACTGGCACATTGTGCTTCAGACGACCTTGCATTAAGTTAAGACAAATCAACTGAACTAAAGAAGGGATCTTCTTTGCTAAATATTCTGATAGAATTATGCACATCAGTATCAGGGAATGATGAAATAGAAATCACCAAGGTGGATAAATCAAATGGTGTTTCATCGTTTGTCAATCGGCTATATCAATATTTTTCATTGAAACCAAAAGATGCAGAAGCTTCTGCTCCACCTCTCTCCAAGTATGACAGAAGTTTGGATATTCTCGAAGAAACACTGTCAACTAACTCACAACTTCCTGACAAGCCGGATTGTGAAACTAGTGTAAATATGTCTTTTGATGAACCACTAAAAGCCTTTGAGACTCGGCATGAAGGGGACGAAATGCCTGAAAATTTGTTGGGTGGAGTTCTTCTTGATCAAGTGTATGCTGTTGCACGCAGTGACTTGAATGCACTTCTTTTCTCACCAAGTTCAGACTTTTTGCAATCACTAGCACAGATGCAAGGAACTACTGGTCTGGAAACTTAACAATGGAGACTTCAAAATGATGGTGAGATCTTGAAGAGGGTAGTAAGCTACACAAAAGCTCCCACTAAACTGGTTAAGGCTGTGAAAGCAATGGAGGACATGGCATATCTGAAGGCAGATGGAGTGATGTATGCAGTTTTAGCAGATGTCAGTACTCCTGAAGTTCCTTTTGGCAATACTTTTAGGGTAGAGGTTTTGACCTGTATAATGCCAGGGCCTTAACTACCAGATGACGAAAAATCTTCACGTCTTGTAGTCTCTTGGCAATTAAATTTTGTCCAAAGTACCATGATGAAGAGCATGATTGAAAATGGGGCAAAAGAAGGCTTGAAGGACAACCACAATCAGTTCTCTGAGCTCCTGACTCAAAAAGTCAGGCCGGTTGATTCAAAAGATACAACAGCTAATAGCGAAGTCTTGTCTTCAGGGCAACCAGAGCAAGAATCTGATTGGAAACTGGCATTTTGAATCTTTGGAAATTTTACTGTTGTATCCTCAATTTTTGCATTCATTTATGTCTTTGCACACATCATCCTTGCAAGTCCTAGTATAATTCAAGGTCTCGAGTTTCCTGGCCTGGACTTGCCAGATTCTGCTGGTGAA---GTAGTTTGTGAAGTTCTTGTTCTACAAGGACAGCGTGTCCTAAATATGATTGCACGATTCATCCAGGCTAAGAGGCAGAGAGGAAGTGATCATGGAGTCAAAGCACAAGGGGATGGCTGGTTGCTGACTGTTGCTCTGATCGATGGAACCAACTTAGCAGCAACCAAATCATCTGGTTACTCTGATCCATATGTTGTACTTACTTGCAATGGAAAGACAAAGACAAGTTCAATTAAGTTTCACACCCTGGAGCCTCAGTGGAATGAAATTTTCGAATTTGATGCCATGGAAGATCCACCATCAGTGATGCAAATAGATGTGTATGATTTTGATGGACCCTTTGATGAAGTTGCCTCCCTAGGTCACGCTGAAGTAAATTTCTTGAAATCTAATATATCCGAGCTTGCCGACATTTATATTCCTCTTAAGGGGAAGTTGGCTCAAGCATGTCAGTCAAAATTGCATTTGAGAATCTTCTTGAGCAATTCAAAGGGTACTGAAGTCATGAAGGATTACCTAGATAAAATGGAGAAAGAGGTTGGCAAAAAGATTGCTGTGAGGTCTCCTCACACAATCTCAGCATTCCAGAAGATCTTTTCTTTGCCACCAGAAGAATTTCTTATCAATGATTTTACTTGTCATTTAAAGCGTAAAATGCTCACTCAGGGGCGTCTGTTTTTATCTCCAAGAATTATTGGGTTCTACACAAATCTTTTTGGTCACAAAACAAAATTCTTCTTTCTTTGGGAAGATATTGAAGAGGTTCAAGTGGTCCCTGCAACCCTGTCTTCAATGGGAAGCCCATCTCTGCTGATTATTCTTCTTAAGGGCAGAGGAATGGATGCAAAGCATGGAGCAAAGCAACTGGACAATGAAGGGAGACTCAAGTTTCATTTCCAATCTTTTGTGTCATTCAATGTGGCACATAAAACAATAATGGCCCTCTGGAAGGCAAGATCGTTGACCCCTGAACAGAAAGTTCAGCTGATAGAAGAGGAATCAGAAACGAAAGACCTCCAAGATGAGGAGAGTGGATCTTTCTTAGGGATAGAGGATGCCAAAATGTCAGAAGTATCAACACTCGTGGACATATTTGAGGGTGGACCTTTGGAGCTTCGAGTTATGGAGAAAGTTGGTTGTATGGACTACTCTGTTACAGCATGGGAACTGGTCAGGACTGATGTTTACCAAAGGCAAGTTCATTACAAGTTTGACAAGAAATTGGCACGACACGAGGGGGAAGTAATGAGCACACAACAGAAGTCCCCATTGCGTGATAGGAATGGATGGCTTGTCGAAGAAGTGATGACACTGGAAGGTATCCCAGTTGGTGAATATTTCAATCTTCATATTCGATATCAATTGGAGCAGATTGCGTCCAAGCAGAATACATGCACTGTCCAAGTATCTATTGGCATAGCATGGTTAAAGAGGTGCAAGAATCGAAAGAAGATCACGCAGGAGGTAGTATCCAATGCATCTTCTCGCCTCAAGAAGATATTCAGCCAACTCGAGAAGGAAATCATATCAGCTAAGCCTCCTCGCTCCACCGCTTCCTCCCCGCCGCCATGTCCTCCTCCACCGCCAGTACTCCCGACTCCGTCGTCGCCGACGCCGACGCCCTCACGTGCAAGGCCGCCGCCATCCGCGCCGCCGGCCCGGCCAAGCTGCAGGTCATCGCCGACTTCGACGGCACGCTCACGCGGTACTGGTACGACGGCTCCCGCGGCCAGAGTAGCCATGGGCTGCTGAGGCAGGGGAACGAGGAGTACGACACAGAGAGGGAGGCGCTGTTCGAGCACTACCACCCCATCGAGATCTCTCCCGACATTCCGCTCCCAGAGAAGGCCAAGCTCATGGAAGAATGGTGGGAGAAGGCACATGGTCTCCTTATTGAAGGGGGACTTACACACGAAGCTATAAGGAAATCTGTGGCTGATGCTGCAATTGCTTTTAGAGATGGAGTGGTGGAGCTCTTTGAGTTCTTGGAGGAGAGAGATATTCCAGTGTTAGTATTTTCTGCTGGACTTGCGGACATAATTGAGGAGGTCTTCCGGCAGAAACTCCACAGATCATTCAAGAATATCAAGATTGTTGCCAACAGGATGGTCTTTAACAAAGAAGGTCGTCTTGTAGCATTTAAAGGGAAGGCAATTCATGTTTTAAACAAAAATGAGCACGCCTTGGACATGGCAGCTCCAGTGCATGACAATTTGGGGGATCCAAATGGATCTACTATTGACTATTCATTGGTTAAGAAGAGGACCAATGTGCTGCTACTCGGAGATCACATTGGGGACCTGGGAATGTCTGATGGTTTAATTGCAGGAGCCCAAAATGCATGGGATATGCTATCTGACGAGCAATCGCAGAAACACATCACTACTGGTTCTGGTGACCTCAACAACATACTTGGTGGAGGGATTCACTGTAAAGAAGTTACTGAGATTGGTGGTGTTCCCGGAATCGGTAAAACTCAACTGGGGATTCAACTAGCAATCAATGTTCAAATTCCAGTGGAATATGGTGGCCTTGGTGCGAAGGCAGTTTATATAGATACAGAGGGCAGTTTCATGGTTGAACGTGTCTACCAAATTGCTGAAGGGTGTATCAGTGACATAATGGAGTACTTTCCGTACAGCCATGACAAGGCTTCATCTGGACAAGGAAAACTGCAGCCTGAGCGTTTCCTGGCAGACATCTATTACTTCCGAATATGCAGCTACACCGAACAAATTGCTGTTATAAACTATCTGGAGAAGTTCCTCGGGGAGCATGAAGATGTACGAATAGTTATTATTGATAGTGTTACTTTCCACTTTCGACAAGATTTTGATGATCTGGCATTGAGGACCAGAGTGCTCAGTGGATTATCATTGAAGTTGATGAAACTTGCTAAGACATATAACTTAGCGGTAAGTTGCCTATCA---------------------------------------------------------------------------------------------------------------------------AAGGAGAAGCCCCAGGAAGCTCCTCAAGCAGAGATAGTAGAATGCAGAGAACTAATTATTCATATGGACAATGAGAGCGAGCACAAGAAAGTTCCTCTAACAGTGGAGGAAGGGGAGAATGCAGAAGTGGATAAAGCAATGAATCTAGCAAAGAAAGATGCTGGAGAGATACCCACGGAAGTTACAGAAGTAGAAGAAGCAGAACAGGAACAAATTAGTACTTTGACACAGGGAGGTTCAGGGGAGGAGCACAAAGAAGTTCCTCAAATAGAGCATATAGACATGGTAGAACCAAAGGTACACGCACAGTTTGATACTGAGAAGCATAGGGAAGATGCAGAAGTAGAGCGTGCAGAAATGGATGACACTGATAAGCTAACAGGGAGAGATACTGATGGGAAGCCTGGAGATGTTTCTGAAATTGGCAATGCAGAAATGGAAAAGGCTAGGGTGCTGATAGAGGAGGACACTGATGAGAAGTTGGCAGATGTTTCTGAAGTAGAAGATGCAGAAGTGGAAGAGCTGAAGGGTTTGATGAAGGAAGGTACAGACAAAAAGTTTGAGGAAGTTCCTGAATTAGGAAATATAGGAATGAGAGGAACTCATGGGACAATGGAGGAAGATGCTGATGGTAAGCTCAATGAAGCTCCTGATTTGACTGCAGAACAGGAAGAAGGACAAGTCAAGGCACTGACAGGGAAAGATATGCATGGCTATGTTGAGAAAATAAATGTAGTGGAGCAGGTGGATCCTAAAGAACTCACACAAGCACAGGGAAAAGAAATTGATAAGGATATGATGGAAGCTTCAAACAATTCAATCATGGGTGAGATATCATGTAATTCAGCTAGCATACAATCAAAAGGAAAGCAGAAGGAAGCTTCTGATGAAGGCATAGTAGAGAAGCAATGCATTCAGGATGTTGAGTTGATAAATGAGAGGGAATCATCATCTGATGCAGTTGCTATGAAGGAAGTTGCTACGAAGATGATACAGGACCGTGGAATCATACACGAGAACAAGGAGACGAGGATATTGGAAGACAGCCATAAGCTAGACTGCGGATTGAAATCTGATTTGGTTATTCTGGAGATTGATGAAACTCAGGATACAGAAGGAACTCAGAACCAGGAAAATTTGGATTTGGACAAGGAACAGGTAATGGAGAAAAGACTAGTGTGTGGAATTACAGATGGAAATGAAAGACCGTTGGAAGAGACCAATACACTTGGTGGTAGTGGAGTGGATACCATTTCGGTTGCTGTGGATGCAAGGGAGGAAAAGCAACACCATGGAGTTGGAAATGTGAACGAGAAGAGGATTTTGGGAGACACAAGTACAATTGATAGTGGTGAATTGAAATCTGATGCAACTATTGTAGGGGTTGATGGGGCTGAGTCAAGAGAGGGAACTCTGAACCAGTGGGCGTTAAGCATGGAGAAGGAACCATCAGTGCAGGGGAAGCTGGACCAGGGAATGGCAGATGAGAACATAAAGAGAATTTTGGTCGATACGGATGCAATTGAATGTGGTGGAGTGAAACCTGATGGGACCATGAAAATGGCTCATGATACTCTTCCTACAGGACAAGTTGCTGATATAGCAGGGGATAGAATTTCTTCCAAGGGCGTGCCCTGGGAAGACCACAATAAATCAGATATCGAAGGCTCTGAATCAAATCGAACAGCAAGAAAGGAGTTCGAAGGACCTCAGTTTGAGAACCAGGTAGAAGTGAAACAAGAAAAGTCGGAGAATAAAATGGAGATGTCCATTGGTGGAGAGAATGATGAAGCATCTGAACAAGACCAGACCTCCACAGAGGATGCTATCATTGCTCCTTCAGGTACGGATGACCAGGGTGAGAATAACAAGGAATGGGCTGAAGAATCGATACAAAGCTATGGTAAGTATCCTTCTGATCCAGTAAACATAGCTTGCCAGCCCAGCAAATTTTGCAGGCCAAGTTTTGAAGAGGTTTCGGTTAAGTTCGATCAGTCATTTGACAGGATTCCCCATCCAGATGCAGCCATGGAAGAATCTATGGAATCAAAGGCTTCAGCGGA--------ACCCATCGCTGTACA---ACGATGATTCTGTGCATTGCCAACACATGTCAAATCCACTGGGCAATGGTGCAATCGTTGAAACATCTGATGAAAAGATTATTGTATTGCAAAGGAGCTACAATGTGGGGGAGTTCCCAGGATACTATGTTTTTCCTGGAGGACACTCGGAGCCACAAGAAATTGGAATCTTGGCTCATCAAACTGATGAAAAAGACCATGCTTGTCTCAATGAAAAAGTTTCACAAGAGATGTTTGATGGAATCATCCGTGAAGTAGTTGAGGAAACTGGAGTTCCTGCTAGTTTACTGGACCACATTGAAAGGATATTTTTCAATTGTGATAATTACTATGCAAGGAAGATTTCTGCAGTTGCAGGATTTTCTTGGATTTGTTCAGTGAACTATCCACGTTTAATTTTGCAGACAGATCCTGTTTTCATTGGAGTTTCTCGCCGAGAAATGAATGTTAGGCCAACTGCGTTCTTCTTTACAAAATGTAGCATCGATTCCAGTGGTGTAGCTGAGCTTTATTCTAGAGCTCAAGATGGTTATGAATCCACTAAGTTATTTGCGGTCTCAGCGTTGTTAAATCGCGTCAACGCGCCGGCCAGGCCCGCGGCAACAGCAACATCGCTGGCTCTGCTCCGCCTTTGCCTTGCCATCCCTACTTTCTCTTCCCCTGACGACGCGGCCGCCCGCAGCAGCATGCCGGAGTCGAGGAATCTCGTCACGGTTGACCAGTCCGGCAAAGGCGACTACAGGAGGGTCCAAGACGCGATCAATGCCGCCCCGGCGAATAACCCCGCCGGCACAGCCATCCGGATCAAGCCCGGGGTTTACAGGGAGAAGGTCGTCGTGGACAAGCCCTGCATTGCTCTGACCGGCACGAGCGCCAACTCGACCGTCATCACCTGGAACGAAGCCTGGGTCTCGGCCGAGTCCCCGACCGTGTCCGTGCTGGCCTCCGACTTCGTCGCCAAACGCTTAACGTTCCAGAACACGTTCGGGACCAGCGCGGCGGCGGTCGCGGTGAGGGTCGCCGGAGACAGGGCGGCGTTCTACGGGTGCAGCTTCTTGTCGTTCCAGGACACGCTCCTGGACGAAACGGGGCGCCACTACTACCGCGGATGCTACGTGGAAGGAGGCACCGACTTCATCTTCGGGAACGGCCAGGCTCTGTTTGACAAATGCCACCTTCACTGCACCTCGCCCCTCGGCGGCGCGTTCACGGCGCAGCAGCGGTCGTCGGAGTCGGAGAACACGGGGTACAGCTTCGTCGGGTGCAAGCTGACCGGCCTCGGCGTCGGCACGTCCATCCTGGGCCGGCCGTGGGGCGCCTACTCCCGCGTCGTGTTCGCCCTCACCTACATGTCCAGCACGGTGAGGCCCCAAGGCTGGGGCGACTGGGGCGACGCCGGCAAGCAGAGGATGGCGGCGGAAGCGTCGGCCTCTCCCGAGGAGGAGAAGCTCCTGCACTCCCTCGCCGCCCGAGGGTGGCGCTTCCGTGACTCCACCGAGGAGGCCATCCAGGCCCTCCTCCACGCCTCCCCCTGGCCGTCGCCGGAGGCCGTGGAGGCCGAGCTCCTCGATATGGATCTGAGGCTCTTAGGCGGCAAGTCCCTCCCCGACCGCGCCGCCGCGGCGGCGGCGAAGCGGCTTTCTTACCTCCACGGCCCCATCGTCCTGCAGGTAGTCTCTGTAAAAGATATATATAGCAGCAGCATTGATGCCTCCTTTAAGAATCCACAGCAACGGCGCCTTCTGCGGTTCAGTCTCACTGATGGGATTTCTGAAGCAGTAGCCATAGAGTTTTCCCCTATTTCGTTCATCACTGAAGAGATAGCTCCAGGTACCAAGATTCGTCTTGAGAACAGGGTTCCAATAAATAATGGCATATTGTGCTTGAGTGCAAAAAATGTGCATGTCATCGGGGGAACTGTCCAATCTTTGTATGAAGAATGGCAAATGAACCAGAAATTCTCAGGCTTATCTCGCCCATCCTTGAGGTTGTCGCAAAATGACGATGGAGTTGGGCCTCCACCATTTGAAAAGTTAGATATCGAAGCACATCTGCGCAGGACATCCCAGGTGCAAGCATACCCTGATCATAAAGCTAGGAACTTGGGAATCGCTCATGACCATGTTTCGGTTAATTCCAGTGGCAAACCTATTAATGAGAGCTCAAGTGATGTGAACAAAGAGATTACAGCAAGCAAGGTTGAATCCAATCAGTCTAGTTCAGATAGCAGACCAAAAGAAGTCAGCGAAGCTGTTCCTGTTCAAAACCAAGCTGCTGCACAGAAGCTGCTCCAGAAAATGGCTATGCCCGAAGACAGGCATGGTCGGGGTCATAGATTCAAGGGCAAAGGCAAGCAAGAAGATACTCAGGTCTTTACCCTCGATGAATGGGAGAGGAGAAAAGCCACCGGTTCAATGTCTAGAGCAGAAAGCTACATACAGGATACTAGCCAGGACGAGGAGCTGGCAAGGCAGCTCCAGGAACAACTAGATTTAGAAGATATCCATGGGATGCTGGAGGGTTCGGATGCTGAACGCTTACGGATGAGCATGTTCAGCTTCAGTGGCCTTGAAGAAATGGGTGGCGGAAAAAGAGATTTTCGAGGGCGTGGGCGGGGAAGGGGTCGAGGACGAGGGCGAGGCAGGGGAAGGTTTAAGTCGCGGAGGCAGTCTCCGGTGAGGTCCCCGCCGCGGCCGGATCATGTTAGTCTGGTCGGCAACGGCAAGGCGTCGGTGGCGGCGGATGTGGTGATGAAGGAGGCGTCGCCGCCGTTGCCCGAGGTGAAGGCTTTGCCGCCGCCGCCGGTGGAGGTCGTGGTCGCTAGCGCAGGCCCAGACATGGAGCTGAGGGAGTTGAGTGAGCAGAAGACATCTCCTGCACGCTCTTTGCCGTCGGAGAAGCAAGTTACACCACCAACCTTCCCGGTGAAATGTTCACCTGTGGTGGCAGCTGTTGTTTGTACTCCTGATCTGGAGCTCAGGGAGGTGAGTGAACAGGAGAGCCGTGGCAGTGGCAAGAAGAAAGTCATGTTCGACATGAATGTCACCACATATGAAAACACAACACTGCTCGACCAAGAGGAGGAACCACCGGAGCCTGTCAAGAAGATGGTAGATGAAGATGAAACACACATGCAGAAGGCTGTCGTGCTTCTAGAGAATCATCGTTACCGGAATTGCACAGACAACGATGATGAGGATGAGAATGAGTATGGCGAGGATGACAACTATGGTGATGGTAGTGATGAAGAGGAGGATTTTGTGGATTGTAAGATTGATTTAGTGGATGACGAGGAAATGAACACTGAGGAGAACAAGCACGAGTCTCATGAGTCTCTATTCTCACTGCCAATGTCTGAGGATCAGGCAAATGAGCAAGAAGTCAGCAGCCCTGCACCCAAGCGCAGCGGTACCTCCGTTGAGGAAGAGAGCCCTCTAATTCAGGGTAACAATCCCCGTGATAGAAGCCAGTTTGTTCGTCCTGTGTTGAACCCAGTTCATAATCTGTCACAGTGGAAGGAAGTTAAGGCCCAAGCTGCACCGATTAAGAAAATGGACAAGGAGAATGTAAACTCAGTGCCAGACGCAGGTGCAAGCCCAGGTTCTAAGCTTGCAACACAGAAAAAGATAAGCCCTGACGACTCTATCCAGAGGGAAGTTTCTGTGGATGCAAGCCTCTCGACTTGGTTGGTTTCTTCAGATAACTCAACAGTGGACAAGGCGCAAAGTAAATCCCCCCGTTCCATGTCCTCAGTAAGCCGGGAGGAAAGGCCTGTCTTGGGTGCTTTGACTGCCGATGATCTCAAGCAATCATCAGCTACATCATCTCTGCGAAGGTCTCCAAGCCATAATCGTGAAGAGGCACCAATCTTGGGTACAGTGGGAAGTTACTGGAGTTGCACAAAACAGGACAATGCGTACTGTTCTTCTAGGTCTGATTCAGGAACCAATGGAGTCCCCAATACAACAAGCAAATACCGAGAGGACAGAAGGGTGAACTGGCACTCGACTCCCTTCAATGTCAGGCTGGATAGAGCTCTGAATAATTCCTCTGCAGCGGCGGTGGCGCTGCTGCTGATGGCCTCGTCGACCGCGGTGGGCGGCAATGGCTGGGACGACGCGCACGCCACGTTCTACGGCGACGAGGGCGGCGGCGAAACCATGCAGGGCGCGTGCGGGTACGGGGACCTCTTCCAGCAGGGGTACGGCCTGGAGACGACGGCGCTGAGCGTGGCGATGTTCAGCGACGGCTCGTCGTGCGGCGGCTGCTACGAGCTCCGGTGCTACGGCAGCACGTACTGCAAGCCCGGCGGCGCGCCAGTGACGGTGACGGCGACCAACCTCTGCCCGGCCAACTACTCCAAGCCCAACGAGAACTGGTGCAACCCGCCGCTGAAGCACTTCGACCTGTCCAAGCCCATGTTCCTCAGCCTTGTCACCGACTTCCACATCGGCATCGTCCCCGTGCACTACCGCCGCGTGCCGTGCGCCAAGAAGGGCGGCGTTCGCTTCGAGATGAAGGGGAGCCAGCAGTGGGCCGCCGTGCTCGTCTTAAACGTCGGCGGCGCCGGCGACGTCAAGGCGATGGCCGTGAAGGGGTCCCAGGACGGGCAGTGGGTGGATATGTCGCGGAACTGGGGCCAGATCTGGAACATCGGCGGCAGGCTCGTCGGGCAGGTGCTCTCGTTCCGCGTGACTGCCAGCGACGGCCGCTCCATCGTCTTCGACGACGTCGTGCCGCCGACGTGGACGGTCGGCCAGAGCTTCGAGGGCAATGGGCAGTTCATGGGGGAGGAGGTGCATCTGGGCCTGCCAGGGCCCTGGGCGGAGGACCACCGGGAGAAGGCCGACCACTACACCACCAAGATCGGCGGAGTCCCTGATTGGCCAACCGATGATATAGGCAGTAAACCTGACTTGCTCCAATGCAGCTTATGTGGAACCAAGCTCTGCCTTGTTGCTCAGGTTTATGCTCCTCTCGCAAAGCTGAACGTTGAGGAGAGGATAGTCTATGTGCTTGTTTGCCGGACGCCAAAATGTGGGCCTAACCCTCAAAGTTGGAGGGTCCTAAGAGTTCAAATGTGCGATAGCGGTATGCAAACAGATGGTAATGGTGATGAATTAGGTCAAAAGAAAGAAAAAGTTTGCTTGAATGAACCTTCTTCTACTAGTTTTCCTGAAAAACATAACGCAGAAAACAAGTGCCATGAGAGCAATGATGATGATTTTGATTTAGATGCCTTGGCCGCAGCACTTGAGCAGGCAGCAACGTTGGCATCCAGCTCAAAGAAGCAAAATAAATTAAGGCGTGCTAATGCCATAGAATGCGCTGTGGTAAAGGAGAAAGTAGATGACTTGAGTATACCAGTTCTTCCTTGTTTCTACATCTATTATGACAAGGAACAGTCGAGGAGCAGAGACATTGTAGGTTCAAGTAGCAATGAAACAGTTTTGGTAAAAGGAATCACGGACACAGTAAATGATGAGGACGGCAAATGGGAAGGAGAAAACTATGAATATGATAGAGCTCTTGGTGCTGACAGAACTTTCTTAAAATTCAAGAAAAGGTTGGATGCATATCCCCAGCAATGCTTTAGGTATTCCTATGGTGGTAGGCCACTGTTGGCTGCTATGAACTTACAAGATGCCGGCGCTTGTAGGCTGTGTGGTTCACCACGCCAATATGAATTGCAATTGATGTCTCCTTTATCATATTTCCTCAATGAAGCTGGTGATGGTTCCTCAAATTATGCACCTAATGCCTGGACTTGGCTTACACTTATCGTATACACTTGCTCCAAGGGCCGCCGCCTTCGCCCCTCCCCCCCACCCCGAGGGTTCGGCTGTGTGGGGGATGGCGTCGCGAGGAGGGGTTCGGCTCATAAGAACGGGGTGCCCATGAGAAGCAGCTCGTCGGCCTCCGTGGAGCTTGCGACTCAGGAAGTGGGTACAGAGAGTTCAGGGGAGTGGAGCGGGGATACGATACGCCGGCGTTTCCTCGATTTTTATGCTGCCCATGGCCACAAGATCCTCCCGGGCTCGTCTCTTGTGCCGGATGACCCGACTGTGTTCCTCACCATCGCCGGGATGCTTCAGTTCAAGCCTATATTTCTTGGCAAGGAACCTAGGCGTGTACCATGTGCCACTACCTCCCAGAAATGCATACGAACAAATGACATTGAAAATGTGGGACGGACATCTCGTCACCAGACTTTCTTTGAGATGCTTGGGAACTTCAGTTTTGGCGATTACTTCAAGAAGGAAGCGATCAAATGGGCATGGGATCTGGCAACCAAGGAGTATGGGTTACCCCCAGGAAGACTGTGGATTAGTGTTTTTGAAGATGACGATGAGGCATTCACCATTTGGCACGATGAGGTTGGTGTACCAGAGGAACGGATAAAGAGGATGGGCGAAGATGATAACTTTTGGACTAGTGGTGCAACTGGACCCTGTGGACCATGTTCTGAAATTTATTATGATTTTCATCCCGAGGGAGGATCATCAAATGCGGATTTAGGTGATGATAGTCGATTCATTGAATTCTATAATCTTGTCTTCATGCAATATAACAAAAAGGATGACGGATCTCTAGAACCATTGAAACAAAAGAACATCGACACAGGAATGGGGCTTGAGCGTATGGCGCGCATTCTTCAAAAGGTTCCAAACAACTATGAGACGGACTTGATTTTCCCAATTATAGAAAAGGCAGCAAGCATGGCGCTGGTGTCCTACACTACAGCTGATGATGCTACGAAGACAAACCTTAAAATAATTGGGGATCACATGAGGGCAGTTGTTTATCTCATATCAGATGGGGTCGTTCCCTCGAATATTGGGAGAGGATATGTTGTTCGAAGGCTTATAAGAAGGGTGATCCGGACTGGTAGATTGATAGGTATAAGAGGTGATGTTCATGGAAATTCTGAAGGTGCATTTTTACCATCACTAGCTGAGGTAGTAATCAGCCTTAGTAGTGAGATAGATCCATATGTTGAATCAAGGCGGAAAACAATTATTGGAGAACTTCAAAGGGAAGAGCTGCGATTTGTACAGACTCTGGAAAGAGGTGAAAAGTTATTAGATGAACTTCTAGACGAGGCATTATTAAGTGCAGGTGATAATGGAGATAAGCCTTGCCTGTCTGGAAAAGACGTTTTCCTTTTATATGATACATATGGTTTTCCTGTAGAGATTACAGCTGAAGTAGCGGTCGAACGGGGTGTTACTGTTGATATGAAGGGGTTCGATTTTGAAATGGAAAACCAAAGGAAACAATCTCAGGCTGCTCACAATGTAATCAAACTTTCTGTAGGAAATGAGACCGAGATTGTTAAAAGTATCCCTGATACTGAATTTTTGGGATATGACTCTCTTTCTGCAATTGCTGTTGTTAAAGGTCTTTTAGTTAATGGAAACCCAGTAGAAAATGTTTCAGAAGGTTCTGATGTAGAAATATTATTAGACCGGACACCATTCTATGCTGAATCAGGTGGTCAAGTGGGAGATAATGGTTTCTTGTATGCGTACAAAGAGGAAGGTGGAAAACAAAATGCAGTGATAGAAATCAAAGACGTCCAAAAATCCCTGGGAAATATCTTCGTTCACAAAGGCACAATTAAGCAGGGTTCAGTAGAGGTTGGAAAGGAAATTGATGCTGCAGTTGATGCAAAACTGAGGCAGGGAGCTAAGGCCCATCATACTGCTACACATCTACTACAATCGGCTCTTAAAAGTGTCCTTGGTTTAGAAACATCACAGGCGGGTTCCCTTGTGGCTTTTGACCATCTCCGATTTGACTTCAATTTCCATCGGCCCCTTTCTCAAGAGGAGTTAATGGAAATTGAATCACTCGTAAACCAATGGATTAGCAACGCAACACATCTCGAGACAAAAGTGATGGATTTGCAAGATGCAAAAAATGCTGGTGCAATTGCAATGTTCGGAGAAAAATACGGCGAACAGGTCAGAGTAGTAGAGGTCCCTGGGGTGTCAATGGAACTCTGTGGTGGAACTCATGTCAGCAATACTGCTGATGTCCGTGGTTTCAAGATAATCTCAGAACAGGGAATAGCTTCTGGAATCAGAAGGATTGAGGCAGTTGCAGGTGATGCATTTATTGAGTATGTTTGTGCTCGTGACAACTATATGCGACGCTTGTGCTCGTCGCTTAAGGTTAAAGCTGAAGATGTGAACAGCAGAGTTGAAACAATTCTTGAAGAACTAAGGACAACCAGAAATGAAGTATCATCTCTACGCAGCAAAATTGCAGTGCTCAAAGCAGCGTCCCTTGCAAGTAAAGCCACAACTATTGAACCTCATAATGTCAGGATTGTGGTTGAGAACATGGGGGACGTGGATGCTGATGGGCTGAAAAGCGCCGCTGAGTATCTCGTAGATACCCTGCAAGACCCTGCTGCGGTGATTTTAGGTTCAAGTCCAGGAGATGGTAAGGTCAACTTGGTTGCCGTCTTCAGTCCTGGAGTCGTAAAATTGGGAATGCAGGCAGGGAAGTTCGTCGGTGATATAGCCAAACTTTGTGGTGGAGGCGGGGGCGGCAAACCTAATTTTGCCCAAGCTGGCGGGCGGAAGCCAGAGAACTTGCCGCATGCCCTTGAGAAGGCTCGAGATGACATCAGTGCAGCAATATCATCAAAATCCAGCATGGATCCCATGCCCTGGAACCCCAACTACGGCGTCGTCGGCAGCGGCGACCGCCGCCTCGCCTTCTCCCGCCAGCTCTCCCTCTCCTCCTCCTCAGCCTCTTCCACCACGCCCCGCCTCGCCCGCTCCGACTCTTCCATCTCCATGCCCCCGCACCTCGTCCCTACGCCCGCCTTCCGATGGCTCGTCACCCGCCCCATGCGTCGCCTCGCCCTCCTCATCGCCCTCAACGTCGCCTACTCCGCCACCGAGCTCGCCATCGGCCTATTCACCGGCCGCGTAGGCCTAGTTTCAGATGCTTTCCATTTGACTTTTGGATGTGGCTTGTTGACATTCTCATTGTTCGCCATGGCTGCCTCTCGGACCAAGCCTGATTCTGTCTACACCTACGGTTGTTACCAGT---AAATGTTGGTTTTTTTTCCATGTATTTTTTTGTTGGAAGAGCTATTTATCTGATTAGTTTGTGCTAATACTTATTTTTCCCCCAAAAAAATATCTTTCAGGCATTACCTCATTGTTTCTGCTGTCACAAACCTTTTGGTTAATTTACTTGGTGTTTGGTTCTTTCGGAGCTATGCACGTGTTAACATAGTTTACAGGAAAGCAGAGGATATGAATTATCACTCGGTCTGTTTGCATGTTCTGGCAGATTCAGTACGGA---------------------------------------GGGTCGAGAATGCGGAAGTGTTGTGCCTGGGAATTGTTTCAGTGGCAGTGTTCATGCTTGTTTTGCCACTGTTTAAAGCTACCGGTAATATCCTACTGCAAATCGCACCTGGCAATGTGCCACCTTCAGCCTTCATCAAGTGCTGCAGACAGATGACTGCTTGCGAGGATGTTTCTGAAGTATGCCAAGCTCGATTTTGGGAGCTTGTACCTGGTCATGCTGTTGGTTCTCTCTCCATTCGGGTGAAGAACGGTGATTATGACGAGGCGTCGGTGCTTGAATATGTGCATGGATTATATCAGGATCTGGGCGTACATGACCTGACCATCCAATTCCAAACT------------------------------------------------------------------------------------------------------------------------------------------------------------------------------------------------------------------------------------------------------------------------------------------------------------------------------------------------------------------------------------------------------------ATGCAGAGGGTTCCTAAAAGAAATCCTTCTGTTCCTTTTGAGTCATATTATGTTCCTACTGATGGAAGGGCATCACTGGAATATAGCCACTTCTCGCTGGAACAATTTTTAAGCAACTCATCCTATGAGCAATTTGCATGGACTTATTTCTTTTTGGATGTTCCCCAAGGTTCAGCTGGTGCACTTATCCATATCCAGCTAAAGTCAGATAAAGAATTGAATTACGAGCTGTACTCGAAATATGGTGGTTTACCATCAAATGATAGTTGGGATTACTACGCAAGCAGGACAAGCAGCAGTAATGGTTCAGTATTTTTTTCATTACATAATTCCACGAATTCAGACATGGATCTATCTATTTTTTATGCCAAGGAGGGAACTTGGTGCTTTGGAGTGAAGCATCCAAGTGATACATCAAATTCTCAGACGTACATGTCTGTAGCTCTTCAGGGATGTCATAGAAACTGTAATCAGAAAGGTGTGTGTCATTCTTCAATTGATGAAAGTGGGCTAACGTTCTACAGCTTCTGCACCTGCGATCGTGATCATGGTGGGTTTGCTTGCAGCGATGAATTAGTTTCACCTAATGGTAAAGT--------------------------------------------------------------------------------------------------------------------------------------------------------------------------AATTCAGTTTTTGGACTTCTGGCTTTCCTTTATGGCTGTTGTTGGTACATTCATATATATGGCTACAATCGATGAAGCTTCAAAGCGAGCAATGCATACTGCTGTGTTTATTCTCACAGCTCTATTAGCTGCAACTGGTGCCACCAGATCTGCGAATATTGGTATCGTCATTGCTATTGGTTCTCTTGGCCTACTTATTGGATGGCTATTGGAGTTCTCTACAGTACGAAGATTTATATGCTGGTCGTGGCGAATTAACCTCAATCTGCCTCAAAGATGGCCAAATTTTGGGGCTTTGTTCTGGAATGCTCTGGAGATGTTGAACAAACGATTCCATTGGTTATATTTACTTTTGGGTTTCCTCACATTATCTTTTGCGGCTACAAGCTGGAAGTTAGAATCAAATAGTAGCTACTGGATTTGGCACAGTCTGTGGCACATAACTATTTATACATCTTCATTCTTCTTCCTGTGTTCAATGCGTGTCAATGCTAGTAATCATAGTCCGGAGCCAAACTATGAGTTAACGAGGCAAGACTCCTTGCCAAGATCAGAGCCAAGAGAGACCGTCTCCCCCGTCCTCTCCCTCGCCGACGCCCTCTCCCAGGTCGGCTCCGACCTCGCCGACTTCCTCCGCTCCGACTCCGACGAGGTCCCGCAGAGCCTCCTCCAGCTCTCCAAGCTCGCCGCCTCCGACCCCATCTCCTCTGCCGCCTCCACCCTCTCCGAGTCCGTCGCATCCGGCGTCCTCCGCGCCCTCTCCTCCCGCCGAGGCCGAGATTCTTCTCCCCAAACCCTGCCGCTTCACGATCGGATCTTGGATCGCCTCTTCTCCCCCGCCGGCACCGGATTCGCCTCGGCTGTTGTCGGCAGCTTCGCCAGGAACCTCGTCTTGTCCTGCCACGCCGCCTCCGGCGAGCCCCGCGCCCGCGACGAGCCGGAGTGGCTGGCCGCTCTCTGCAGCGCCCGGGGGAAAGAGGCCTCGGCGGAGCTCGTCCGGGTGTTCGTGAGCACCGCCGTCGCGGCCTACCTCGACCGGACCGTGGCCGTGCGCACCTCCGACCAGGTGCTCCCCGGCCTCACGGACCCCAAGCAGGAGGCCAAGCTCAAGGACCTGGTCGTGTCCGTGTGCAACGGCGCCGTCGAGACTTTCGTCAGGACGTCGCGGCAGGTTGCCAAGGAGGCCTCAATTCGAGCAATTGAGGCCTCCGCCATGGTGCGAGAGGCGCACAAGTCAGCGGCTCCTAGCTGCATGATGGAGAGGGTGTCGAGCACGTTGGCCGTGCCGAGCAACCGGAGGTTCGTGCTGGATGTCACGGGCAGGGTGACCGCGGAGACGGTGCGGTCGTTCCTCGAATTCCTGGCGCAGCGGGTGTCCGATGGGGCGAGGAAGAGCATTGTCGTCGCCCGGGATGAGGTCACCGAGAGGGGGCTCGTCGCCGTGAAGTACCTGAGCGCCAAGTCCATGGCAATCTTCACCGTCTGCCTGGCCCTGTGCATGCACATTTCCATCGGAACCAGGTTCCTGCTGCCGATGCCGTCGCTGGCCGACGTCGCGAAGCCCAAGCATCTTATGCTCTTCAACAACAAGCGTGCGAGCTCGTCTGTCACTTGTTGCAGCTACAACGACGCGGCGCCGGTGATCGACCGCGACTGGCGGTCGTTCCGAGCGCAGCTCTACTTCAACGAGCAGTACTCTAAGAGCGTCGACCAGGCCGTGGCGGCGGTTGCGGCCGCAGCAGCGATGCCGGAGCCGGTGAAGATCGGTGACAAGTGGGCGCACCCGCTGGTGGAGCCGGAGAAGGGGTGCCTCCTGATCGCGACGGAGAAGCTGGACGGGTCGCACATCTTCGAGCGCACGGTGATCCTCCTCCTGTCCGCCGGCGTGCTGGGCCCCGTGGGCGTGATCCTGAACCGGCCGTCGCTCATGTCCATCAAGGAGGCGCAGACCATCTTCGCGGACACCGACATCGCCGGCGCGTTCTCGGGGCGGCCGCTCTTCTTCGGCGGGCCGCTGGAGGAGTGCTTCTTCCTGCTGGGGCCACTGGTGTCCGCCGGCGACGTGGTCGGTCTGACAGGGCTGTTCGAGGAGGTGATGCCGGGGCTGCACTACGGGACACGGGAGAGCGTGGGGTGCGCGGCGGAGCTGGTGAAGCGCGGGGTGGTCGGCGTGAGGGACTTCCGGTTCTTCGACGGCTTCTGCGGGTGGGAGCGCGAGCAGCTGCGCGACGAGGTGCGCGCGGGGCTGTGGCACGTCGCCGCCTGCAGCCCCGCCGTGCTCGGGCTCGCCAGCGTCGCCAAGGGCGGGCTCTGGGAGGAGGTGCAGTGTCTCGTCGGAGAGAGGAGGGTGTGGATGAGTGGTACCCCTGCAGCAAGCGGTAGCCTACGAGCGGCCCTCTCGTACTGTGTTCAGCAAGTCCGCAGCTATGATTACCACCACTATCTCTGCCTGCTCCACCTAGCTCCATCCATGCGCAAGGCTGCATTCACCTTCCGGGCCTTCAATGTTGAGACGGCAAAGGCCATGGATGTTGTGTCCGACCCTAAGAAAGGCCTTATGCGCCTCCTGTGGTGGAAGGATGTGATTGATAAGATCTTTGCAAACAATCTGGTTGAGCACCCTGTTGCCCGGGCGCTCTCTTCAGTTGTTTCCGAGCACAAGATAAGCAAGCATTGGCTCAAGAGGTCTGTGGAGGCGAGGATAAATGATGCAAACCGGGATGAGTATGCTATTCCAGAGACAGCTGCTGAGTTGGAGAGGTATGCAGAAGACACCCAATCTACCATCCTTTATATGACCTTGCAGGCTGGTGGGATACAATCCACTATTGCTGATCATGCCGCCTCGCACATTGGCAAAGCTAGTGGGCTGCTGCTGCTGCTCAAGTCATTGCCACACCATGTAAACAAGCAAGGGACAATACCGTATATCCCTGCTAGTGTGGCTGAGGAGTGCGGTCTGCTTACAAGGGAGGGTGGCCGATCAGAGGTCAGGATGGGTGATGAGCTCCCGGATGCAGTCTTCAAGGTTGCATCTGTTGCCGATGCTCACCTGCACAAGGCGCGGGAGTTGGCCTCATCTGTGCCAGCAGAGGCAGTCCCCGTGCTCCTCCCAGCCGTGCCAGCCCAGGCACTTCTGGACTCCCTGCAGAGGTACCAATTCAATGTATTGGACTCACGGTTGTCTAGGGGAGTCCATGGGATATCTCCTTTGTGGTACCAGCTAAAGCTCAACTGGCACGCGTGGCGAAACAGGTACATGCACGACATCCTCGCCAGAATCCCGCAACCGCGCAGGCCGGCCGTGCTGATAGCCTCCTCCGGCGCGCTAATCCTCCTCGCCACCGTCGTCCTCCTCCGGCCCCGCGCCCCTCCCGCACCTGTCTGGACCCCGCCGTCCACCGCCGCGGCCGTCCGCCTCGACGCGCGTGTCACCCACAGGAGCGGCAACGAGGTGCTGTGGCAGCTGCCGCGGTCCCCGCCGCGCGCAGCGGTGTTCGTGGCACCAGGCTGCACCATCCGCGCCACCGACTTCTTCGACGCCTCCCCGGGCTGCTCGCGCTGCGCCGGGCTCCCCGAGGAGCGCCGCTTCACGCGCGCCGCGCTCCGACGCGGCTACGCCGTCCTCGCCGTCTCCAGCCGCGCCGAGTGCTGGTCCCTTGACGCCACCGGTGACGGCAACGAGCTCGCCGCCGCCGAGTCCATCATCGGGTGGTGGGTCAAGGAGGAGAATCCCCAGCTCGCCGGCCTCCCGCTCGTCGGCATCGGCGCGTCGTCGGGCGGGTACTTCCTCTCCGCCCTCGCGGCGAGGGTCAGGTTCAGCAGCGTCGCCATCATGATCGCCGAGGGCTTGTTCTCCGCGATGGAGGAGGTCCCGGTCGGCTACCCCCCGGCGCTGTTCGTGCACATGCCCAAGGACGCTGAGGGGGCGCGGGGGGTGGCGGCGAGCATGGGCAAGCTCAAGGCGAAGCGCGTCGACGTGCATGAGATCCAATGCGATGACTTCGCCGTGAGCGCCGACTTCTTGGCGGAGAGGATACCGGGGTTGACGCGGACCATCGCCGGTGGGCTGGTGGACGTGCTTCGCCGGAAGGGTTTCCTGGATGAGAAGGGATTTCTCAAGAAGGATGGGAGGAGGACGCCGTGGAAGCAGGCCGCCGAGGAGGCGAAGGTCTTGCCGGAGGGATTCCGGCTGGAGAGACATGTCACGGAGGAGCTGAATCTTGCTTATGCTTACCATGAGTTCACCAGCCTCAAGAATGGGGAGATCTTCGAATGGTTTGAGTTCCATATGGATCGTAAG--------------------------------------------------------------------------------------------------------------------------------------------------------------------------------------------------------------------------------------------------------------------------------------------------------------------------------------------------------------------------------------------------------------------------------------------------------------------------------------------------------------------------------------------------------------------------------------------------------------------------------------------------------------------------------------------------------------------------------------------------------------------------------------------------------------------------------------------------------------------------------------------------------------------------------------------------------------------------------------------------------------------------------------------------------------------------------------------------------------------------------------------------------------------------------------------------------------------------------------------------------------------------------------------------------------------------------------------------------------------------------------------------------------------------------------------------------------------------------------------------------------------------------------------------GCTTTATGTATTTGTGCTATTTAAAATCTTTTGTCATACA----GGTTCCAGATGTTGCTGCAGTTTTAATGCCACTCTGTGAAGCTTTTGGGTCAATGCCGCCCCCATCTAACCACAGGTCTACAATTTTTGATGAAACATCGGTTTATTCAGTCTTCTCTTGTGCGTTTCTTTGTCTTCTTCGATTTTGGAAATTTTACAAACCCCCTCAAGAGTACTGTCTTGCTGGCCGTGGAGGCTCAGTAAGGTTGGAACTTACTCTGGACTGTTTGTTGTTAATGCACAATAGCCGCATCGAGTTCCCAAATTCATCTGCTACTACTAGTAACTCTAGCGACAATATGGGCTCATTCAACGAGGTTCCAACTCAACCAGTTTATATTGATTCTTTTCCCAAGTTAAGGGCTTGGTATTTTCAAAATCAAGCTTGCATAGCCTCCACCCTTTCTGGTCTTTGCAATAAAAATCCTGTCCATCAAGTTGCAAACAAAATTTTGAGCATGATTTGCCGAAAAATGAATAAAGGCGGGGTAGCATCCAGTAATCTTTCATCCACTTCTAGTAGTAGTGTCAGTGGTTCCTCTGTAAGTACATCAGATGATTCTTACCAAAGGCCCACAGTTCCTGCATGGGAATTTCTAGAAGCAGTTCCGTTTGTTCTTGAAGCTGTTCTTACAGCATGTGCTCATGGGAGGCTTTCCAGCCGAGACTTGACTACAAGTTTGAGGGATCTTGTGGACTTCTTGCCAGCTTCTCTTGCAGCAATTGTTAGCTACTTCTCAGCAGAAATTACACGAGGGATCTGGAAAACTGTCCCGATGAATGGAACTGAATGGCCTAGCCCTGGTGCTGCTCTTCATGCTATTGAAGCTGAAATAAAGGACATTCTTGCATCTGCTGGAGTTCAGATTCACAGCTTCTCTCCACGTGGTGTGCCGCCAATGCTTCCCTTACCGATGGCTGCACTCGTGAGCCTGACGATTACATTTAAGCTAGATAAGAGTTTGGAGTACATTCATGGGATCATTGGCCAGGCGCTAGAGAACTGCGCAGGGGGCAGTTCCTGGCCAAGCATGCCCATCATAGGAGCCTTGTGGACACAGAAAGTGCGAAGATGGCATGATTTCATCATCCTCTCATGTCTCCGTTCTCCCTTTGGCAGAGACAAAGACGCAGTTGCGCAGCTCATCCAAAGTTGCTTCTCATCCTTTCTACGTTCCTCCTCATCCAGTGGGTCTGATATTACTGCAAGCCGTGGAGTTGGGGCTTTACTAGGATACTCAATCACAGATCAAGGACTTCAGCTTCCCATGGCCCCTGGTTTCATCTACTTGAGAACTTGTCGAACATTCCACGACACCTACTTTGTCAGCGAGGTGATCCTGAAGCAAGTGATTGAGTGCGCCCACAAACTTGCAAATGAATGGTCTTCCAATGGACCTCCACATTTAAAATCAGGCCGGATGCCGCTATCTGGTGCTGCATCCATGGGGCATCAGGTTGCGATGCTTGGCGGAGGACTCCTATGTGTTGCAGGTGGACCTCTTGTGGTCCAGGTGCTGTATGAGGAGACCTTGCCAACACTGCTCTTATCAGCTCGAGAACAGATTTTGAAAGACCCTGGACCAGTATCAAGCACACTCCAAGGTTATGCCATGGCCAACATGCTCTTCTTCTGTGGCAGTCTACTCTGGGGAGCGGAAAGGACATCTCCTGTCATGAAACTGTCTTTCCTGTCAAGGAGGCCACGAGTGGTTGGGACCCACATGGATTTCATTGCCGGTGTGTTGGAAGGGCACATTCTGCTGGGCTGTGACCCGCGTACGTGGAAGGCGTATGTGTCGTGCTTTGTGTTCCTGCTGGTGAAGTTTGTCCCGTCATGGTTGCGGGACGTTAAACTAGATACGCTGAAGAAGATAGCTGCTGGACTCCGGAGTTGGCATGAGCATGATCTTGCTAGGTATTTCGGGTACTCGGGGTTCCGGCCGTACCAGAGGGAGATCATACAGAAGGTTCTGGAAGGGCGGGATTGCTTGGTCGTCATGGCCACCGGCAGCGGCAAGTCGATCTGCTATCAAATCCCTCCACTGGTTACAAAGAACACAGCTGTTGTTGTCAGCCCTCTCCTGTCACTGATGCAAGACCAGGTCATGAGTTTAAAACAACATGGTGTGAAATCTGAGTTTCTTGGCAGCACTCAAATGGATAGCTCTGTTAGCAATGACGCTGAAAAAGGTCTTTTCGATGTTCTGTACATGACGCCAGAGAAAGCTGTCTCACTTCCTTCAAGGTTTTGGAGTAACTTGCAGGCTGCCGGAATCTGCATGTTGGCCGTTGATGAAGCGCATTGCATATCAGAATGGGGTCATGATTTCAGGCCAGAGTACAAACAGTTGCATTTATTGCGTGACCTCCTTGTTGGTGTTCCCTTTGTTGCCTTGACTGCAACGGCCACAGAAAGGGTACGTGGAGATATTGCCGCTTCCTTGACCCTGCGCAATCCTCACATTGTGGTCGGATCATTTGATCGTCCTAATCTTTTCTACAGTGTGAAATCATGCAACCGATCTATGTCCTTTATCAGCGAACTTGTAAAAGATGTATCAAAGAACTGTACTGTGGGTGGCTCAACAATAGTATACTGTACGACCATCCGAGACACTGAACAGGTACATGAGGCATTTGTTACCGCTGGAATCAAATCTGGCATTTACCACGGTAAAATGGGCAACAAAGCTAGGGAGGAATCCCATAGATCATTTGTTAGGGATGAAGTACTCGTGATGGTGGCAACTATTGCTTTTGGAATGGGAATTGATAAGCCAGATGTTAGATGTGTAATACATTACGGATGCCCTAAGAGCCTAGAATCCTACTACCAGGAAAGTGGGCGTTGTGGAAGAGATGGACTGCCTTCAGTCTGCTGGCTGTATTATCAAAGAAGCGATTTTACAAAAGCTGACTTTTATTGTACTGAAGCAAAAAATGTAACTCAAAGAAAAGCCATCATGGAGTCCTTCATGGCAGCACAAAAATATTGCCTTGTTGCTTCATGCCGTAGAAATTATTTGTTGCAGTACTTTGGTGAAGAGCGCATCACTGACTGTGGTAATTGTGATAATTGCACAGGGGCAAAAACTGAGAGGGATTTGTCAAAAGAATCCTTCTTGTTGCTGTCCTGCATTAAGTCTTGTGGAGGACGCTGGGGCCTTAACTTGCCAGTTGATGTTCTCCGTGGATCACGAGCCAAGAAGATCGTTGACAACAATTACGATAAACTTCCAATGCATGGACGGGGAAAAGACTATCCACCAAATTGGTGGAAAGCACTTGGTGGTCTGCTTGTAGCACATGATTATTTGAAGGAGACTGTTCGTGATACATTTAGATTTGTCAGCCACCCTCACTAACTCTGCATGTCTATATTCAGTGTTAGTCCCAAGGGGGCCAAGTTTCTCTCTACCGCTGATAAGATGGACGGAACCCCACTAGTTTTGCAGCTGACTGCAGAGATGACTAATCAAGAGGAGCATGGTAGTTCACAGCATAAAGAAGGGGGCTTAAATACTTTGGCCACATCAGAATCTGAAAGATTTTCTGAGGATGAATTGAAACTTTACCAAATGCTCTTGAACGTCAGAATGAAACTTGCTCAAGATGTTGGAACTGCTCCATATGCTATATGTGGTGATCAGACACTAAGAAGCTTTGCAAAGATGAGGCCTTCTACTGGGGCTAGACTGGCTAATATTGATGGCGTTAACCAGCACTTCATCTCGTGTTACAGTGGCATTTTCATCCAAAATATCACACAATTGTCAAAAGAGTTGAATCTTCTGGTGGATAATTCATCAGCTGTAGATGATACAGCTGCTGTTCCAAAACCTGTACACAACAATCTTCCTAGGAGCTTGGGTGATGCAAAATTTACTTCATGGGAATTGTGGCAGAACATGGAGTTCTCTTTCCAAAAAATTGCAGCAACTTATGAGATGATCAAGACATTCCTGACAATTGAGAATCTTGGATTGTCGGAGCAAACTTTTGGTGCCTGCGATACAAGCCCTTCGATAAAGAGATGCCAGACTGATGGAACACTGATTTCTGCTGAGGAACCAGTAAAGAAGCTGCAAAAGATAGACGGGCAAGGGAGAGAATCTACTGGCACAATTGGTGCCACCGAAGATGCTATACTAGAACTGGTCGCGAGCCGTGATGGGGTTCCATTGGAGGATGTCGTCAAGCACTTCGATGGTTCGACAAGAGAATCTGTTGTCGAGCTGTTGGACAGCCTTGAATGCAATTTTTTGGTATACAGGAAAAATGGCTATTACATGATTCTGGGGCATGGACGCCGGCGCGGCGGGGAGACGATGGTGCTGTGGGCCCTCGGCCAGCCCGCGGCTCACCGCCACAACGCCTTCGTCCGCCACGTCGCGCACTTCCTCGCCCTCGACGCCTGCGGGCGGCGCCTCTCCCTGCTCCAGTCGCCCTCGTCCATGGCCACTCCCGGCGTGACCGGTGCCGTCGTATGGAACAGCGGCGTCGTCCTGGCCATGTTCTTGGAGCACGCCGCCGACTCCCACCACCTCCTCCTCCGCGGCGCGCGAGCAGTCGATCTCGGCGCAGGCTGCGGCGTTGTTGGGTGGGTACCTCCGCTT------------------------------------------------------------------------------------------------------------------------------------------------------------------------------------------------------------------------------------------------------------------------------------------------------------------------------------------------------------------------------------------------------------------------------------------------ATGGCCAAGGCTCCGGCGCGCGCCGTCTCCGCTGTGCGGCTCTTCGACGCGCACTGCCACCTGCAGGACCCCCGCGTCGCGGCCGCAGCGCCCTCCCTCATACGCGCCGCCACCGCCTCCGGCGTCGCCCACTTCGCGGTCAACGGCACCTCCGAGAAAGACTGGCACTTGGTTAAGCAGATGGCCGAGGAGCACCCGGCCGTCGTCCCCTGCTTCGGCCTCCACCCATGGTGGGTACCTGAGAGGTCGCCGGATTGGATGGATTCGCTCCGGCGGTTCTTCGCGGAGACCCCTGAGGCGGCTGTCGGGGAGATTGGTCTGGACAAGGGTTCGCATGGAAAATCTATCGACTTTGGAGAACAGGTTGAAGTGTTCCAGCGACAACTCGAACTTGCTAAGGAATTGAATAAACCTGTTTCTGTTCATTGTGTACGTGCCTTTGGTGATCTTCTGGAAATACTGAAGCAAACTGGACCTTTCCCAGCAGGTGTGTTGCTGCATTCATATCTGGGATCTTCAGAAATGGTGCCCAGCCTTGCAAATTTAGGCTGTTACTTTTCGTTGTCAGGTTTCCTTACAGGCATGAAACCCACCAAGGCAAAGCAAATGCTAAAATCAATACCGTTGGACAGAATTCTGTTAGAGACAGATGCACCGGATGCATTACCAAAGTTGGACGATGCTTCTCTATTAACAGTCCCTGTGGGCAGTTCAGATGCAGATATTGAAAAGCATAACAAAGACTCAAATTCACAGGCAGCTACCATATCTAATGAATCCTTGAACCATCCAGCTAATATCCACGTTGTTTTTAGGTATGTGACATCGCTGCTTGAAATGCC----AGAGAACTTGCTGAGGTGAGTTACAAGAATGTTACCAAGCTGTTTTCTTACCCTGGATCCAAAGTTCACCCTGAAACTGAAGCTGTCATGCCGCTCAAGCGTGTGAAGCGGCCCGAGCCCTCCAGCGATGAGGAACGCTACAGCAGCGACAGCCCTCTAGATAGCTACGGCAGCGACGACTCGTCAGGGGAGCTCCAGACGGTGCAGGCGGACTTCGCCTTCTTCGACCCCAAGCCCAGCGATTTCCACGGCGTCAAGCTGCTGCTCAAGACCTACCTCGACTCCAAGCCGTGGGATCTCACAGGGTTTGTCGACCTCATCCTGTCACAGACCACAGTGGGCACTGTTGTCAAGATGGCCGACGAGGATGAGGAGGAGGGACAAGGAAATTGCGGTGACGATGATGACCTGTTTGGTCTTATCAGTGTGCTTAATTTGGGAAGATACGGTGAGCACCGCTGCATCAAGGATCTTAAGCAGTATCTGCTTGCTGTTTGCGGCGACAAGGATACCAAGAAGAAGCTCAAGTCCCTGCTGGAAGAGAAAGCGTCTGGTGTGGGCCTGTTGGTGTGTCGGCGCTTTGTGAATTTCCCGTATGAACTGGTGCCTAAGCTGTATGACGCGCTCTTTGACGAGGTTTCATGGGCAACAGAAGATGAGCCAACACAAGAACTCCGGGACTCCTTCCAATTCAAACAGTACCTGTTGGTTGCCAGAATATTTGAGAGGTAAACTCCTGCAAAGCACAAAGCAAAGAAGAGCAAAGATGAGGATGAACCTGTTATATATGCAAAGTTGGAGGATGAAATTTTCGATGGTGAAGGCCTACCTCCGCTACGAGCCGGCGCTCTCCTTCGGCGTGGTCGCCTCCCCGGAGTCCAACATCGCCTACGACCCCTCCGGTCGCCTTCTCCTCGCCGCCGCCCTCGACCGCTTCGCCGCCTGGGACCTCAAGCGCGGCCTCCCCTCCTTCTCCTTCGCCCCCTCGTCCTCCTCCCCCTCCCTCGCCATCTTCTGCCTCGCCTCCTCCCCCTCCGCCGCCGCCTTCTTGGTTGCGAGTGGACACGCCGATGGGAGCATAAGGCTGTGGGACGCGGAGACCGGCGCATGCGAGGCGACGCTCCACGGCCACCGCTCCGCCGCCTCCGCCCTCCGCTTCGGCCCCTCCGGCGCCGTCCTCGCCTCCGGCAGCAAGGACTGCGATGTCATCCTCTGGGACGTCGTTGCACAGGCCGGCCTCTTCCGCCTCCGTGGCCACCGTGATCAGGTCACGGATTTGGTTTTCCTGGATTCAGGTAAGAAGCTGGTGAGCTGCTCTAAGGACAAGTTCATCCGGGTTTGGGACCTCGACACACAGCACTGCCTCCAGATTGTTGGTGGCCACCACAGTGAGATTTGGTCAATGGATGTGGATCCTAGCGAGAGGTTTTTGCTGTCTGGGTCGGCCGATCCAGAGCTGCGGGTGTTTAGAATCCGGCAATCAGCTGAGGAGGGTGAGGATTGGAGCAAGTGGGATGTGCTGAAGCTGTTTGGTGAAATTCCGAGGCAGAGCAAGGAAAGGGTGGCAACTGTTAGGTTTAATAAGAACGGTAGTCTTGTGGCATGCCAGGTGGCTGGGAAGACTGTGGATATTTATAGGGTTCTTGATGAAACAGAGGCAACACGGAAGGCCAAGAGGCGGATGCACAGAAAGAAGGAGAAGGCTTTGGCGAAAGCTATGGCTGCGGAAGGGAATGGTACTGTCGTAGATCCTTTACCAGCTCAAGATTCGCAGAATCCCACTGTTGTGGCAACCGATGTATTTAAGCTTCTCCAAGTTTTGCGGGCCAGCAAGAAAATTTGCTCTGTTGCATTTTCCCCAAGCAATCCACCAAAAGGCTGCATTGCCACCTTGTCTTTGTCTTTGAACAATAACATGCTTGAGACATACTCTGTGGATAATGATAAAGTCTCAAACATGTACTCAATTGAGATGCACGGCCATCGTTCTGACATTAGGAGTGTTGCACTTAACTCAGAGGACAACCTCCTGATATCAACAAGTCACAATGCTGTTAAGATTTGGAATCCTAGTAGTGGGGACTGTCTTCGGACCATTGACTCTGGATATGGGTTGTGCAGTGCATTTGTTCCTGGGAATAGGTATGCCCTTGTCGGTACAAAGAGTGGTACTTTGGAGATTATTGATATTAATAGTGGGAGCTCTATTGAGGTGATAGAAGCTCATGCTGGTTCCATACGATCAATTGTACCCATTCCAGATGAGGATGGAACTATCAGTGCACGAGGTTTTGTCACCGGCAGTGCTGATCACGACGTCAAGTTCTGGGAATATCAAATGGTGCAGAAATCTGATGCTGACCCTAAGCTGCTGAGTGTAACAAATGTGAGAACCTTGAAAATGAATGATGATGTCCTCGCGGTGTCCATTGGTCCAACTGGGAAGCACATTGCTGTTGCTCTGTTGGATTGCACAGTCAAGGTCTTCTTTATGGACACGCTGAAGTTCTTTCTTTCCCTTTATGGGCACAAGCTTCCAGTTCTTTGCATGGACATATCATCCGATGGAGCTCTAATAGTTACTGGCTCTGCAGACAAAAATCTGAAGATTTGGGGTATGGACTTTGGTGACTGCCATAAGTCCATCTTTGCCCATACAGACAGCGTAATGGATGTTAAGTTTGTTTATAAAACTCATTATATGTTCAGTGTCGGCAAAGATCGCACTGTGAAGTACTGGGATGCTGATAAATTCGAGTTGTTGTTAACACTTGAAGGACACCATGCTGAAGTTTGGTGCCTTGCAATTAGCAGTCGTGGTGATTTTATTGTAACAGGTTCTCATGATCGCTCTATTCGGCGTTGGGATCGTACTGAAGAACAACTTTTCATTGAGGAAGAGAGGGAGAAAAGATTGGAGGAAACTTTTGAGGCTGATTTAGACAATGCAATTGAACATAGATATGGGCAGAAAGATGATGCGCCTGATGAGGGTTCTGTGGGTGTTCCTGGTAGGAAAACAAAAGAGGCAGTAACTGCTGCTGATGCAATTATTGATGCACTTGACACTGCTGAGGAAGAAATAAAACGCCTTAAGGAGCACAAGGAAGAACAAAAGAGTGGGAAGGGAGCTAAATTTCAACCTAATGTTATAATGCAAGGGCATTCACCATCAGATTATGTTCTGAATGTAGTTTCAAATGTCCGCCCAAATGACTTGGAACAGGCACTACTGCCTATATTTCTTCATCCGCACAATTCCTAATCTCTGCCATAACCTTGCAGGTTGAGCTTGTTTGTAGGGTTTGCCTAGTTCTGCTTCAAACACATCATAGCCAATTAGCTACTACGCCAGCTGCAAGATCCATGTTGACTGAACTGAAGGATATTCTTTACAGTAGAGTAAAGAACTTCAAGGATACTATAGGTTTCAATCTCGCCGGGATGGATCATATAAAAGAATTGCTGGCCATGAGATCGGATGCGCCTTTCCGGGATGCAAAGGCAAAGCTCATTGAGATCAGACAGGAGCAATCGAAGCGGTCAGATAGGTCGGACGGCAGTGAGAAAAGGAAAAGGAAGAAGCGGAAAACGCCTGGAGAGAGCGGCGGAG-GGAAGTGAAGGAGGAGGAGGCCGTGGCGATGGTGAAGCGGGAGCTGCTCGCGCGGTGCATGACGTGCCCGCTCTGCAACCGCCTCCTCCGCGACGCTACCACCGTCTCCGAGTGCCTCCACACATTTTGCAGAAAGTGTATATATGAGAAGTTTAATGACGAGGAGGTAGAATCCTGCCCAGTATGTAAAATTGACCTTGGCTGCACTCCAGTTGAGAAGCTTAGAGCTGATCACAGCCTACAAGACGTGAGATCAAAATTTTTTCCATTCAAAAGAAAGATTAAGGCTGAAGAAGTTGCAACTCATATTTCACTTCCCACTAAAAGGAAAGAGAGATCTATCTCTTCACTGGTGGTTAATACACCTAGAGTAACACCAACAGGATTGACTGGACGGAGGACAAGAGCGGTTGCCAGGAAAGCTGCTGTTTTGTGTGGACTTGGTCCTATTATTGAGGATCCTGTGAAAAAGGAAAATGATAATTGTGACAAGCATGCTCATAATTTAAGCTTGCCTGCTAGTTTGGAAAAAGTGCCAAAAACAAGAAGACAGATATCATCAAATGCGGAGGCATCAAACCATTCCCCCAATAAAGATACCAAGGATGGTAGTGAGGAGTTGGAAGACAAGGCTGAGCTCTGGAGACCTTTAAATTGTTTGGTAGAAGCTGCAAACAGGACAAAATCCTTTAGGTCAAGCTCACAGAATCCAGTTGTTAAGGGAGAGCAACTCAATGATTCTCCCAGTAGTACATATGCTAACAAAACAAAGGCTAGGGAGCATCTGCAGAAGTCCAAAATTGAGGATGACAAGAGGGATGTTCCTGTGCCACCAGTGATGCCAAAAAGGAAAGTTGTTCAAGGGACTGTACGGAAAAGGAGAGAACTTAGAGCTCCAGCCGATGGAAAGCCTGATGCTGCAGTTATGCAGAATGAAAAGAAGTTTAGCTCCATATGGTTTTCGTTGGTTGCCTCATTTGAACAGAAAGGAGACCCACCTTTACCACAGATACCTTCCCAATATTTGCGAATAAAAGATGGAAATATACCCGCATCGTCCATCCAAAAGTACATTATGCAGAAGCTCAGTCTTCCAAGTGAGTCTGAGGTTGAAATAAGCTGCTGTGGGCAGTCAGTGAACCCTGCACAACCTCTGCGAAATTTAGTAGAGCGGTGGCTGAGGGTGGGTCCAGCGCGCCCTCTGCAGATGGTGGTTGGCTCCTCCGGTGGAGACTATGTGATGGTGATATCCTACGGGCGGCCAAAATCTGCGTCATCT---------------------------CCGACGCGGTCGCCGGAGCCGGAGGTCCTCGACCACGAGCACCGGAGCTGGAAGGCGGACATGATGTCGGCGCTGGGGGAGTCGGTGTCGTTCGGGCGGTTCCACTCCGAGCCGCTCGAGTGGGGCAAGTGGTCGGCGTTCGCGCACAACCGGTACCTCGAGGAGGCGGCGCGGCAGTCGCGCCCGGGGTCCGTGGCCCAGAAGAAGGCCTTCTTCGAGGCGCACTACGCCAGGAAGCGCAAGAGCGAGGCCGACGACGAGGATGACGACGCCGGGCGTGATGTCGGTCTCGATGCTGCGGACGGCCCTGCGGCCTCTTCGGCGGACTCCTCTTGTATGACGGATGAACCCGCTGGGGAGGAGGCGCGCGGCGTCGATTCGGATGCTGTGGATCGCGGCGGCGTTGTCTCTGCTGGACCGGTGGAAGCGTCGCAGGAGCTGGAGGCCATCACGGATGAGGTTTGTTCGTCTCGCAGGGTGGATGGAGCGTATGAACGGTGCCACGGGGAGGATGATGCGCAAGTTGGTGAAGCAAGAGAAGGGTTGCAAGTGCAGGAGAAACAAGAGGATACTAGTCAAGATTTGTGTGAGGCCAATTTGGTGCTTGTTGATGCAGTCGAGAAGCAACCGTTAAAGGAGAGTTCTATTGTCAATCAGGGTGTAACGGATTCTGCCAGGAAAAGGAGGCTTCCGATGTCGTCGCTGCTTCAGAAGCCCACCAAATTCAGCTCTCCCCCCTCTGGAAAGAAAGGGGTGTCTTCATTGGTGAAAAGGCGGTCGCTGCTGCATTCAGCAAAGGAGAACAGCTCACCTCCCACTACTGACAGTAGCAAGCAAGCAGCAACTTCGGTCCCTCAAAAGAGGTCGACACTGGCCGCGTTGCATATGTCTATGAAGTTCACGAGATGTGAAACGGGCAATGCTGCCTCGAGCTCAAGAAATCTTGGATCCACAATTGCTGCCAGGATTAGTCAGTTCGAATCTGTAAGCAGGCCTGTGAAAGATGTTCAGCCTGAAGTGAACCAATTCAGGCCACTCAGAAAGGCATTTTTCAAAGGTGTGCCAGAAATTGCTTCGAGAACATCTCAACTGGAAGAACAAAGGTTTTCACATGTAACGAGGGTCAAAGAAAAGTTATTTGATTCAAGTTCACCATCAGTGCATCAGAAAACCAATATAACTAAAGAAAAGGTGGGAAAAAATGTACCCGAGTTAAAAGAATCGTGCCAGAGCATTTGTCCACTGCCAAATTTCCATTGGAGAAATAAACAAGGAAGGATTCAAGTCAGCAGATGGCGACCGCGGCGGCGGAGAGCAAGAAGGGCGGACGGGGCCGCAAGGCGCTCACGGCGGTGCTCGACAACGACGCCAACATCTCCGCCGGGAAGGCCGACGTCGCCGCCGCGGCGCTCCTCTCGCCGCCGCAGAGGGCGAAGCGGGCGTCGTCCAAGATCGGCAAGGGCAAGGCGGCGGCTGAGGCGCCGTCCATGGCCGACGAGCTGACGGAGCTGCAGGGGATGCTGGAGAGGCTGCGGCTTGAGAAGGAGAAGGCGGAGGAGATGGTGCGGGAGCGGGACGAGGTCATCCGGAAGAAGGAGGAGGAGATCGAGACGAGGGGCAAGGAGCAGGAGCTCCTCCAGGCCGAGCTCAAGAAAATGCAGCGCTTCAAGGATTTCAAACCCACTGTGAGCTTTCCTCTTGTGAAGTCTTTGCTGGACAAGGACCAGGAAGGGGACGACAAGGGCAAGAAGAAGAAGGGAAAGGGCAAGGCCGGCCATGAGAGGAAGAAGCCGCGCCCTGCATACGTCCTGTGGTGCAAAGAGCAGTGGAACGAGATGAAGAAGGAGAAGCCGGAGGCCGACTTCAAGGAGGTGGCGAACGCGCTCGGCACCAAGTGGAAGGCCCTGGGCGCCGAGGAGAAGCAGCCGTACGAGGAGAGGTACCGGCAGGAGAAGGAGGCCTACCTGCAGGTGGTTGGGCAGGAGAAGCGCGAGGCCGAGGCGATGAAGCTGCTCGAGGAGGAGCAGATGCAGAGGACGGCCAAGGAGCTGCTTGAGCAGTACCTCAAGTTCAGGCAGGAGGCCGAGGACGGTGACAAGAAGCCCAAGAAGAAGAACAAGAAGGAGAAGGACCCCTCCAAGCCGAAGCAGCCCATGTCGGCCTACTTCGTCTACTCCCAGGAGAGGCGCGCCGCCCTGGTCTCCGAGAAGAAGAACGTGCCTGAGATTGGTAAGATAACTGGGGAGGAGTGGAAGAGCATGACAGAAGCTCAGAAGGCACCCTACGAGGAGGTTGCGAGGAAGCAGAAGGAAGAGTATGGCAAGCAGATGGAGGTGTACAAGCAGAAAAAGCTCGAGGAAGCTGCGTGCTTGGAGAAGGAAGAGGAGGAGCAGAAGAAAATTATGAAGCAGGAGGCTCTGCAGCTGCTCAAGAAGAAGGAGAAGGCAGACAACATCATCAAGAGAATCAAAGAAAAGCGTCAGAAGAAGAAGAAGCAGGAGAACGCCGACCCGAACAGGCCCAAGAAGCCTGCCTCTTCCTTCCTGCTCTTCAGCAAGGAGGCGAGGAAGCAGCTGCAGGAGGAGCGCCCCGGCATCAACAACTCGACGCTGAACGCGCTCATCTCGGTGAAGTGGAAGGAGCTGAGTGACGCCGAGAGGCAGGCGTGGAACGAGAAGGCCGCGGAGGGCATGGCGGCGTACAAGAAGGATATGGAGGAGTACAACAACAAGGCGCACAGCTCCTCTGCTATGTCGTCCACCGCGGCGGGCACCGCCTTCCTCCTCCGCCCCACCTCCGCCACGACCCACCCTCTCCTCCACCTATCCATCGCCGGCGCCAACCCCAAATCCCACTTCGTCCGCCTCCACCCGTCACGCCGCCGCCTGCCCGTCCCCCGCCTCTCCGTCACACCCCCCGACACCACCAGCAACAACTCAGCGCCCTCGCCTTCGCCTACGGCTCCGTCCCCCACTCCGCCGCCGCCTCTCTTATCCAAGTGGTCCCCGCCGCGCGCGATCTGGCGGGGGCTCTCGGCGCTGCTCCTCGCGGGCCAGGTCTTCCACCGCGTCCTCACGGGCCGCGTCCACCGCCGCAACCTCCTCGCGCAGCTCCGCCGCGTGGGGCCCGGGAGCGCGGGGGTCTCCCTCCTCACCGCCGCCTTCGTCGGCATGGCCTTCACTATCCAGTTCGTGCGCGAGTTCACCCGCCTCGGCCTCCACCGCTCCGTCGGCGGCGTCCTCGCCCTCGCGCTCTCCCGCGAGCTCTCCCCCGTCGTCACCGCGGTCGTCGCCGCCGGCCGCGTTGGCTCCGCCTTTGCCGCCGAGCTCGGCACCATGCAGGTGTCCGAGCAGACCGACACCCTCCGCGTCCTCGGTGCACAGCCTGTCGACTACCTCGTGGTCCCCCGGGTCCTCGCTTGCGTGCTTGCTCTCCCCGTCCTAACCCTCATCAGCTTCGCGCTCGGGCTTGCCTCCTCGGCGTTCTTGGCCGACGCGATCTTTGGTGTGAGCACCAGCATCATTCTGGAGTCAGCGCGCAGGGCGTTGCGGCCGTGGGACTTGATCAGCTCCTTGCTAAAATCTCAGGTGTTTGGCGCTATTATTGCAGTAGTGAGCTGTGCCTGGGGCGTCACAACCCACGGAGGAGCCAAGGGCGTTGGCGAGTCCACAACGTCTGCGGTGGTCGTTTCTTTGGTTGGGATTTTCATTGCGGACTTCGCTCTTTCATGCCTGTTCTTCCAGGGTGCTGGTGATTCGCTCAAGTATGCAATGGGTATGGAGGAGGAGGAGGAGCACAGTAGCGTGGCGGAGCCGTCCCCGCCGGGGACGCCGACGTCTTCGCCGTCGCAGCCGCTGCTCCTGAACCCGACGTACGCGCGGTGCAAGTCGGTGATCCACGACGAGCTGCGCAACTTCCGCGTGTTCCTGCAGTGGTGCGCGCTCGACCACTCCTCCCGCGCCGCGCGGGCCGCCTCGTACGCGGCCTTCCTGGCGCTCGCGCTCGCCGTCCCCGCCGCCGTCTCGCTCTCCCTCCGCGCCGACCCCTCGCTTTCCCCGGCCTCCGCCTCAGCGATCACCTTCAACCGCGTGGCCCAGCTTCCCGCGTCGGGGCTGGCCGCCATCTCGTTCGTCACGCTCGCCGCCTTCTTCCGCCGCTGCGGTGGCCTCCGCCAGCTGCTATTCCTGGGCGGGGGGCTCCGCGACGACACCGCCTCCGTCCGCCGCGGCTACGCGCGGGAGCTGGACCGCGCGTTCCGCCTCCTGGCCGCGCTGCTCCTCCCCTCCCTCTGCGTTGAGGCCGCGCACAAGGCCGTCTTCTTCTTCTCCACCGTGTGCGTTGAGCCGCCGGCGCCGCTCTGGCTCCCGCGCGCCGTGCCGTGGCGCGCGGTGGCGCTGGTGGCCACGGTGGCGTCGTGGGTGTACCGCACGGGGGCGTTCCTGCTGGTGTGCGTGCTGTTCCGCCTCACGTGCGAGCTCCAGATCCTGCGCTTCGAGGGGATCTACCACATGTTCGACGTCGAGGCGCGCGCCTCCGCCGCCGAGATCTTCGCCGAGCACCGCCGCATCCGGACGCAGCTGCTCGCCACCAGCCACCGCTACAGGGTGTTCATCATCTGCTCCCTCGTCACCATCACCGTCAGCCAGCTCGGCGCCCTCCTCGTCGCCCTCTCCTCCAAGGACGGCAAGAGCTTTGCCAACTCCGGCGACCTCCTGGTTGGTTCGTCGGTGCAGTTGAGTGGGTTCTTCATGTGCCTGTTCGGCGCGGCGAGGATCACGCACAGAGCCCAAAGAATCGTGTCCATCGCGAGCCAGTGGCACATGAGCATGGAATCGGTGCACCAAGGCGGCAAATCGGCGCCGTCGCTGGCGCTCAGCACGTCGGCGAGCGACATCGACGCGTCCCATGTCTCCGAGTCGTCGACGGCCGCGGTCGCTGCGGCGTCGCTCCAAGCGGAGCCCGGAGCAGCGTGCGCGTACAAAAGCAGACAAGCTCTCGTGACGTACCTGTGCCACAACAGCGGCGGGATCACCCTGTTCGGGTTCACGCTCGACAGGGGCCTGCTCCACACGATCTTCGCCTTTGAGATGACTCTGGTGCTGTGGATCCTGAGCAAAGTTGTGGTTCTCTCTGATCAGCTGTTCCGGGGGCTGGAGGCGGCGCTGGGCACGACGTTCAGCTCCGACCCGCTGGCACCGCCGCCGGAGCCGATGATCCTCGTCATCAGCGGGCCCAGCGGCGTCGGCAAGGACGCCGTCATCAAGAGGCTGCAAGAGGAGAGGGAAGGGATCCATTTTGTCGTCACCGCGACTAGCAGGGCGAAGAGGCCTGGTGAAATTGATGGGAAGGACTATTACTTTGTCACCAAGGAGGAGTTCCTCGCGATGATTGAACGGGAGGAGTTGCTTGAGTACGCGCTTGTTTATGGGGAGTATAAGGGGATCCCCAAGCAGCAGATCCACGATTACATGGCCACAGGTTATGACATTGTCTTGAGAGTGGACATTCAAGGAGCAGTAACTTTGAGACAGATACTCGGCGAATCTGCAATTTTCATCTTTCTAGTTGCAGAGAGCAAAGAGGCACTCGTCAAAAGGCTAATTCACCGTACAACAGAAACATCAGATATGCTTCTTGTCAGAATTGCAAGGGCCAGAGAGGAGGTGAAACGTATGAAAATTTTTGATTATGTAGTTATCAATGCTGAAGGGAAGCTTGAGGATACTGTTAAACAGGTGAGTATCATTATTGATGCTGAGAAAGCAAAAGCTCAGAAGCGTAGTGTCAAGATCGCCGGCGGCTCCGCGCCGGTGTGCAACTTCGTCCGGAAGCCACCGAAGAATATTCGGAAGCGCCCCGCGGCGTCCGCTGGCTCCGACGACGACGACGGCGGCTCCTCCGGCGCCATCGCCGCCGCGCGGTCCAAGAAGCCGCCGTCCTCCACCAGCAAGCTCTTCTTCTCGTCCGCTGACAACTCCTCGGAGCCCCGCCGGTTCCAGTACGAGTCGTCCAGGACGATCCAGGCCTCCACCGACAGCCGCGCCACCGCCACGCTCGAAACGGAGACGGAGTTCGACCGGGACGCGCGCGCCATCCGCGAGCGCCAGCTCAAGCAGGCCGAGGAGTCCCTCAAGAAGAACCCCTCATCCGCCTCCGCCTCCGCCTCAGGGGAGGTGTACAAGGGGATCCACGGGTACACGGACTACAAGGCCGGGTTCCGGCGGGAGCACACGGTGTCTGGCGAGAAGGCCGGCGGCTCGCACGGCCCGCTTCGGGCATCCGCGCACATCCGGCTGTCGGCGCGGTTCGACTACCAGCCCGACATCTGCAAGGACTACAAGGAGACGGGGTACTGTGGATACGGTGATTCCTGCAAGTTCATGCACGATAGAGGGGACTACAAGTCCGGGTGGCAGCTCGAGAAGGAGTGGGAGGAGGCCGAGAAGGCCCGCAAGCGGCGCATCGCGATGGGTGGCGGGGATGGGAGCAATGGTGAGGCGGAGGAGGAGGATGAGGATGACGAGGAGGAGGCACTGCCCTTTGCCTGCTATATTTGCAGGCAGACATTCGTTGATCCGGTGGCGACGAAATGCAAGCACTACTTCTGTGAGCACTGCGCATTAAAGGCCCCCTCCGCCGACCGCCTGCTCGCCATCCTCCGCGGCTGCGTCGCCCCGTCCCACCTCCCGCTCGGCCTCCAAATCCACGCGCGTGCCGTCACCTCCGGCGTCCTCTTCGTTACCCACCCGACGCTCCTCACCCGTCTCCTCGGCATGTACGTCCTCGTGCGCCGCTTCCGCGACGCCGTCGCGGTCTTCTCCTCGCTCCCGCCCGCCGCCGCCGCATCCGCGCTCCCCTGGAATTGGCTCATCCGCGGGTTCACCACGGCCGGCCACCACCGCCTCGCCGTCCTCTTCTACGTCAAGATGTGGGCCCACCCCTCCGCGCCACTCCCGGACGGCCACACCCTCCCCTACGTCGTCAAATCCTGCGCCGCGCTCGGCGCGCTCGCCCTCGGCCGCCTCGTGCACCGAACCGCGCGGGCGCTCGGGCTTGACCGCGACATGTACGTTGGGAGCGCGCTGATCAAGATGTACGCGGACGCCGCCCACCTCGGGGACGCGCGCGAGGTGTTCGACGGAATGGCCGAGCGGGACTGCGTCCTGTGGAATGTGATGATGGACGGGTACGTCAAGGGTGGGAACGTGGCGAGCGCGGTGGGGCTGTTTGGGGACATGAGGGCGTCCGGTTGCGAGCCCAATTTCGCAACGTTGGCGTGCTTTCTGTCTGTTTGTGCCATGGAGGCTGACTTGCTGTCTGGGGTGCAGCTCCACTCTCTCGCGGTGAAGTTTGGGTTAGAGCCAGAGGTTGCTGTGGCTAACACTTTGGTGTCAATGTACTCCAAATGCCAGTGCTTGGATGATGCTTGGAGGTTGTTTGGCCTGATGCCGCGAGACGACTTGGTAACCTGGAATGGGATGATATCTGGGTGCGTTCAGAATGGGTTTGTCAACGAGGCATTGGGGCTGTTCTGTGATGTGCAGAAGAGTGGTATTCAACCAGATTCAGTTACACTGGTGAGCTTGTTACCGGCTTTGACTGACTTGAATGGTTTCAAGCAGGGGAAGGAGATACATGGTTACATTGTCAGGAATATTGTGCACATGGATGTCTTCTTGGTGAGTGCTTTGGTGGACATCTATTTCAAATGCGGGGATGTGAAGATGGCACAGAATGTCTTTGATGCTGCGAAGGCCATCGATGTGGTTATTGGCAGTACAATGATCTCGGGTTATGTTCTTAATGGGATGAGTGAAGAGGCGGTGGAAATGTTCCGGTACCTGCTGGAACTGTGCGTCAAACCAAATGCTGTCATGGCAGCTAGCATGTTGCCAGCATGTGCTAGCATGGCTGCTATGAAGCTTGGTCAGGAACTCCATGGCTATGTTCTAAAAAATGCATATGAAGGAAGGTGTTATGTGGAAAGTGCACTAATGGATATGTATGCGAAATGCGGCAGACTTGACCTGAGCCATTATATCTTCTCTAAGATGTCTGCTAAGGATGAGGTGGCATGGAACTCGATGATTTCAAGCTTTGCACAGAATGGAGAACCAGAAGAATCTCTTGACCTTTTCCGTCAAATGAGTATGGAAGGAGTAAAGTACAATAATGTGACCATATCTTCTGTCCTATCAGCGTGTGCGAGCTTACCAGCTATATATTATGGAAAGGAGATTCATGGTGTCATCATAAAGGGTCCCATAAGAGCAGACTTGTTTGCTGAGAGTGCTCTCATAGATATGTATGGCAAATGTGGGAACTTAGAATTGGCTCTTCGTGTTTTTGAATTCATGCCTGAGAAGAATGAAGTATCATGGAATAGTATAATTGCTGCATATGGGGCTCATGGTCTTGTTAAAGAGTCAGTGAGTTTATTATGCCGCATGCAAGAGGAAGGATTCAAACCAGATCATGTAACATTCCTTGCTTTGATCTCTGCTTGTGCTCATGCTGGACAGGTTCAAGAAGGACTCCGACTTTTTCAATCCATGACTGTGGAATATCAGATTGCACCTCGAATGGAACACTTTGCTTGCATGGTTGACCTATACAGTCGTTCTGGGAAATTGGATAAAGCCATGCAATTTATTGGTAACATGCCTTTCAAGCCGGATGCTGGTATTTGGGGTGCTCTTCTCCATGCTTGCCGTGTGCATCGCAACGTTGAACTTGCAGAGATTGCTTCCCAAGAACTATTCAAGTTGGATCCTCATAATTCTGGTTATTATGTGCTCATGTCCAATATAAATGCGGTTGCTGGGCGATGGGATGGTGTGTCAAAAGTGAGAAGATTGATGAAGGATAAGAAAGTCCAGAAGATACCTGGTTACAGCTGGGTAGATGTTAATAACACCAGCCATTTATTTGTTGCAGCAGACAAAAGCCACCCTGATTCTGAAGATATTTACATGTCCTTGAAGAGCCTCCTTCTAGAATTAAAAGAAGAAGGTTACATTCCCAGGCCGGATCTATGTTACCCCACTCACCCTGACAACAGCACGCAGGTTCAGCAAATTGGTACGCCTTGGAGCTGGGTTTACGCACTCCTTGGCTGTGAAGGTGGAGTCAGAGGAAGCGAGAGCGAGCCGCCTCCCTGCCAATCCCCCGCTCCCCAGCTCGGCGGCATGCCGTGCGTCGTGGCGCTCCCGCCGGTTGCGGGCCCCGGCCACGGGCCATCTCTCACCGCAAAGCTCCGCCGAGGCCGCACCCTTGCATCTGTCCTTTGCCGTTGCCGCTGCAACTGCCGCCGCCACCTCCTCGGTGCATCCTCTGCCGCCGGCCTTCTCCATCTCGTCACCCCTCGGTCCCCCGCCGCCCCACCCGCCGACCCCGACGTGATGCTTGAGCGGGTGCACCCGGCGAGGCCGGACTGGTACGAGAAGCTCTATGCCACGGAATTGGACAAGGGCATGAAGTCGTACGAAGCCGAGGTTGCAGAGTATAAAGCAAAGCTCTTTTCCCAATTAACTGCTGAAGGGAAGAATATTTTGGAGCTTGGTGTTGGAACGGGCCCTAACTTCAAGTACTATGCAAGTTCCAATGGGGTTAGCGTAGTTGCAGTGGATCCTAATAAGCACATGGAGGAGTACGCTAGGGCAGCAGCAATTTCTGCAGGACTTCCGTCATCAAACTTCACTTTCAGAAGAGGGGTTGGCGAAGCTTTGCCGGCAGAGGACAATTCAATGGATGCAGTTATTGGCACACTGGTGTTGTGTTCTGTAAAGGACGGCATTACCGCATTAAGAGGTGCCCTGGATCCTCTGCAGCAATTCGTCTCTGACGGGTGCCACCTCACCAGGAAAACTGCTGAAAACATCGGGGAAGCAGGGTTCTCGAGCATGAGCCTGGACACGGCGCGCCTGTCAGCTGCTTATTTCGTTAACCCCCATATTTATGGGGTAGCATGTAAAGCGTGGCGGCCTGCCTCCTGGAGAGAGTCACGGGCTATTTGCCGTTACATCTGTGACCAGTACGCAGACCGTGGTAACCAGACTCTCCTAGGCAGGAAAGAAGATGGGGCGGTAGGCCGTGCTGCTATTGAGCAATGGATAGAGGCTGAAGGCCAGAGCTTTAACCCACCGAGTTTGGCAATTGCATTCCAGCTCGTATTTGCACCAATTATGGGTATTGCCACTGACATGGCCGCAGTTGAGCAGAATGAAGCAAAACTCGCTAAGGTGCTTGACGTGTATGAGCAGCTGCTTGGGGAGAGCCAGTATTTTGCAGGCGACGAGTTCTCCCTGGCGGACCTTGTGCATATGCCCAACACTCATCTCCTTGTGAGCAAGACCAACAAGGCGGGGCTGATCACCAAGAGAAAAAATCTGGCGAGGTGGTGGGATGAGGTCTCGGTTCGTCCTGCATGGAAGAAGGTTGTTGAGTTGCAGAGTGCACCACGGCCCTCTATGGAGGAGGTTCATGGCATGCAAGAGTCAAAAACTGCATCTGTCGTGAAAGTTGCCAGAGAGCCTGCCATCATTATCAATGGTGTTCCAGATTTGCCTCCTGATTGCTCATCTGGTTCACAACCTGAAGTAAAAGATGCTGCAGAATCTCAAGTTGATCCTCGTTTTGGTGAATGGCTAGAAGGGCGGAAAGTGAGAAAGCTTTTTGGAGACAAGTATTATGTAGGGAAATTAATCAAGTATGACAGTGAAAGCAATTGGTACAATGTTGTCTATGAAGATGGTGACCAGGAAGATCTTGAGTGGCGTGAACTGGAGGAGGTCCTGCTGCCATTGGACATAACCATTCCACTCAGAACACTTGTTATGGACAAATGCAAACTTCAGAATACAGTTCCCGACTACAAACCTAAGGTGGGTAGACCAAGAAAAGTTTATGCTATAATGGAAGGCAACACGAACAAAACATCAGATATGGTTCCAATATCCCAAGGTAGTGATGTTATAAGCAATCAGATGATGGTTGGAGCGGCGAATTGCCAACAGTCAAATAACGTACCAGGGTTGCTTCCGGCATCCACGTCCAATGAAGCAACGAGTGGTGGGTTACTGATGCTCACAGCAGGAGAAAATGCTCAAGCAGGACAAAATGCTGTAAATCAACCTAGAAAAAGGGGCAGGCCTCGGAAGGATAGAACTATATCCGGTGATATTCAACCTAAAAAAAGAGGTAGGCCTCCAAAAAACAGGAGTACATCTGGAAATTCTCAGAGTGCAGAAAGCACACCAAGTTCTCTGGCGCTTGTGGCAGTGCAAGATGCAGGTGCTGCAACTGATGTGCAAGAAGCTTCTAGGAGACAGAATAGTGTTCTTAAGCGCAATACACATACAGCTAAGGCAGAAAAAATGAAGAGAGAAAATTTGCGTGTTCAAGGCGCACCACCTGGAGCTCAATTATTCGCGCTGGCGGCGGCGGTTTCCCTCTCCGACCCCGACCGCCGTCGGCGCGCGCAGGCGGAGGCGGCGGGCGGCGGGGACAAGGAGGCGGTGCGCGCCTACTTCAACTCCACAGGCTTCGAGCGGTGGCGCAAGATCTACGGCTCCGCGACGGACGGAGTGAACCGCGTGCAGCTCGACATCCGCGAGGGACACGCGCAGACCGTGGACGCGACGCTCGCCATGCTGCGCGACTCCCCCCTCCCGCTGGCCGGCGCCACGGTCTGCGACGCCGGGTGCGGCACGGGGTCCCTGGCCATCCCGCTCGCCGCAGAGGGCGCCTCCGTGCTCGCGTCCGACATCTCCGCCGCGATGGTAGAAGAGGCCCAGCGACAGGCGCAGGAGGCCCTGGCGGCGCAGGCGACGGGGTCGCCGTTCCGCATGCCGCGGTTCGAGGTGAGGGACCTGGAGAGCCTGGACGGCCGGTACGACATGGTGGTGTGCCTGGACGTGCTGATCCACTACCCGAGGGAGGAGGCGCAGAAGATGATACGCCACCTGGCGTCGCTCGCCGAGAAGCGCCTCATCCTCAGCTTCGCGCCCAAGACGCTCTACTTCGACTTCCTCAAGCGCGTCGGCGAGCTGTTCCCGGGGCCGTCCAAGGCCACGCGCGCCTACCTCCACTCCGAGAGGGACATCGAGGACGCCCTGCGCGCCGCCGGGTGGCGCGTCAACATGGCAGCTGCTGCTATTGGCGCGGACGAGCAGGACCTGCCTCTCTTCCACCCGTCCCCATGCACCTACTACGTGCAGAGCCCGTCCGCCGCGTCGCACACCCTCAGCCACCCGGCGTCCGAGTCCACGGCGCTCATCCTCTCCCCATTCCCCGACGCCGCGTTCGCCGCTCCCCGCCACTCCCGCGACGGCGCCCACGACCACGAGGAGGCCGCCTCCCGCCTCACCCTGTCCCGCTACTCCTCCTCCCGCGGCTCCAACAACTCCTTCCTCGGCGACAAGAAGTCCAGCCGGGGGCTGTCCGGGCGGTCAGGCGGCACCCACGACGAGGACGGCGACGCCGACGGGGTGGACCAGAGGGGCGGGGCTTGGAGGTACGTGAAGCTGGACCCGGAGGCCCCCTGCTGCTGCATCGCCTTCCAGGTGGCGTGGCGGGTGGCCGTCAGCGTGGCGTTGGCGCTGCTCGTCTTCTTCGTCGCAACCAAGCCCCAACACCCCGGCGTCTCCTTCAAGGTCGGCAGGATCGAGCAGTTCAGGCTGGGGGAAGGGCTGGACGGCTCGGGCGTCATAACCAGCTTCCTCAACTGCAACTTCTCCGTCCACATGGAGGTGGACAACTACTCCAAGGTCTTCAGCCTGCACGTCCGTCCGCCGCTGCTCGAGGTGTCCTTTGGCCGCTTCACCTTTGCAACCTCAAAGGGAGAGGGATCGTACGACGTCCGGCCGCGAGCCACTTCGACCGTGAGGCTCTTCGTGGCGGCGCAGGAGAAGCCGATGTACGCGGCGGGCCGCGGCATGCAGGACCTGCTCGAGTCCAGCCAGGGCCTGCCTCTCACCATCACCGTGAGGTCGCGGTCTCGGTACCGAGTGGTGTGGAGCCTGATCGGGCTGAGGTATCGCCACGATTCCCAGTGCGTCGTGTACCTCAGGAGAATGCCACGGCGGAATAACGCCATCGCCGCCGGCAGCGCCACCTGCTCCGCCGCAAGTTCTCACGTCGTGCGGTGGACGAAGCGCATCTCGGCGCTGGCGAGGAGCGGCCGCGCGGCCGAGGCGGTGGCGGAATTCGCTGGGATGGACGCGGCGCCGAACGCGCTCACGCTCGCGAGCGTCCTCCCGGCGTGCGCCAGGCTGCGGAACCTCGGCCTGGGCCGGGCGATCCACGGGCACTGGCTCCGGCGCGGGGGCGGCCACGGCGCGAACCTCATCCTGGACAACGCCGTGCTGGACGTGTACGCCAAGTGCGGAGCGCTCGGCAGCGCACGCCGCCTGTTCGACGAAATGCCAGAGAGAGACGTCTTCTCCTGGACCACGATGGTATGGGGGCTCGCGAGGAGCGACCGCCCTCAGGACGCCGTGGCGATGTTCCGGGCAATGCTTTCGGATGGCGAGGCCGCGCCGAACGAAGCCACCGTCGTCAGTGTCTTGCACGCTGTGGCATCCACCGGTTCTATGCCCTGTGGCAAGCTACTGCATTCGTACGTACTAAAGCAAGGACTCGGTGGTGAGCAAGTCGTCGGCAACGCGCTGATCGACACCTACGCCAAGTGCGGGGACGCCTGGTTGGCGTTCAAGGTGTTCGACGAGCTCCCGGAGAAGGACCTTGTTTCCTGGGGCACCGTCACGAGGGCCATGGCCGTGCACGGCAGGTGCAGGGAGGCGCTGCAGCTGTTCTCTCTGATGCTGCGGCACGGGATTCGGCCGGACGGCGCCGTGTTCTTGGCGTTGCTCTATGCTTGCTGCCATGCCGGGCTGGTGGACCAAACGCTGCTGTTCTTGGGCGCCATGAGGAGGGTGTACAGGATCGCGCCGCGGAGGGAGCACTATACGTGCGTGCTCGACGCATGCGGCCGCGCCAGACAGCTTGGCAAAGTAGGAGAAATCTTCAGGCAAATGCCAGTAGAATACGACCGGCAGATGCTCGGAGTTTATTGCTCCTACGCAAGTGCGTGTAAAGGGAGCGGCGTTGCCGGTGTCGCCGGCGAGCAGCTCTGGGAATGGTTCCTTGACGGAGAAGTGGACGCCGGAGGGGGCACGTACGCGCTCATATCCATGTCGCTGGCTGATGCAGGGCGATGGGACGATGCCTGTGCTATTAGGGAGACGATGGCTGCAAGACGGATCGAAAAGACTGCTGCTTGCACCTGGATTGAAGTAATGACCACCTCCGGCCCGCCCACGCTGCCAAGCTTCAAGCGCTCCTCCCCCAGGAAGAAGAACAAGCTCCGCAGCCGCCGCTTCGCCGCTGACTTCGCGGCCGGAGAGTCCGAGGCTGCGGGGGCGTCGGCGAGACCACCACTCCCAGCATCGCCGGCGGTGTCTGCACAGTCGCCTATAGGGCGCACATTGCCTCGTGACTTCTTCGAGGTGGATGCGCTCGACCTAGCCCCCCGCCTCCTCGGCAAGCTCCTGCGTCGCGACCAAGTTGTCCTCCGCATCACCGAGGTGGAGGCGTACAGGCCAAATGACTCCGCATGCCACGGCCGCTTCGGCATCACGGCGAGGACTGCACCTGTGTTTGGACCAGGAGGGCATGCATATGTGTACCTATGCTATGGACTCCACATGATGCTCAATGTTGTTGCCGACAAAGAGGGTGTTGGTGCTGCTGTTTTGATCCGGTCATGTGCTCCGGTTAGCGGTATGCATTGCTCACTTATTTCAGACTGGAAACTATCCAGCAGCGTCGAGGCCAACAAACTGAGAAGCCAGTCCTACTTACAGGACCAGGAAAGGTCGGGCAAGCTCTGGGGCTTTCCACTGACTGGTCAAACCATCCCCTTTATGCACCTGGTATGATTGATTGATCAGCAATGTTGTAAACTGCCAGATTGTGGGTTAGAAGTACTGGATGGGCCAGAGCCGGAGAGCATTTTGGTTGGTCCCCGTGTAGGTATCGAATACGCATTGCCCCAGCATGTCGCAGCGCCGTGGAGGTTCGCCGTTGCAGGCACTCCGTGGATCAGTGCCCCCAAGAATACTCTCAGGTCACGGTCGTTCTTCACGTCCAACAAGAAGGCAACCGATGGCCTGGGCCTCTCCCGGACCAGCAACCCCTTCGACTCCGACTCCGACGACGGCGACAGGCAGCCGAGGCCGGCAAGGGCCTCCTCCGTGCCTCCCCTGCCCGTCACGGGCGACCAGAAGGGCTCTCTCTTCGGCGGCGGCGCCGACGAGGGGGGTTCGGGGTTATTCTCGTCGGCGGCGAGGAGCCGCTACAGGAACGATTTCCGCGACGCCGGCGGCGTGGAGAGCCAATCTGTGCAGGAGCTGGAGGGCTACGCGACGTACAAGGCTGAGGAGACCACGAAGCGGGTGCAGGGCTCCGTCAGGATCGCCGAGGAGATGAGGGACACCGCCTCCAAGACCCTCGTCACCATCCACCAGCAGGGGCAGCAGATCACGCGCACGCACATGATGGCCGTCGACATCGACCAGGATCTCTCGAGGGGGGAAAAACTACTCGGTGATCTTGGGGGTTTATTTTCCAAGAAGTGGAAGCCAAAGAAGAATGGCTCAATCAGGGGTCCTATGCTAAGTAGAGATGATTCCTTCATACGGAAAGGCAGCCATTTGGAGCAAAGGCAGAAATTGGGGCTGTTAGATCACCCACCTCGATCGAATGCACGCCAATTCCTATCTGAACCAACATCAACACTCCTGAAAGTCGAGGTGGAGAAGGCGAAGCAGGATGATGCACTATCTGACCTTAGCGACATACTGACTGAGCTGAAAGGCATGGCCATTGATATGGGCTCTGAGATTGACAGGCAAACAAAGGCTTTGGGTGATGCAGAGAAGGACTTCGATGAACTGAACTTTAGGGTCAAGGGAGCTAATACTCGAACCCGCCGTCTCCTCGGGAGAATGGCTCTCGCTCTACGAACCCTCCCTCGCTGCCTTCTCCGCCCTATCCACCACCTCCACCTCCACCTCTGCCTC--------------------------------------------------------------------------------------------------------------ATCTACCGACATCCGCGAGCTCC----------------------------------TCCGCATCCAACGCATC------------------------------------------------------------CTCCCCAACCCCACCGCCACCGCCCCAGCCCTGAA-------ACGCCAAGAAGACCCACAAG--------------------------CCGCCACCGTCACCACCACCAGCCTGCACCGCCTTCTCCACCGCACCGCCGGTGTCACCGCCGCAGAGGCCACCTCCCTCCTTCTCGGCATCCCCAACACCCACCGCCTGGCCCGCCTCCTCGAGGAACTCCACTGCCTGCGCCTCCCGTGGCACGAAATCAAGAACGCCTTCGAGTTCGACCGGGACGGGCTCCTCTCCATGGAGCCCGGGGAGCCGTCCCGCCACATGGAGCTCCTGGACGAGCTCCGGTGCCGAAGGGCCGTCAAGGACCGGGTCCTCGCGAACGGCGTGCTCATCGCCGCCGTCGCGGCGAGGCGGCGGGTGGAGCTCCTGCACGCGTGGGGGCTGATCCGGCGGGACGCGTTGAAGGTGCTCGCGTTCGAGCCGCGGGTGATGCTGTACAGCCTGGAGGATGTGGAGAGGAAGGTGGAGTTCTTGGTGAGCAAGATGGGGTTCGAGATTGGGTGGCTGGTGGATTACCCGGAGTTCTTGGGGGTGAACCTCGACAGGTGGATCATCCCGCGGCACAATGTGGTGGAGTACCTGAGGTCGGTCGGCGGGCTTGGGGACCCCATTGAGATGAAGCATTATGTGAGGTTCAGTCGCCGGAGGTTCTACAATATGTTCGTGAAGCCGTACCCGGAGTGCGAGAAGATATTTGGGGGGCTGGTCAGGGAGAGGGAGGAGGTGAGGCAGCGGCATCCGTCAGGGCTTTGGAAGCTGTTTAAGCCTACAAAGCATGAGAGCACTAAGGAGGATGTGAAGAACATGAAGCTTCTCATGGAATCACTTTATGCCGCGGAGGCGGGGGGCGTGCCGCACGTTGGGTCGAACACGCTCACGCTTTCGTTCCAGGGCGAGGTGTACGTCTTCGAGTCCGTGTCCGCTGAGAAGAGGTTGAATTTTCCACACCGAGTGGCATCGCTGATGAGGTTCCGGGAAAAGCGGAAAGAGAGGAACTTTGATAAGAAGATCCGGTATACTGTTCGGAAGGAAGTTGCACTTAGGATGCAGCGCAATAAAGGTCAGTTTACATCATCAAAATCAAAGGCAGAAGAAGCCACATCCACTGTGACTAGCTCAGATGGTTCGCCAAATTGGGGTGCAGTGGAAGGTCGACCTCCATCTGCTTCTGATTGCCAAAATTGTGGCATCAGCTCAAGGCTTACTCCAGCAATGCGTCGGGGGCCTGCTGGTCCAAGGTCCCTCTGTAATGCTTGTGGCCTAATGTGGGCAAA---------TAAGAAACTCTGGACTATTCTTTATATGCTTGCTGTTATTCAGATGAAATTTCACACAGAATCTCAAAGTCTGAAGGAAGAATTGGGAAAAGCAAATAGCAGATTGCTATCCATGGAAGAGGAGCATAAGAGGGAAATCGAACAACTTAAGCATGGCAATGAAATGAATAGCAATGCCCTGGAGAGCAAGCTCAGCTGTGCTCTTGTTCAGCAAGCAACCGACGAAGCTGCGATAAAGCAACTAAAGTTGGAGCTGGGAGCTCATAAAGCTCACATCGACAAGTTAAGTAGCACACTGGAGCAGGTTACCACTGATGTGCACTTACAATATAAAAACGAGCTCCTGGATTTGAAGGATGTAATTATGGTTGAACAGGAGGAGAAAAAGGACATGTGCAGGAAGCTTCAGAACGCAGAAAATGAGATGAGGATCATGAAGATGAAGCAGGCAGAGCAGCAAAGGGATTCCATCTCGGTCCAGCATGTGGAAACACTGAAGCAGAAGGTGATGAAACTCCGGAAGGAGAACGAGTCCCTGAAGCGGAGGCTGGCGAGCTCTGAGCTGGATTGCTCACCTCTCCTCGCGCCCCTCGGCCGCCGTGCCGCCGCCGCCGCGAGGCTCAGGGCGGTCGGCGACCGCGGCGGGCTCGCCGACCAGACCGTCTACAACGGCGTCTACGGCCCCTGGACCGTCGAAGACTCCGACGTCCGCGAGGTCTTACTGTATCGATCCGGGCTGGTTATTGCCACTGCTTCCTCCATCGTCGCGGCCTCCGCGGCCTTTCTTCCGGAGGGAAACGCCGCCGGCGACGCCATCAGGCAAAGCATCGACCTTTTCTACGCCACCGGCGCCGCGGGGTTGGGGCTGTCGCTTGTCTTGATTCACATTTATGTCACTCCAATCAAGCGCTTCCTCCAGGCACTGTGGGTGGTCGGAGCCCTTGGGTCCATCGGGACGTACCTCACCGGCGCACAGCCGCTCGATGAGAGCTTGGTTCAGTATGTACTGGAGCATCCGGCTGCGCTGTGGTTCGTTGGCCCAACGTTTGCTGCACTGACAGGTCTCGTCTTCAAGGAAGGCCTCGTCACCGGCAGGCGGAAGGCCACCGAGGTAGCCCACGCGGTGTGGAGAAGTATTGTTCAGAAAGGGGATACAGTGGTTGATGCCACATGTGGGAATGGCAACGATACGCTGGCTTTGCTTAAGATGGTAGCTGATGAAAGAGGGCAAGGGCGTGTTTATGGGATGGACATTCAAGACTCCGCGGTAGAGAGCACTTCCTCTTTTCTGAAAATGGCTGTCGATAGCCATGAGATGGAACTAGTCAAGCTGTTTTCAATTTGTCATAGTAGAATGGATGAGATTGTCCCAAGAGATTCTCCTGTCAGGCTTGTAGCATTCAACTTGGGCTACCTTCCAGGAGGAGATAAAACAATAATTACTGCACCTAAGACAACTGAGCTGGCCTTGCAAGCTGCCGGCAGAATGGTTAGTTCTGGGGGACTCATAAGTGTCCTTGTCTACATTGGGCATCCGGGTGGAAGGGATGAACTCAATGTTGTTGAATCATTTGCATCAAGCTTGCCTGTTGACACATGGGTGTGCTGCAAATTTGAAATGCTCAATAGGCCGATTGCTCCAGTACTTGTTCTCCTGCACAAGAAATTCTCGTCCTCGCCTCGTCTCCTCCCCCTCGCGCCCAGAACTCTACCTCTATTCCCTCGCGGGCCTAGGGTTTCGCGCTACCTGCCGCCTCCCCCGCCGCGCGCGCTCCCGGACATTGCCGCGGCGGCGGCGGACCTTCGTGGCGCGGTTGCCGACGCCTTCCTGGCGTCTCCACCGACGTGGGGGTCGGCCGCCGCGAGCAACCTCGCCATCTTCGTCGCCGGCTCGCCGGTGCTCCTCTCAGGCCTCTCCGCCTCCGGCTTCGCCGCCGCCTACCTCCTCGGCACCCTCACTTGGCGCGCGTTCGGGCTCCAGGGGTTCCTCCTCGTCGTCGCCTACTTCGTAGTGGGCACAGCAGCAACTAAGTTGAGGATAAAACAGAAAGAAGCTTTGGGGGTGGCTGAGAAAAGAGGAGGAAGGAGAGGGCCTGGAAGTGTATTTGGTTCTAGTGCTGCTGGTTGCATCTGTGCTCTTCTATCGATATATAATGTAGGTGGTGCAGCATTGGCTGAGCTCTGGAGACTTGGCTTTGTTGCTAGTTTCTGTACTAAACTAAGTGATACAGTTTCCAGCGAAATAGGGAAGGCCTATGGAAAAACAACGTACCTGGTGACAACATTTAAGGTTGTTCCGAGAGGTACAGAAGGTGCAATCAGTATTGAGGGTACTCTTACTGGAATTCTAGCATCAATGTTTCTTGCAAGTCTTGGTTATCTTCTGGGGCAGGTGAATGTATCACAAGGTGTGTTATGTGTTCTTGCATCCCAGATTGCAAATTTTGGTGAGAGTTTTATTGGTGCAACACTACAAGATAAGGAAGGTTTTGAATGGGTGAGCATGGGCATGGAGCCCGCGGCGATGGACCGCATCGCCGCCCGCCTGTCGGCCGTCGAGGACCTCTACTTCCCCACCTCCTTCCTCCGCGCCACGCCGCCGCCGTCCCCGCCCGCCCGCAAGGAGGCCCTCCTCGCGCTTCTCGCCCGCGACGCCCCGCTCTTTCTCGAGCGCTACGGCGCCGCGCTCGCCCCCGACGAGCTCGACGTCTTCGACGCGCTCCGTCCGGACTACGAGGTCGACTGGCACCTCCGCCGCCTGCGCGCCGCCGCCGTGGAGGCCCCCGCGGCCGCCGCCGCTCGCGTGCGCAACCGGCGCCGCGCGTACCTCGACCGCCTGGTGCGCGAGGGGGACTATTTCTCCGAGGAGGCGATGCGGGAGCGGGAGCCCTACCTGCACCACGAGTACCTGGGTAGGTTTCAGGACCCGATCGGGCGGGCCATGGCGCGGCCAGGGGAGAGGTGGTCCGAGACGCTGATGCGGCGCGTCGAGGAGGCGGTGATCGTGGATAAGATTCGCGGGGAGCAGATTAGGAGGGGGGTCGATCCCAGCGAGTGGATGGTTGCACACGAAGATACCAGCCCGGGCCCGAACAATGCTGGAGTTTCCCCGGCAGGGGCTCTCAAGCAAACATTATCTGCTGAAGAGATGCAAGATCAGCTGGAACAGTTTACATACGTGATGCAGCAGAAGTTCCTGTCTGGTGAAGACTCTGAGCATATGGACTATTCTCGGATCGACAACGATGAGATGCTGGATGACCATTGGTCGAAAGAAGCCAACTACGATGCCGAGGAGAAGTACTTTGAAGAGAGGATGGCGGGGCACCTGGCGGGCGTGTTCCAGGCCTGCATCAAGAGCAGCCCGAAGCCCAGCCGCGCCCACGCCAAGGCCGCCCACGCGCGCCTCCTCGCCGCCGGCCTCGCCGCCGACACCTTCCTCCTCAACCGCCTCATCGAGCTCTACTCCCTCTCCGGCCTCCCATGCCACGCGCTCCGCGCCTTCCGCTCCCTGCCCCGCCCCAACGCCTACTCCTACAACGCCGCGCTCTCCGCGGCCTGCCGCGCGGGGGACCTCGACGCCGCCCTGGCGCTGCTCGACGGAATGCCCGGCCGGAACGTCGTCTCCTGGAACACCGTCATCGCCGCGCTCGCGCGGTCCGAGCGCGCGAGCGAGGCCCTGGTGCTGTATCGCGGGATGTCGCGGGAGGGCCTCGTGCCGACGCACTTCACGCTCGCCAGCGTTCTGAGCGCGTGCGGCGCCGTGGCCGCGCTCGACGACGGGAGGCGCTGCCACGGGATCGCGGTCAAGGTCGGCCTCGACGGGAACCTGTTCGTGGAAAACGCGCTCCTTGGCATGTACACCAAGTGCGGGACCGTCGGCGACGCGGTGCGGCTGTTTGACGGGATGGCTCGCCCGAACGAGGTGTCGTTCACGGCGATGATGGGAGGCCTGGCGCAGACCGGCTCCGTTGACGACGCGCTGAGGCTGTTCTCGAGGATGTGCAGGAGCGGGGTTCGTGTTGATCCGGTGGCCGTCTCTAGTGTTTTGGGCGCGTGCGCGCAGGCTTGCGCCGGTGAGTACAACGTTGTTCGTGCATTCCGGCTTGGACAGTCCATTCACGCCTTGGTTGTCAGAAAAGGGTTTGGGTCAGACCAACATGTGGGAAACTCGCTGATCGATATGTACGCAAAGTGCGCGCAGATGGACGAGGCTGTGAAGGTCTTCGAGTCGATGCCCAGCATCAGTATTGTTTCTTGGAATATCCTTATAACTGGATATGGTCAGGGAGGCAGCTATGAGAAGGCAATGGAAGTACTGAGCCTGATGGAAGAGTCAGGTTTTGAGCCCAATGAGGTCACTTACAGTAACATGCTTGCTTCTTGTATCAAGGCGAGGGATATTCCGTCTGCTCGTGCAATGTTTGACAAGATATCAAGGCCAAGTGTGACTACGTTGAACACGCTTTTATCTGGTTACTGCCAGGAGGAACTGCATCAAGACACAATCGACTTGTTTAGGAGGATGCAGCATCAAAATGTACGGCCTGACCGGACAACTTTGGCTGTGATCCTCAGTTCATGCTCAAGATTGGGAATTTTGGAATATGGCAAGCAAGTGCATTCTGCTTCAGTAAGACTCTTGCTGCATAATGACATGTTTGTTGCCAGTGGTCTGGTGGATATGTATTCAAAATGTGGTCACATTGGTATTGCCAGGAGCATTTTCAACAGGATGACTGAGAGAGATGTGGTGTGTTGGAATTCCATGATCTCAGGTCTGGCTATCCATTCTTTGAATAAAGAGGCCTTCGATTTCTTCAAACAAATGCGAGAAAATGGAATGATGCCCACAGAATCCTCCTATGCTAGTATTATCAATTCATGTGCAAGATTGTCTTCCATACCTCAAGGCAGGCAGATACACGTGCAGGTTGTAAAAGAAGGTTATGATCAGAATGTTTATGTGGGTAGTGCCCTGATCGATATGTATGCCAAATGTGGCAACATGGATGATGCACGCCTTTCCTTTGAATGCATGATGATGAAGAACATAGTTGCATGGAATGAGATGATACATGGATATGCTCAGAATGGTTTTGGAGAGCAAGCTGTTGATTTGTTTGAGTATATGTTAACTACGGAACAAAAGCCAGACACTGTCACTTTCATTGCCGTCCTAACAGGATGTAGTCACTCCGGGCTCGTAGACAAAGCTATTGCATTCTTTAATTCCATGGAGAGCAGTTATGGGATTACACCACTGGCTGAGCACTACACTTGTCTCATAGATGCACTGGGGCGAGCTGGTCGACTTGTTGAAGTGGAGGCCCTGATAGATAAAATGCCATGCAAAAATGATCCTATAGTGTGGGAAGTTCTACTTGCTGCCTGTGTAGTACATCACAATGCTGAATTGGGGGAATGCGCCGCGAAGCATCTATTCCACCTTGATCCAAAGAACCCATCTCCTTATGTGCTTCTGTCAAATATATATGCGTCCTTGGGACGTCATGGTGATGCATCAGCTGTTAGGGCATTGATGAGTAGTCATGGAGTTGTGAAAGGTCATGGCTACAGCTGGATAGATCACAAGGATGGTGTTCATGCCTTTATGGTTGCTGATGATCTTGGAACGGATGGTAGAGAATTCACAACGTTCGACAATCAAGAGAACGCCCCTGGGATTACAGAAGTACACCAAGATGAGACATGTGCTGGTATGCAGGCCGCACCATGGGGGAAGACCTTGCCCGTCCTACGGAACCACCTCTGCGAGCCCACGCGGCTCGCTGCCTCCTCCTCCTCCTTCCACTCCACGCCCATCGCCTTCGCAAAGTGGAAGAACAAGTGGGATTGCAAGCAACAGAACTACGAGAGGTATGTAAAAACGAGCAGAAGGAAAGAAGGCATCTTCTTTATGGAAAGTCCTCACCTCATTTACAGGACAGAAGTTTGGGCAGCTTTTCTAATTCGCATGATATTCCACGTTTCAAAACCTTCAGGAAATGGCCTCATACTCACATTTCGTCAAAGTCCGGACAAGGAGTACACAATCACAGAAAGAGTAAAAAGGACAGGTCAAGGATGTACAACTTTTTCCATGAGGACCATTATGTGCATCCTGACAATATTTTTGAAGCCATTTTTGGTGAGCACGGTTTTACTTGGTCCCATATATCATGGGAGGGTTTTCACTTCAGAGATACATCGTCCAGATTTAGATGGGCTGATGAATCGCGAAGAGAAAGAGTTTCAAGTGAGAGCGATGATGAACGAGAGGATGGCACTAGTGGAAGAACAACCAGCATTGGGTCACATGCGCATAGGGTCATCCTTGGATTACCACCATGTGGTCCACTAACTCTAGATGATGTTAAAACTGCTTTCCGGGCATCCGCTCTGAGGTGGCACCCTGACAAGCACCCAGGCTCTTCACAGGCCGTGGCTGAAGAAAAGTTTAAGCTCTGCGTGAACGCATATAACTCTCTCTGCAATGTCCTCAAGGCTGATGTCCAGGTGACTGATATCAAACGGTTCAACAACATGATGAGTGACCATGGTATCTACTCGAGGGAGAGGCTTCTGATACCAATCGGTAATCCTGAAATTCTGCTGGGTAGCACATGCTACATTGAGATGGATCATAATGCAAAGAGAGAGGTCGCGATCTTCTATCCTGAGGGGTGCCCCAGTGGAAAAGCAGAATCCTTGACAAACACTGCCGCTGCAGAAAGACGAAGCAGAAGGATTCTCGAGTCAGTGAGGCGAAGCTTGCATGTCGATGACGGAACTGCTGCTTACTACCTATCCGTTACAGATGGCGATCCAAGGGCTGCCATGATGGAGTACTCTGAGGACCTAAGGTGGGAGCAGCGACAGACGGGCCATCTGGAATTGGTGGATCAATTGCTCTTGGTGCTCTGGAGCTATGCGCTGCCTGTTTGGGCTACAATCATCGCAGGCATTTTTGTCGTCATCTCACTCTCGCTCTCCCTGTTCTTGCTGTTCAATCATCTGTCAGCCTACAAGAACCCAGAGGAGCAGAAATTCCTTGTTGGTGTCATTCTCATGGTGCCATGCTATGCAGTTGAGTCGTACATATCATTGGTGAATCCATCAATTAGTGTCGATATCGAGATTCTGCGAGACGGCTATGAGGCATTTGCTATGTACTGTTTTGGGCGGTATTTAGTTGCTTGCTTAGGTGGGGAAGATAGGACAATTGAATTTCTGAAGAAGGAGGGTGGTTCAGGTTCCGATGCACCACTTTTAGGCCATGCATCTGAACAACGATATGTGAACCATCCTATTCCAATGAATTACCTGCTGAAACCATGGCCTCTAGGTGAATGGTTCTACTTGATCATTAAGTTTGGGCTTGTTCAATATATGGGTGTGGCTTCTGTTGTCCATTTGTACGTCTTCCCTGCCAAGCCATATGAGCTAATGGATGATCGTTTTATTGGAGGGGTTTCAGTTCTTGGAGACTATGCTTCAGTTGACTGCCCTCTAGATCCAGATGAAGTTAAGGATAGCGAGCGCCCAACCAAGATTAGGCTTCCCCAGCCAGATGATCATTTCAGATGCTCCACTGCCATAAAAGAAAGCGTTCGTGATGTTGTACTTGGAGGAGGTGAATATATTGTGAATGACTTGAAGTTCACTGTCAACCATGCAGTGGAACCAATCAATGAAAAGATTCACAGGATATCCCAGAACATCAAAAAGCATGAGAAAGAAAAGAAGAAAACAAATGATGATAGCTGCATTAATTCGCCACCATCCTTGAACAGGGTAATCAGCGGAATTGATGATCCGCTCCTGAATGGGAGCTTCAGTGACAACAGTGGCCCCAAGAAAGCACGGAGGCATCGCAGGAAATCAGGGACAAACGCAGAAAGTGGCGGAGAGAAACGATCAAG--CAATATATTTCCCTTGCTTGTTTAGTTCTAAATCTGCAACTCACTCTAGCCATTGTTCATTATTGCAAGGTCAAGAGCAAATTTTCTGTTCCAGTGGCTGTGCAAGAAAACAAAACTATGGCAACTGCGGAAGAGGATGTTGACCACCTTCCCATCTATGAACTGGACCCAGAGTTGGTGGAATTCAAGGACCACTTCAGTTATAGGATGAAAAGATACCTTGACCAGAAATGTTTGATTGAAAAACATGAGGGAAGCCTCGAAGAATTTTCTAAAGGCTATTTGAAGTTTGGGATCAATACAGATGGTGATGCAACTGTATATCGTGAATGGGCACCTGCTGCACTGGAAGCACAGCTTGTTGGTGACTTCAACGACTGGAATGGTGCTCACCATAAGATGGAAAAGGATAAATTCGGCGTTTGGTCAATTAAGATTTGCCATGTCAATGGGAAACCTGCCATCCCTCACAATACCAAGGTTAAGTTTCGCTTTAGGCATGGAGATGGAGTATGGGCTGATCGGATTCCTGCATGGATTCGTTATGCAACTTTTGATGCCTCTAAATTTGGAGCTCCTTATGACGGTGTTCACTGGGATCCTCCAACTTGTGAAAGGTATGTGTTTAAGCATCCTCGGCCTCCAAAGCCTGATGCTCCACGTATCTATGAGGCTCATGTGGGGATGAGTGGTGAAAACCCAGAAGTAAGCACATACAGAGAATTTGCAGACAATGTGTTACCACGCATACGGGCAAATAACTACAACACAGTTCAGTTGATGGCAATCATGGAACATTCTTACTATGCTTCTTTTGGGTATCATGTGACAAATTTGTTTGCAGTTAGCAGCAGATCAGGCACGCCAGAGGACCTCAAATATCTTGTTGACAAGGCACATAGTTTAGGATTGCGAGTTCTGATGGATGTTGTTCATAGCCATGTGAGTAATAATGTGACAGATGGTCTAAATGGCTATGATGTTGGACAAAACACTCAGGAGTCCTATTTCCACACAGGAGATAGGAGCTATCATAAACTCTGGGATAGTCGTCTGTTCAACTATGCCAATTGGGAGGTCTTAAGATTTCTTCTTTCTAATTTGAGATATTGGATGGACGAATTCATGTTCGATGGTTTCCGAATTGATGGGGTTACATCAATGCTATACCATCACCATGGTATCAATATAGCATTTACTGGAAATTACAAGGAGTACTTCGGTTTGGATACTGATGTAGATGCAGTTGTTTATATGATGCTCGCAAACCATTTAATGCACAAACTTTTGCCAGAAGCAACTGTTGTTGCCGAAGATGTTTCAGGCATGCCAGTGCTTTGTCGGCCGGTTGATGAAGGAGGAATAGGGTTTGACTATCGCCTGGCTATGGCTATTCCTAATACATGGATTGACTACTTGAAGAACAAAGATGACCGCGAATGGTCAATCGGTGAAATAGTGCAGATTTTGACTGACAGGAGATATACCGAAAAGTGCATTGCATATGCTGAGAGCCACGATCAGTCTATCGTTGGCGACAAGACTATAGCTTTTCTCTTGATGGACAAGGAAATGTATACTGGCATGTCAGACTTGCAGCCTGCTTCACCTACAATTGATCGTGGCATTGCACTCCAAAAGATGATTCACTTCATCACAATGGCCCTTGGAGGTGATGGCTACTTAAATTTTATGGGAAACGAGTTTGGCCACCCTGAATGGATTGACTTTCCAAGAGAAGGCAACAATTGGAGTTATGATAAATGCAGACGTCAGTGGAGCCTTGTCGACACTGATCACCTACGATACAAGTACATGAACGCATTTGATCAAGCAATGAATGCGCTTGACGAGGAATTTTCCTTCCTGTCATCATCAAAGCAGATTGTGAGCGACATGAATGAGGAGGAGAAGGTTATTGTCTTCGAACGTGGAGATTTGGTTTTTGTTTTCAATTTCCATCCCACTAAAACTTATGAGGGTTACAAAGTTGGATGTGACTTGCCTGGGAAGTACAGAGTAGCGCTGGACTCTGATGCTTTGGTGTTCAGCGGACATGGAAGGGTTGGCCATGATGTGGATCACTTCACGTCACCTGAAGGAGTGCCAGGAGCACCCGAAACAAACTTCAATAACCGCCCTAACTCATTCAAAGTCCTTTCTCCACCCCACACTTGTGTGGCTTACTATTGCGTTGACGAAAAAGGTGAAGGGCATAAGAGGGAAGGAGCAGCTGCTTCTGGGAAGATTGGTTCGGAGTGTGTGGATGTTGATCCTACCCCCGTTAATACGCCGGCTGCCAAAGAGTCTGAAGAAACCGGGGAGGCAACTTCAGGTGGCCGGAGGGGTTCCAACAAGGCATCCACCGAGGATGATTCTGGCAAGAAGGGGCTGGCTCGGATCGGTGAGCGGGAGTGGTACTTCTTCGTGCCGCGTGACCGGAAGCAGGCGGGGGGCTGCAGCGGCGGGCGGCCGAGCCGGACGACGGAGCGGGGGTTCTGGAAGGCCACCGGGTCGGACCGCGCGGTGCGGTGCGCCGCCGACCCGAAGCGGCTCATCGGGTTGAAGAAGACGCTGGTCTACTACGAGGGGCGGGCTCCACGCGGCACCAAGACCGACTGGGTCATGAACGAGTACCGACTTCCCGACGCCGCCACCTGCAATGCCGCCGCCGACGAGCCTGCCAACAACCAGCCCAAGGAGGACATGGTGCTGTGCAAGATCTACCGGAAGGCGGTGTCCCTCAAGGAGCTGGAGCAGAGGGTGGCCATGGAGGAGCTCGCGCGCTCCACCTGCACGCCGTCCGCCTCCAACAACACCGGCTCGCCCGTCGACTCCATCTCCTCGTCGGACCACGAGGCCCATCACGCCATTGTTGGCAGACCAAGCGGCGGCATGAAGAAAGAGGACGCTGATGCGGC---GGCGGCGGTGAGGCCCGCGGGGCTCAGCCTGCCGCAGCTGGACGTGGCGAGGCACGGCGGGGGCGGGCTGGAGTGGATGCAGGATCCGTTCCTGACGCAGCCGAGGAGCCCCTGGATGGAGAGCTGGTCTCCATACTACGCCAGCGTGCTCAACTTC--------------------------------------------GCCGCAATTGCGTATTTGC----------AGGGCAGTTCTTACCAAAGGAGCATCCAAGCGCTGGAAAACGGCAGCTTGGAGGGGCCCCCTCGGCCTCTCGATGCCCAGGAAGCAATGAGCATGCTAAAGGAGGGCAAGACGGTGCAGTCGGCGATGTACGTGCCGCTGCTGCACCGGTGCATCGAGACCGGCAGCCTCGGCGCTGCCAGGGCCCTGCACGGGCACATGGCGAAGACCGGAACCAATGCGGATATGTTTGTGGCGACATTCCTAGTGAATGTCTACATGAGGTGCAGGGCGAGCGGGGACGCGCGCAGGCTGTTCGACGAAATGCCTGAGAATAACGTAGTGACATGGACGGTACTTATAACGGGCTACACTCTGAATTCTCAGCTGGTGTTGGCGCTAGAGGTGTTTGTCGAGATGCTGGAGCTGGGGAGGTACCCTTCACATTACACGTTGGGTGCCATGTTGAACGCGTGCACCGCGTCGAACAGCATTGATTTGGGCAAGCAGGTTCATGGATACACAGTGAAGTACGGGGCTGAGTCAATCACAAGCATGGGGAACTCGCTTTGTAGATTGTATGCCAAGTCTGGAAGCTTAGAATCTGCCATGAGGGCCTTTCGGAGGATCCCTGACAAGAATGTGATCACGTGGACAACCATGATATCTGCCTGCGCCGAAGATGAGAATTACATGGAGCTTGGATTGAGTTTGTTCCTCGATATGCTTAAGGAAGGAGTGATGCCAAATGAGTTTACATTGACGAGTGTCATGAGCTTGTGTGGTACAAAGCTGGATCTGAACCTGGGCAAGCAAGTCCAAGCCTTCTGCTTCAAAATCGATTGCGAAATGAATCTTCCAGTAAAGAACTCGACCATGTACCTCTACCTGAGGAAGGGTGAAACTGAGGAGGCAATGCGGTTGTTTGAAGAGATGGAGGACGTCAGCATTATCACATGGAATGCAATGATCTCAGGCTATGCTCAGATCATGGATTCAGCAAAGGATGATCTCCATGCTCGTTCAAGAGGGTTTCAGGCGCTCAAAATCTTCCGCAACCTAAAGAGGTCTGCAATGAAGCCAGATCTGTTCACTTTCTCAAGTATCCTATCTGTCTGCAGTGCCATGATGGCCTTGGAGCAGGGTGAGCAAGTCCATGCACAGATGATAAAGACTGGTTTTTTGTCAGATGTTGTGGTAAACAGCGCACTCGTGAATATGTATAACAAGTGTGGGTTCATTAAAGATGCAACCAAAGCCTTTGTTGAAATGCCAACTCGGACACTTGTCACATGGACTTCTATGATTTCAGGGTACTCGCAGCATGGCCGACCCCAGGAAGCGATACAACTCTTTGAGGACATGAGATTAGCTGGGGTCAGGCCAAATGAGATCACATTTGTAAGTGTGCTGTCAGCTTGCAGCTATGCTGGTTTAGTCAAGGAGGCTGAGTGCTACTTTGACATGATGAAGAATGAGTATCATCTAGAGCCTGTTGTGGACCATTACGGGTGTATGGTTGACATGTTCGTGCGGTTGGGACGGTTGGAGGAAGCATTTTCCTTCATGAAAAGGACGGGTTTTGAGCCAAATGAGGCCATCTGGTCCAGTTTGGTAGCTGGATGTCGGAGCCATGGGAACATGGAACTTGCCTTCTATGCTGCTGATAGGCTGCTTGAGCTCAAGCCAAAAGGGATTGAAACCTATGTCTTACTGTTGAACATGTACATTTCCACAGAGAGATGGCATGATGTGGCGAGAGTGAGGAAACTGATGAAACAGGAAGATGTTGGGATTCTTAGGGATCGCAGCTGGATTACAATCAAAGACAAGGTGTATTTCTTCAGAGCTAATGATAGAACTCACCCTCAAACTACTGAGTTGTATCAACTGTTGGAGAATTTGCTGGAAAAAGCTAAAGCCATTGGGTATGAACCATACCAGAATGCAGAGTTATCTGACAGTCAGGATGGCGAGAAGCCTGTTGCAGATTCACTACAGCACCATAGTGAAAGGTTGGCCGTTGCACTGGGGCTGCTCGAAACTCCTCCAGGCTCGACAGTTCGTGTCATGAAGAACATTACCATGTGCAGGGACTGCCACAGCTCTATTAAGTTTTTCTCGTTACTTGCAAACAGAGAGTTCGTTGTTCGGGACAGTAAACGGCTTCACAAGTTCAAGGATGGCCAGTGTTCGTGTGGGGATTTTGGTGCGCTCTTGATGGAG------------------------------------------------------------------------------------------------------------------------------------------------------------------------------------------------------------------------------------GCGTCGGAGGCGGCCGCGGCCGTAGACCGAGAAGATGGGGGCGGCAGGAAGGGAAGCTGGTACGCGGTGGGGGAGCGGGCGGTGCTGGTGCCGTACCTGCGGGAGCACGTGCCGCGGTACCACGAGTGGATGCAGGACCCGGCGCTGCTGGAGGCTACCGCATCGGAGCCCCTCTCCCTCGCCCAGGAGTTCGACGTCCACCGCTCCTGGACCCTGGACCCCCTCAGTTCCGCTCCTGCGCCCTCGTTGTTTCATCTCCTGCCTA------------------AGCATACGTTCATAGTGTTGGAAAAGGAGTTGATCGAGGGAGAGTTCGTGGCCGGGAACCCGCACACGGAAGCTATGATTGGTGATGTGAACATATATATGAATGACCCTGATGATTTGCAACTTGCAGAGATAGAGATTATGATTGCTGAACAAAAGAGCCGTGGAAAGGGACTTGGTCAAGAAGCAATATTACTGATGATGGCATTTGCAGCAGAGAAATATGGAATTCACACCTTCAGAGCAAAAATTAGTGAATCAAATACAGCATCTCTCAAGCTCTTCAGAAAATTGGGCTTTAAGGATGCTTCATACAGTGCAGTGTTTAAGGAGGTATGAATTGTGATGCTTTATGCCACTTTTGCAAAGAATATTGAACAATAC--------------------------CAATATACCATAGATAATTTCTGCTG--------------------------------------------------------------------------------------------------------------------------------------------------------------------------------------------TTCTACA--------------------------------------------------------------------------------------------------------------------------------------------------------------------------------------------------------------------------------------ATGCTGCCTCTGCCTCTCCTGGTCCT--CCTCCTCTGCCTCCGCGCC----------------------------------------GCGCACGCCGCCGGCCCGGATCCGCGCCCGACGCCATGGCCGCCTCAGTTCCACGCGAAGAT---------CCTGATGGACTACCACGGCAACCTGTCCCTCGCCGACCTCTGGTACGACTGGCCGGGGGGCCGCAACCTCCACATCACCCGCTACCAGCTCGCCGCCGATGCGCTCTACGACGCCGAGTGGAACAACGGCACCTCCTTCTTCTACACGCCCGCCTCCTGCCGTTCCGCCGCCGTCGGCGTCGGCATCCTGCGCCCCGACTGGCTCGCCCCCGGCGCCGTCTACCTCGGTCGCCGCCCCGCCGACGGCTTCGACTGCCACGCCTGGGCCAAGGCCGACTTCATCACCTACTACGAGGACGTCCGCACCAAGCGCCCCGTCAAGTGGGTCTTCT---------------------------------------------------------------------------------------------------------------ACACAGGT------------------------------------------------------------------------------------------GCGTCGACCCCGACTTTGTCTCGTCCCCACCGACGCTGCCGCAGACAGGCTGCGCCGAAGAAGCCACGGGTGGTGGGGGCAGCGAGGAAGAAGCCGAGGTGTGCGGGGGTGGGCATCCGGAGCCCGGTGGCTGGGCTTCCGCCTTCCAGGTGCGGCCGGCAAGCGGCGCCGATCTCGCGGTACACGTTGCCGCGCGTCTCCTTCATCGCTCGCCACCCCTTCGACTGG----------------------------------------------------------------------------------------------------------------------------------------------------------------------------------------------------------------------------------------------------------------------------------------------------------------------------------------------------------------------------------------------------------------------------------------------------------------------------------------------------------------------------------------------------------------------------------------------------------------------------------------------------------------------------------------------------------------------------------------------------------------------------------------------------------------------------------------------------------
[truncated: 5,170,607 more chars]
