# Supplementary material for: Phylogenomic analyses reveal reticulate evolution between Neomicrocalamus and Temochloa (Poaceae: Bambusoideae)
Source: Front Plant Sci. 2023 Dec 4;14:1274337. doi: 10.3389/fpls.2023.1274337 (PMC10726129; doi:10.3389/fpls.2023.1274337)
Supplement: Supplementary file 1 [file DataSheet_1.zip › matrices/plastid_loci_alignment.fasta]

>Bonia_amplexicaulis
CGGGACGAGAAGTAGTAGGATTGGTTCTCATAATTATCACATAATTTTCAAAGAAAAAAGGAATTTGTCGAAATTTTTCTTTTTTTCTTGTTGAATAATGCCAAATCAAATCCAAAAAAAGAGCCAAAAATCCAAAAGTAAAAAGTAAATGAATTAGTTAATTCAATAAGAGAGAAAAGGGGACCAGGACTTGATTTCGTTGCCCAAGCGAATCCCATTCAATCATTTACTCATGGAATGAGTCCGTTGGAAAGTTTAATCAATCTTTTTTTCATATACATTTCGCCTTTTGTGGAGGATCTGTCCCTACTCTACTTTCCTATCTAGGACTTCGATATACAAAATATATACTACTGTGAAGCATAGATTGCTGTCAACAGAGAATTTTCTTAGTATTTAGGTATTTACATTCAAAATAAGAAAGGGGCCTATTAAGAACTTGTAAAATAAGGATTAGGGATTGATTTGGGTTGCGCTATATCTATCAAAGAGTATACAATAATGATGGATTTGGTGAATCAAATCCATGGTTTAATAACGAACCATGTTAACTTACCATAACAACAACTCAATTCCTATCGAATTCCTATAGTAGAATTCCTATAGGATAGAACATACACAGGGTGTACGCATTATATATGAATGAAACATATTCATTAACTTAAGCATGCCCTCCATTTTCTTTAATGAGTTGATATTAATTGAATATCCTTTTTGTTTTAAAAGATTTTTGCAAAGGTTTCATTTACGCCTAATCCATATCGAGTAGACCCTGTCGTTGTGAGAATTCTTAATTCATGAGTTGTAGGGAGGGACTTATGTCACCACAAACAGAAACTAAAGCAAGTGTTGGATTTAAAGCTGGTGTTAAGGATTATAAATTGACTTACTACACCCCCTCGCATTTATTGCTACTGCACTGTTCATTCTAGTTCCTACTGCCTTTTTACTTATTATTTATGTAAAAACAGTCAGCCAAAATGATTAATTGGAATTCCAATTAATCATTGAAGAAATGAAAAAGGGATTAAA-TAAAATAAAAATCCAAGTCTTAAATGAAAGGGTCTGGTTGGAATCATAAAGTGTGGTAGAAAGAACTACATATAGTTTTTTCTACCACACTTTAGAGTCTTTCTATTATATTATCT-TGAATCTACATAGAATAGATTAGTAGATTGAAATAGTAGTCTAATTCAATTTCTTTTTTCACTGCATCCACTTAATTTCAATCAAGTCAAAATAAAAAAATCGAAGACAATTCTTCACGAAAGAATCCATGGAGGGAGAGAAAAATAATATGAGAATAGACTAT----------------------------------------AGTAAAAGAAAAAAA-GTAAAAGTAAAAATCAGCGAATCTTTCATGCTTAAACATGCGGCGAGATGCTTCAAAAGAGCATAAAAATTTTTCTAAGAATAAGAAAAGAGTATAAAACAAATGGAAAGTGTGCGATATGTTGTGAATAGCTCCGTGGAAGAAAGTCTAATTTTCTTATGTATAGAACTTTTTTAACCATTCGTCACTTCTAATAGAAATTATGAATTGCTGTAATCGCTCTTTCTAT------------------------TTCTATAGAGTAGAATAGAACGACTCCTTCTTACAAGAGTTTCTTACAGGAGTGAAACAAAAC----TAAAGAAAGAATAAAGTTTGGCAAAATGATTAATGCAAAAGGATCAATTAAAGAAAAGAGTTGATACAACAATTCGACTACTCAATCAATTAGTAGTATCCCTAGAGTCCACTCCTCCCCCATACTACTAGTGAAAGAGAAAATGTAAAGACTACCATTAAAGTCCGAGCAGCTTGTAAATGGAGTCCTGAACTAGCCGCAGCTTGTGAAGTATGGAAGGCGATCAAATTCGAGTTCGAGCCGGTAGATAAACTAGATAAGTAGATAAAACTAGATATAAAGAA-GTCTAAATAAAAAAGAAGCGAAATAGAAAGAGAAAAAATCAGTTACAAAATGCAGTAATTCTTCTTTATTCTTCTAATTGATTGCAATTAAACTCGGCTCAATC--TT--AAAAAAAAAGATTGAGCCGAATAAAAATAGATCTTGATACGATCATGAGACTTGACAAATAGAGATTCCTCTATTCTATATATTTAGAATATATAAAGG----------------------------------------------------------------------------------------------------------------------------------------------------------------------------------------------------TATAATCCATTCTTGCGTCTTGCGCGGGGTCTTACTAATAGGACTTCGCTGCACGGGACGGGTCTTCATC----GAAAAGCTAACTCCACCCGGCATTTTCATACCCTTTGGGTGGTATATCGCCTTAAAAAGTCTAAGGGGGGAGTATGAGATCTGTAGTAAGTAAGAGAATTTGCCCTTTTATTTTGATTGAGTATGCTATTTTTCCGCCTTTACCGCGC-------ATTATTGTATGAGCTTCTAGAGAATAGAGGACCGCGTATGCAGGAAGGAAATTACAGCTTAATAAAAAAGTCTAAAAAAGCTTCAACTTTATGGCACTATCAATCAACTAAAAAGCCCTATGTATGAATCCTTACAACCGGTGGGATAGGATAAGA------------GGTTCTTTCTTAGTTCCATCTCTACTGCAAAACTGGACATGAGAGTTTCTTCTCATCCAGCTCCTCGCGAATGAAATGAGAAAGCGTGCAAATTTCTCTAATTCC-----ATAATATTCCAAAATATTATGGATAGATGCACATTAATAGATAATAGAAAAAGTTAGGGTTTTTTTAATATTGAATATTGAATTTGTTAAAATAGATAAATATATAGTCAAGAAAGAAGATCTAGAATATATCTAGATGTGTGTGTCTATTTATCTATATTCTATATTTATAGATAATGTAATCTTTCTT--AACAAAAAATCTCCTTATTTTTACTCTTATTGAATCGCGGTAAAGTATTCTAATTCAATAAAGATTTCGCGGGCGAATATTTACTCTTTCCTGTCTTATTTGTTAATTTATATTATAACCTTACCAAATAAGGCAATTTTTTTGGTTTGTTCCGCCATCCCACCCAATGAAGTATTAGGATTCTTTTCAATAAAATCCTATGCAGTCATAGGTTCTGTCGTTCCCACTACTTCTCCTTTAATGGTTAGGTCTGAATCCCACAATGGAGCTTCCAAAAAATTTCTTTCCGAGTCAATTTTCTCAGTTTTATTAACCCGGGCCGCTCTTTATTATTGTTTTAAATTTGTATTTCTTGTTTCAAATTACGATTTCGAATTCTCTGTTATTTTTATTATATTGATGCTTTATCACATTGCCTTTTATGATGTAACTCATAGACCATACATATTGGAATCCTATATCTTTCTTATTCCTCTTCTTTCTTTCTATCATCCCTCCTTTTATCCACATCCCTTTAGTTTTGCTTCACAACCTAGAATCCATTTTCTTTTTTAGAGAAAAAATTGCAGTTGCTACAACTATATGATAGATCTACTCATTTATGATAGATGTA-----TCATATAGTGACTGTTTCTTAGTTAGGATCTCGACAATACGAAGCAATAGGTTGGTTATTAGTTAATTTTCTATAATTACTAAGTTTTTTTC--------TTTTTCTATTTATAGTAGGGTTCAGTCAA-TTTTTTGGAATCTCCATTTTCGACTCTAAAGAAAAAACTAACGAGTCACACACTAAGCATAGCA--GTAAAAATCTTTGGAAGAAAAAGACTTATTTTTCCATAGTACAATCTTATTCTTTAGCAAAATCAAGATCATTTTCCAGCGGCAGCGAGTATCCAAAACCAAAGGGTTTTTCTGGGC----AACAAACAAATAATCTGGTTTTGGAATAATTTGAATTGACCTATCCAAAAGAAATTCCAATTATTTAATATGAATAATTCGGATTAATTAATCAATGTACTTTTATGTGTCGAATTCCTCGGTACAATATTCTTAGAACTAACCCCTCTGATATATAGAACAAAAGTTTTTGCTATACTGTGTCCTAAGTATTCTTTTCCTATCAACGAACTTTTCATAATAGAA--------TCCTCATATTTTATTATGAGGATTCTATTATGAAAAGTAGAGTATTCTTGCAATAGGACTTACAACTTCTACCTATCTTATCCAAAATCCACAAATAAATTGGTTTAGGCTTGGTAAATCATATTAATAAGAGAATAAAGGCTTTCATTCTATAAATTTTGCTAAAATCCAAAATTCTTTGTATTTAATGATGAAATTCTAGAAATTCTAATGGATAGATAGAAAAGGTTTTTTGGATTTTGTCCATTGCATTGAAAGATTTGCAAAAATTTCAATGAGAAACTAATTAG----AAAAAAATTAGTTCTATATTGCAACTGAG---AAAAAACAGTTCCAACTCTTTCAAGCTTTGTTTCTATTGAGCAAAGCAAGAGTTTTTTGTTAAAAAAATCCGCAACGATACTACCAAA------CGAAGTCTATTTTAATGAGGATTCTAAGGTTCCTAAATTCTATGGACTCTCCCAATCTCGACGATTTGCCAGAGAATAACTATTATTCTTTTAAGTTCCCTATTATTTCAAGTTAG-----TTTGCTAGCTTATTTGGCAAAGAAAAATAGAGTACGTTATAAGAAATTAATCAGTCAGTTGGATATTAGGGAGAAGTAATTTAATCGTTCGAATTTTTTTCTTATTTTATTAGTAGTCTTATAGTAGTCTTAGATTTTTCATTTTGATGAGCCTCGTTTTGAGGAATTCATGGAATAATCCATTTTCATGGAATAATGAATTAAGGAAGAAAGGATATGAGTCTACCGCTTACAAGAAAAGATCTCATGATAGTCAATATGGGCCCTCACCACCCATCAATGCATGGTGTTCTTCGACTGATCGTTACTCTCGATGGTGAAGATGTTATTGATTGTGAACCCATATTAGGGTATTTACACAGAGGAATGGAAAAAATCGCGGAAAACCGAACTATTATACAATACTTACCTTATGTAACACG--------------------------------------GTGGGAGATAGAAAGAGAGAGATGGTAGAAAAGGGAGAGAGATGGTAGAAGGAGATAGGAAGGGGAATAA-GGGGCTCTTTAGGCAGGAGACA-GGGG-AATTCCTTAAGTTAAGAAAGAAAAAAGAATAAGAACACGGATACATAACATAAAAAAAAGAATAAATAAGACGATATTCGCCCTCCCCCTACATATTTAATTTCTTCTCCTATACAAAAAACAGCAAGACCTACCCCA---------------------------------GTAGAAAGCAACGTGCGACTTGAAGGACATGATCGATTGTGGATTTTGCTATCCATCATTTTTCATAGTAATGAAAATGCTCTTGGCTCGACATAGTCTGTTCTATTCGTCCCGAACCAAATTTGCGCTGGGTTGTTTGTAAGTAAATAGTACACGATGGAGCTCGAGAGGACAGAATTGA--TTTTTTATCAAGGGAAAGAATCTAGGGTTAGTGAAAACTAATAAATTAGGCCAACTTTGTCAGTCTATCCTTAATATAGAAGTCGAAAGGTTAAAATAAGAAGAAAGTCCAATTTTGGAAGATTGGAAAAACTCTTTCAATTAAAAGTCTATCAAAATCAATCGCTCATATTCGATTTCTATAGAAGAGGGAAATGCTTTATCGAAGGAAATAAGAAAAAAAGGGTATGTTGCTACTCTTTTGAAAGAAAAAAGAATAGGAATTCCCGAAGTAATGTCTAAACCCAAGGATTTCACAAATCAAAGATAAAGAATTCCGGAACAAGTAAACGCGATTTTCAACTGTCTCAACAATAAAATTGTCTCAACAATTGAATTGGATCAGAATAAGGAATAAAAGTAAATTCGTTCGAGATGAGACAAAGAAAAGAGTTTAGAGACGACTCAAAAAATTTCGAAGGATTTTTCCTTTTAAGTCTGTCAGTCAAAATTAGCCAACTTGAGTCATGAGTATAAATGCAATTTGTTTTTTCTGTAAGGAAATTAATGCAAGTCATAGTCGAATTTCTATCTACTTGTATTATAGACAGAAATTCGAATCATTTTCTCGAGCCGTATGAGGAGAAAACCTCCTATACGTTTCTAGGGGGGGCATTGTTTAGCTACATCTATCCCAATAAGCTGTCTATCGAATCGTTGCAACGTTGCTTTCTACCACATCGTTTTAAACGAAGTTTCACCATAACAAACATTCCTCAAATTTCATTGCAAAGTGGTATAGGGAATTGATCCAATATGGATGGGATCATGAA-------TAGTCATTGGTTTAGTTTTGTTTAGTTTTTTGTATACTAATTCAAACTTGCTATCTATGGAAAAATATGGATAAAAGAAATAAGTATTTATCGGGGAAGACTCCGCAAAGATCCAATTTATTTAAACCCATATTCTATCATATGAAGGAAACATAGTTCGAAAAAGACGAATAAACAAGTTTGCTTAAGACTTATTTATTATTGAATTTCCATTCTCAACAGAGGACTCGAGATGCTCAATCCTGAAATGAGAAGAGAAGGATCGATTCTTCTCCAACAAATAAACTATCAACCTC-AAAAAAAAATTTAATTAATTTAAT-----------------------TACTATATTAGAATTAGATTAGCAATATATTTTTCCGTAACAAAAACAATTAACT----------------------ATTAACTAAATAAACTATTCCAATGAAAAGATTGAAAGTTTTTTGGTAGTTATAGAATTCTCGTACTTCTTCGACTCGAATACCAAAAGAAAGAAAAAAATGAAGT-AAAAAAA-----ACACATTTCGTGTAAAGTAAAATTAAGGTCTTTGCTTTTACTTATAGCATTCTTTCTTTTACCTAAAAGAAGCAACTCCAAATCAAAAATTAGGAGAAGTATGATTTTTGGAATCCATTCTATCCAACGAACAGTTCTTACCTTACCCTTACCAGAATGGATCATTCTGGATATTTAAAGAATCACAGATCGAGATCGTTTTCGCTTAACCAAAGAAGGACCCTTTTTGCTAATAATATAATACAACAAAAATCTATCTCTATCATAAAGGGATAGGTCTCATTTTTTATACAGTGTTTTACGTATAGACCAAATTTTTCATGAAAATAAAGATATTCAATTTGGCTGGACTTGACACTTGATTATGTTTTCTGAGAAAGAAAATGAATGCTTAGAAATGCATCTAATCTAAGAGTTCATAAGAGATAATTATTCTCT------TTAATAAACTTTCTTTTGTCTCGTGCGGGGTACAATACGATTTCATCTTTCGTTTCATCAGAAAAATCTGGGACGGAAGGTGGGGATAAAGGATTTGCAGTCCCCTGCCTTACCGCTTGGCCATGCCGCCAAAAAATCCGATCTAAAATCGAGAAAAGAGCAAGTATTCATCCACGTTTTCTTACTAAAACCCCCTTTCTTTTATCTTGAATCTAATTCTACTTACTTTTTTCCAATATTTTTCCAAAAATCTATTCCTGCTTTTTTTGGATCCAGTTTCGATTATTCTCCTCCATGGATTCTATCTTAAAACACACATTGCTAACACTAGAAAACTTCCCTTTTCTTTCTATTGAGATGAAAAAGGAGAAAAAGTGGATTTCCAGTCACAGGCTGCAAAATTCAGAACAAATTGGAACCATTAACTAGAATTCTC-------TTTTTTTTTGAATTGCAGTAGTGAACGACTCTTAAATCGGTATTCTCT-CCCCCCCTTCCTTTTAATGGCATAATAAAATAGAATGGGTTTATGCCTAATCCGTGTATAGGTAAACTCCAGGTCCGAACAGC--------------------ATTATTATCCATAACAGCATTATTATCCATGGATCCCCCTTATGTACATATCTCTATGGGGAATCGTGCTTTAATTTTTCATTGCATTAAATATCTTGAATAAAAAAAGGAAATTTGCTCTGATATAGAGTATGACCTGACCATCTTGGCCCACCCAAGTGAAATTACGATAAAAGCAGGGATATGTGGAGAGGTGGATAACTAGATTGGCATGTACTT-AAAAAAAGGACTTACTATATTTTAGGATTCTACAATGAAATCCTATATTTTCTAGCAATTCTACTACTACGAAACAAAAAAGAACCCTCAAATTCTTTTTTGAAATTAAACTAAGCGTGCTATTCTAAATCGAACTAAAGTCAAACTTTCTATTTCTAGTGCTTATAAATTATTATATTATATTATGGCTTTATCCCATTCATAGAAAGGAGATAAAATGAGAAATCTTTGCCATCCAATCTGATTAGAATATCATTAAGTGGCAGAATTTTTTTCTAGGAATGTTTTATCAATTCATTTTCATTCGATTTGTACCCCTGGCAAATTCGAACTTTCCTCGAAATTGTCTCTATTCATATGTATGAAATACATATATGAAATACGTATGTGGAGTTCCCTAGAATTTCATGTGATTCAGTAAACAGAATATAGATTCCATGAT-----TGCTAGATCGATCCATAGGGATTGATGAAGAGTGAGCTGATAATGGAATTTTTCTTCGATAAAAAGGAAACTTAAGATTAAGATGCTCCGGAATGGAAATGAGGGAATGTCCACAATCTTGACAGGGCGGTGCTCTGACCAATTGAACTACAATCCCCGCGGGGTGTATGGCATACCTATACCCATTTTTAAATAGAA--CCATAAGAAGATTCGATTCGTCTGTCGTACTCTAAGAAATAGACGAATCATATACTACATACCCATATATCGTATGTGGGTATAGTGAGAGTGACATAACTAGTATGTCGCGATTTTTTATCGCTTAAAATGGATGATAATCCACCTTTCAATAAGAAAAACTCTTTTGTTTGT------AAAAAAGGAATGAGAGAAATATGGATTAGAAAGAAATTTCCCCCTTTCTCTTTATCCTTTATTTCTATGGATCAGACATTTTTTTTTATGGAAG-AAAAAAAAAATGGATTTAGTTCATATTCACGAAGCCCTAGATTTTTGGGCCGAGCTGGATTTGAACCAGCGTAGACATATCGTCAACGAATTTACAGTCCGTCCCCATTAACCGCTCGGGCATCGACCCAGGAAGAATTTATTCTAGGGTTTTTGATAATCTATGATTAACCTCCTTTCATAATACTCCCTACCCCCAGGGGAAGTCGAATCCCCGCTGCCTCCTTGAAAGAGAGATGTCCTGAACCACTAGACGATAGGGGCATCACTAAACGATAGGGCCATATACAACCGCTCGTCATTATACTATAATGATAGTATGAGCAGTTTTTTAGAATTGTCAATATACTCGAAGAGTATAACTAGATCCAAAGCAAAGAGTCTTTCCTACTTTTCTGTTATGCTTTCTTAGGA-TTTTTTTTTAGTTGATGGTTAGGTTAATTCACGGATCATCTCCTACTTTTTAGGGAAATTCATTTAAAGGGTATAGAATAAGAATAGATTAATAAAAGGGATTCTAGATTAGTTCAGTACAGGTAGTGATTTGATTGATCTAACAGGAAAAAGAGTCCAATTTGATTTCTTTTTTGCAATTTATACTCCGTGCTTCA-------TTTAGTGTTCAGACCAAAAATGCATGCATCCCGCACTAAGTCATAAAATTCAAGAAAAAAATAGAGAAATTTTCAAAAACA---------------------AAGAAAAA--------------------AAGGTGAATAAATAATAAATTTAGTAGAAAAGTACTTTATCGGATTCGAACCGATGACTTACGTCTTACCATGGCATTACTCTACCAACAAATTAAAAAGCCCTTTATCGGATTTGAACCGATGACTTATGC--------------------------------------AACCTGCTAAGTGGTAACTTCCAAATTCAGAGAAACCCTGGAATTAAAAAAGGGCAATCCTGAGCCAAATCCGTGTTTTGAGAAAACAAGTGGTTCTCGAACTAGAATCCAAAGGAAAAGGATAGGTGCAGAGACTCAATGGAAGCTGTTCTAACGAATCGAGTTGATTACGTTGTGTTGGTAGTGGAACTCCCTCTAAATTAGAGAAAGTAAGGGGTTTATACATCTAATACACACATATGGATACTGACATAGCAAACGATTAATCACAGAACCCATATCATAATATAGGTTCTTTATTCTTTTTTAGAATGAAATTAGGAATGATTATGAAATAGAAAATTCTGAA--TTTTTTTAGAATTATTGTGAATCCATTCCAATCGAATATTGAGTAATCAAATCCTTCAATTCATAGTTTTCGAGATCTTTTAAAAAGTGGATTAATCGGACGAGGATAAAGAGAGAGTCCCATTCTACATGTCAATACTGACAACAATGAAATTTCTAGTAAAAGGAAAATCCGTCGACTTTATAAGTCGTGAGGGTTCAAGTCCCTCTATCCCCAAACCCTCTTTTATTCCCTAACTCTA-----ACTATAGTATTTATCCTCTTTTTTTCTTTTTATCAATCGGTTTAAGATTCATTAACTTTCTCATTCTACTCTTTCACAAAGGAGTGCGAAGAGAACTCAATGGATCTTATGCTATTCATTGAATAGATTTCTTTTTTAT----TATAGTATAGGCAAGGAACCTCGATTATTAACTCTATTTTTAAGTATTATTAAGTAAGCCATGCACAATGCATAGGACTA---CCCCCCCCATTTCCAAATTTGGAATTTGGAATACTTTATTGATTTTTTAGTCCCTTTAATTGACATAGATACAAATACTCTACTAGGATGATGCACAAGAAAAGGTCAGGATAGCT---------------AGTGTAACAAATAGAAATATGTATAGTATAGGAAATCTGTAAAATGTCAGATCTTAATTATTAATCTTAGCTATTAACTAGTTCGAAATTTGAAGTTCTACTTAGAAAAAAATACTAGAACTTCATAAAAATCAAGTTAGCTTGATATGCTTAACTAGAGGATATCCTTAAATAGGATTATAGAATTTATTGAACTTTCTTTTTATTTCTCTAATTCGCAAATTGATTTTTCTAATAGAATAAAATCTATTCCAATTTCTATATTGAATTTGATTTCAGATATTTTCAATTTGATATGGCTCGGACAAGTAATCTAATACATAGAAAAGAATAATATATATGAAAGATATAATAAAGAGAAAATGCGAATTTCTTGGCATTTTCATTCGATCATTATAGACATTTTTTGAGATATTTTG---TTTTTTTTTTGTTAATTCTTAATAATTTAATGATTAATATTTCACTCAGGAGAACATAGAATCATAGCAAATTAAATTGCTAAGTCTGATTAG----AAAAAAAAATGAATATCAAGCGTTCGAGTATGATTTTGAATACTCTAAAAAAGAA-----------GGTGGGGGAGAGAAAAACTTTGGGATATATTGACTCGGATTGAATTGCAAATACATCAACGATAGAAACAATTCAATTCTGAATTGCAACAAGCAGGGTCGCTCAAATAGAGACGAACTGCTAGACTACGTCGAGGAATGAATTCAACGATTCC--AAAAAAAAACTAAGAGATGGATGAAATTACACAAGGAATCTAGGTCTCA------------------CGATCTATTCATTCAATATTTCCCTTTTTAGAAGACAAATTTTTGCATTTACATTATCTATCACATATAGAAATACCCTATCCTATCCATTTGGAAATTTTGGTTCAACTCCTTCAATACCGGATCCAAGATGTTCCATCTTTGCATTTATTGCGATTCTTTCTCAACTACTATTCGAATTGGAATAGTCTTATTACTTCAATGAAATCAATTTTTCTTTTGAAAAAAGAAAATAAAAGACTATTTCGATTCTTATATAACTCTTATGTATCAGAATATGAATTTTTCTTGTTGTTTCTTCGTAAACAATCTTCTTGCTTACCATTAACATCTTCTGGAACCTTTGTGGAACGAATCCACTTTTCTAGGAAGATGGAACATTTTGGGGTAATGTACCCAGGTTTTTTTCGGAAAACCGTATGGTTCTTTATGGATCCTCTTATGCATTATGTTCGATATCAAGGAAAGGCAATTCTTGCATCAAAAGGAACTCTTCTTTTGAAGAAGAAATGGAAATGTTACCTTGTCAATTTCTGGCAATATTATTTCTCTTTTTGGACTCAACCGCGAAGGATCCATCTAAACCAATTAGCAAACTCTTGCTTCGATTTTCTGGGGTACCTTTCAAGTGTACCATTAAATCCTTTGTTAGTAAGGAATCAAATGCTAGAGAATTCATTTCTAATAGATACTCGAATGAAAAAATTTGATACCATAGTCCCCGCTACTCCCCTCATTCGATCCTTATCAAAAGCTCAATTTTGTACTGGATCGGGGCATCCTATTAGTAAACCAATTTGGACCGATTTATCAGATTGGGATATTCTTGATCGATTTGGTCGGATATGTAGAAATCTTTTTCATTATCATAGTGGATCTTCGAAAAAACGGACTTTGTATCGACTAAAGTATATACTTCGACTTTCTGTCTCAATTGGGTTATATGATGTTAGCTCTAGGTATAGGTTCTTATCAAGCTGCTTTATTCCATTTGATCACTCATGCTTATTCGAAAGCTTTATTGTTCTTGGGATCCGGATCCGTTATTCATTCAATGGAACCTCTTGTTGGATATTCACCAGATAAAAGTCAGAATATGGTTCTTATGGGTGGTTTAAGAAAATACGTTCCAATTACAAGAACTACTTTTTTATGGGGTACGCTTTCTCTTTGTGGTATTCCACCTCTTGCTTGCTTCTGGTCCAAAGATGAAATCCTTAGTAATAGTTGGTTGTATTCACCCTTTTTTGGAATAATAGCCTCTTTTACTGCAGGATTAACTGCGTTTTATATGTTTCGGATATATTTACTTACTTTTGATGGGTACCTGCGTGTTCATTTTCAAAATTACAGTAGCACTAAAGAGGGCTCGTTGTATTCAATATCCTTATGGGGAAAAAGGATACCCAAAGGAGTGAATAGAGATTTCATTTTATCAACAACGAAGAGTGGAGTTTCTTTTTTTTCACAAAATATATCCAAAATTCATGGTAATACAAGAAATAGGATAGGGTCCTTTAGTACTTCCTTTGGGGTTAAAAACCCTTTTGTCTATCCTCATGAAACGGGAAATACTATGCTATTCCCTCTTTTTATATTACTGCTTTTTACTTTGTTCATTGGATCCATAGGAATCCATTTTGATAATGGAGTAATGGATAATGGAATAGTGGATTTAACCATATTATCAAAGTGGTTAACTCCCTCAATAAGCTTTTTCCAGGAAAGTTCTAATTCTTACATAAATTCATATGAATTTATCACTAATGCAATTTCTTCTGTAAGTCTAGCTATGTTTGGTCTATTCATAGCATATATCTTCTATGGATCTGCTTATTCTTTTTTTCATAATTTATATTTTAAAAATTCCCTTGTAAAAGAGAGTCCGAAAAATTCTTTTTTGGATCAAGTAAAAAAAAAGATATACAGTTGGTCATATAATCGTGGTTATATAGATATTTTCTATACTAGGGTCTTTACCCTGGGTATAAGAGGATTAACCGAACTAACGCAGTTTTTCGATAAGGGTGTCATTGATGGAATTACCAATGGGGTAGGTCTTGCTGTTTTTTGTATAGGAGAAG------------------------------------------------------------------------------------------------------------------CGCGCATGGTGGATTCACAATCCACTGCCTTGATCCACTTGGCTACATCCGCCCCTTATCCAGCTAAAGGATTTTTCTCTTTGTTCCATTCATCATTATTCTATTTATTCTGACCTCCATACTTCGATCGAGATATTGGACATAGAATGCCACTCTTTAAAATGGAAAAAGGAGTAATCAGCTGTGACACGAAAAAAAACGAATCCTTTTGTAGCTCATCATTTATTGGCAAAAATCGAAAAGGTCAATATGAAGGAGGAGAAAGAAACAATAGTAACGTGGTCCCGGGCATCTAGCATTCTACCCGCAATGGTTGGCCATACAATCGCGATTCATAATGGAAAGGAATATATACCTATTTACATAACAAATCCTATGGTAGGTCGCAAATTGGGGGAATTCGTGCCTACTCGGCATTTCACGAGTTATGAAAGTGCAAGAAAAGATACTAAATCTCGTCGTTAACTGAATTCAGAATAGAAAGATTCAAAAT---AAAAAA-------ACAAACAAAGAAA-------TACGAAATACCCAATATCTTGTTCCAGCAAGATATTGGGTATTTCTGGCTTTCCTTCCTTCAAAAATTCCTATATGTTAGTAGAAAAGCCTTATCCATTAAGAGATGGAACTTCAAGAGCAGCTAGGTCTAGAGGGAAGTTGTGAGCATTACGTTCGTGCATTCCTTTTCCCGCTAGGATCGGAAATCTTAGATTTTTCATATCCATATACCATCGAACCCTTAGGGTTCCAGAATCCTCCTTTTTTCCTAGTCTTCGGAAACAGAAAACCCATAGCCAGGAGGAGTTAGGTATGTAGGGTATGGTTTATTATTTTTTGTTGGGCAGGCAGTAGAATAATTTTGATACTCTGCAATATAAATTCTACTGCCCACTTTTTACAAGCAAATTGTTGCTAAAACTCTAATATAGTTTG-------------------------TTCAAAATGCACCAACTAGAATCCTTGGAGAATATTCAAGTACCCCCTTTCCAAGGGGTACCTGTTAAAAATCGCTTCAACAAATCCGTCCAAAACTTTTTAAGAAAAATGGAAAAGTTTTGAACTCGAAGGTTTTTCCAAGAGATGCCTGTTAAAAATAGTTGCGTTAAAAATAGTTGCAATCTCTCACCAAAACAGATAAGAAGTATCTCACTGAAAATTACTACCCAGACACTTGGGTGTATTAAGAGCGCGAATTCCTTTATACCCCACCCAATTATAATTAGAGGAAAAAAAACATAAATGGAGAAAATTCTCATTATAAGATCTGCCAATAGAAGACAAAAGTCCCTAATTCTGCAGAACGTTCTGAGCACGTGAAAAGTAAATAGCCTAAAGAT-AAAAAA---------------------AAC-AAAGTCTACCA-TTTTTTTGACAGCAGCTCTTATTGCTGCTTT-------------GGTCTTTTTTTTTATTTG------------------ATTCCAAAATTGATTCATA---------------TTTGTTCTCCTACTCTAATTGAG-----------------------------------------------------------------------------------------------------------------------------------------------------------------------------------------TTATATTG-----GATACTAC-----TAATAATTTTAATA-ATTTTT-T----TTATATTGTCAACTCTCTCTTCACCTATTTTA-------------TTATACGTATTTTTTTATATAATATA--ATAAT-----------------AT-AAAAAAAACCTCTACTTTGTGCAAGTGATAAGAGAGAATATGAAAGATTTTCTTATTTTTCTTGATTTTCTCAAGATTTTGAACCTTGCCATGAATAAACTTCTAT------ATCTCGATATATACATATATAATCTCTACATATATCTCTATATGTACATATATTATGTACATTATGCAGTAGACCCATAATGGGAAATCAAAGTGGCTAATTTTGGAATTGAATAAAA-AACCTCTAGAAACATCTCAGATGCAAGTCCCCTTTCGATATATCTCTGTATACTATATACACGGATACAGGATCCGCTATATCCGCTTGTGAAATAAAGACTAAAGCCCCTCCCCTCAACCCCATATCCAAATAAAAAAGTGGTAAGTAATAAGTTTTAAAGAGAAGAATCAATGGATTCATGATTAAACCCCTCCTACTTCTTGTATTTTATTACAATTTTGGTTAAGTGAGGGATCAAATATGTAGTCAACTTTATTTGATGGTAGCTTGGAGGATTAGAAATATGACTATTGCTTTCCAATTAGCTGTTTTTGCATTAATTGCGACTTCCTCAGTGTTAGTAATTAGTGTACCCCTTGTATTTGCTTCTCCTGATGGTTGGTCAAATAATAAAAACGTTGTATTTTCCGGTACATCATTATGGATTGGACTAGTCTTTCTGGTAGCTATTCTGAATTCTCTCATTTCTTAAATTTGTTTAGTATTTAGTAGCCCGATACAAAAT---AAAAAAAAAGGCCATTTCTTCAAAAAATTCGAATTGTGAGACGCATTAAAATGCAATTTGCGTTCCGAA----TTGCTACCTCTTCTCTTTCATTATTATGAAATTCCATTGCCATTAGAATATTGATTGACAGACAATTAAAAAAAAGAAAACTCT------AATATAATAGAATAGAAAATGAAACGGTCGACCCAGACATAGACGGTCGACCCAGGCGGATATACCCT-----ATA----AAATATATCCCGTAGCGAGCGTAGTTCAATGGTAAAACATCTCCTTGCCAAGGAGAAGATACGGGTTCGATTCCCGCCGCTCGCCAGCTTAATTTAGTAAGGTACTATGATAAAAAATTTAGTCTAGTTGACTACTTAACTACTTATATTAAATTAAGTAGGTGTTAGTCTAATACCGTATCCCTTACTATCTTACCCTTCCTTTGCACCCCACTCAAAAAAAAAGGGGGCTCCGGCGGCGGGAATCGAACTCGCCAACAGGGCTCCCTAAATCAGGGATTCACCGAGACGAACAACTGGCAAACTGCTTTTAAAGGGAAGGGAGGTAGACTGTGCCTTTC-----TTTCATTTTTCTTTTCTGCAGGGTAGGAAGGAGCCTTGAGAGTTCTTCTTGTAG------GGGCAAGTGACTTTGTAAACTGCTCAATTTGGCCCTCTAGGGCCGGGAACTAATGAATAAAAAAGGAGTGTGCATTTTTCGTTGGGGATTCCCTGGAATAAAACGTCGCGTCTTCCTTCGATTCCTTATGCGGGATATCCAATCAATTAGAATTCAGGTTAAAGAGGGTCTTTATCCTCGTCGTATCCTTTATATGGAAATCCGGGGCCAGGGGGTCATTCCCTTGACTCGTACTGATGAGAAGTTTTTTACTCCACGAGAAATAGAACAAAAAGCTGCCGAATTGGCCTATTTCTTGCGTGTACCAATTGAAGTATTTTGAGTACCGATTGCA-TTTTTTTGAAATGAATTGAATGAGGACGAATTGGAAGAAGATTTTCTCAACACGGGGAGGAGGTCCCTTCGAAATTGGATTCGTTATTGTAAGGGGATTTTCGAGTATTTATCTAAAGGAAGGAACAAACGAGGATAAGAGAAAATTGCTTCTAATTTGTTTTGTCCAAGTG------ATGGCATAATATTCTTCCATTTTCATCCGAAAGCGC---TTTTTTTTTATTCTATTTCTCTATTCCACTCCATCTAGATCTAAGAAAGAACCCAATGCAATGAAATTCCACTAGTATACAAAAAAGAGAAATAGATACAAGGTCTCAAACCTTGTTATAGAATTTTTGCTTCAAAG-AAAAAGAAATATCATATAGAGTCAGCGAATGAAATAGAGTCAGCGAATGAAGCGGATTCATTAACAACTCAATTTACAGATCAAAAATGAAAAAAAAGAAAGCATTGCCTTCTTTCCTATATCTTGTATTTATCGTACTTTTGCCCTGGGGGGTCTCTTTCTCTTTTAACAAATGTCTGGAACTTTGGATTAAGAATTGGTGGAATACCAGGCAATCCGAAACTCTCTTAACTGATATTCAAGAGAAAAAGGTTCTAGAAAGATTCATAGAATTAGAAGAACTTTTTCTCTTGGACGAAATGATAAAAGAGAAACCGAAGACACATGTACAAAAACCTCCTATAGGAATACACAAGGAAATAATACAATTGGCCAAAATAGATAATGAGGATCATCTCC
>Bonia_saxatilis_var._solida
CGGGACGAGAAGTAGTAGGATTGGTTCTCATAATTATCACATAATTTTCAAAAAAAAAAGGAATTTGTCGAAATTTTTCTTTTTTTCTTGTTGAATAATGCCAAATCAAATCCAAAAAAAGAGCCAAAAATCCAAAAGTAAAAAGTAAATGAATTAGTTAATTCAATAAGAGAGAAAAGGGGACCAGGACTTGATTTCGTTGCCCAAGCGAATCCCATTCAATCATTTACTCATGGAATGAGTCCGTTGGAAAGTTTAATCAATCTTTTTTTCATATACATTTCGCCTTTTGTGGAGGATCTGTCCCTACTCTACTTTCCTATCTAGGACTTCGATATACAAAATATATACTACTGTGAAGCATAGATTGCTGTCAACAGAGAATTTTCTTAGTATTTAGGTATTTACATTCAAAATAAGAAAGGGGCCTATTAAGAACTTGTAAAATAAGGATTAGGGATTGATTTGGGTTGCGCTATATCTATCAAAGAGTATACAATAATGATGGATTTGGTGAATCAAATCCATGGTTTAATAACGAACCATGTTAACTTACCATAACAACAACTCAATTCCTATCGAATTCCTATAGTAGAATTCCTATAGGATAGAACATACACAGGGTGTACGCATTATATATGAATGAAACATATTCATTAACTTAAGCATGCCCTCCATTTTCTTTAATGAGTTGATATTAATTGAATATCCTTTTTGTTTTAAAAGATTTTTGCAAAGGTTTCATTTACGCCTAATCCATATCGAGTAGACCCTGTCGTTGTGAGAATTCTTAATTCATGAGTTGTAGGGAGGGACTTATGTCACCACAAACAGAAACTAAAGCAAGTGTTGGATTTAAAGCTGGTGTTAAGGATTATAAATTGACTTACTACACCCCCTCGCATTTATTGCTACTGCACTGTTCATTCTAGTTCCTACTGCCTTTTTACTTATTATTTATGTAAAAACAGTCAGCCAAAATGATTAATTGGAATTCCAATTAATCATTGAAGAAATGAAAAAGGGATTAAA-TAAAATAAAAATCCAAGTCTTAAATGAAAGGGTCTGGTTGGAATCATAAAGTGTGGTAGAAAGAACTACATATAGTTTTTTCTACCACACTTTAGAGTCTTTCTATTATATTATCT-TGAATCTACATAGAATAGATTAGTAGATTGAAATAGTAGTCTAATTCAATTTCTTTTTTCACTGCATCCACTTAATTTCAATCAAGTCAAAATAAAAAAATCGAAGACAATTCTTCACGAAAGAATCCATGGAGGGAGAGAAAAATAATATGAGAATAGACTAT----------------------------------------AGTAAAAGAAAAAAA-GTAAAAGTAAAAATCAGCGAATCTTTCATGCTTAAACATGCGGCGAGATGCTTCAAAAGAGCATAAAAATTTTTCTAAGAATAAGAAAAGAGTATAAAACAAATGGAAAGTGTGCGATATGTTGTGAATAGCTCCGTGGAAGAAAGTCTAATTTTCTTATGTATAGAACTTTTTTAACCATTCGTCACTTCTAATAGAAATTATGAATTGCTGTAATCGCTCTTTCTAT------------------------TTCTATAGAGTAGAATAGAACGACTCCTTCTTACAAGAGTTTCTTACAGGAGTGAAACAAAAC----TAAAGAAAGAATAAAGTTTGGCAAAATGATTAATGCAAAAGGATCAATTAAAGAAAAGAGTTGATACAACAATTCGACTACTCAATCAATTAGTAGTATCCCTAGAGTCCACTCCTCCCCCATACTACTAGTGAAAGAGAAAATGTAAAGACTACCATTAAAGTCCGAGCAGCTTGTAAATGGAGTCCTGAACTAGCCGCAGCTTGTGAAGTATGGAAGGCGATCAAATTCGAGTTCGAGCCGGTAGATAAACTAGATAAGTAGATAAAACTAGATATAAAGAA-GTCTAAATAAAAAAGAAGCGAAATAGAAAGAGAAAAAATCAGTTACAAAATGCAGTAATTCTTCTTTATTCTTCTAATTGATTGCAATTAAACTCGGCTCAATC--TT-AAAAAAAAAAGATTGAGCCGAATAAAAATAGATCTTGATACGATCATGAGACTTGACAAATAGAGATTCCTCTATTCTATATATTTAGAATATATAAAGG----------------------------------------------------------------------------------------------------------------------------------------------------------------------------------------------------TATAATCCATTCTTGCGTCTTGCGCGGGGTCTTACTAATAGGACTTCGCTGCACGGGACGGGTCTTCATC----GAAAAGCTAACTCCACCCGGCATTTTCATACCCTTTGGGTGGTATATCGCCTTAAAAAGTCTAAGGGGGTAGTATGAGATCTGTAGTAAGTAAGAGAATTTGCCCTTTTATTTTGATTGAGTATGCTATTTTTCCGCCTTTACCGCGC-------ATTATTGTATGAGCTTCTAGAGAATAGAGGACCGCGTATGCAGGAAGGAAATTACAGCTTAATAAAAAAGTCTAAAAAAGCTTCAACTTTATGGCACTATCAATCAACTAAAAAGCCCTATGTATGAATCCTTACAACCGGTGGGATAGGATAAGA------------GGTTCTTTCTTAGTTCCATCTCTACTGCAAAACTGGACATGAGAGTTTCTTCTCATCCAGCTCCTCGCGAATGAAATGAGAAAGCGTGCAAATTTCTCTAATTCC-----ATAATATTCCAAAATATTATGGATAGATGCACATTAATAGATAATAGAAAAAGTTAGGGTTTTTTTAATATTGAATATTGAATTTGTTAAAATAGATAAATATATAGTCAAGAAAGAAGATCTAGAATATATCTAGATGTGTGTGTCTATTTATCTATATTCTATATTTATAGATAATGTAATCTTTCTT--AACAAAAAATCTCCTTATTTTTACTCTTATTGAATCGCGGTAAAGTATTCTAATTCAATAAAGATTTCGCGGGCGAATATTTACTCTTTCCTGTCTTATTTGTTAATTTATATTATAACCTTACCAAATAAGGCAATTTTTTTGGTTTGTTCCGCCATCCCACCCAATGAAGTATTAGGATTCTTTTCAATAAAATCCTATGCAGTCATAGGTTCTGTCGTTCCCACTACTTCTCCTTTAATGGTTAGGTCTGAATCCCACAATGGAGCTTCCAAAAAATTTCTTTCCGAGTCAATTTTCTCAGTTTTATTAACCCGGGCCGCTCTTTATTATTGTTTTAAATTTGTATTTCTTGTTTCAAATTACGATTTCGAATTCTCTGTTATTTTTATTATATTGATGCTTTATCACATTGCCTTTTATGATGTAACTCATAGACCATACATATTGGAATCCTATATCTTTCTTATTCCTCTTCTTTCTTTCTATCATCCCTCCTTTTATCCACATCCCTTTAGTTTTGCTTCACAACCTAGAATCCATTTTCTTTTTTAGAGAAAAAATTGCAGTTGCTACAACTATATGATAGATCTACTCATTTATGATAGATGTA-----TCATATAGTGACTGTTTCTTAGTTAGGATCTCGACAATACGAAGCAATAGGTTGGTTATTAGTTAATTTTCTATAATTACTAAGTTTTTTTC--------TTTTTCTATTTATAGTAGGGTTCAGTCAA-TTTTTTGGAATCTCCATTTTCGACTCTAAAGAAAAAACCAACGAGTCACACACTAAGCATAGCA-----AAAATCTTTGGAAGAAAAAGACTTATTTTTCCATAGTACAATCTTATTCTTTAGCAAAATCAAGATCATTTTCCAGCGGCAGCGAGTATCCAAAACCAAAGGGTTTTTCTGGGC----AACAAACAAATAATCTGGTTTTGGAATAATTTGAATTGACCTATCCAAAAGAAATTCCAATTATTTAATATGAATAATTCGGATTAATTAATCAATGTACTTTTATGTGTCGAATTCCTCGGTACAATATTCTTAGAACTAACCCCTCTGATATATAGAACAAAAGTTTTTGCTATACTGTGTCCTAAGTATTCTTTTCCTATCAACGAACTTTTCATAATAGAA--------TCCTCATAATAAAATATGAGGATTCTATTATGAAAAGTAGAGTATTCTTGCAATAGGACTTACAACTTCTACCTATCTTATCCAAAATCCACAAATAAATTGGTTTAGGCTTGGTAAATCATATTAATAAGAGAATAAAGGCTTTCATTCTATAAATTTTGCTAAAATCCAAAATTCTTTGTATTTAATGATGAAATTCTAGAAATTCTAATGGATAGATAGAAAATGTTTTTTGGATTTTGTCCATTGCATTGAAAGATTTGCAAAAATTTCAATGAGAAACTAATTAG----AAAAAAATTAGTTCTATATTGCAACTGAG---AAAAAACAGTTCCAACTCTTTCAAGCTTTGTTTCTATTGAGCAAAGCAAGAGTTTTTTGTTAAAAAAATCCGCAACGATACTACCAAA------CGAAGTCTATTTTAATGAGGATTCTAAGGTTCCTAAATTCTATGGACTCTCCCAATCTCGACGATTTGCCAGAGAATAACTATTATTCTTTTAAGTTCCCTATTATTTCAAGTTAG---------------------------------------------------------------------------------------------------------------------------------------------------------------------------------------------------------------------------------------------------------------------------------------------------------------------------------------------------------------------------------------------------------------------------------------------------------------------------------------------------------------------------------------------------------------------------------------------------------------------------------------------------------------------------------------------------------------------------------------------------------------GTAGAAAGCAACGTGCGACTTGAAGGACATGATCGATTGTGGATTTTGCTATCCATCATTTTTCATAGTAATGAAAATGCTCTTGGCTCGACATAGTCTGTTCTATTCGTCCCGAACCAAATTTGCGCTGGGTTGTTTGTAAGTAAATAGTACACGATGGAGCTCGAGAGGACAGAATTGA--TTTTTTATCAAGGGAAAGAATCTAGGGTTAGTGAAAACTAATAAATTAGGCCAACTTTGTCAGTCTATCCTTAATATAGAAGTCGAAAGGTTAAAATAAGAAGAAAGTCCAATTTTGGAAGATTGGAAAAACTCTTTCAATTAAAAGTCTATCAAAATCAATCGCTCATATTCGATTTCTATAGAAGAGGGAAATGCTTTATCGAAGGAAATAAGAAAAAAAGGGTATGTTGCTACTCTTTTGAAAGAAAAAAGAATAGGAATTCCCGAAGTAATGTCTAAACCCAAGGATTTCACAAATCAAAGATAAAGAATTCCGGAACAAGTAAACGCGATTTTCAACTGTCTCAACAATAAAATTGTCTCAACAATTGAATTGGATCAGAATAAGGAATAAAAGTAAATTCGTTCGAGATGAGACAAAGAAAAGAGTTTAGAGACGACTCAAAAAATTTCGAAGGATTTTTCCTTTTAAGTCTGTCAGTCAAAATTAGCCAACTTGAGTCATGAGTATAAATGCAATTTGTTTTTTCTGTAAGGAAATTAATGCAAGTCATAGTCGAATTTCTATCTACTTGTATTATAGACAGAAATTCGAATCATTTTCTCGAGCCGTATGAGGAGAAAACCTCCTATACGTTTCTAGGGGGGGCATTGTTTAGCTACATCTATCCCAATAAGCTGTCTATCGAATCGTTGCAACGTTGCTTTCTACCACATCGTTTTAAACGAAGTTTCACCATAACAAACATTCCTCAAATTTCATTGCAAAGTGGTATAGGGAATTGATCCAATATGGATGGGATCATGAA-------TAGTCATTGGTTTAGTTTTGTTTAGTTTTTTGTATACTAATTCAAACTTGCTATCTATGGAAAAATATGGATAAAAGAAATAAGTATTTATCGGGGAAGACTCCGCAAAGATCCAATTTATTTAAACCCATATTCTATCATATGAAGGAAACATAGTTCGAAAAAGACGAATAAACAAGTTTGCTTAAGACTTATTTATTATTGAATTTCCATTCTCAACAGAGGACTCGAGATGCTCAATCCTGAAATGAGAAGAGAAGGATCGATTCTTCTCCAACAAATAAACTATCAACCTC-AAAAAAAAATTTAATTAATTTAAT-----------------------TACTATATTAGAATTAGATTAGCAATATATTTTTCCGTAACAAAAACAATTAACT----------------------ATTAACTAAATAAACTATTCCAATGAAAAGATTGAAAGTTTTTTGGTAGTTATAGAATTCTCGTACTTCTTCGACTCGAATACCAAAAGAAAGAAAAAAATGAAGT-AAAAAAA-----ACACATTTCGTGTAAAGTAAAATTAAGGTCTTTGCTTTTACTTATAGCATTCTTTCTTTTACCTAAAAGAAGCAACTCCAAATCAAAAATTAGGAGAAGTATGATTTTTGGAATCCATTCTATCCAACGAACAGTTCTTACCTTACCCTTACCAAAATGGATCATTCTGGATATTTAAAGAATCACAGATCGAGATCGTTTTCGCTTAACCAAAGAAGGACCCTTTTTGCTAATAATATAATACAACAAAAATCTATCTCTATCATAAAGGGATAGGTCTCATTTTTTATACAGTGTTTTACGTATAGACCAAATTTTTCATGAAAATAAAGATATTCAATTTGGCTGGACTTGACACTTGATTATGTTTTCTGAGAAAGAAAATGAATGCTTAGAAATGCATCTAATCTAAGAGTTCATAAGAGATAATTATTCTCT------TTAATAAACTTTCTTTTGTCTCGTGCGGGGTACAATACGATTTCATCTTTCGTTTCATCAGAAAAATCTGGGACGGAAGGTGGGGATAAAGGATTTGCAGTCCCCTGCCTTACCGCTTGGCCATGCCGCCAAAAAATCCGATCTAAAATCGAGAAAAGAGCAAGTATTCATCCACGTTTTCTTACTAAAACCCCCTTTCTTTTATCTTGAATCTAATTCTACTTACTTTTTTCCAATATTTTTCCAAAAATCTATTCCTGCTTTTTTTGGATCCAGTTTCGATTATTCTCCTCCATGGATTCTATCTTAAAACACACATTGCTAACACTAGAAAACTTCCCTTTTCTTTCTATTGAGATGAAAAAGGAGAAAAAGTGGATTTCCAGTCACAGGCTGCAAAATTCAGAACAAATTGGAACCATTAACTAGAATTCTC------TTTTTTTTTTGAATTGCAGTAGTGAACGACTCTTAAATCGGTATTCTCT-CCCCCCCTTCCTTTTAATGGCATAATAAAATAGAATGGGTTTATGCCTAATCCGTGTATAGGTAAACTCCAGGTCCGAACAGC--------------------ATTATTATCCATAACAGCATTATTATCCATGGATCCCCCTTATGTACATATCTCTATGGGGAATCGTGCTTTAATTTTTCATTGCATTAAATATCTTGAATAAAAAAAGGAAATTTGCTCTGATATAGAGTATGACCTGACCATCTTGGCCCACCCAAGTGAAATTACGATAAAAGCAGGGATATGTGGAGAGGTGGATAACTAGATTGGCATGTACTT-AAAAAAAGGACTTACTATATTTTAGGATTCTACAATGAAATCCTATATTTTCTAGCAATTCTACTACTACGAAACAAAAAAGAACCCTCAAATTCTTTTTTGAAATTAAACTAAGCGTGCTATTCTAAATCGAACTAAAGTCAAACTTTCTATTTCTAGTGCTTATAAATTATTATATTATATTATGGCTTTATCCCATTCATAGAAAGGAGATAAAATGAGAAATCTTTGCCATCCAATCTGATTAGAATATCATTAAGTGGCAGAATTTTTTTCTAGGAATGTTTTATCAATTCATTTTCATTCGATTTGTACCCCTGGCAAATTCGAACTTTCCTCGAAATTGTCTCTATTCATATGTATGAAATACATATATGAAATACGTATGTGGAGTTCCCTAGAATTTCATGTGATTCAGTAAACAGAATATAGATTCCATGAT-----TGCTAGATCGATCCATAGGGATTGATGAAGAGTGAGCTGATAATGGAATTTTTCTTCGATAAAAAGGAAACTTAAGATTAAGATGCTCCGGAATGGAAATGAGGGAATGTCCACAATCTTGACAGGGCGGTGCTCTGACCAATTGAACTACAATCCCCGCGGGGTGTATGGCATACCTATACCCATTTTTAAATAGAA--CCATAAGAAGATTCGATTCGTCTGTCGTACTCTAAGAAATAGACGAATCATATACTACATACCCATATATCGTATGTGGGTATAGTGAGAGTGACATAACTAGTATGTCGCGATTTTTTATCGCTTAAAATGGATGATAATCCACCTTTCAATAAGAAAAACTCTTTTGTTTGT------AAAAAAGGAATGAGAGAAATATGGATTAGAAAGAAATTTCCCCCTTTCTCTTTATCCTTTATTTCTATGGATCAGACATTTTTTTTTATGGAAG-AAAAAAAAAATGGATTTAGTTCATATTCACGAAGCCCTAGATTTTTGGGCCGAGCTGGATTTGAACCAGCGTAGACATATCGTCAACGAATTTACAGTCCGTCCCCATTAACCGCTCGGGCATCGACCCAGGAAGAATTTATTCTAGGGTTTTTGATAATCTATGATTAACCTCCTTTCATAATACTCCCTACCCCCAGGGGAAGTCGAATCCCCGCTGCCTCCTTGAAAGAGAGATGTCCTGAACCACTAGACGATAGGGGCATCACTAAACGATAGGGCCATATACAACCGCTCGTCATTATACTATAATGATAGTATGAGCAGTTTTTTAGAATTGTCAATATACTCGAAGAGTATAACTAGATCCAAAGCAAAGAGTCTTTCCTACTTTTCTGTTATGCTTTCTTAGGA-TTTTTTTTTAGTTGATGGTTAGGTTAATTCACGGATCATCTCCTACTTTTTAGGGAAATTCATTTAAAGGGTATAGAATAAGAATAGATTAATAAAAGGGATTCTAGATTAGTTCAGTACAGGTAGTGATTTGATTGATCTAACAGGAAAAAGAGTCCAATTTGATTTCTTTTTTGCAATTTATACTCCGTGCTTCA-------TTTAGTGTTCAGACCAAAAATGCATGCATCCCGCACTAAGTCATAAAATTCAAGAAAAAAATAGAGAAATTTTCAAAAACA---------------------AAGAAAAA--------------------AAGGTGAATAAATAATAAATTTAGTAGAAAAGTACTTTATCGGATTCGAACCGATGACTTACGTCTTACCATGGCATTACTCTACCAACAAATTAAAAAGCCCTTTATCGGATTTGAACCGATGACTTATGC--------------------------------------AACCTGCTAAGTGGTAACTTCCAAATTCAGAGAAACCCTGGAATTAAAAAAGGGCAATCCTGAGCCAAATCCGTGTTTTGAGAAAACAAGTGGTTCTCGAACTAGAATCCAAAGGAAAAGGATAGGTGCAGAGACTCAATGGAAGCTGTTCTAACGAATCGAGTTGATTACGTTGTGTTGGTAGTGGAACTCCCTCTAAATTAGAGAAAGTAAGGGGTTTATACATCTAATACACACATATGGATACTGACATAGCAAACGATTAATCACAGAACCCATATCATAATATAGGTTCTTTATTCTTTTTTAGAATGAAATTAGGAATGATTATGAAATAGAAAATTCTGAA--TTTTTTTAGAATTATTGTGAATCCATTCCAATCGAATATTGAGTAATCAAATCCTTCAATTCATAGTTTTCGAGATCTTTTAAAAAGTGGATTAATCGGACGAGGATAAAGAGAGAGTCCCATTCTACATGTCAATACTGACAACAATGAAATTTCTAGTAAAAGGAAAATCCGTCGACTTTATAAGTCGTGAGGGTTCAAGTCCCTCTATCCCCAAACCCTCTTTTATTCCCTAACTCTA-----ACTATAGTATTTATCCTCTTTTTTTCTTTTTATCAATCGGTTTAAGATTCATTAACTTTCTCATTCTACTCTTTCACAAAGGAGTGCGAAGAGAACTCAATGGATCTTATGCTATTCATTGAATAGATTTCTTTTTTAT----TATAGTATAGGCAAGGAACCTCGATTATTAACTCTATTTTTAAGTATTATTAAGTAAGCCATGCACAATGCATAGGACTA---CCCCCCCCATTTCCAAATTTGGAATTTGGAATACTTTATTGATTTTTTAGTCCCTTTAATTGACATAGATACAAATACTCTACTAGGATGATGCACAAGAAAAGGTCAGGATAGCT---------------AGTGTAACAAATAGAAATATGTATAGTATAGGAAATCTGTAAAATGTCAGATCTTAATTATTAATCTTAGCTATTAACTAGTTCGAAATTTGAAGTTCTACTTAGAAAAAAATACTAGAACTTCATAAAAATCAAGTTAGCTTGATATGCTTAACTAGAGGATATCCTTAAATAGGATTATAGAATTTATTGAACTTTCTTTTTATTTCTCTAATTCGCAAATTGATTTTTCTAATAGAATAAAATCTATTCCAATTTCTATATTGAATTTGATTTCAGATATTTTCAATTTGATATGGCTCGGACAAGTAATCTAATACATAGAAAAGAATAATATATATGAAAGATATAATAAAGAGAAAATGCGAATTTCTTGGCATTTTCATTCGATCATTATAGACATTTTTTGAGATATTTTG---TTTTTTTTTTGTTATTTCTTAATAATTTAATGATTAATATTTCACTAAGGAGAACATAGAATCATAGCAAATTAAATTGCTAATTCTGATTAG----AAAAAAAAATGAATATCAAGCGTTAGAGTATGATTTTGAATACTCTAAAAAAGAA----------GGGTGGGGGAGAGAAAAACTTTGGGATATATTGATTCGGATTGAATTGCAAATACATCAACGATAGAATCAATTCAATTCTGAATTGCAACAAGCAGGGTCTCTCAAATAGAGACGAACTGCTAGACTACGTCGAGTAATGAATTCAACGATTCC-AAAAAAAAAACTAAGAGATGGATGAAATTACACAAGGAATCTA-------------------------CGATCTATTCATTCAATATTTCCCTTTTTAGAAGACAAATTTTTGCATTTACATTATCTATCACATATAGAAATACCCTATCCTATCCATTTGGAAATTTTGGTTCAACTCCTTCAATACCGGATCCAAGATGTTCCATCTTTGCATTTATTGCGATTCTTTCTCAACTACTATTCGAATTGGAATAGTCTTATTACTTCAATGAAATCAATTTTTCTTTTGAAAAAAGAAAATAAAAGACTATTTCGATTCTTATATAACTCTTATGTATCAGAATATGAATTTTTCTTGTTGTTTCTTCGTAAACAATCTTCTTGCTTACCATTAACATCTTCTGGAACCTTTGTGGAACGAATCCACTTTTCTAGGAAGATGGAACATTTTGGGGTAATGTACCCAGGTTTTTTTCGGAAAACCGTATGGTTCTTTATGGATCCTCTTATGCATTATGTTCGATATCAAGGAAAGGCAATTCTTGCATCAAAAGGAACTCTTCTTTTGAAGAAGAAATGGAAATGTTACCTTGTCAATTTCTGGCAATATTATTTCTCTTTTTGGACTCAACCGCGAAGGATCCATCTAAACCAATTAGCAAACTCTTGCTTCGATTTTCTGGGGTACCTTTCAAGTGTACCATTAAATCCTTTGTTAGTAAGGAATCAAATGCTAGAGAATTCATTTCTAATAGATACTCGAATGAAAAAATTTGATACCATAGTCCCCGCTACTCCCCTCATTCGATCCTTATCAAAAGCTCAATTTTGTACTGGATCGGGGCATCCTATTAGTAAACCAATTTGGACCGATTTATCAGATTGGGATATTCTTGATCGATTTGGTCGGATATGTAGAAATCTTTTTCATTATCATAGTGGATCTTCGAAAAAACGGACTTTGTATCGACTAAAGTATATACTTCGACTTTCTGTCTCAATTGGGTTATATGATGTTAGCTCTAGGTATAGGTTCTTATCAAGCTGCTTTATTCCATTTGATCACTCATGCTTATTCGAAAGCTTTATTGTTCTTGGGATCCGGATCCGTTATTCATTCAATGGAACCTCTTGTTGGATATTCACCAGATAAAAGTCAGAATATGGTTCTTATGGGTGGTTTAAGAAAATACGTTCCAATTACAAGAACTACTTTTTTATGGGGTACGCTTTCTCTTTGTGGTATTCCACCTCTTGCTTGCTTCTGGTCCAAAGATGAAATCCTTAGTAATAGTTGGTTGTATTCACCCTTTTTTGGAATAATAGCCTCTTTTACTGCAGGATTAACTGCGTTTTATATGTTTCGGATATATTTACTTACTTTTGATGGGTACCTGCGTGTTCATTTTCAAAATTACAGTAGCACTAAAGAGGGCTCGTTGTATTCAATATCCTTATGGGGAAAAAGGATACCCAAAGGAGTGAATAGAGATTTCATTTTATCAACAACGAAGAGTGGAGTTTCTTTTTTTTCACAAAATATATCCAAAATTCATGGTAATACAAGAAATAGGATAGGGTCCTTTAGTACTTCCTTTGGGGTTAAAAACCCTTTTGTCTATCCTCATGAAACGGGAAATACTATGCTATTCCCTCTTTTTATATTACTGCTTTTTACTTTGTTCATTGGATCCATAGGAATCCATTTTGATAATGGAGTAATGGATAATGGAATAGTGGATTTAACCATATTATCAAAGTGGTTAACTCCCTCAATAAGCTTTTTCCAGGAAAGTTCTAATTCTTACATAAATTCATATGAATTTATCACTAATGCAATTTCTTCTGTAAGTCTAGCTATGTTTGGTCTATTCATAGCATATATCTTCTATGGATCTGCTTATTCTTTTTTTCATAATTTATATTTTAAAAATTCCCTTGTAAAAGAGAGTCCGAAAAATTCTTTTTTGGATCAAGTAAAAAAAAAGATATACAGTTGGTCATATAATCGTGGTTATATAGATATTTTCTATACTAGGGTCTTTACCCTGGGTATAAGAGGATTAACCGAACTAACGCAGTTTTTCGATAAGGGTGTCATTGATGGAATTACCAATGGGGTAGGTCTTGCTGTTTTTTGTATAGGAGAAG------------------------------------------------------------------------------------------------------------------CGCGCATGGTGGATTCACAATCCACTGCCTTGATCCACTTGGCTACATCCGCCCCTTATCCAGCTAAAGGATTTTTCTCTTTGTTCCATTCATCATTATTCTATTTATTCTGACCTCCATACTTCGATCGAGATATTGGACATAGAATGCCACTCTTTAAAATGGAAAAAGGAGTAATCAGCTGTGACACGAAAAAAAACGAATCCTTTTGTAGCTCATCATTTATTGGCAAAAATCGAAAAGGTCAATATGAAGGAGGAGAAAGAAACAATAGTAACGTGGTCCCGGGCATCTAGCATTCTACCCGCAATGGTTGGCCATACAATCGCGATTCATAATGGAAAGGAATATATACCTATTTACATAACAAATCCTATGGTAGGTCGCAAATTGGGGGAATTCGTGCCTACTCGGCATTTCACGAGTTATGAAAGTGCAAGAAAAGATACTAAATCTCGTCGTTAACTGAATTCAGAATAGAAAGATTCAAAAT---AAAAAA-------ACAAACAAAGAAA-------TACGAAATACCCAATATCTTGTTCCAGCAAGATATTGGGTATTTCTGGCTTTCCTTCCTTCAAAAATTCCTATATGTTAGTAGAAAAGCCTTATCCATTAAGAGATGGAACTTCAAGAGCAGCTAGGTCTAGAGGGAAGTTGTGAGCATTACGTTCATGCATTCCTTTTCCCGCTAGGATCGGAAATCTTAGATTTTTCATATCCATATACCATCGAACCCTTAGGGTTCCAGAATCCTCCTTTTTTCCTAGTCTTCGGAAACAGAAAACCCATAGCCAGGAGGAGTTAGGTATGTAGGGTATGGTTTATTATTTTTTGTTGGGCAGGCAGTAGAATAATTTTGATACTCTGCAATATAAATTCTACTGCCCACTTTTTACAAGCAAATTGTTGCTAAAACTCTAACATAGTTTG-------------------------TTCAAAATGCACCAACTAGAATCCTTGGAGAATATTCAAGTACCCCCTTTCCAAGGGGTACCTGTTAAAAATCGCTTCAACAAATCCGTCCAAAACTTTTTAAGAAAAATGGAAAAGTTTTGAACTCGAAGGTTTTTCCAAGAGATGCCTGTTAAAAATAGTTGCGTTAAAAATAGTTGCAATCTCTCACCAAAACAGATAAGAAGTATCTCACTGAAAGTTACTACCCAGACACATGGGTGTATTAAGAGCGCGAATTCCTTTATACCCCACCCAATTATAATTAGAGGAGAAAAAACATAAATGTAGAAAATTCTCATTATAAGATCTGCCAATAGAAGACAAAAGTCCCTAATTCTGCAGAACGTTCTGAGCACGTGAAAAGTAAATAGCCTAAAGAT-AAAAAA---------------------AAC-AAAGTCTACCA-TTTTTTTGACAGCAGCTCTTATTGCCCCTTT-------------GGTCTTTTGTTTTATTTG------------------ATTCCAAAATTTATTCATA---------------TTTGTTCTCCTACTCGAATTGAG-----------------------------------------------------------------------------------------------------------------------------------------------------------------------------------------TCATATTG-----GATACTAC-----TAATAATTTTAATA-ATTTTTTT----TTATATTGTCAACTCTCTCTTCACGTATTTTA-------------TTATATAAAGAAATACGTATAATA-----AAAT-----------------AT-ATAAAAAACCTCTACTTTGTGCAAGTGATAAGAGAGAATATGAAAGATTTTCTTATTTTTCTTGATTTTCTCAAGATTTTGAACCTTGCCATGAATAAACTTCTAT------ATCTCGATATATACATATATAATCTCTACATATATCTCTATATGTACATATATTATGTACATTATGCAGTAGACCCATAATGGGAAATCAAAGTGGCTAATTTTGGAATTGAATAAAA---------------------------GTCCCCTTTCGATATATCTCTGTATACTATATACACGGATACAGGATCCGCTATATCCGCTTGTGAAATAAAGACTAAAGCCCCTCCCCTCAACCCCATATCCAAATAAAAAAGTGGTAAGTAATAAGTTTTAAAGAGAAGAATCAATGGATTCATGATTAAACCCCTCCTACTTCTTGTATTTTATTACAATTTTGGTTAAGTGAGGGATCAAATATGTAGTCAACTTTATTTGATGGTAGCTTGGAGGATTAGAAATATGACTATTGCTTTCCAATTAGCTGTTTTTGCATTAATTGCGACTTCCTCAGTGTTAGTAATTAGTGTACCCCTTGTATTTGCTTCTCCTGATGGTTGGTCAAATAATAAAAACGTTGTATTTTCCGGTACATCATTATGGATTGGACTAGTCTTTCTGGTAGCTATTCTGAATTCTCTCATTTCTTAAATTTGTTTAGTATTTAGTAGCCCGATACAAAAT--AAAAAAAAAAGGCCATTTCTTCAAAAAATTCGAATTGTGAGACGCATTAAAATGCAATTTGCGTTCCGAA----TTGCTACCTCTTCTCTTTCATTATTATGAAATTCCATTGCCATTAGAATATTGATTGACAGACAATTAAAAAAAAGAAAACTCT------AATATAATAGAATAGAAAATGAAACGGTCGACCCAGACATAGACGGTCGACCCAGGCGGATATACCCT-----ATA----AAATATATCCCGTAGCGAGCGTAGTTCAATGGTAAAACATCTCCTTGCCAAGGAGAAGATACGGGTTCGATTCCCGCCGCTCGCCAGCTTAATTTAGTAAGGTACTATGATAAAAAATTTAGTCTAGTTGACTACTTAACTACTTATATTAAATTAAGTAGGTGTTAGTCTAATACCGTATCCCTTACTATCTTACCCTTCCTTTGCACCCCACTCAAAAAAAAAGGGGGCTCCGGCGGCGGGAATCGAACTCGCCAACAGGGCTCCCTAAATCAGGGATTCACCGAGACGAACAACTGGCAAACTGCTTTTAAAGGGAAGGGAGGTAGACTGTGCCTTTC-----TTTCATTTTTCTTTTCTGCAGGGTAGGAAGGAGCCTTGAGAGTTCTTCTTGTAG------GGGCAAGTGACTTTGTAAACTGCTCAATTTGGCCCTCTAGGGCCGGGAACTAATGAATAAAAAAGG---GTGCATTTTTCGTTGGGGATTCCCTGGAATAAAACGTCGCGTCTTCCTTCGATTCCTTATGCGGGATATCCAATCAATTAGAATTCAGGTTAAAGAGGGTCTTTATCCTCGTCGTATCCTTTATATGGAAATCCGGGGCCAGGGGGTCATTCCCTTGACTCGTACTGATGAGAAGTTTTTTACTCCACGAGAAATAGAACAAAAAGCTGCCGAATTGGCCTATTTCTTGCGTGTACCAATTGAAGTATTTTGAGTACCGATTGCA-TTTTTTTGAAATGAATTGAATGAGGACGAATTGGAAGAAGATTTTCTCAACACGGGGAGGAGGTCCCTTCGAAATTGGATTCGTTATTGTAAGGGGATTTTCGAGTATTTATCTAAAGGAAGGAACAAACGAGGATAAGAGAAAATTGCTTCTAATTTGTTTTGTCCAAGTG------ATGGCATAATATTCTTCCATTTTCATCCGAAAGCGC--TTTTTTTTTTATTCTATTTCTCTATTCCACTCCATCTAGATCTAAGAAAGAACCCAATGCAATGAAATTCCACTAGTATACAAAAAAGAGAAATAGATACAAGGTCTCAAACCTTGTTATAGAATTTTTGCTTCAAAG-AAAAAGAAATATCATATAGAGTCAGCGAATGAAATAGAGTCAGCGAATGAAGCGGATTCATTAACAACTCAATTTACAGATCAAAAATGAAAAAAAAGAAAGCATTGCCTTCTTTCCTATATCTTGTATTTATCGTACTTTTGCCCTGGGGGGTCTCTTTCTCTTTTAACAAATGTCTGGAACTTTGGATTAAGAATTGGTGGAATACCAGGCAATCCGAAACTCTCTTAACTGATATTCAAGAGAAAAAGGTTCTAGAAAGATTCATAGAATTAGAAGAACTTTTTCTCTTGGACGAAATGATAAAAGAGAAACCGAAGACACATGTACAAAAACCTCCTATAGGAATACACAAGGAAATAATACAATTGGCCAAAATAGATAATGAGGATCATC---
>Bonia_parvifloscula
CGGGACGAGAAGTAGTAGGATTGGTTCTCATAATTATCACATAATTTTCAAAAAAAAAAGGAATTTGTCGAAATTTTTCTTTTTTTCTTGTTGAATAATGCCAAATCAAATCCAAAAAAAGAGCCAAAAATCCAAAAGTCAAAAGTAAATGAATTAGTTAATTCAATAAGAGAGAAAAGGGGACCAGGACTTGATTTCGTTGCCCAAGCGAATCCCATTCAATCATTTACTCATGGAATGAGTCCGTTGGAAAGTTTAATCAATCTTTTTTTCATATACATTTCGCCTTTTGTGGAGGATCTGTCCCTACTCTACTTTCCTATCTAGGACTTCGATATACAAAATATATACTACTGTGAAGCATAGATTGCTGTCAACAGAGAATTTTCTTAGTATTTAGGTATTTACATTCAAAATAAGAAAGGGGCCTATTAAGAACTTGTAAAATAAGGATTAGGGATTGATTTGGGTTGCGCTATATCTATCAAAGAGTATACAATAATGATGGATTTGGTGAATCAAATCCATGGTTTAATAACGAACCATGTTAACTTACCATAACAACAACTCAATTCCTATTGAATTCCTATAGTAGAATTCCTATAGGATAGAACATACACAGGGTGTACGCATTATATATGAATGAAACATATTCATTAACTTAAGCATGCCCTCCATTTTCTTTAATGAGTTGATATTAATTGAATATCCTTTTTGTTTTAAAAGATTTTTGCAAAGGTTTCATTTACGCCTAATCCATATCGAGTAGACCCTGTCGTTGTGAGAATTCTTAATTCATGAGTTGTAGGGAGGGACTTATGTCACCACAAACAGAAACTAAAGCAAGTGTTGGATTTAAAGCTGGTGTTAAGGATTATAAATTGACTTACTACACCCCCTCGCATTTATTGCTACTGCACTGTTCATTCTAGTTCCTACTGCCTTTTTACTTATTATTTATGTAAAAACAGTCAGCCAAAATGATTAATTGGAATTCCAATTAATCATTGAAGAAATGAAAAAGGGATTAAA-TAAAATAAAAATCCAAGTCTTAAATGAAAGGGTCTGGTTGGAATCATAAAGTGTGGTAGAAAGAACTACATATAGTTTTTTCTACCACACTTTAGAGTCTTTCTATTATATTATCT-TGAATCTACATAGAATAGATTAGTAGATTGAAATAGTAGTCTAATTCAATTTCTTTTTTCACTGCATCCACTTAATTTCAATCAAGTCAAAATAAAAAAATCGAAGACAATTCTTCACGAAAGAATCCATGGAGGGAGAGAAAAATAATATGAGAATAGACTATAGTAAAAGAAAAAAAGTAAAAGTAAAAGAAAAAAAGTAAAAGTAAAAGAAAAAAA-GTAAAAGTAAAAATCAGCGAATCTTTCATGCTTAAACATGCGGCGAGATGCTTCAAAAGAGCATAAAAATTTTTCTAAGAATAAGAAAAGAGTATAAAACAAATGGAAAGTGTGCGATATGTTGTGAATAGCTCCGTGGAAGAAAGTCTAATTTTCTTATGTATAGAACTTTTTTAACCATTCGTCACTTCTAATAGAAATTATGAATTGCTGTAATCGCTCTTTCTAT------------------------TTCTATAGAGTAGAATAGAACGACTCCTTCTTACAAGAGTTTCTTACAGGAGTGAAACAAAAC----TAAAGAAAGAATAAAGTTTGGCAAAATGATTAATGCAAAAGGATCAATTAAAGAAAAGAGTTGATACAACAATTCGACTACTCAATCAATTAGTAGTATCCCTAGAGTCCACTCCTCCCCCATACTACTAGTGAAAGAGAAAATGTAAAGACTACCATTAAAGTCCGAGCAGCTTGTAAATGGAGTCCTGAACTAGCCGCAGCTTGTGAAGTATGGAAGGCGATCAAATTCGAGTTCGAGCCGGTAGATAAACTAGATAAGTAGATAAAACTAGATATAAAGAA-GTCTAAATAAAAAAGAAGCGAAATAGAAAGAGAAAAAATCAGTTACAAAATGCAGTAATTCTTCTTTATTCTTCTAATTGATTGCAATTAAACTCGGCTCAATC--TT-AAAAAAAAAAGATTGAGCCGAATAAAAATAGATCTTGATACGATCATGAGACTTGACAAATAGAGATTCCTCTATTCTATATATTTAGAATATATAAAGG----------------------------------------------------------------------------------------------------------------------------------------------------------------------------------------------------TATAATCCATTCTTGCGTCTTGCGCGGGGTCTTACTAATAGGACTTCGCTGCACGGGACGGGTCTTCATC----GAAAAGCTAACTCCACCCGGCATTTTCATACCCTTTGGGTGGTATATCGCCTTAAAAAGTCTAAGGGGGTAGTATGAGATCTGTAGTAAGTAAGAGAATTTGCCCTTTGATTTTGATTGAGTATGCTATTTTTCCGCCTTTACCGCGC-------ATTATTGTATGAGCTTCTAGAGAATAGAGGACCGCGTATGCAGGAAGGAAATTACAGCTTAATAAAAAAGTCTAAAAAAGCTTCAACTTTATGGCACTATCAATCAACTAAAAAGCCCTATGTATGAATCCTTACAACCGGTGGGATAGGATAAGA------------GGTTCTTTCTTAGTTCCATCTCTACTGCAAAACTGGACATGAGAGTTTCTTCTCATCCAGCTCCTCGCGAATGAAATGAGAAAGCGTGCAAATTTCTCTAATTCC-----ATAATATTTTGGAATATTATGGATAGATGCACATTAATAGATAATAGAAAAAGTTAGGGTTTTTTTAATATTGAATATTGAATTTGTTAAAATAGATAAATATATAGTCAAGAAAGAAGATCTAGAATATATCTAGATGTGTGTGTCTATTTATCTATATTCTATATTTATAGATAATGTAATCTTTCTT--AACAAAAAATCTCCTTATTTTTACTCTTATTGAATCGCGGTAAAGTATTCTAATTCAATAAAGATTTCGCGGGCGAATATTTACTCTTTCCTGTCTTATTTGTTAATTTATATTATAACCTTACCAAATAAGGCAATTTTTTTGGTTTGTTCCGCCATCCCACCCAATGAAGTATTAGGATTCTTTTCAATAAAATCCTATGCAGTCATAGGTTCTGTCGTTCCCACTACTTCTCCTTTAATGGTTAGGTCTGAATCCCACAATGGAGCTTCCAAAAAATTTCTTTCCAAGTCAATTTTCTCAGTTTTATTAACCCGGGCCGCTCTTTATTATTGTTTTAAATTTGTATTTCTTGTTTCAAGTTACGATTTCGAATTCTCTGTTATTTTTATTATATTGATGCTTTATCACATTGCCTTTTATGATGTAACTCATAGACCATACATATTGGAATCCTATATCTTTCTTATTCCTCTTCTTTCTTTCTATCATCCCTCCTTTTATCCACATCCCTTTAGTTTTGCTTCACAACCTAGAATCCATTTTCTTTTTTAGAGAAAAAATTGCAGTTGCTACAACTATATGATAGATCTACTCATTTATGATAGATGTA-----TCATATAGTGACTGTTTCTTAGTTAGGATCTCGACAATACGAAGCAATAGGTTGGTTATTAGTTAATTTTCTATAATTACTAAGTTTTTTTC--------TTTTTCTATTTATAGTAGGGTTCAGTCAA-TTTTTTGGAATCTCCATTTTCGACTCTAAAGAAAAAACCAACGAGTCACACACTAAGCATAGCATCGTAAAAATCTTTGGAAGAAAAAGACTTATTTTTCCATAGTACAATCTTATTCTTTAGCAAAATCAAGATCATTTTCCAGCGGCAGCGAGTATCCAAAACCAAAGGGTTTTTCTGGGC----AACAAACAAATAATCTGGTTTTGGAATAATTTGAATTGACCTATCCAAAAGAAATTCCAATTATTTAATATGAATAATTCGGATTAATTAATCAATGTACTTTTATGTGTCGAATTCCTCGGTACAATATTCTTAGAACTAACCCCTCTGATATATAGAACAAAAGTTTTTGCTATACTGTGTCCTAAGTATTCTTTTCCTATCAACGAACTTTTCATAATAGAA--------TCCTCATATTTTATTATGAGGATTCTATTATGAAAAGTAGAGTATTCTTGCAATAGGACTTACAACTTCTACCTATCTTATCCAAAATCCACAAATAAATTGGTTTAGGCTTGGTAAATCATATTAATAAGAGAATAAAGGCTTTCATTCTATAAATTTTGCTAAAATCCAAAATTCTTTGTATTTAATGAT---------GAAATTCTAATGGATAGATAGAAAAGGTTTTTTGGATTTTGTCCATTGCATTGAAAGATTTGCAAAAATTTCAATGAGAAACTAATTAG----AAAAAAATTAGTTCTATATTGCAACTGAG---AAAAAACAGTTCCAACTCTTTCAAGCTTTGTTTCTATTGAGCAAAGCAAGAGTTTTTTGTTAAAAAAATCCGCAACGATACTACCAAA------CGAAGTCTATTTTAATGAGGATTCTAAGGTTCCTAAATTCTATGGACTCTCCCAATCTCGACGATTTGCCAGAGAATAACTATTATTCTTTTAA-------------------------------------------------------------------------------------------------------------------------------------------------------------------------------------------------------------------------------------------------------------------------------------------------------------------------------------------------------------------------------------------------------------------------------------------------------------------------------------------------------------------------------------------------------------------------------------------------------------------------------------------------------------------------------------------------------------------------------------------------------------------------------------GTAGAAAGCAACGTGCGACTTGAAGGACATGATCGATTGTGGATTTTGCTATCCATCATTTTTCATAGTAATGAAAATGCTCTTGGCTCGACATAGTCTGTTCTATTCGTCCCGAACCAAATTTGCGCTGGGTTGTTTGTAAGTAAATAGTACACGATGGAGCTCGAGAGGACAGAATTGA--TTTTTTATCAAGGGAAAGAATCTAGGGTTAGTGAAAACTAATAAATTAGGCCAACTTTGTCAGTCTATCCTTAATATAGAAGTCGAAAGGTTAAAATAAGAAGAAAGTCCAATTTTGGAAGATTGGAAAAACTCTTTCAATTAAAAGTCTATCAAAATCAATCGCTCATATTCGATTTCTATAGAAGAGGGAAATGCTTTATCGAAGGAAATAAGAAAAAAAGGGTATGTTGCTACTCTTTTGAAAGAAAAAAGAATAGGAATTCCCGAAGTAATGTCTAAACCCAAGGATTTCACAAATCAAAGATAAAGAATTCCGGAACAAGTAAACGCGATTTTCAACTGTCTCAACAATAAAATTGTCTCAACAATTGAATTGGATCAGAATAAGGAATAAAAGTAAATTCGTTCGAGATGAGACAAAGAAAAGAGTTTAGAGACGACTCAAAAAATTTCGAAGGATTTTTCCTTTTAAGTCTGTCAGTCAAAATTAGCCAACTTGAGTCATGAGTATAAATGCAATTTGTTTTTTCTGTAAGGAAATTAATGCAAGTCATAGTCGAATTTCTATCTACTTGTATTATAGACAGAAATTCGAATCATTTTCTCGAGCCGTATGAGGAGAAAACCTCCTATACGTTTCTAGGGGGGGCATTGTTTAGCTACATCTATCCCAATAAGCTGTCTATCGAATCGTTGCAACGTTGCTTTCTACCACATCGTTTTAAACGAAGTTTCACCATAACAAACATTCCTCAAATTTCATTGCAAAGTGGTATAGGGAATTGATCCAATATGGATGGGATCATGAA-------TAGTCATTGGTTTAGTTTTGTTTAGTTTTTTGTATACTAATTCAAACTTGCTATCTATGGAAAAATATGGATAAAAGAAATAAGTATTTATCGGGGAAGACTCCGCAAAGATCCAATTTATTTAAACCCATATTCTATCATATGAAGGAAACATAGTTCGAAAAAGACGAATAAACAAGTTTGCTTAAGACTTATTTATTATTGAATTTCCATTCTCAACAGAGGACTCGAGATGCTCAATCCTGAAATGAGAAGAGAAGGATCGATTCTTCTCCAACAAATAAACTATCAACCTC-AAAAAAAAATTTAATTAATTTAAT-----------------------TACTATATTAGAATTAGATTAGCAATATATTTTTCCGTAACAAAAACAATTAACT----------------------ATTAACTAAATAAACTATTCCAATGAAAAGATTGAAAGTTTTTTGGTAGTTATAGAATTCTCGTACTTCTTCGACTCGAATACCAAAAGAAAGAAAAAAATGAAGT-AAAAAAA-----ACACATTTCGTGTAAAGTAAAATTAAGGTCTTTGCTTTTACTTATAGCATTCTTTCTTTTACCTAAAAGAAGCAACTCCAAATCAAAAATTAGGAGAAGTATGATTTTTGGAATCCATTCTATCCAACGAACAGTTCTTACCTTACCCTTACCAAAATGGATCATTCTGGATATTTAAAGAATCACAGATCGAGATCGTTTTCGCTTAACCAAAGAAGGACCCTTTTTGCTAATAATATAATACAACAAAAATCTATCTCTATCATAAAGGGATAGGTCTCATTTTTTATACAGTGTTTTACGTATAGACCAAATTTTTCATGAAAATAAAGATATTCAATTTGGCTGGACTTGACACTTGATTATGTTTTCTGAGAAAGAAAATGAATGCTTAGAAATGCATCTAATCTAAGAGTTCATAAGAGATAATTATTCTCT------TTAATAAACTTTCTTTTGTCTCGTGCGGGGTACAATACGATTTCATCTTTCGTTTCATCAGAAAAATCTGGGACGGAAGGTGGGGATAAAGGATTTGCAGTCCCCTGCCTTACCGCTTGGCCATGCCGCCAAAAAATCCGATCTAAAATCGAGAAAAGAGCAAGTATTCATCCACGTTTTCTTACTAAAACCCCCTTTCTTTTATCTTGAATCTAATTCTACTTACTTTTTTCCAATATTTTTCCAAAAATCTATTCCTGCTTTTTTTGGATCCAGTTTCGATTATTCTCCTCCATGGATTCTATCTTAAAACACACATTGCTAACACTAGAAAACTTCCCTTTTCTTTCTATTGAGATGAAAAAGGAGAAAAAGTGGATTTCCAGTCACAGGCTGCAAAATTCAGAACAAATTGGAACCATTAACTAGAATTCTC-------TTTTTTTTTGAATTGCAGTAGTGAACGACTCTTAAATCGGTATTCTCT-CCCCCCCTTCCTTTTAATGGCATAATAAAATAGAATGGGTTTATGCCTAATCCGTGTATAGGTAAACTCCAGGTCCGAACAGC--------------------ATTATTATCCATAACAGCATTATTATCCATGGATCCCCCTTATGTACATATCTCTATGGGGAATCGTGCTTTAATTTTTCATTGCATTAAATATCTTGAATAAAAAAAGGAAATTTGCTCTGATATAGAGTATGACCTGACCATCTTGGCCCACCCAAGTGAAATTACGATAAAAGCAGGGATATGTGGAGAGGTGGATAACTAGATTGGCATGTACTT-AAAAAAAGGACTTACTATATTTTAGGATTCTACAATGAAATCCTATATTTTCTAGCAATTCTACTACTACGAAACAAAAAAGAACCCTCAAATTCTTTTTTGAAATTAAACTAAGCGTGCTATTCTAAATCGAACTAAAGTCAAACTTTCTATTTCTAGTGCTTATAAAT-----TATTATATTATGGCTTTATCCCATTCATAGAAAGGAGATAAAATGAGAAATCTTTCCCATCCAATCTGATTAGAATATCATTAAGTGGCAGAATTTTTTTCTAGGAATGTTTTATCAATTCATTTTCATTCGATTTGTACCCCTGGCAAATTCGAACTTTCCTCGAAATTGTCTCTATTCATATGTATGAAATACATATATGAAATACGTATGTGGAGTTCCCTAGAATTTCATGTGATTCAGTAAACAGAATATAGATTCCATGAT-----TGCTAGATCGATCCATAGGGATTGATGAAGAGTGAGCTGATAATGGAATTTTTCTTCGATAAAAAGGAAACTTAAGATTAAGATGCTCCGGAATGGAAATGAGGGAATGTCCACAATCTTGACAGGGCGGTGCTCTGACCAATTGAACTACAATCCCCACGGGGTGTATGGCATACCTATACCCATTTTTAAATAGAA--CCATAAGAAGATTCGATTCGTCTGTCGTACTCTAAGAAATAGACGAATCATATACTACATACCCATATATCGTATGTGGGTATAGTGAGAGTGACATAACTAGTATGTCGCGATTTTTTATCGCTTAAAATGGATGATAATCCACCTTTCAATAAGAAAAACTCTTTTGTTTGT------AAAAAAGGAATGAGAGAAATATGGATTAGAAAGAAATTTCCCCCTTTCTCTTTATCCTTTATTTCTATGGATCAGACATTTTTTTTTATGGAAG-AAAAAAAAAATGGATTTAGTTCATATTCACGAAGCCCTAGATTTTTGGGCCGAGCTGGATTTGAACCAGCGTAGACATATCGTCAACGAATTTACAGTCCGTCCCCATTAACCGCTCGGGCATCGACCCAGGAAGAATTTATTCTAGGGTTTTTGATAATCTATGATTAACCTCCTTTCATAATACTCCCTACCCCCAGGGGAAGTCGAATCCCCGCTGCCTCCTTGAAAGAGAGATGTCCTGAACCACTAGACGATAGGGGCATCACTAAACGATAGGGCCATATACAACCGCTCGTCATTATACTATAATGATAGTATGAGCAGTTTTTTAGAATTGTCAATATACTCGAAGAGTATAACTAGATCCAAAGCAAAGAGTCTTTCCTACTTTTCTGTTATGCTTTCTTAGGA-TTTTTTTTTAGTTGATGGTTAGGTTAATTCACGGATCATCTCCTACTTTTTAGGGAAATTCATTTAAAGGGTATAGAATAAGAATAGATTAATAAAAGGGATTCTAGATTAGTTCAGTACAGGTAGTGATTTGATTGATCTAACAGGAAAAAGAGTCCAATTTGATTTCTTTTTTGCAATTTATACTCCGTGCTTCA-------TTTAGTGTTCAGACCAAAAATGCATGCATCCCGCACTAAGTCATAAAATTCAAGAAAAAAATAGAGAAATTTTCAAAAACA---------------------AAGAAAAA--------------------AAGGTGAATAAATAATAAATTTAGTAGAAAAGTACTTTATCGGATTCGAACCGATGACTTACGTCTTACCATGGCATTACTCTACCAACAAATTAAAAAGCCCTTTATCGGATTTGAACCGATGACTTATGC--------------------------------------AACCTGCTAAGTGGTAACTTCCAAATTCAGAGAAACCCTGGAATTAAAAAAGGGCAATCCTGAGCCAAATCCGTGTTTTGAGAAAACAAGTGGTTCTCGAACTAGAATCCAAAGGAAAAGGATAGGTGCAGAGACTCAATGGAAGCTGTTCTAACGAATCGAGTTGATTACGTTGTGTTGGTAGTGGAACTCCCTCTAAATTAGAGAAAGTAAGGGGTTTATACATCTAATACACACATATGGATACTGACATAGCAAACGATTAATCACAGAACCCATATCATAATATAGGTTCTTTATTCTTTTTTAGAATGAAATTAGGAATGATTATGAAATAGAAAATTCTGAA--TTTTTTTAGAATTATTGTGAATCCATTCCAATCGAATATTGAGTAATCAAATCCTTCAATTCATAGTTTTCGAGATCTTTTAAAAAGTGGATTAATCGGACGAGGATAAAGAGAGAGTCCCATTCTACATGTCAATACTGACAACAATGAAATTTCTAGTAAAAGGAAAATCCGTCGACTTTATAAGTCGTGAGGGTTCAAGTCCCTCTATCCCCAAACCCTCTTTTATTCCCTAACTCTA-----ACTATAGTATTTATCCTCTTTTTTTCTTTTTATCAATCGGTTTAAGATTCATTAACTTTCTCATTCTACTCTTTCACAAAGGAGTGCGAAGAGAACTCAATGGATCTTATGCTATTCATTGAATAGATTTCTTTTTTAT----TATAGTATAGGCAAGGAACCTCGATTATTAACTCTATTTTTAAGTATTATTAAGTAAGCCATGCACAATGCATAGGACTA---CCCCCCCCATTTCCAAATTTGGAATTTGGAATACTTTATTTATTTTTTAGTCCCTTTAATTGACATAGATACAAATACTCTACTAGGATGATGCACAAGAAAAGGTCAGGATAGCT---------------AGTGTAACAAATAGAAATATGTATAGTATAGGAAATCTGTAAAATGTCAGATCTTAATTATTAATCTTAGCTATTAACTAGTTCGAAATTTGAAGTTCTACTTAGAAAAAAATACTAGAACTTCATAAAAATCAAGTTAGCTTGATATGCTTAACTAGAGGATATCTTTAAATAGGATTATAGAATTTATTGAACTTTCTTTTTATTTCTCTAATTCGCAAATTGATTTTTCTAATAGAATAAAATCTATTCCAATTTCTATATTGAATTTGATTTCAGATATTTTCAATTTGATATGGCTCGGACAAGTAATCTAATACATAGAAAAGAATAATATATATGAAAGATATAATAAAGAGAAAATGCGAATTTCTTGGCATTTTCATTCGATCATTATAGACATTTTTTGAGATATTTTGTTTTTTTTTTTTTGTTATTTCTTAATAATTTAATGATTAATATTTCACTAAGGAGAACATAGAATCATAGCAAATTAAATTGCTAATTCTGATTAG----AAAAAAAAATGAATATCAAGCGTTAGAGTATGATTTTGAATACTCTAAAAAAGAA----------GGGTGGGGGAGAGAAAAACTTTGGGATATATTGATTCGGATTGAATTGCAAATACATCAACGATAGAATCAATTCAATTCTGAATTGCAACAAGCAGGGTCTCTCAAATAGAGACGAACTGCTAGACTACGTCGAGTAATGAATTCAACGATTCCAAAAAAAAAAACTAAGAGATGGATGAAATTACACAAGGAATCTAGGTCTCA------------------CGATCTATTCATTCAATATTTCCCTTTTTAGAAGACAAATTTTTGCATTTACATTATCTATCACATATAGAAATACCCTATCCTATCCATTTGGAAATTTTGGTTCAACTCCTTCAATACCGGATCCAAGATGTTCCATCTTTGCATTTATTGCGATTCTTTCTCAACTACTATTCGAATTGGAATAGTCTTATTACTTCAATGAAATCAATTTTTCTTTTGAAAAAAGAAAATAAAAGACTATTTCGATTCTTATATAACTCTTATGTATCAGAATATGAATTTTTCTTGTTGTTTCTTCGTAAACAATCTTCTTGCTTACCATTAACATCTTCTGGAACCTTTGTGGAACGAATCCACTTTTCTAGGAAGATGGAACATTTTGGGGTAATGTACCCAGGTTTTTTTCGGAAAACCGTATGGTTCTTTATGGATCCTCTTATGCATTATGTTCGATATCAAGGAAAGGCAATTCTTGCATCAAAAGGAACTCTTCTTTTGAAGAAGAAATGGAAATGTTACCTTGTCAATTTCTGGCAATATTATTTCTCTTTTTGGACTCAACCGCGAAGGATCCATCTAAACCAATTAGCAAACTCTTGCTTCGATTTTCTGGGGTACCTTTCAAGTGTACCATTAAATCCTTTGTTAGTAAGGAATCAAATGCTAGAGAATTCATTTCTAATAGATACTCGAATGAAAAAATTTGATACCATAGTCCCCGCTACTCCCCTCATTCGATCCTTATCAAAAGCTCAATTTTGTACTGGATCGGGGCATCCTATTAGTAAACCAATTTGGACCGATTTATCAGATTGGGATATTCTTGATCGATTTGGTCGGATATGTAGAAATCTTTTTCATTATCATAGTGGATCTTCGAAAAAACGGACTTTGTATCGACTAAAGTATATACTTCGACTTTCTGTCTCAATTGGGTTATATGATGTTAGCTCTAGGTATAGGTTCTTATCAAGCTGCTTTATTCCATTTGATCACTCATGCTTATTCGAAAGCTTTATTGTTCTTGGGATCCGGATCCGTTATTCATTCAATGGAACCTCTTGTTGGATATTCACCAGATAAAAGTCAGAATATGGTTCTTATGGGTGGTTTAAGAAAATACGTTCCAATTACAAGAACTACTTTTTTATGGGGTACGCTTTCTCTTTGTGGTATTCCACCTCTTGCTTGCTTCTGGTCCAAAGATGAAATCCTTAGTAATAGTTGGTTGTATTCACCCTTTTTTGGAATAATAGCCTCTTTTACTGCAGGATTAACTGCGTTTTATATGTTTCGGATATATTTACTTACTTTTGATGGGTACCTGCGTGTTCATTTTCAAAATTACAGTAGCACTAAAGAGGGCTCGTTGTATTCAATATCCTTATGGGGAAAAAGGATACCCAAAGGAGTGAATAGAGATTTCATTTTATCAACAACGAAGAGTGGAGTTTCTTTTTTTTCACAAAATATATCCAAAATTCATGGTAATACAAGAAATAGGATAGGGTCCTTTAGTACTTCCTTTGGGGTTAAAAACCCTTTTGTCTATCCTCATGAAACGGGAAATACTATGCTATTCCCTCTTTTTATATTACTGCTTTTTACTTTGTTCATTGGATCCATAGGAATCCATTTTGATAATGGAGTAATGGATAATGGAATAGYGGATTTAACCATATTATCAAAGTGGTTAACTCCCTCAATAAGCTTTTTCCAGGAAAGTTCTAATTCTTACATAAATTCATATGAATTTACCACTAATGCAATTTCTTCTGTAAGTCTAGCTATGTTTGGTCTATTCATAGCATATATCTTCTATGGATCTGCTTATTCTTTTTTTCAGAATTTATATTTTACAAATTCCCTTGTAAAAGAGAGTCCGAAAAAGTCTTTTTTGGATCAAGTAAAAAAAAAGATATACAGTTGGTCATATAATCGTGGTTATATAGATATTTTCTATACTAGGGTCTTTACCCTGGGTATAAGAGGATTAACCGAACTAACGCAGTTTTTCGATAAGGGTGTCATTGATGGAATTACCAATGGGGTAGGTCTTGCTGGTTTTTGTATAGGA----------------------------------------------------------------------------------------------------------------------CGCGCATGGTGGATTCACAATCCACTGCCTTGATCCACTTGGCTACATCCGCCCCTTATCCAGCTAAAGGATTTTTCTCTTTGTTCCATTCATCATTATTCTATTTATTCTGACCTCCATACTTCGATCGAGATATTGGACATAGAATGCCACTCTTTAAAATGGAAAAAGGAGTAATCAGCTGTGACACGAAAAAAAACGAATCCTTTTGTAGCTCATCATTTATTGGCAAAAATCGAAAAGGTCAATATGAAGGAGGAGAAAGAAACAATAGTAACGTGGTCCCGGGCATCTAGCATTCTACCCGCAATGGTTGGCCATACAATCGCGATTCATAATGGAAAGGAATATATACCTATTTACATAACAAATCCTATGGTAGGTCGCAAATTGGGGGAATTCGTGCCTACTCGGCATTTCACGAGTTATGAAAGTGCAAGAAAAGATACTAAATCTCGTCGTTAACTGAATTCAGAATAGAAAGATTCAAAATAA-AAAAAAAAAAAACACAAACAAAGAAA-------TACGAAATACCCAATATCTTGTTCCAGCAAGATATTGGGTATTTCTGGCTTTCCTTCCTTCAAAAATTCCTATATGTTAGTAGAAAAGCCTTATCCATTAAGAGATGGAACTTCAAGAGCAGCTAGGTCTAGAGGGAAGTTGTGAGCATTACGTTCATGCATTCCTTTTCCCGCTAGGATCGGAAATCTTAGATTTTTCATATCCATATACCATCGAACCCTTAGGGTTCCAGAATCCTCCTTTTTTCCTAGTCTTCGGAAACAGAAAACCCATAGCCAGGAGGAGTTAGGTATGTAGGGTATGGTTTATTATTTTTTGTTGGGCAGGCAGTAGAATAATTTTGATACTCTGCAATATAAATTCTACTGCCCACTTTTTACAAGCAAATTGTTGCTAAAACTCTAACATAGTTTG-------------------------TTCAAAATGCACCAACTAGAATCCTTGGAGAATATTCAAGTACCCCCTTTCCAAGGGGTACCTGTTAAAAATCGCTTCAACAAATCCGTCCAAAACTTTTTAAGAAAAATGGAAAAGTTTTGAACTCGAAGGTTTTTCCAAGAGATGCCTGTTAAAAATAGTTGCGTTAAAAATAGTTGCAATCTCTCACCAAAACAGATAAGAAGTATCTCACTGAAAGTTACTACCCAGACACATGGGTGTATTAAGAGCGCGAATTCCTTTATACCCCACCCAATTATAATTAGAGGAGAAAAAACATAAATGTAGAAAATTCTCATTATAAGATCTGCCAATAGAAGACAAAAGTCCCTAATTCTGCAGAACGTTCTGAGCACGTGAAAAGTAAATAGCCTAAAGAT-AAAAAA---------------------AAC-AAAGTCTACCA-TTTTTTTGACAGCAGCTCTTATTGCCCCTTT-------------GGTCTTTTGTTTTATTTG------------------ATTCCAAAATTTATTCATA---------------TTTGTTCTCCTACTCGAATTGAG-----------------------------------------------------------------------------------------------------------------------------------------------------------------------------------------TCATATTG-----GATACTAC-----TAATAATTTTAATA-ATTTTTAT----TTATATTGTCAACTCTCTCTTCACGTATTTTA-------------TTATACGTATTTCTTTATATAATA-----AAAT-----------------AT-ATAAAAAACCTCTACTTTGTGCAAGTGATAAGAGAGAATATGAAAGATTTTCTTATTTTTCTTGATTTTCTCAAGATTTTGAACCTTGCCATGAATAAACTTCTAT------ATCTCGATATATACATATATAATCTCTACATATATCTCTATATGTACATATATTATGTACATTATGCAGTAGACCCATAATGGGAAATCAAAGTGGCTAATTTTGGAATTGAATAAAA-AACCTCTAGAAACATCTCAGATGCAAGTCCCCTTTCGATATATCTCTGTATACTATATACACGGATACAGGATCCGCTATATCCGCTTGTGAAATAAAGACTAAAGCCCCTCCCCTCAACCCCATATCCAAATAAAAAAGTGGTAAGTAATAAGTTTTAAAGAGAAGAATCAATGGATTCATGATTAAACCCCTCCTACTTCTTGTATTTTATTACAATTTTGGTTAAGTGAGGGATCAAATATGTAGTCAACTTTATTTGATGGTAGCTTGGAGGATTAGAAATATGACTATTGCTTTCCAATTAGCTGTTTTTGCATTAATTGCGACTTCCTCAGTGTTAGTAATTAGTGTACCCCTTGTATTTGCTTCTCCTGATGGTTGGTCAAATAATAAAAACGTTGTATTTTCCGGTACATCATTATGGATTGGACTAGTCTTTCTGGTAGCTATTCTGAATTCTCTCATTTCTTAAATTTGTTTAGTATTTAGTAGCCCGATACAAAAT--AAAAAAAAAAGGCCATTTCTTCAAAAAATTCGAATTGTGAGACGCATTAAAATGCAATTTGCGTTCCGAA----TTGCTACCTCTTCTCTTTCATTATTATGAAATTCCATTGCCATTAGAATATTGATTGACAGACAATTAAAAAAAAGAAAACTCT------AATATAATAGAATAGAAAATGAAACGGTCGACCCAGACATAGACGGTCGACCCAGGCGGATATACCCT-----ATA----AAATATATCCCGTAGCGAGCGTAGTTCAATGGTAAAACATCTCCTTGCCAAGGAGAAGATACGGGTTCGATTCCCGCCGCTCGCCAGCTTAATTTAGTAAGGTACTATGATAAAAAATTTAGTCTAGTTAACTACTTAACTACTTATATTAAATTAAGTAGGTGTTAGTCTAATACCGTATCCCTTACTATCTTACCCTTCCTTTGCACCCCACTCAAAAAAAAAGGGGGCTCCGGCGGCGGGAATCGAACTCGCCAACAGGGCTCCCTAAATCAGGGATTCACCGAGACGAACAACTGGCAAACTGCTTTTAAAGGGAAGGGAGGTAGACTGTGCCTTTC-----TTTCATTTTTCTTTTCTGCAGGGTAGGAAGGAGCCTTGAGAGTTCTTCTTGTAG------GGGCAAGTGACTTTGTAAACTGCTCAATTTGGCCCTCTAGGGCCGGGAACTAATGAATAAAAAAGGAGTGTGCATTTTTCGTTGGGGATTCCCTGGAATAAAACGTCGCGTCTTCCTTCGATTCCTTATGCGGGATATCCAATCAATTAGAATTCAGGTTAAAGAGGGTCTTTATCCTCGTCGTATCCTTTATATGGAAATCCGGGGCCAGGGGGTCATTCCCTTGACTCGTACTGATGAGAAGTTTTTTACTCCACGAGAAATAGAACAAAAAGCTGCCGAATTGGCCTATTTCTTGCGTGTACCAATTGAAGTATTTTGAGTACCGATTGCA-TTTTTTTGAAATGAATTGAATGAGGACGAATTGGAAGAAGATTTTCTCAACACGGGGAGGAGGTCCCTTCGAAATTGGATTCGTTATTGTAAGGGGATTTTCGAGTATTTATCTAAAGGAAGGAACAAACGAGGATAAGAGAAAATTGCTTCTAATTTGTTTTGTCCAAGTG------ATGGCATAATATTCTTCCATTTTCATCCGAAAGCAC-TTTTTTTTTTTATTCTATTTCTCTATTCCACTCCATCTAGATCTAAGAAAGAACCCAATGCAATGAAATTCCACTAGTATACAAAAAAGAGAAGTAGATACAAGGTCTCAAACCTTGTTATAGAATTTTTGCTTCAAAG-AAAAAGAAATATCATATAGAGTCAGCGAATGAAATAGAGTCAGCGAATGAAGCGGATTCATTAACAACTCAATTTACAGATCAAAAATGAAAAAAAAGAAAGCATTGCCTTCTTTCCTATATCTTGTATTTATCGTACTTTTGCCCTGGGGGGTCTCTTTCTCTTTTAACAAATGTCTGGAACTTTGGATTAAGAATTGGTGGAATACCAGGCAATCCGAAACTCTCTTAACTGATATTCAAGAGAAAAAGGTTCTAGAAAGATTCATAGAATTAGAAGAACTTTTTCTCTTGGACGAAATGATAAAAGAGAAACCGAAGACACATGTACAAAAACCTCCTATAGGAATACACAAGGAAATAATACAATTGGCCAAAATAGATAATGAGGATCATCTCC
>Bonia_saxatilis
CGGGACGAGAAGTAGTAGGATTGGTTCTCATAATTATCACATAATTTTCAAAAAAAAAAGGAATTTGTCGAAATTTTTCTTTTTTTCTTGTTGAATAATGCCAAATCAAATCCAAAAAAAGAGCCAAAAATCCAAAAGTCAAAAGTAAATGAATTAGTTAATTCAATAAGAGAGAAAAGGGGACCAGGACTTGATTTCGTTGCCCAAGCGAATCCCATTCAATCATTTACTCATGGAATGAGTCCGTTGGAAAGTTTAATCAATCTTTTTTTCATATACATTTCGCCTTTTGTGGAGGATCTGTCCCTACTCTACTTTCCTATCTAGGACTTCGATATACAAAATATATACTACTGTGAAGCATAGATTGCTGTCAACAGAGAATTTTCTTAGTATTTAGGTATTTACATTCAAAATAAGAAAGGGGCCTATTAAGAACTTGTAAAATAAGGATTAGGGATTGATTTGGGTTGCGCTATATCTATCAAAGAGTATACAATAATGATGGATTTGGTGAATCAAATCCATGGTTTAATAACGAACCATGTTAACTTACCATAACAACAACTCAATTCCTATCGAATTCCTATAGTAGAATTCCTATAGGATAGAACATACACAGGGTGTACGCATTATATATGAATGAAACATATTCATTAACTTAAGCATGCCCTCCATTTTCTTTAATGAGTTGATATTAATTGAATATCCTTTTTGTTTTAAAAGATTTTTGCAAAGGTTTCATTTACGCCTAATCCATATCGAGTAGACCCTGTCGTTGTGAGAATTCTTAATTCATGAGTTGTAGGGAGGGACTTATGTCACCACAAACAGAAACTAAAGCAAGTGTTGGATTTAAAGCTGGTGTTAAGGATTATAAATTGACTTACTACACCCC----------------------------------TTCCTACTGCCTTTTTACTTATTATTTATGTAAAAACAGTCAGCCAAAATGATTAATTGGAATTCCAATTAATCATTGAAGAAATGAAAAAGGGATTAAA-TAAAATAAAAATCCAAGTCTTAAATGAAAGGGTCTGGTTGGAATCATAAAGTGTGGTAGAAAGAACTACATATAGTTTTTTCTACCACACTTTAGAGTCTTTCTATTATATTATCT-TGAATCTACATAGAATAGATTAGTAGATTGAAATAGTAGTCTAATTCAATTTCTTTTTTCACTGCATCCACTTAATTTCAATCAAGTCAAAATAAAAAAATCGAAGACAATTCTTCACGAAAGAATCCATGGAGGGAGAGAAAAATAATATGAGAATAGACTAT----------------------------------------AGTAAAAGAAAAAAA-GTAAAAGTAAAAATCAGCGAATCTTTCATGCTTAAACATGCGGCGAGATGCTTCAAAAGAGCATAAAAATTTTTCTAAGAATAAGAAAAGAGTATAAAACAAATGGAAAGTGTGCGATATGTTGTGAATAGCTCCGTGGAAGAAAGTCTAATTTTCTTATGTATAGAACTTTTTTAACCATTCGTCACTTCTAATAGAAATTATGAATTGCTGTAATCGCTCTTTCTAT------------------------TTCTATAGAGTAGAATAGAACGACTCCTTCTTACAAGAGTTTCTTACAGGAGTGAAACAAAAC----TAAAGAAAGAATAAAGTTTGGCAAAATGATTAATGCAAAAGGATCAATTAAAGAAAAGAGTTGATACAACAATTCGACTACTCAATCAATTAGTAGTATCCCTAGAGTCCACTCCTCCCCCATACTACTAGTGAAAGAGAAAATGTAAAGACTACCATTAAAGTCCGAGCAGCTTGTAAATGGAGTCCTGAACTAGCCGCAGCTTGTGAAGTATGGAAGGCGATCAAATTCGAGTTCGAGCCGGTAGATAAACTAGATAAGTAGATAAAACTAGATATAAAGAA-GTCTAAATAAAAAAGAAGCGAAATAGAAAGAGAAAAAATCAGTTACAAAATGCAGTAATTCTTCTTTATTCTTCTAATTGATTGCAATTAAACTCGGCTCAATC--TTAAAAAAAAAAAGATTGAGCCGAATAAAAATAGATCTTGATACGATCATGAGACTTGACAAATAGAGATTCCTCTATTCTATATATTTAGAATATATAAAGG----------------------------------------------------------------------------------------------------------------------------------------------------------------------------------------------------TATAATCCATTCTTGCGTCTTGCGCGGGGTCTTACTAATAGGACTTCGCTGCACGGGACGGGTCTTCATC----GAAAAGCTAACTCCACCCGGCATTTTCATACCCTTTGGGTGGTATATCGCCTTAAAAAGTCTAAGGGGGTAGTATGAGATCTGTAGTAAGTAAGAGAATTTGCCCTTTGATTTTGATTGAGTATGCTATTTTTCCGCCTTTACCGCGC-------ATTATTGTATGAGCTTCTAGAGAATAGAGGACCGCGTATGCAGGAAGGAAATTACAGCTTAATAAAAAAGTCTAAAAAAGCTTCAACTTTATGGCACTATCAATCAACTAAAAAGCCCTATGTATGAATCCTTACAACCGGTGGGATAGGATAAGA------------GGTTCTTTCTTAGTTCCATCTCTACTGCAAAACTGGACATGAGAGTTTCTTCTCATCCAGCTCCTCGCGAATGAAATGAGAAAGCGTGCAAATTTCTCTAATTCC-----ATAATATTTTGGAATATTATGGATAGATGCACATTAATAGATAATAGAAAAAGTTAGGGTTTTTTTAATATTGAATATTGAATTTGTTAAAATAGATAAATATATAGTCAAGAAAGAAGATCTAGAATATATCTAGATGTGTGTGTCTATTTATCTATATTCTATATTTATAGATAATGTAATCTTTCTT--AACAAAAAATCTCCTTATTTTTACTCTTATTGAATCGCGGTAAAGTATTCTAATTCAATAAAGATTTCGCGGGCGAATATTTACTCTTTCCTGTCTTATTTGTTAATTTATATTATAACCTTACCAAATAAGGCAATTTTTTTGGTTTGTTCCGCCATCCCACCCAATGAAGTATTAGGATTCTTTTCAATAAAATCCTATGCAGTCATAGGTTCTGTCGTTCCCACTACTTCTCCTTTAATGGTTAGGTCTGAATCCCACAATGGAGCTTCCAAAAAATTTCTTTCCGAGTCAATTTTCTCAGTTTTATTAACCCGGGCCGCTCTTTATTATTGTTTTAAATTTGTATTTCTTGTTTCAAGTTACGATTTCGAATTCTCTGTTATTTTTATTATATTGATGCTTTATCACATTGCCTTTTATGATGTAACTCATAGACCATACATATTGGAATCCTATATCTTTCTTATTCCTCTTCTTTCTTTCTATCATCCCTCCTTTTATCCACATCCCTTTAGTTTTGCTTCACAACCTAGAATCCATTTTCTTTTTTAGAGAAAAAATTGCAGTTGCTACAACTATATGATAGATCTACTCATTTATGATAGATGTA-----TCATATAGTGACTGTTTCTTAGTTAGGATCTCGACAATACGAAGCAATAGGTTGGTTATTAGTTAATTTTCTATAATTACTAAGTTTTTTTC--------TTTTTCTATTTATAGTAGGGTTCAGTCAA-TTTTTTGGAATCTCCATTTTCGACTCTAAAGAAAAAACCAACGAGTCACACACTAAGCATAGCA--GTAAAAATCTTTGGAAGAAAAAGACTTATTTTTCCATAGTACAATCTTATTCTTTAGCAAAATCAAGATCATTTTCCAGCGGCAGCGAGTATCCAAAACCAAAGGGTTTTTCTGGGC----AACAAACAAATAATCTGGTTTTGGAATAATTTGAATTGACCTATCCAAAAGAAATTCCAATTATTTAATATGAATAATTCGGATTAATTAATCAATGTACTTTTATGTGTCGAATTCCTCGGTACAAAATTCTTAGAACTAACCCCTCTGATATATAGAACAAAAGTTTTTGCTATACTGTGTTCTAAGTATTCTTTTCCTATCAACGAACTTTTCATAATAGAATACTCTACTTTTCATAATAAAATATGAGGATTCTATTATGAAAAGTAGAGTATTCTTGCAATAGGACTTACAACTTCTACCTATCTTATCCAAAATCCACAAATAAATTGGTTTAGGCTTGGTAAATCATATTAATAAGAGAATAAAGGCTTTCATTCTATAAATTTTGCTAAAATCCAAAATTCTTTGTATTTAATGATGAAATTCTAGAAATTCTAATGGATAGATAGAAAAGGTTTTTTGGATTTTGTCCATTGCATTGAAAGATTTGCAAAAATTTCAATGAGAAACTAATTAG----AAAAAAATTAGTTCTATATTGCAACTGAG---AAAAAACAGTTCCAACTCTTTCAAGCTTTGTTTCTATTGAGCAAAGCAAGAGTTTTTTGTTAAAAAAATCCGCAACGATACTACCAAACGAAGTCGAAGTCTATTTTAATGAGGATTCTAAGGTTCCTAAATTCTATGGACTCTCCCAATCTCGACGATTTGCCAGAGAATAACTATTATTCTTTTAAGTTCCCTATTATTTCAAGTTAG---------------------------------------------------------------------------------------------------------------------------------------------------------------------------------------------------------------------------------------------------------------------------------------------------------------------------------------------------------------------------------------------------------------------------------------------------------------------------------------------------------------------------------------------------------------------------------------------------------------------------------------------------------------------------------------------------------------------------------------------------------------GTAGAAAGCAACGTGCGACTTGAAGGACATGATCGATTGTGGATTTTGCTATCCATCATTTTTCATAGTAATGAAAATGCTCTTGGCTCGACATAGTCTGTTCTATTCGTCCCGAACCAAATTTGCGCTGGGTTGTTTGTAAGTAAATAGTACACGATGGAGCTCGAGAGGACAGAATTGA--TTTTTTATCAAGGGAAAGAATCTAGGGTTAGTGAAAACTAATAAATTAGGCCAACTTTGTCAGTCTATCCTTAATATAGAAGTCGAAAGGTTAAAATAAGAAGAAAGTCCAATTTTGGAAGATTGGAAAAACTCTTTCAATTAAAAGTCTATCAAAATCAATCGCTCATATTCGATTTCTATAGAAGAGGGAAATGCTTTATCGAAGGAAATAAGAAAAAAAGGGTATGTTGCTACTCTTTTGAAAGAAAAAAGAATAGGAATTCCCGAAGTAATGTCTAAACCCAAGGATTTCACAAATCAAAGATAAAGAATTCCGGAACAAGTAAACGCGATTTTCAACTGTCTCAACAATAAAATTGTCTCAACAATTGAATTGGATCAGAATAAGGAATAAAAGTAAATTCGTTCGAGATGAGACAAAGAAAAGAGTTTAGAGACGACTCAAAAAATTTCGAAGGATTTTTCCTTTTAAGTCTGTCAGTCAAAATTAGCCAACTTGAGTCATGAGTATAAATGCAATTTGTTTTTTCTGTAAGGAAATTAATGCAAGTCATAGTCGAATTTCTATCTACTTGTATTATAGACAGAAATTCGAATCATTTTCTCGAGCCGTATGAGGAGAAAACCTCCTATACGTTTCTAGGGGGGGCATTGTTTAGCTACATCTATCCCAATAAGCTGTCTATCGAATCGTTGCAACGTTGCTTTCTACCACATCGTTTTAAACGAAGTTTCACCATAACAAACATTCCTCAAATTTCATTGCAAAGTGGTATAGGGAATTGATCCAATATGGATGGGATCATGAA-------TAGTCATTGGTTTAGTTTTGTTTAGTTTTTTGTATACTAATTCAAACTTGCTATCTATGGAAAAATATGGATAAAAGAAATAAGTATTTATCGGGGAAGACTCCGCAAAGATCCAATTTATTTAAACCCATATTCTATCATATGAAGGAAACATAGTTCGAAAAAGACGAATAAACAAGTTTGCTTAAGACTTATTTATTATTGAATTTCCATTCTCAACAGAGGACTCGAGATGCTCAATCCTGAAATGAGAAGAGAAGGATCGATTCTTCTCCAACAAATAAACTATCAACCTC-AAAAAAAAATTTAATTAATTTAAT-----------------------TACTATATTAGAATTAGATTAGCAATATATTTTTCCGTAACAAAAACAATTAACT----------------------ATTAACTAAATAAACTATTCCAATGAAAAGATTGAAAGTTTTTTGGTAGTTATAGAATTCTCGTACTTCTTCGACTCGAATACCAAAAGAAAGAAAAAAATGAAGT-AAAAAAA-----ACACATTTCGTGTAAAGTAAAATTAAGGTCTTTGCTTTTACTTATAGCATTCTTTCTTTTACCTAAAAGAAGCAACTCCAAATCAAAAATTAGGAGAAGTATGATTTTTGGAATCCATTCTATCCAACGAACAGTTCTTACCTTACCCTTACCAGAATGGATCATTCTGGATATTTAAAGAATCACAGATCGAGATCGTTTTCGCTTAACCAAAGAAGGACCCTTTTTGCTAATAATATAATACAACAAAAATCTATCTCTATCATAAAGGGATAGGTCTCATTTTTTATACAGTGTTTTACGTATAGACCAAATTTTTCATGAAAATAAAGATATTCAATTTGGCTGGACTTGACACTTGATTATGTTTTCTGAGAAAGAAAATGAATGCTTAGAAATGCATCTAATCTAAGAGTTCATAAGAGATAATTATTCTCT------TTAATAAACTTTCTTTTGTCTCGTGCGGGGTACAATACGATTTCATCTTTCGTTTCATCAGAAAAATCTGGGACGGAAGGTGGGGATAAAGGATTTGCAGTCCCCTGCCTTACCGCTTGGCCATGCCGCCAAAAAATCCGATCTAAAATCGAGAAAAGAGCAAGTATTCATCCACGTTTTCTTACTAAAACCCCCTTTCTTTTATCTTGAATCTAATTCTACTTACTTTTTTCCAATATTTTTCCAAAAATCTATTCCTGCTTTTTTTGGATCCAGTTTCGATTATTCTCCTCCATGGATTCTATCTTAAAACACACATTGCTAACACTAGAAAACTTCCCTTTTCTTTCTATTGAGATGAAAAAGGAGAAAAAGTGGATTTCCAGTCACAGGCTGCAAAATTCAGAACAAATTGGAACCATTAACTAGAATTCTC-------TTTTTTTTTGAATTGCAGTAGTGAACGACTCTTAAATCGGTATTCTCT-CCCCCCCTTCCTTTTAATGGCATAATAAAATAGAATGGGTTTATGCCTAATCCGTGTATAGGTAAACTCCAGGTCCGAACAGC--------------------ATTATTATCCATAACAGCATTATTATCCATGGATCCCCCTTATGTACATATCTCTATGGGGAATCGTGCTTTAATTTTTCATTGCATTAAATATCTTGAATAAAAAAAGGAAATTTGCTCTGATATAGAGTATGACCTGACCATCTTGGCCCACCCAAGTGAAATTACGATAAAAGCAGGGATATGTGGAGAGGTGGATAACTAGATTGGCATGTACTT-AAAAAAAGGACTTACTATATTTTAGGATTCTACAATGAAATCCTATATTTTCTAGCAATTCTACTACTACGAAACAAAAAAGAACCCTCAAATTCTTTTTTGAAATTAAACTAAGCGTGCTATTCTAAATCGAACTAAAGTCAAACTTTATATTTCTAGTGCTTATAAATTATTATATTATATTATGGCTTTATCCCATTCATAGAAAGGAGATAAAATGAGAAATCTTTGCCATCCAATCTGATTAGAATATCATTAAGTGGCAGAATTTTTTTCTAGGAATGTTTTATCAATTCATTTTCATTCGATTTGTACCCCTGGCAAATTCGAACTTTCCTCGAAATTGTCTCTATTCATATGTATGAAATACATATATGAAATACGTATGTGGAGTTCCCTAGAATTTCATGTGATTCAGTAAACAGAATATAGATTCCATGAT-----TGCTAGATCGATCCATAGGGATTGATGAAGAGTGAGCTGATAATGGAATTTTTCTTCGATAAAAAGGAAACTTAAGATTAAGATGCTCCGGAATGGAAATGAGGGAATGTCCACAATCTTGACAGGGCGGTGCTCTGACCAATTGAACTACAATCCCCGCGGGGTGTATGGCATACCTATACCCATTTTTAAATAGAA--CCATAAGAAGATTCGATTCGTCTGTCGTACTCTAAGAAATAGACGAATCATATACTACATACCCATATATCGTATGTGGGTATAGTGAGAGTGACATAACTAGTATGTCGCGATTTTTTATCGCTTAAAATGGATGATAATCCACCTTTCAATAAGAAAAACTCTTTTGTTTGT------AAAAAAGGAATGAGAGAAATATGGATTAGAAAGAAATTTCCCCCTTTCTCTTTATCCTTTATTTCTATGGATCAGACATTTTTTTTTATGGAAGAAAAAAAAAAATGGATTTAGTTCATATTCACGAAGCCCTAGATTTTTGGGCCGAGCTGGATTTGAACCAGCGTAGACATATCGTCAACGAATTTACAGTCCGTCCCCATTAACCGCTCGGGCATCGACCCAGGAAGAATTTATTCTAGGGTTTTTGATAATCTATGATTAACCTCCTTTCATAATACTCCCTACCCCCAGGGGAAGTCGAATCCCCGCTGCCTCCTTGAAAGAGAGATGTCCTGAACCACTAGACGATAGGGGCATCACTAAACGATAGGGCCATATACAACCGCTCGTCATTATACTATAATGATAGTATGAGCAGTTTTTTAGAATTGTCAATATACTCGAAGAGTATAACTAGATCCAAAGCAAAGAGTCTTTCCTACTTTTCTGTTATGCTTTCTTAGGA-TTTTTTTTTAGTTGATGGTTAGGTTAATTCACGGATCATCTCCTACTTTTTAGGGAAATTCATTTAAAGGGTATAGAATAAGAATAGATTAATAAAAGGGATTCTAGATTAGTTCAGTACAGGTAGTGATTTGATTGATCTAACAGGAAAAAGAGTCCAATTTGATTTCTTTTTTGCAATTTATACTCCGTGCTTCA-------TTTAGTGTTCAGACCAAAAATGCATGCATCCCGCACTAAGTCATAAAATTCAAGAAAAAAATAGAGAAATTTTCAAAAACA---------------------AAGAAAAA--------------------AAGGTGAATAAATAATAAATTTAGTAGAAAAGTACTTTATCGGATTCGAACCGATGACTTACGTCTTACCATGGCATTACTCTACCAACAAATTAAAAAGCCCTTTATCGGATTTGAACCGATGACTTATGC--------------------------------------AACCTGCTAAGTGGTAACTTCCAAATTCAGAGAAACCCTGGAATTAAAAAAGGGCAATCCTGAGCCAAATCCGTGTTTTGAGAAAACAAGTGGTTCTCGAACTAGAATCCAAAGGAAAAGGATAGGTGCAGAGACTCAATGGAAGCTGTTCTAACGAATCGAGTTGATTACGTTGTGTTGGTAGTGGAACTCCCTCTAAATTAGAGAAAGTAAGGGGTTTATACATCTAATACACACATATGGATACTGACATAGCAAACGATTAATCACAGAACCCATATCATAATATAGGTTCTTTATTCTTTTTTAGAATGAAATTAGGAATGATTATGAAATAGAAAATTCAGAA--TTTTTTTAGAATTATTGTGAATCCATTCCAATCGAATATTGAGTAATCAAATCCTTCAATTCATAGTTTTCGAGATCTTTTAAAAAGTGGATTAATCGGACGAGGATAAAGAGAGAGTCCCATTCTACATGTCAATACTGACAACAATGAAATTTCTAGTAAAAGGAAAATCCGTCGACTTTATAAGTCGTGAGGGTTCAAGTCCCTCTATCCCCAAACCCTCTTTTATTCCCTAACTCTA-----ACTATAGTATTTATCCTCTTTTTTTCTTTTTATCAATCGGTTTAAGATTCATTAACTTTCTCATTCTACTCTTTCACAAAGGAGTGCGAAGAGAACTCAATGGATCTTATGCTATTCATTGAATAGATTTCTTTTTTAT----TATAGTATAGGCAAGGAACCTCGATTATTAACTCTATTTTTAAGTATTATTAAGTAAGCCATGCACAATGCATAGGACTA---CCCCCCCCATTTCCAAATTTGGAATTTGGAATACTTTATTGATTTTTTAGTCCCTTTAATTGACATAGATACAAATACTCTACTAGGATGATGCACAAGAAAAGGTCAGGATAGCT---------------AGTGTAACAAATAGAAATATGTATAGTATAGGAAATCTGTAAAATGTCAGATCTTAATTATTAATCTTAGCTATTAACTAGTTCGAAATTTGAAGTTCTACTTAGAAAAAAATACTAGAACTTCATAAAAATCAAGTTAGCTTGATATGCTTAACTAGAGGATATCCTTAAATAGGATTATAGAATTTATTGAACTTTCTTTTTATTTCTCTAATTCGCAAATTGATTTTTCTAATAGAATAAAATCTATTCCAATTTCTATATTGAATTTGATTTCAGATATTTTCAATTTGATATGGCTCGGACAAGTAATCTAATACATAGAAAAGAATAATATATATGAAAGATATAATAAAGAGAAAATGCGAATTTCTTGGCATTTTCATTCGATCATTATAGACATTTTTTGAGATATTTTG----TTTTTTTTTGTTATTTCTTAATAATTTAATGATTAATATTTCACTAAGGAGAACATAGAATCATAGCAAATTAAATTGCTAATTCTGATTAG----AAAAAAAAATGAATATCAAGCGTTAGAGTATGATTTTGAATACTCTAAAAAAGAA----------GGGTGGGGGAGAGAAAAACTTTTGGATATATTGATTCGGATTGAATTGCAAATACATCAACGATAGAATCAATTCAATTCTGAATTGCAACAAGCAGGGTCTCTCAAATAGAGACGAACTGCTAGACTACGTCGAGTAATGAATTCAACGATTCC-AAAAAAAAAACTAAGAGATGGATGAAATTACACAAGGAATCTAGGTCTCA------------------CGATCTATTCATTCAATATTTCCCTTTTTAGAAGACAAATTTTTGCATTTACATTATCTATCACATATAGAAATACCCTATCCTATCCATTTGGAAATTTTGGTTCAACTCCTTCAATACCGGATCCAAGATGTTCCATCTTTGCATTTATTGCGATTCTTTCTCAACTACTATTCGAATTGGAATAGTCTTATTACTTCAATGAAATCAATTTTTCTTTTGAAAAAAGAAAATAAAAGACTATTTCGATTCTTATATAACTCTTATGTATCAGAATATGAATTTTTCTTGTTGTTTCTTCGTAAACAATCTTCTTGCTTACCATTAACATCTTCTGGAACCTTTGTGGAACGAATCCACTTTTCTAGGAAGATGGAACATTTTGGGGTAATGTACCCAGGTTTTTTTCGGAAAACCGTATGGTTCTTTATGGATCCTCTTATGCATTATGTTCGATATCAAGGAAAGGCAATTCTTGCATCAAAAGGAACTCTTCTTTTGAAGAAGAAATGGAAATGTTACCTTGTCAATTTCTGGCAATATTATTTCTCTTTTTGGACTCAACCGCGAAGGATCCATCTAAACCAATTAGCAAACTCTTGCTTCGATTTTCTGGGGTACCTTTCAAGTGTACCATTAAATCCTTTGTTAGTAAGGAATCAAATGCTAGAGAATTCATTTCTAATAGATACTCGAATGAAAAAATTTGATACCATAGTCCCCGCTACTCCCCTCATTCGATCCTTATCAAAAGCTCAATTTTGTACTGGATCGGGGCATCCTATTAGTAAACCAATTTGGACCGATTTATCAGATTGGGATATTCTTGATCGATTTGGTCGGATATGTAGAAATCTTTTTCATTATCATAGTGGATCTTCGAAAAAACGGACTTTGTATCGACTAAAGTATATACTTCGACTTTCTGTCTCAATTGGGTTATATGATGTTAGCTCTAGGTATAGGTTCTTATCAAGCTGCTTTATTCCATTTGATCACTCATGCTTATTCGAAAGCTTTATTGTTCTTGGGATCCGGATCCGTTATTCATTCAATGGAACCTCTTGTTGGATATTCACCAGATAAAAGTCAGAATATGGTTCTTATGGGTGGTTTAAGAAAATACGTTCCAATTACAAGAACTACTTTTTTATGGGGTACGCTTTCTCTTTGTGGTATTCCACCTCTTGCTTGCTTCTGGTCCAAAGATGAAATCCTTAGTAATAGTTGGTTGTATTCACCCTTTTTTGGAATAATAGCCTCTTTTACTGCAGGATTAACTGCGTTTTATATGTTTCGGATATATTTACTTACTTTTGATGGGTACCTGCGTGTTCATTTTCAAAATTACAGTAGCACTAAAGAGGGCTCGTTGTATTCAATATCCTTATGGGGAAAAAGGATACCCAAAGGAGTGAATAGAGATTTCATTTTATCAACAACGAAGAGTGGAGTTTCTTTTTTTTCACAAAATATATCCAAAATTCATGGTAATACAAGAAATAGGATAGGGTCCTTTAGTACTTCCTTTGGGGTTAAAAACCCTTTTGTCTATCCTCATGAAACGGGAAATACTATGCTATTCCCTCTTTTTATATTACTGCTTTTTACTTTGTTCATTGGATCCATAGGAATCCATTTTGATAATGGAGTAATGGATAATGGAATAGTGGATTTAACCATATTATCAAAGTGGTTAACTCCCTCAATAAGCTTTTTCCAGGAAAGTTCTAATTCTTACATAAATTCATATGAATTTATCACTAATGCAATTTCTTCTGTAAGTCTAGCTATGTTTGGTCTATTCATAGCATATATCTTCTATGGATCTGCTTATTCTTTTTTTCAGAATTTATATTTTAAAAATTCCCTTGTAAAAGAGAGTCCGAAAAAGTCTTTTTTGGATCAAGTAAAAAAAAAGATATACAGTTGGTCATATAATCGTGGTTATATAGATATTTTCTATACTAGGGTCTTTACCCTGGGTATAAGAGGATTAACCGAACTAACGCAGTTTTTCGATAAGGGTGTCATTGATGGAATTACCAATGGGGTAGGTCTTGCTGTTTTTTGTATAGGAGAAG------------------------------------------------------------------------------------------------------------------CGCGCATGGTGGATTCACAATCCACTGCCTTGATCCACTTGGCTACATCCGCCCCTTATCCAGCTAAAGGATTTTTCTCTTTGTTCCATTCATCATTATTCTATTTATTCTGACCTCCATACTTCGATCGAGATATTGGACATAGAATGCCACTCTTTAAAATGGAAAAAGGAGTAATCAGCTGTGACACGAAAAAAAACGAATCCTTTTGTAGCTCATCATTTATTGGCAAAAATCGAAAAGGTCAATATGAAGGAGGAGAAAGAAACAATAGTAACGTGGTCCCGGGCATCTAGCATTCTACCCGCAATGGTTGGCCATACAATCGCGATTCATAATGGAAAGGAATATATACCTATTTACATAACAAATCCTATGGTAGGTCGCAAATTGGGGGAATTCGTGCCTACTCGGCATTTCACGAGTTATGAAAGTGCAAGAAAAGATACTAAATCTCGTCGTTAACTGAATTCAGAATAGAAAGATTCAAAATAA-AAAAAAAA-----ACAAACAAAGAAA-------TACGAAATACCCAATATCTTGCTGGAACAAGATATTGGGTATTTCTGGCTTTCCTTCCTTCAAAAATTCCTATATGTTAGTAGAAAAGCCTTATCCATTAAGAGATGGAACTTCAAGAGCAGCTAGGTCTAGAGGGAAGTTGTGAGCATTACGTTCATGCATTCCTTTTCCCGCTAGGATCGGAAATCTTAGATTTTTCATATCCATATACCATCGAACCCTTAGGGTTCCAGAATCCTCCTTTTTTCCTAGTCTTCGGAAACAGAAAACCCATAGCCAGGAGGAGTTAGGTATGTAGGGTATGGTTTATTATTTTTTGTTGGGCAGGCAGTAGAATAATTTTGATACTCTGCAATATAAATTCTACTGCCCACTTTTTACAAGCAAATTGTTGCTAAAACTCTAACATAGTTTG-------------------------TTCAAAATGCACCAACTAGAATCCTAGGAGAATATTCAAGTACCCCCTTTCCAAGGGGTACCTGTTAAAAATCGCTTCAACAAATCCGTCCAAAACTTTTTAAGAAAAATGGAAAAGTTTTGAACTCGAAGGTTTTTCCAAGAGATGCCTGTTAAAAATAGTTGCGTTAAAAATAGTTGCAATCTCTCACCAAAACAGATAAGAAGTATCTCAATGAAAGTTACTACCCAGACACATGGGTGTATTAAGAGCGCGAATTCCTTTATACCCCACCCAATTATAATTAGAGGAGAAAAAACATAAATGTAGAAAATTCTCATTATAAGATCTGCCAATAGAAGACAAAAGTCCCTAATTCTGCAGAACGTTCTGAGCACGTGAAAAGTAAATAGCCTAAAGAT-AAAAAA---------------------AAC-AAAGTCTACCA-TTTTTTTGACAGCAGCTCTTATTGCCCCTTT-------------GATCTTTTGTTTTATTTG------------------ATTCCAAAATTTATTCATA---------------TTTGTTCTCCTACTCGAATTGAG-----------------------------------------------------------------------------------------------------------------------------------------------------------------------------------------TCATATTG-----GATACTAC-----TAATAATTTTAATA-ATTTTT-T----TTATATTGTCAACTCTCTCTTCACGTATCTTA-------------TTATACGTATTTCTTTATATAATA-----AAAT-----------------AT-ATAAAAAACCTCTACTTTGTGCAAGTGATAAGAGAGAATATGAAAGATTTTCTTATTTTTCTTGATTTTCTCAAGATTTTGAACCTTGCCATGAATAAACTTCTAT------ATCTCGATATATACATATATAATCTCTACATATATCTCTATATGTACATATATTATGTACATTATGCAGTAGACCCATAATGGGAAATCAAAGTGGCTAATTTTGGAATTGAATAAAA-AACCTCTAGAAACATCTCAGATGCAAGTCCCCTTTCGATATATCTCTGTATACTATATACACGGATACAGGATCCGCTATATCCGCTTGTGAAATAAAGACTAAAGCCCCTCCCCTCAACCCCATATCCAAATAAAAAAGTGGTAAGTAATAAGTTTTAAAGAGAAGAATCAATGGATTCATGATTAAACCCCTCCTACTTCTTGTATTTTATTACAATTTTTGTTAAGTGAGGGATCAAATATGTAGTCAACTTTATTTGATGGTAGCTTGGAGGATTAGAAATATGACTATTGCTTTCCAATTAGCTGTTTTTGCATTAATTGCGACTTCCTCAGTGTTAGTAATTAGTGTACCCCTTGTATTTGCTTCTCCTGATGGTTGGTCAAATAATAAAAACGTTGTATTTTCCGGTACATCATTATGGATTGGACTAGTCTTTCTGGTAGCTATTCTGAATTCTCTCATTTCTTAAATTTGTTTAGTATTTAGTAGCCCGATACAAAAT----AAAAAAAAGGCCATTTCTTCAAAAAATTCGAATTGTGAGACGCATTAAAATGCAATTTGCGTTCCGAA----TTGCTACCTCTTCTCTTTCATTATTATGAAATTCCATTGCCATTAGAATATTGATTGACAGACAATTAAAAAAAAGAAAACTCT------AATATAATAGAATAGAAAATGAAACGGTCGACCCAGACATAGACGGTCGACCCAGGCGGATATACCCT-----ATA----AAATATATCCCGTAGCGAGCGTAGTTCAATGGTAAAACATCTCCTTGCCAAGGAGAAGATACGGGTTCGATTCCCGCCGCTCGCCAGCTTAATTTAGTAAGGTACTATGATAAAAAATTTAGTCTAGTTGACTACTTAACTACTTATATTAAATTAAGTAGGTGTTAGTCTAATACCGTATCCCTTACTATCTTACCCTTCCTTTGCACCCCACTCAAAAAAAAAGGGGGCTCCGGCGACGGGAATCGAACTCGCCAACAGGGCTCCCTAAATCAGGGATTCACCGAGACGAACAACTGGCAAACTGCTTTTAAAGGGAAGGGAGGTAGACTGTGCCTTTC-----TTTCATTTTTCTTTTCTGCAGGGTAGGAAGGAGCCTTGAGAGTTCTTCTTGTAG------GGGCAAGTGACTTTGTAAACTGCTCAATTTGGCCCTCTAGGGCCGGGAACTAATGAATAAAAAAGGAGTGTGCATTTTTCGTTGGGGATTCCCTGGAATAAAACGTCGCGTCTTCCTTCGATTCCTTATGCGGGATATCCAATCAATTAGAATTCAGGTTAAAGAGGGTCTTTATCCTCGTCGTATCCTTTATATGGAAATCCGGGGCCAGGGGGTCATTCCCTTGACTCGTACTGATGAGAAGTTTTTTACTCCACGAGAAATAGAACAAAAAGCTGCCGAATTGGCCTATTTCTTGCGTGTACCAATTGAAGTATTTTGAGTACCGATTGCA-TTTTTTTGAAATGAATTGAATGAGGACGAATTGGAAGAAGATTTTCTCAACACGGGGAGGAGGTCCCTTCGAAATTGGATTCGTTATTGTAAGGGGATTTTCGAGTATTTATCTAAAGGAAGGAACAAACGAGGATAAGAGAAAATTGCTTCTAATTTGTTTTGTCCAAGTG------ATGGCATAATATTCTTCCATTTTCATCCGAAAGCGC--TTTTTTTTTTATTCTATTTCTCTATTCCACTCCATCTAGATCTAAGAAAGAACCCAATGCAATGAAATTCCACTAGTATACAAAAAAGAGAAATAGATACAAGGTCTCAAACCTTGTTATAGAATTTTTGCTTCAAAG-AAAAAGAAATATCATATAGAGTCAGCGAATGAAATAGAGTCAGCGAATGAAGCGGATTCATTAACAACTCAATTTACAGATCAAAAATGAAAAAAAAGAAAGCATTGCCTTCTTTCCTATATCTTGTATTTATCGTACTTTTGCCCTGGGGGGTCTCTTTCTCTTTTAACAAATGTCTGGAACTTTGGATTAAGAATTGGTGGAATACCAGGCAATCCGAAACTCTCTTAACTGATATTCAAGAGAAAAAGGTTCTAGAAAGATTCATAGAATTAGAAGAACTTTTTCTCTTGGACGAAATGATAAAAGAGAAACCGAAGACACATGTACAAAAACCTCCTATAGGAATACACAAGGAAATAATACAATTGGCCAAAATAGATAATGAGGATCAT----
>Bambusa_bambos
CGGGACGAGAAGTAGTAGGATTGGTTCTCATAATTATCACATAATTTTCAAAAAAAAAAGGAATTTGTCGAAATTTTGCTTTTTTTCTTGTTGAATAATGCCAAATCAAATCCAAAAAAAGAGCCAAAAATCCGAAAGTCAAAAGGAAATGAATTAGTTAATTCAATAAGAGAGAAAAGGGGACCAGGACTTGATTTCGTTGCCCAAGCGAATCCCATTCAATCGTTTACTCATGGAATGAGTCCGTTGGAAAGTTCAATCAATCTTTTTTTCATATACATTTCGCCTTTTGTGGAGGATCTGTCCCTACTCTACTTTCCTATCTAGGACTTCGATATACAAAATATATACTACTGTGAAGCATAGATTGCTGTCAACAGAGAATTTTCTTAGTATTTAGGTATTTACATTCAAAATAAGAAAGGGGCCTATTAAGAACTTGTAAAATAAGGATTAGGGATTGATTTGGGTTGCGCTATATCTATCAAAGAGTATACAATAATGATGGATTTGGTGAATCAAATCCATGGTTTAATAATGAACCATGTTAACTTACCATAACAACAACTCAATTCCTATCGAATTCCTATAGTAGAATTCCTATAGGATAGAACATACACAGGGTGTACGCATTATATATGAATGAAACATATTCATTAACTTAAGCATGCCCTCCATTTTCTTTAATGAGTTGATATTAATTGAATATCCTTTTTGTTTTAAAAGATTTTTGCAAAGGTTTCATTTACGCCTAATCCATATCGAGTAGACCCTGTCGTTGTGAGAATTCTTAATTCATGAGTTGTAGGGAGGGACTTATGTCACCACAAACAGAAACTAAAGCAAGTGTTGGATTTAAAGCTGGTGTTAAGGATTATAAATTGACTTACTACACCCC--------------------------------AGTTCCTACTGCCTTTTTACTTATTATTTATGTAAAAACAGTCAGCCAAAATGATTAATTGGAATTCCAATTAATCATTGAAGAAATGAAAAAGGGATTAAA-TAAAATAAAAATCCAAGTCTTAAATGAAAGGATCTGGTTGGAATCATAAAGTGTGGTAGAAAGAACTACATATAGTTTTTTCTACCACACTTTAGAGTCTTTCTATTATATTATCT-TGAATCTACATAGAATAGATTAGTAGATTGAAATAGTAGTCTAATTCAATTTCTTTTTTCACTGCATCCACTTAATTTCAATCAAGTCAAAATAAAAAAATCGAAGACAATTCTTCACGAAAGAATCCATGGAGGGAGAGAAAAATAATATGAGAATAGACTAT----------------------------------------AGTAAAAGAAAAAAA-GTAAAAGTCAAAATCAGCGAATCTTTCATGCTTAAACATGCGGCGAGATGCTTCAAAAGAGCATAAAAATTTTTCTAAGAATAAGAAAAGAGTATAAAACAAATGGAAAGTGTGCGATATGTTGTGAATAGCTCCGTGGAAGAAAGTCTAATTTTCTTATGTATAGAACTTTTTTAACCATTCGTCACTTCTAGTAGAAATTATGAATTGCTGTAATCGCTCTTTCTAT------------------------TTCTATAGAGTAGAATAGAACGACTCCTTCTTACAAGAGTTTCTTACAGGAGTGAAACAAAACTAAAGAAAGAAAGAATAAAGTTTGGCAAAATGATTAATGCAAAAGGATCAATTAAAGAAAAGAGTTGATACAACAATTCGACTACTCAATCAATTAGTAGTATCCCTAGAGTCCACTCCTCCCCCATACTACTAGTGAAAGAGAAAATGTAAAGACTACCATTAAAGTCCGAGCAGCTTGCAAATGGAGTCCTGAACTAGCCGCAGCTTGTGAAGTATGGAAGGCGATCAAATTCGAGTTCGAGCCGGTAGATAAACTAGATAAGTAGATAAAACTAGATATAAAGAAGGTCTAAATAAAAAAGAAGCGAAATAGAAAGAGAAAAAATCAGTTACAAAATGCAGTAATTCTTCTTTATTCTTCTAATTGATTGCAATTAAACTCGGCTCAATC---T-TAAAAAAAAAGATTGAGCCGAATAAAAATAGATCTTGATACGATCATGAGACTTGACAAATAGAGATTCCTCTATTCTATATATTTAGAATATATAAAGGTATAA----------TACAATAAATAAATACAA------------ATATAG----TATTTATTTAT--------------------------------------------TGTATTGGGAAAGAATCAATGAAAAAAGATTAGGAATCGAAATGCTACTATACGCGTCCGGAGGAGTATTCGGAATAATATTCTTCTATAATCCATTCTTGCGTCTTGCGCGGGGTCTTACTAATAGGACTTCGCTGCACGGGACGGGTCTTCATC----GAAAAGCTAACTCCACCCGGCATTTTCATACCCTTTGGGTGGTATATCGCCTTAAAAAGTCTAAGGGGGTAGTATGAGATCTGTAGTAAGTAAGAGAATTTGCCC------TTTGATTGAGTATGCTATTTTTCCGCCTTTACCGCGC-------ATTATTGTATGAGCTTCTAGAGAATAGAGGACCGCGTATGCAGGAAGGAAATTACAGCTTAATAAAAAAGTCTAAAAAAGCTTCAACTTTATGGCACTATCAATCAACTAAAAAGCCCTATGTATGAATCCTTACAACCGGCGGGATAGGATAAGA---------------------------------------------------------TTTCTTCTCATCCAGCTCCTCGCGAATGAAATGAGAAAGCGTGCAAATTTCTCTAATTCCATAATATAATATTTTGGAATATTATGGATAGATGCACATTAATAGATAATAGAAAAAGTTAGGGTTTTTTTAATATTGAATATTGAATTTGTTAAAATAGATAAATATATAGTCAAGAAAGAAGATCTAGAATATATCTAGATGTGTGTGTCTATTTATCTATATTCTATATTTATGGATAATGTAATCTTTCTT--AACAAAAAATCTCCTTATTTTTACTCTTATTGAATCGCGGTAAAGTATTCTAATTCAATAAAGATTTCGCGGGCGAATATTTACTCTTTCCTGTCTTATTTGTTAATTTATATTATAACCTTACCAAATAAGGCAATTTTTTTGGTTTGTTCCGCCATCCCACCCAATGAAGTATTAGGATTCTTTTCAATAAAATCCTATGCAGTCATAGGTTCTGTCGTTCCCACTACTTCTCCTTTAATGGTTAGGTCTGAATCCCACAATGGAGCTTCCAAAAAATTTCTTTCCGAGTCAATTTTCTCAGTTTTATTAACCCGGGCCGCTCTTTATTATTGTTTTAAATTTGTATTTCTTGTTTCAAGTTACGATTTCGAATTCTCTGTTATTTTTATTATATTGATGCTTTATCACATTGCCTTTTATGATGTAACTCATAGACCATACATATTGGAATCCTATATCTTTCTTATTCCTCTTCTTTCTTTCTATCATCCCTCCTTTTATCCACATCCCTTTAGTTTTGCTTCACAACCTAGAATCCATTTTCTTTTTTAGAGAAAAAATTGCAGTTGCTACAACTATATGATAGATCTACTCATTTATGATAGATGTA-----TCATATAGTGACTGTTTCTTAGTTAGGATCTCGACAATACGAAGCAATAGGTTGGTTATTAGTTAATTTTCTATAATTACTAAGTTTTTTTC--------TTTTTCTATTTATAGTAGGGTTCAGTCAA-TTTTTTTGAATCTCCATTTTCGACTCTAAAGAAAAAACCAACGAGTCACACACTAAGCATAGCATCGTAAAAATCTTTGGAAGAAAAAGACTTATTTTTCCATAGTACAATCTTATTCTTTAGCAAAATCAAGATCATTTTCCAGCGGCAGCGAGCATCCAAAACCAAAGGGTTTTTCTGGGC----AACAAACAAATAATCTGGTTTTGGAATAATTTGAATTGACCTATCCAAAAGAAATTCCAATTATTTAATATGAATAATTCGGATTAATTAATGAATGTACTTTTATGTGTCGAATTCCTCGGTACAATATTCTTAGAACTAACCCCTCTGATATATAGAACAAAAGTTTTTGCTATACTGTGTCCTAAGTATTCTTTTCCTATCAACGAACTTTTCATAATAGAA--------TCCTCATATTTTATTATGAGGATTCTATTATGAAAAGTAGAGTATTCTTGCAATAGGACTTACAACTTCTACCTATCTTATCCAAAATCCACAAATAAATTGGTTTAGGCTTGGTAAATCGTATTAATAAGAGAATAAAGGCTTTCATTCTAGAAATTTTGCTAAAATCCAAAATTCTTTGTATTTAATGATGAAATTCTAGAAATTCTAATGGATAGATAGAAAAGGTTTTTTGGATTTTGTCCATTGCATTGAAAGATTTGAAAAAATTTCAATGAGAAACTAATTAG----AAAAAAATTAGTTCTATATTGCAACTGAG---AAAAAACAGTTCCAACTCTTTCAAGCTTTGTTTCTATTGAGCAAAGCAAGAGTTTTTTGTTAAAAAAATCCGCAACGATACTACCAAA------CGAAGTCTATTTTAATGAAGATTCTAATGTTCCTAAATTCTATGGACTCTCCCAATCTCGACGATTTGCCAGAGAATAACTATTATTCTTTTAAGTTCCCTATTATTTCAAGTTAGCCGCC------------------------------------------------------------GGATATTAGGGAGAAGTAATTTAATCGTTCGAATTTTTTTCTTATTTTATTAGTAGTCTTATAGTAGTCTTAGATTTTGCATTTTGATGAGCCTCGTTTTGAGGAATTCATGGAATAATCCATTTTCATGGAATAATGAATTAAGGAAGAAAGGATATGAGTCTACCGCTTACAAGAAAAGATCTCATGATAGTCAATATGGGCCCTCACCACCCATCAATGCATGGTGTTCTTCGACTGATCGTTACTCTCGATGGTGAAGATGTTATTGATTGTGAACCCATATTAGGGTATTTACACAGAGGAATGGAAAAAATCGCGGAAAACCGAACTATTATACAATACTTACCTTATGTAACAT--------------------------------------------------------------------AGAAAGAGAGAGATGGTAGAAGGAGATAGGAAGGGGAATAA-GGGGCTCTTTAGGCAGGAGACA-GGGG-AATTCCTTAAGTTAAGAAAGAAAAAAGAATAAGAACACGGATACATAACATAAAAAAAAGAATAAATAAGACGATATTCGCCCTCCCCCTACATATTTAATTTCTTCTCCTATACAAAAACCAGCAAGACCTACTCCA---------------------------------GTAGAAAGCAACGTGCGACTTGAAGGACATGATCGATTGTGGATTTTGCTATCCATCATTTTTCATAGTAATGAAAATGCTCTTGGCTCGACATAGTCTGTTCTATTCGTCCCGAACCAAATTTGCGCTGGGTTGTTTGTAAGTAAATAGTACACGATGGAGCTCGAGAGGACAGAATTGA--TTTTTTATCAAGGGAAAGAATCTAGGGTTAGTGAAAACTAATAAATTAGGCCAACTTTGTCAGTCTATCCTTAATATAGAAGTCGAAAGGTTAAAATAAGAAGAAAGTCCAATTTTGGAAGATTGGAAAAACTCTTTCAATTAAAAGTCTATCAAAATCAATCGCTCATATTCGATTTCTATAGAAGAGGGAAATGCTTTATCGAAGGAAATAAGAAAAAAAGGGTATGTTGCTACTCTTTTGAAAGAAAAAAGAATAGGAATTCCCGAAGTAATGTCTAAACCCAAGGATTTCACAAATCAAAGATAAAGAATTCCGGAACAAGTAAACGCGATTTTCAACTGTCTCAACAATAAAATTGTCTCAACAATTGAATTGGATCAGAATAAGGAATAAAAGTAAATTCGTTCGAGATGAGACAAAGAAAAGAGTTTAGAGACGACTCAAAAAATTTCTAAGGATTTTTCCTTTTAAGTCTGTCAGTCAAAATTAGCCAACTTGAGTCATGAGTATAAATGAAATTTGTTTTTTCTGTAAGGAAATTAATGCAAGTCATAGTCGAATTTCTATCTACTTGTATTATAGACAGAAATTCGAATCATTTTCTCGAGCCGTATGAGGAGAAAACCTCCTATACGTTTCTAGGGGGGGCATTGTTTAGCTACATCTATCCCAATAAGCTGTCTATCGAATCGTTGCAACGTTGCTTTCTACCACATCGTTTTAAACGAAGTTTCACCATAACAAACATTCCTCAAATTTCATTGCAAAGTGGTATAGGGAATTGATCCAATATGGATGGGATCATGAA-------TAGTCATTGGTTTA-----GTTTAGTTTTTTGTATACTAATTCAAACTTGCTATCTATGGAAAAATATGGATAAAAGAAATAAGTATTTATCGGGGAAGACTCCGCAAAGATCCAATTTATTTAAACCCATATTCTATCATATGAAGGAAACATAGTTCGAAAAAGACGAATAAACAAGTTTGCTTAAGACTTATTTATTATTGAATTTCCATTCTCAACAGAGGACTCGAGATGGTCAATCCTGAAATGAGAAGAGAAGGATCGATTCTTCTCCAACAAATAAACTATCAACCTC-AAAAAAAAATTTAATTAATTTAATTACTATATTAGAATTAGATTAGCTACTATATTAGAATTAGATTAGCAATATATTTTTCCGTAACAAAAACAATTAACT----------------------ATTAACTAAATAAACTATTCCAATGAAAAGATTGAAAGTTTTTTGGTAGTTATAGAATTCTCGTACTTCTTCGACTCGAATACCAAAAGAAAGAAAAAAATGAAGT-AAAAAAA-----ACACATTTCGTGTAAAGTAAAATTAAGGTCTTTGCTTTTACTTATAGCATTCTTTCTTTTACCTAAAAGAAGCAACTCCAAATCAAAAATTAGTAGAAGTATGATTTTTGGAATCCATTCTATCCAACGAACAGTTCTTACCTTATCCTTACCAGAATGGATCATTCTGGATATTTAAAGAATCACAGATCGAGATCGTTTTCGCTTAACCAAAGAAGGACCCTTTTTGCTAATAATATAATACAACAAAAATCTATCTCTATCATAAAGGGATAGGTCTCATTTTTTATACAGTGTTTTACGTATAGACCAAATTTTTCATGAAAATAAAGATATTCAATTTGACTGGACTTGACACTTGATTATGTTTTCTGAGAAAGAAAATGAATGCTTAGAAATGCATCTAATCTAAGAGTTCATAAGAGATAATTATTCTCT------CTAATAAACTTTCTTTTGTCTCGTGCGGGGTACAATACGATTTCATCTTTCGTTTCATCAGAAAAATCTGGGACGGAAGGTGGGGATAAAGGATTTGCAGTCCCCTGCCTTACCGCTTGGCCATGCCGCCAAAAAATCCGATCTAAAATCGAGAAAAGAGCAAGTATTCATCCACGTTTTCTTACTAAAACCCCCTTTCTTTTATCTTGAATCTAATTCTACTTACTTTTTTCCAATATTTTTCCAAAAATCTATTCCTGCTTTTTTTGGATCCAGTTTCGATTATTCTCCTCCATGGATTCTATCTTAAAACACACATTGCTAACACTAGAAAACTTCCCTTTTCTTTCTATTGAGATGAAAAAGGAGAAAAAGTGGATTTCCAGTCACAGGCTGCAAAATTCAGAACAAATTGGAACCATTAACTAGAATTCTC-------CTTTTTTTTGAATTGCAGTAGTGAACGACTCTTAAATCAGTATTCTCT-CCCCCCCTTCCTTTTAATGGCATAATAAAATAGAATGGGTTTATGCCTAATCCGTGTATAGGTAAACTCCAGGTCCGAACAGC--------------------ATTATTATCCATAACAGCATTATTATCCATGGATCCCCCTTATGTACATATCTCTATGGGGAATCGTGCTTTAATTTTTCATTGCATTAAATATCTTGAATAAAAAAAGGAAATTTGCTCTGATATAGAGTATGACCTGACCATCTTGGCCCACCCAAGTGAAATTACGATAAAAGCAGGGATATGTGGAGAGGTGGATAACTAGATTGGCATGTACTT-AAAAAAAGGACTTACTTTATTTTAGGATTCTACAATGAAATCCTATATTTTCTAGCAATTCTACTACTACGAAACAAAAAAGAACCCTCAAATTCTTTTTTGAAATTAAACTAAGCGTGCTATTCTAAATCGAACTAAAGTCAAAC------TTTCTAGTGCTTATAAAT-----TATTATATTATGGCTTTATCCCATTCATAGAAAGGAGATAAAATGAGAAATCTTTGCCATCCAATCTGATTAGAATATCATTAAGTGGCAGAATTTTTTTCTAGGAATGTTTTATCAATTCATTTTCATTCGATTTGTACCCCTGGCAAATTCGAACTTTCCTCGAAATTGTCTCTATTCATATGTATGAAATACATATATGAAATACGTATGTGGAGTTCCCTAGAATTTCATGTGATTCAGTAAACAGAATATAGATTCCATGAT-----TGCTAGATCGATCCATAGGGATTGATGAAGAGTGAGCTGATAATGGAATTTTTCTTCGATAAAAAGGAAAC------TTAAGATGCTCCGGAATGGAAATGAGGGAATGTCCACAATCTTGACAGGGCGGTGCTCTGACCAATTGAACTACAATCCCCGCGGGGTGTATGGCATACCTATACCTATTTTTAAATAGAA--CCATAAGAAGATTCGATTCGTCTGTCGTACTCTAAGAAATAGACGAATCATATACTACATACCCATATATCGTATGTGGGTATAGTGAGAGTGACATAACTAGTATGTCGCGATTTTTTATCGCTTAAAATGGATGATAATCCACCTTTCAATAAGAAAAACTCTTTTGTTTGT------AAAAAAGGAATGAGAGAAATATGGATTAGAAAGAAATTTCCCCCTTTCTCTTTATCCTTTATTTCTATGGATCAGACATTTTTTTTTATGGAAG---AAAAAAAATGGATTTAGTTCATATTCACGAAGCCCTAGATTTTTGGGCCGAGCTGGATTTGAACCAGCGTAGACATATCGTCAACGAATTTACAGTCCGTCCCCATTAACCGCTCGGGCATCGACCCAGGAAGAATTTATTCTAGGGTTTTTGATAATCTATGATTAACCTCCTTTCATAATACTCCCTACCCCCAGGGGAAGTCGAATCCCCGCTGCCTCCTTGAAAGAGAGATGTCCTGAACCACTAGACGATAGGGGCATCACTAAACGATAGGGCCATATACAACCGCTCGTCATTATACTATAATGATAGTATGAGCAGTTTTTTAGAATTGTCAATATACTCGAAGAGTATAACTAGATCCAAAGCAAAGAGTCTTTCCTACTTTTCTGTTATGCTTTCTTAGGA--TTTTTTTTAGTTGATGGTTAGGTTAATTCACGGATCATCTCCTACTTTTTAGGGAAATTCATTTAAAGGGTATAGAATAAGAATAGATTAATAAAAGGGATTCTAGATTAGTTCAGTACAGGTAGTGATTTGATTGATCTAACAGGAAAAAGAGTCCAATTTGATTTCTTTTTTGCAATTTACACTCCGTGCTTCA-------TTTAGTGTTCAGACCAAAAATGCATGCATCCCACACTAAGTCATAAAATTCAAGAAAAAAATAGAGAAATTTTCAAAAACA---------------------ACGAAAAA--------------------AAGGTGAATAAATAATAAATTTAGTAGAAAAGTACTTTATCGGATTCGAACCGATGACTTACGTCTTACCATGGCATTACTCTACCACCAAATAAAAAAGCCCTTTATCGGATTTGAACCGATGACTTATGC--------------------------------------AACCTGCTAAGTGGTAACTTCCAAATTCAGAGAAACCCTGGAATTAAAAAAGGGCAATCCTGAGCCAAATCCGTGTTTTGAGAAAACAAGTGGTTCTCGAACTAGAATCCAAAGGAAAAGGATAGGTGCAGAGACTCAATGGAAGCTGTTCTAACGAATCGAGTTGATTACGTTGTGTTGGTAGTGGAACTCCCTCTAAATTAGAGAAAGTAAGGGGTTTATACATCTAATACACACATATGGATACTGACATAACAAACGATTAATCACAGAACCCATATCATAATATAGGTTCTTTATTCTTTTTTAGAATGAAATTAGGAATGATTATGAAATAGAAAATTCAGAA--TTTTTTTAGAATTATTGTGAATCCATTCCAATCGAATATTGAGTAATCAAATCCTTCAATTCATAGTTTTCGAGATCTTTTAAAAAGTGGATTAATCGGACGAGGATAAAGAGAGAGTCCCATTCTACATGTCAATACTGACAACAATGAAATTTCTAGTAAAAGGAAAATCCGTCGACTTTATAAGTCGTGAGGGTTCAAGTCCCTCTATCCCCAAACCCTCTTTTATTCCCTAACTCTAACTATACTATAGTATTTATCCTCTTTTTTTCTTTTTATCAATCGGTTTAAGATTCATTAACTTTCTCATTCTACTCTTTCACAAAGGAGTGCGAAGAGAACTCAATGGATCTTATGCTATTCATTGAATAGATTTCTTTTTTAT----TATAGTATAGGCAAGGAACTTCGATTATTAACTCTATTTTTAAGTATTATTAAGTAAGCCATGCACAATGCATAGGACTA--CCCCCCCCCATTTCCAAATTTGGAATTTGGAATACTTTATTGATTTTTTAGTCCCTTTAATTGACATAGATACAAATACTCTACTAGGATGATGCACAAGAAAAGGTCAGGATAGCT---------------AGTGTAACAAATAGAAATATGTATAGTATAGGAAATCTGTAAAATGTCAGATCTTAATTATTAATCTTAGCTATTAACTAGTTCGAAATTTGAAGTTCTACTTAGAAAAAAATACTAGAACTTCATAAAAATCAAGTTAGCTTGATATGCTTAACTAGAGGATATCCTTAAATAGGATTATAGAATTTATTGAACTTTCTTTTTATTTCTCTAATTCGCAAATTGATTTTTCTAATAGAATAAAATCTATTCCAATTTCTATATTGAATTTGATTTCAGATATTTTCAATTTGATATGGCTCGGACAAGTAATCTAATACATAGAAAAGAATAATATATATGAAAGATATAATAAAGAGAAAATGCGAATTTCTTGGCATTTTCATTCGATCATTATAGACATTTTTTGAGATATTTTG----TTTTTTTTTGTTATTTCTTAATAATTTAATGATTAATATTTCACTAAGGAGAACATAGAATCATAGCAAATTAAATTGCTAATTCTGATTAG----AAAAAAAAATGAATATCAAGCGTTAGAGTATGATTTTGAATACTCTAAAAAAGAA----------GGGTGGGGGAGAGAAAAACTTTGGGATATATTGATTCGGATTGAATTGCAAATACATCAACGATAGAATCAATTCAATTCTGAATTGCAACAAGCAGGGTCTCTCAAATAGAGACGAACTGCTAGACTACGTCGAGTAATGAATTCAACGATTCCAAAAAAAAAAACTAAGAGATGGATGAAATTACACAAGGAATCTAGGTCTCA------------------CGATCTATTCATTCAATATTTCCCTTTTTAGAAGACAAATTTTTGCATTTACATTATCTATCACATATAGAAATACCCTATCCTATCCATTTGGAAATTTTGGTTCAACTCCTTCAATACCGGATCCAAGATGTTCCATCTTTGCATTTATTGCGATTCTTTCTCAACTACTATTCGAATTGGAATAGTCTTATTACTTCAATGAAATCGATTTTTCTTTTGAAAAAAGAAAATAAAAGACTATTTCGATTCTTATATAACTCTTATGTATCAGAATATGAATTTTTCTTGTTGTTTCTTCGTAAACAATCTTCTTGCTTACCATTAACATCTTCTGGAACCTTTGTGGAACGAATCCACTTTTCTAGGAAGATGGAACATTTTGGGGTAATGTACCCAGGTTTTTTTCGGAAAACCGTATGGTTCTTTATGGATCCTCTTATGCATTATGTTCGATATCAAGGAAAGGCAATTCTTGCATCAAAAGGAACTCTTCTTTTGAAGAAGAAATGGAAATGTTACCTTGTCAATTTCTGGCAATATTCTTTCTCTTTTTGGACTCAACCGCGAAGGATCCATCTAAACCAATTAGCAAACTCTTGCTTCGATTTTCTGGGGTACCTTTCAAGTGTACCAATAAATCCTTTGTTAGTAAGGAATCAAATGCTAGAGAATTCATTTCTAATAGATACTCGAATGAAAAAATTCGATACCATAGTCCCCGCTACTCCCCTCATTCGATCCTTATCAAAAGCTCAATTTTGTACTGGATCGGGGCATCCTATTAGTAAACCAATTTGGACCGATTTATCAGATTGGGATATTCTTGATCGATTTGGTCGGATATGTAGAAATCTTTTTCATTATCATAGTGGATCTTCGAAAAAACGGACTTTGTATCGACTAAAGTATATACTTCGACTTTC---------------------------------------------------------------------------------------------------------------------------------------------------------------------------------------------------------------------------------------------------------------------------------------------------------------------------------------------------------------------------------------------------------------ACCTGCGTGTTCATTTTCAAAATTACAGTAGCACTAAAGAGGGCTCGTTGTATTCAATATCCTTATGGGGAAAAAGGATACCCAAAGGAGTGAATAGAGATTTCATTTTATCAACAACGAAGAGTGGAGTTTCTTTTTTTTCACAAAATATATCCAAAATTCATGGTAATACAAGAAATAGGATAGGGTCCTTTAGTACTTCCTTTGGGGTTAAAAACCCTTTTGTCTATCCTCATGAAACGGGAAATACTATGCTATTCCCTCTTTTTATATTACTGCTTTTTACTTTGTTCATTGGATCCATAGGAATCCATTTTGATAATGGAGTAATGGATAATGGAATAGCGGAGTTAACCATATTATCAAAGTGGTTAACTCCCTCAATAAGCTTTTTCCAGGAAAGTTCTAATTCTTCCATAAATTCATATGAATTTATCACTAATGCAATTTCTTCTGTAAGTCTAGCTATGTTTGGTCTATTCATAGCATATATCTTCTATGGATCTGCTTATT------------------------------------------------------------------------------------------------------------------------------------------------------------------------------------------------------------------------------------------------------------------------------------------------------------------------------------------------------------------------CGCGCATGGTGGATTCACAATCCACTGCCTTGATCCACTTGGCTACATCCGCCCCTTATCCAGCTAAAGGATTTTTCTCTTTGTTCCATTCATCATTATTCTATTTATTCTGACCTCCATACTTCGATCGAGATATTGGACATAGAATGCCACTCTTTAAAATGGAAAAAGGAGTAATCAGCTGTGACACGAAAAAAAACGAATCCTTTTGTAGCTCATCATTTATTGGCAAAAATCGAAAAGGTCAATATGAAGGAGGAGAAAGAAACAATAGTAACGTGGTCCCGGGCATCTAGCATTCTACCCGCAATGGTTGGCCATACAATCGCGATTCATAATGGAAAGGAACATATACCTATTTACATAACAAATCCTATGGTAGGTCGCAAATTGGGGGAATTCGTGCCTACTCGGCATTTCACGAGTTATGAAAGTGCAAGAAAAGATACTAAATCTCGTCGTTAACTGAATTCAGAATAGAAAGATTCAAAATAA-AAAAAA-------ACAAACAAACAAA-------TACGAAATACCCAATATCTTGCTGGAACAAGATATTGGGTATTTCTGGCTTTCCTTCCTTCAAAAATTCCTATATGTTAGTAGAAAAGCCTTATCCATTAAGAGATGGAACTTCAAGAGCAGCTAGGTCTAGAGGGAAGTTGTGAGCATTACGTTCATGCATTCCTTTTCCCGCTAGGATCGGGAATCTTATATTTTTCATATCCATATACCATCGAACCCTTAGGGTTCCAGAATCCTCCTTTTTTCCTAGTCTTCGGAAACAGAAAACCCATAGCCGGGAGGAGTTAGGTATGTAGGGTATGGTTTATTATTTTTTGTTGGGCAGGCAGTAGAATAATTTTTCTACTCTGCAATATAAATTCTACTGCCCACTTTTTACAAGCAAATTGGTGCTAAAACTCTAACATAGTTTG-------------------------TTCAAAATGCACCAACTAGAATCCTTGGAGAATATTCAAGTACCCCCTTTCCAAGGGGTACCTGTTAAAAATCGCTTCAACAAATCCGTCCAAAACTTTTTAAGAAAAATGGAAAAGTTTTGAACTCGAAGGTTTTTCCAAGAGATGCCT---------------GTTAAAAATAGTTTCAATCTCTCACCAAAACAGAGAAGAAGTATCTCACTGAAAATTGCTACCCAGCCATATGGGTATATTAAGATCGCGAATTCCTTTATACCCCACCCAATTACAATTAGAGGAAACAAAACATAAATGGAGAAAATTCTCACCATAAGATCAGCCAATAGAAGAAAAAAGTCCCTAATTCTGCAGAACGTTCTGAGCACGTGAAAAGTCAATAGCCTAAAGAT-AAAAAAG--------------------AAA-AAAGTCTACCA-TTTTTTTGAATGCAGCTCTTATTGCCCCTTTGG-CCTTTTTTTTGGCCTTTTGTTTTATTTT------------------GTTATAATTCTAATTCAAATAATTGATTTCATATTTTGTCCTCCTCCTCTAAGGAAATCT--------------------------------------------------------------------------------------------------------------AAATTTTCCGTGC------------------------------------------------------------------------------------------------------------------------------------------------------------------------------------------------------------------------------------------------------------------------------------------------------------------------------------------------------------------------------------------------------------------------------------------------------------------------------------------------------------------------------------------------------------------------------------------------------------------------------------------------------------------------------------------------------------------------------------------------------------------------------------------------------------------------------------------------------------------------------------------------------------------------------------------------------------------------------------------------------------------------------------------------------------------------------------------------------------------------------------------------------------------------------------------------------------------------------------------------------------------------------------------------------------------------------------------------------------------------------------------------------------------------------------------------------------------------------------------------------------------------------------------------------------------------------------------------------------------------------------------------------------------------------------------------------------------------------------------TTTTTCGTTGGGGATTCCCTGGAATAAAACGTCGCGTCTTCCTTCGATTCCTTATGCGGGATATCCAATCAATTAGAATTCAGGTTAAAGAGGGTCTTTATCCTCGTCGTATCCTTTATATGGAAATCCGGGGCCAGGGGGTCATTCCCTTGACTCGTACTGATGAGAAGTTTTTTACTCCACGAGAAATAGAACAAAAAGCTGCCGAATTGGCCTATTTCTTGCGTGTACCAATTGAAGTATTTTGAGTACCGATTGCA-TTTTTTTGAAATGAATTGAATGAGGACGAATTGGAAGAAGATTTTCTCAACACGGGGAGGAGGTCCCTTCGAAATTGGATTCGTTATTGTAAGGGGATTTTCGAGTATTTATCTAAAGGAAGGAACAAACGAGGATAAGAGAAAATTGCTTCTAATTTGTTTTGTCCAAGTG------ATGGCATAATATTCTTCCATTTTCATCCGAAAGCAC----TTTTTTTTATTCTATTTCTCTATTCCACTCCATCTAGATCTAAGAAAGAACCCAATGCAATGAAATTCCACTAGTATACAAAAAAGAGAAATATATACAAGGTCTCAAACCTTGTTATAGAATTTTTGCTTCAAAG-AAAAAGAAATATCATATAGAGTCAGCGAATGAAATAGAGTCAGCGAATGGAGCGGATTCATTAACAACTCAATTTACAGATCAAAAATGAAAAAAAAGAAAGCATTGCCTTCTTTCCTATATCTTGTATTTATCGTACTTTTGCCCTGGGGGGTCTCTTTCTCTTTTAACAAATGTCTGGAACTTTGGATTAAGAATTGGTGGAATACCAGGCAATCCGAAACTCTCTTAACTGATATTCAAGAGAAAAAGGTTCTAGAAAGATTCATAGAATTAGAAGAACTTTTTCTCTTGGACGAAATGATAAAAGAGAAACCGAAGACACATGTACAAAAACCTCCTATAGGAATACACAAGGAAATAATACAATTGGCCAAAATAGATAATGAGGATCATCTCC
>Dendrocalamus_strictus
CGGGACGAGAAGTAGTAGGATTGGTTCTCATAATTATCACATAATTTTCAAAAAAAAAAGGAATTTGTCGAAATTTTGCTTTTTTTCTTGTTGAATAATGCCAAATCAAATCCAAAAAAAGAGCCAAAAATCCGAAAGTCAAAAGGAAATGAATTAGTTAATTCAATAAGAGAGAAAAGGGGACCAGGACTTGATTTCGTTGCCCAAGCGAATCCCATTCAATCGTTTACTCATGGAATGAGTCCGTTGGAAAGTTCAATCAATCTTTTTTTCATATACATTTCGCCTTTTGTGGAGGATCTGTCCCTACTCTACTTTCCTATCTAGGACTTCGATATACAAAATATATACTACTGTGAAGCATAGATTGCTGTCAACAGAGAATTTTCTTAGTATTTAGGTATTTACATTCAAAATAAGAAAGGGGCCTATTAAGAACTTGTAAAATAAGGATTAGGGATTGATTTGGGTTGCGCTATATCTATCAAAGAGTATACAATAATGATGGATTTGGTGAATCAAATCCATGGTTTAATAATGAACCATGTTAACTTACCATAACAACAACTCAATTCCTATCGAATTCCTATAGTAGAATTCCTATAGGATAGAACATACACAGGGTGTACGCATTATATATGAATGAAACATATTCATTAACTTAAGCATGCCCTCCATTTTCTTTAATGAGTTGATATTAATTGAATATCCTTTTTGTTTTAAAAGATTTTTGCAAAGGTTTCATTTACGCCTAATCCATATCGAGTAGACCCTGTCGTTGTGAGAATTCTTAATTCATGAGTTGTAGGGAGGGACTTATGTCACCACAAACAGAAACTAAAGCAAGTGTTGGATTTAAAGCTGGTGTTAAGGATTATAAATTGACTTACTACACCCCCTCGCATTTATTGCTACTGCACTGTTCATTCTAGTTCCTACTGCCTTTTTACTTATTATTTATGTAAAAACAGTCAGCCAAAATGATTAATTGGAATTCCAATTAATCATTGAAGAAATGAAAAAGGGATTAAA-TAAAATAAAAATCCAAGTCTTAAATGAAAGGATCTGGTTGGAATCATAAAGTGTGGTAGAAAGAACTACATATAGTTTTTTCTACCACACTTTAGAGTCTTTCTATTATATTATCT-TGAATCTACATAGAATAGATTAGTAGATTGAAATAGTAGTCTAATTCAATTTCTTTTTTCACTGCATCCACTTAATTTCAATCAAGTCAAAATAAAAAAATCGAAGACAATTCTTCACGAAAGAATCCATGGAGGGAGAGAAAAATAATATGAGAATAGACTAT----------------------------------------AGTAAAAGAAAAAAA-GTAAAAGTCAAAATCAGCGAATCTTTCATGCTTAAACATGCGGCGAGATGCTTCAAAAGAGCATAAAAATTTTTCTAAGAATAAGAAAAGAGTATAAAACAAATGGAAAGTGTGCGATATGTTGTGAATAGCTCCGTGGAAGAAAGTCTAATTTTCTTATGTATAGAACTTTTTTAACCATTCGTCACTTCTAGTAGAAATTATGAATTGCTGTAATCGCTCTTTCTAT------------------------TTCTATAGAGTAGAATAGAACGACTCCTTCTTACAAGAGTTTCTTACAGGAGTGAAACAAAACTAAAGAAAGAAAGAATAAAGTTTGGCAAAATGATTAATGCAAAAGGATCAATTAAAGAAAAGAGTTGATACAACAATTCGACTACTCAATCAATTAGTAGTATCCCTAGAGTCCACTCCTCCCCCATACTACTAGTGAAAGAGAAAATGTAAAGACTACCATTAAAG---------CTTGCAAATGGAGTCCTGAACTAGCCGCAGCTTGTGAAGTATGGAAGGCGATCAAATTCGAGTTCGAGCCGGTAGATAAACTAGATAAGTAGATAAAACTAGATATAAAGAAGGTCTAAATAAAAAAGAAGCGAAATAGAAAGAGAAAAAATCAGTTACAAAATGCAGTAATTCTTCTTTATTCTTCTAATTGATTGCAATTAAACTCGGCTCAATC--TT-TTTTTTTTAAGATTGAGCCGAATAAAAATAGATCTTGATACGATCATGAGACTTGACAAATAGAGATTCCTCTATTCTATATATTTAGAATATATAAAGGTATAA----------TACAATAAATAAATACAA------------ATATAG----TATTTATTTAT--------------------------------------------TGTATTGGGAAAGAATCAATGAAAAAAGATTAGGAATCGAAATGCTACTATACGCGTCCGGAGGAGTATTCGGAATAATATTCTTCTATAATCCATTCTTGCGTCTTGCGCGGGGTCTTACTAATAGGACTTCGCTGCACGGGACGGGTCTTCATC----GAAAAGCTAACTCCACCCGGCATTTTCATACCCTTTGGGTGGTATATCGCCTTAAAAAGTCTAAGGGGGTAGTATGAGATCTGTAGTAAGTAAGAGAATTTGCCCTTTGATTTTGATTGAGTATGCTATTTTTCCGCCTTTACCGCGC-------ATTATTGTATGAGCTTCTAGAGAATAGAGGACCGCGTATGCAGGAAGGAAATTACAGCTTAATAAAAAAGTCTAAAAAAGCTTCAACTTTATGGCACTATCAATCAACTAAAAAGCCCTATGTATGAATCCTTACAACCGGTGGG------------------------------------------------------------------------------------------------------------------------------------------------------------------------------------------------------------------------------------------------------------------------------TGTGTGTGTCTATTTATCTATATTCTATATTTATGGATAATGTAATCTTTCTT--AACAAAAAATCTCCTTATTTTTACTCTTATTGAATCGCGGTAAAGTATTCTAATTCAATAAAGATTTCGCGGGCGAATATTTACTCTTTCCTGTCTTATTTGTTAATTTATATTATAACCTTACCAAATAAGGCAATTTTTTTGGTTTGTTCCGCCATCCCACCCAATGAAGTATTAGGATTCTTTTCAATAAAATCCTATGCAGTCATAGGTTCTGTCGTTCCCACTACTTCTCCTTTAATGGTTAGGTCTGAATCCCACAATGGAGCTTCCAAAAAATTTCTTTCCGAGTCAATTTTCTCAGTTTTATTAACCCGAGCCGCTCTTTATTATTGTTTTAAATTTGTATTTCTTGTTTCAAGTTACGATTTCGAATTCTCTGTTATTTTTACTATATTGATGCTTTATCACATTGCCTTTTATGATGTAACTCATAGACCATACATATTGGAATCCTATATCTTTCTTATTCCTCTTCTTTCTTTCTATCATCCCTCCTTTTATCCACATCCCTTTAGTTTTGCTTCACAACCTAGAATCCTTTTTCTTTTTTAGAGAAAAAATTGCAGTTGCTACAACTATATGATAGATCTACTCATTTATGATAGATGTA-----TCATATAGTGACTGTTTCTTAGTTAGGATCTCGACAATACGAAGCAATAGGTTGGTTATTAGTTAATTTTCTATAATTACTAAGTTTTTTTC--------TTTTTCTATTTATAGTAGGGTTCAGTCAA-TTTTTTTGAATCTCCATTTTCGACTCTAAAGAAAAAACCAACGAGTCACACACTAAGCATAGCATCGTAAAAATCTTTGGAAGAAAAAGACTTATTTTTCCATAGTACAATCTTATTCTTTAGCAAAATCAAGATCATTTTCCAGCGGCAGCGAGCATCCAAAACCAAAGGGTTTTTCTGGGC----AACAAACAAATAATCTGGTTTTGGAATAATTTGAATTGACCTATCCAAAAGAAATTCCAATTATTTAATATGAATAATTCGGATTAATTAATGAATGTACTTTTATGTGTCGAATTCCTCGGTACAATATTCTTAGAACTAACCCCTCTGATATATAGAACAAAAGTTTTTGCTATACTGTGTCCTAAGTATTCTTTTCCTATCAACGAACTTTTCATAATAGAA--------TCCTCATAATAAAATATGAGGATTCTATTATGAAAAGTAGAGTATTCTTGCAATAGGACTTACAACTTCTACCTATCTTATCCAAAATCCACAAAAAAATTGGTTTAGGCTTGGTAAATCGTATTAATAAGAGAATAAAGGCTTTCATTCTAGAAATTTTGCTAAAATCCAAAATTCTTTGTATTTAATGATGAAATTCTAGAAATTCTAATGGATAGATAGAAAAGGTTTTTTGAATTTTGTCCATTGCATTGAAAGATTTGAAAAAATTTCAATGAGAAACTAATTAG----AAAAAAATTAGTTCTATATTGCAACTGAG---AAAAAACAGTTCCAACTCTTTCAAGCTTTGTTTCTATTGAACAAAGCAAGAGTTTTTTGTTAAAAAAATCCGCAACGATACTACCAAA------CGAAGTCCATTTTAATGAAGATTCTAATGTTCCTAAATTCTATGGACTCTCCCAATCTCGACGATTTGCCAGAGAATAACTATTATTCTTTTAAGTTCCCTATTATTTCAAGTTAGCCGCCTTTGCTGGCTTATTTGGCAAAGAAAAATAGAGTACGTTATAAGAAATTAATCAGTCAGTTGGATATTAGGGAGAAGTAATTTAATCGTTCGAATTTTTTTCTTATTTTATTAGTAGTCTTATAGTAGTCTTAGATTTTTCATTTTGATGAGCCTCGTTTTGAGGAATTCATGGAATAATCCATTTTCATGGAATAATGAATTAAGGAAGAAAGGATATGAGTCTACCGCTTACAAGAAAAGATCTCATGATAGTCAATATGGGCCCTCACCACCCATCAATGCATGGTGTTCTTCGACTGATCGTTACTCTCGATGGTGAAGATGTTATTGATTGTGAACCCATATTAGGGTATTTACACAGAGGAATGGAAAAAATCGCGGAAAACCGAACTATTATACAATACTTACCTTAT----------------------------------------------GAGGGAGATAGAAAGAGAGAGATGGTAGAAAAGGGAGAGAGATGGTAGAAGGAGATAGGAAGGGGAATAA-GGGGCTCTTTAGGCAGGAGACA-GGGG-AATTCCTTAAGTTAAGAAAGAAAAAAGAATAAGAACACGGATACATAACATAAAAAAAAGAATAAATAAGACGATATTCGCCCTCCCCCCACATATTTAATTCCTTCTCCTATACAAAAACCAGCAAGACCTACTCCA---------------------------------GTAGAAAGCAACGTGCGACTTGAAGGACATGATCGATTGTGGATTTTGCTATCCATCATTTTTCATAGTAATGAAAATGCTCTTGGCTCGACATAGTCTGTTCTATTCGTCCCGAACCAAATTTGCGCTGGGTTGTTTGTAAGTAAATAGTACACGATGGAGCTCGAGAGGACAGAATTGATTTTTTTTTTCAAGGGAAAGAATCTAGGGTTAGTGAAAACTAATAAATTAGGCCAACTTTGTCAGTCTATCCTTAATATAGAAGTCGAAAGGTTAAAATAAGAAGAAAGTCCAATTTTGGAAGATTGGAAAAACTCTTTCAATTAAAAGTCTATCAAAATCAATCGCTCATATTCGATTTCTATAGAAGAGGGAAATGCTTTATCGAAGGAAATAAGAAAAAAAGGGTATGTTGCTACTCTTTTGAAAGAAAAAAGAATAGGAATTCCCGAAGTAATGTCTAAACCCAAGGATTTCACAAATCAAAGATAAAGAATTCCGGAACAAGTAAACGCGATTTTCAACTGTCTCAACAATAAAATTGTCTCAACAATTGAATTGGATCAGAATAAGGAATAAAAGTAAATTCGTTCGAGATGAGACAAAGAAAAGAGTTTAGAGACGACTCAAAAAATTTCGAAGGATTTTTCCTTTTAAGTCTGTCAGTCAAAATTAGCCAACTTGAGTCATGAGTATAAATGAAATTTGTTTTTTCTGTAAGGAAATTAATGCAAGTCATAGTCGAATTTCTATCTACTTGTATTATAGACAGAAATTCGAATCATTTTCTCGAGCCGTATGAGGAGAAAACCTCCTATACGTTTCTAGGGGGGGCATTGTTTAGCTACATCTATCCCAATAAGCTGTCTATCGAATCGTTGCAACGTTGCTTTCTACCACATCGTTTTAAACGAAGTTTCACCATAACAAACATTCCTCAAATTTCATTGCAAAGTGGTATAGGGAATTGATCCAATATGGATGGGATCATGAA-------TAGTCATTGGTTTA-----GTTTAGTTTTTTGTATACTAATTCAAACTTGCTATCTATGGAAAAATATGGATAAAAGAAATAAGTATTTATCGGGGAAGACTCCGCAAAGATCCAATTTATTTAAACCCATATTCTATCATATGAAGGAAACATAGTTCGAAAAAGACGAATAAACAAGTTTGCTTAAGACTTATTTATTATTGAATTTCCATTCTCAACAGAGGACTCGAGATGGTCAATCCTGAAATGAGAAGAGAAGGATTGATTCTTCTCCAACAAATAAACTATCAACCTCAAAAAAAAAATTTAATTAATTTAAT-----------------------TACTATATTAGAATTAGATTAGCAATATATTTTTCCGTAACAAAAACAATTAACT----------------------ATTAACTAAATAAACTATTCCAATGAAAAGATTGAAAGTTTTTTGGTAGTTATAGAATTCTCGTACTTCTTCGACTCGAATACCAAAAGAAAGAAAAAAATGAAGTAAAAAAAA-----ACACATTTCGTGTAAAGTAAAATTAAGGTCTTTGCTTTTACTTATAGCATTCTTTCTTTTACCTAAAAGAAGCAACTCCAAATCACAAATTAGGAGAAGTATGATTTTTGGAATCCATTCTATCCAACGAACAGTTCTTACCTTATCCTTACCAAAATGGATCATTCTGGATATTTAAAGAATCACAGATCGAGATCGTTTTCGCTTAACCAAAGAAGGACCCTTTTTGCTAATAATATAATACAACAAAAATCTATCTCTATCATAAAGGGATAGGTCTCATTTTTTATACAGTGTTTTACGTATAGACCAAATTTTTCATGAAAATAAGGATATTCAATTTGACTGGACTTGACACTTGATTATGTTTTCTGAGAAAGAAAATGAATGCTTAGAAATGCATCTAATCTAAGAGTTCATAAGAGATAATTATTCTCT------CTAATAAACTTTCTTTTGTCTCGTGCGGGGTACAATACGATTTCATCTTTCGTTTCATCAGAAAAATCTGGGACGGAAGGTGGGGATAAAGGATTTGCAGTCCCCTGCCTTACCGCTTGGCCATGCCGCCAAAAAATCCGATCTAAAATCGAGAAAAGAGCAAGTATTCATCCACGTTTTCTTACTAAAACCCCCTTTCCTTTATCTTGAATCTAATTCTACTTACTTTTTTCCAATATTTTTCCAAAAATCTATTCCTGCTTTTTTTGGATCCAGTTTCGATTATTCTCCTCCATGGATTCTATCTTAAAACACACATTGCTAACACTAGAAAACTTCCCTTTTCTTTCTATTGAGATGAAAAAGGAGAAAAAGTGGATTTCCAGTCACAGGCTGCAAAATTCAGAACAAATTGGAACCATTAACTAGAATTCTC-------CTTTTTTTTGAATTGCAGTAGTGAACGACTCTTAAATCGGTATTCTCT-CCCCCCCTTCCTTTTAATGGCATAATAAAATAGAATGGGTTTATGCCTAATCCGTGTATAGGTAAACTCCAGGTCCGAACAGC--------------------ATTATTATCCATAACAGCATTATTATCCATGGATCCCCCTTATGTACATATCTCTATGGGGAATCGTGCTTTAATTTTTCATTGCATTAAATATCTTGAATAAAAAAAGGAAATTTGCTCTGATATAGAGTATGACCTGACCATCTTGGCCCACCCAAGTGAAATTACGATAAAAGCAGGGATATGTGGAGAGGTGGATAACTAGATTGGCATGTACTT-AAAAAAAGGACTTACTTTATTTTAGGATTCTACAATGAAATCCTATATTTTCTAGCAATTCTACTACTACGAAACAAAAAAGAACCCTCAAATTCTTTTTTGAAATTAAACTAAGCGTGCTATTCTAAATCGAACTAAAGTCAAAC------TTTCTAGTGCTTATAAAT-----TATTATATTATGGCTTTATCCCATTCATAGAAAGGAGATAAAATGAGAAATCTTTGCCATCCAATCTGATTAGAATATCATTAAGTGGCAGAATTTTTTTCTAGGAATGTTTTATCAATTCATTTTCATTCGATTTGTACCCCTGGCAAATTCGAACTTTCCTCGAAATTGTCTCTATTCATATGTATGAAATACATATATGAAATACGTATGTGGAGTTCCCTAGAATTTCATGTGATTCAGTAAACAGAATATAGATTCCATGAT-----TGCTAGATCGATCCATAGGGATTGATGAAGAGTGAGCTGATAATGGAATTTTTCTTCGATAAAAAGGAAACTTAAGATTAAGATGCTCCGGAATGGAAATGAGGGAATGTCCACAATCTTGACAGGGCGGTGCTCTGACCAATTGAACTACAATCCCCGCGGGGTGTATGGCATACCTATACCTATTTTTAAATAGAA--CCATAAGAAGATTCGATTCGTCTGTCGTACTCTAAGAAATAGACGAATCATATACTACATACCCATATATCGTATGTGGGTATAGTGAGAGTGACATAACTAGTATGTCGCGATTTTTTATCGCTTAAAATGGATGATAATCCACCTTTCAATAAGAAAAACTCTTTTGTTTGT------AAAAAAGGAATGAGAGAAATATGGATTAGAAAGAAATTTCCCCCTTTCTCTTTATCCTTTATTTCTATGGATCAGACATTTTTTTTTATGGAAG--AAAAAAAAATGGATTTAGTTCATATTCACGAAGCCCTAGATTTTTGGGCCGAGCTGGATTTGAACCAGCGTAGACATATCGTCAACGAATTTACAGTCCGTCCCCATTAACCGCTCGGGCATCGACCCAGGAAGAATTTATTCTAGGGTTTTTTATAATCTATGATTAACCTCCTTTCATAATACTCCCTACCCCCAGGGGAAGTCGAATCCCCGCTGCCTCCTTGAAAGAGAGATGTCCTGAACCACTAGACGATAGGGGCATCACTAAACGATAGGGCCATATACAACCGCTCGTCATTATACTATAATGATAGTATGAGCAGTTTTTTAGAATTGTCAATATACTCGAAGAGTATAACTAGATCCAAAGCAAAGAGTCTTTCCTACTTTTCTGTTATGCTTTCTTAGGATTTTTTTTTTAGTTGATGGTTAGGTTAATTCACGGATCATCTCCTACTTTTTAGGGAAATTCATTTAAAGGGTATAGAATAAGAATAGATTAATAAAAGGGATTCTAGATTAGTTCAGTACAGGTAGTGATTTGATTGATCTAACAGGAAAAAGAGTCCAATTTGATTTCTTTTTTGCAATTTACACTCCGTGCTTCA-------TTTAGTGTTCAGACCAAAAATGCATGCATCCCGCACTAAGTCATAAAATTCAAGAAAAAAATAGAGAAATTTTCAAAAACA---------------------AAGAAAAA--------------------AAGGTGAATAAATAATAAATTTAGTAGAAAAGTACTTTATCGGATTCGAACCGATGACTTACGTCTTACCATGGCATTACTCTACCACCAAATTAAAAAGCCCTTTATCGGATTTGAACCGATGACTTATGC--------------------------------------AACCTGCTAAGTGGTAACTTCCAAATTCAGAGAAACCCTGGAATTAAAAAAGGGCAATCCTGAGCCAAATCCGTGTTTTGAGAAAACAAGTGGTTCTCGAACTAGAATCCAAAGGAAAAGGATAGGTGCAGAGACTCAATGGAAGCTGTTCTAACGAATCGAGTTGATTACGTTGTGTTGGTAGTGGAACTCCCTCTAAATTAGAGAAAGTAAGGGGTTTATACATCTAATACACACATATGGATACTGACATAGCAAACGATTAATCACAGAACCCATATCATAATATAGGTTCTTTATTCTTTTTTAGAATGAAATTAGGAATGATTATGAAATAGAAAATTCAGAA--TTTTTTTAGAATTATTGTGAATCCATTCCAATCGAATATTGAGTAATCAAATCCTTCAATTCATAGTTTTCGAGATCTTTTAAAAAGTGGATTAATCGGACGAGGATAAAGAGAGAGTCCCATTCTACATGTCAATACTGACAACAATGAAATTTCTAGTAAAAGGAAAATCCGTCGACTTTATAAGTCGTGAGGGTTCAAGTCCCTCTATCCCCAAACCCTCTTTTATTCCCTAACTCTAACTATACTATAGTATTTATCCTCTTTTTTTCTTTTTATCAATCGGTTTAAGATTCATTAACTTTCTCATTCTACTCTTTCACAAAGGAGTGCGAAGAGAACTCAATGGATCTTATGCTATTCATTGAATAGATTTCTTTTTTAT----TATAGTATAGGCAAGGAACTTCGATTATTAACTCTATTTTTAAGTATTATTAAGTAAGCCATGCACAATGCATAGGACTA--CCCCCCCCCATTTCCAAATTTGGAATTTGGAATACTTTATTGATTTTTTAGTCCCTTTAATTGACATAGATACAAATACTCTACTAGGATGATGCACAAGAAAAGGTCAGGATAGCT---------------AGTGTAACAAATAGAAATATGTATAGTATAGGAAATCTGTAAAATGTCAGATCTTAATTATTAATCTTAGCTATTAACTAGTTCGAAATTTGAAGTTCTACTTAGAAAAAAATACTAGAACTTCATAAAAATCAAGTTAGCTTGATATGCTTAACTAGAGGATATCCTTAAATAGGATTATAGAATTTATTGAACTTGATTTTTATTTCTCTAATTCGCAAATTGATTTTTCTAATAGAATAAAATCTATTCCAATTTCTATATTGAATTTGATTTCAGATATTTTCAATTTGATATGGCTCGGACAAGTAATCTAATACATAGAAAAGAATAATATATATGAAAGATATAATAAAGAGAAAATGCGAATTTCTTGGCATTTTCATTCGATCATTATAGACATTTTTGGAGATATTTTG---TTTTTTTTTTGTTATTTCTTAATAATTTAATGATTAATATTTCACTAAGGAGAACATAGAATCATAGCAAATTTAATTGCTAATTCTGATTAG-AAAAAAAAAAAATGAATATCAAGCGTTAGAGTATGATTTTGAATACTCTAAAAAAGAA----------GGGTGGGGGAGAGAAAAACTTTGGGATATATTGATTCGGATTGAATTGCAAATACATCAACGATAGAATCAATTCAATTCTGAATTGCAACAAGCAGGGTCTCTCAAATAGAGACGAACTGCTAGACTACGTCGAGTAATGAATTCAACGATTCC--AAAAAAAAACTAAGAGATGGATGAAATTACACAAGGAATCTAGGTCTC-------------------CGATCTATTCATTCAATATTTCCCTTTTTAGAAGACAAATTTTTGCATTTACATTATCTATCACATATAGAAATACCCTATCCTATCCATTTGGAAATTTTGGTTCAACTCCTTCAATACCGGATCCAAGATGTTCCATCTTTGCATTTATTGCGATTCTTTCTCAACTACTATTCGAATTGGAATAGTCTTATTACTTCAATGAAATCGATTTTTCTTTTGAAAAAAGAAAATAAAAGACTATTTCGATTCTTATATAACTCTTATGTATCAGAATATGAATTTTTCTTGTTGTTTCTTCGTAAACAATCTTCTTGCTTACCATTAACATCTTCTGGAACCTTTGTGGAACGAATCCACTTTTCTAGGAAGATGGAACATTTTGGGGTAATGTACCCAGGTTTTTTTCGGAAAACCGTATGGTTCTTTATGGATCCTCTTATGCATTATGTTCGATATCAAGGAAAGGCAATTCTTGCATCAAAAGGAACTCTTCTTTTGAAGAAGAAATGGAAATGTTACCTTGTCAATTTCTGGCAATATTCTTTCTCTTTTTGGACTCAACCGCGAAGGATCCATCTAAACCAATTAGCAAACTCTTGCTTCGATTTTCTGGGGTACCTTTCAAGTGTACCAATAAATCCTTTGTTAGTAAGGAATCAAATGCTAGAGAATTCATTTCTAATAGATACTCGAATGAAAAAATTCGATACCATAGTCCCCGCTACTCCCCTCATTCGATCCTTATCAAAAGCTCAATTTTGTACTGGATCGGGGCATCCTATTAGTAAACCAATTTGGACCGATTTATCAGATTGGGATATTCTTGATCGATTTGGTCGGATATGTAGAAATCTTTTTCATTATCATAGTGGATCTTCGAAAAAACGGACTTTGTATCGACTAAAGTATATACTTCGACTTTCTGTCTCAATTGGGTTATATGATGTTAGCTCTAGGTATAGGTTCTTATCAAGCTGCTTTATTCCATTTGATCACTCATGCTTATTCGAAAGCTTTATTGTTCTTGGGATCCGGATCCGTTATTCATTCAATGGAACCTCTTGTTGGATATTCACCAGATAAAAGTCAGAATATGGTTCTTATGGGTGGTTTAAGAAAATACGTTCCAATTACAAGAACTACTTTTTTATGGGGTACGCTTTCTCTTTGTGGTATTCCACCTCTTGCTTGCTTCTGGTCCAAAGATGAAATCCTTAGTAATAGTTGGTTGTATTCACCCTTTTTTGGAATAATAGCCTCTTTTACTGCAGGATTAACTGCGTTTTATATGTTTCGGATATATTTACTTACTTTTGATGGGTACCTGCGTGTTCATTTTCAAAATTACAGTAGCACCAAAGAGGGCTCGTTGTATTCAATATCCTTATGGGGAAAAAGGATACCCAAAGGAGTGAATAGAGATTTCATTTTATCAACAACGAAGAGTGGAGTTTCTTTTTTTTCACAAAATATATCCAAAATTCATGGTAATACAAGAAATAGGATAGGGTCCTTTAGTACTTCCTTTGGGGTTAAAAACACTTTTGTCTATCCTCATGAAACGGGAAATACTATGCTATTCCCTCTTTTTATATTACTGCTTTTTACTTTGTTCATTGGATCCATAGGAATCCATTTTGATAATGGAGTAATGGATAATGGAATAGCGGAGTTAACCATATTATCAAAGTGGTTAACTCCCTCAATAAGCTTTTTCCAGGAAAGTTCTAATTCTTCCATAAATTCATATGAATTTATCACTAATGCAATTTCTTCTGTAAGTCTAGCTATGTTTGGTCTATTCATAGCATATATCTTCTATGGATCTGCTTATTCTTTTTTTCAGAATTTATATTTTAAAAATTCCCTTGTAAAAGAGAGTCCGAAAAAGTCTTTTTTGGATCAAGTAAAAAAAAAGATATACAGTTGGTCATATAATCGTGGTTATATAGATATTTTCTATACTAGGGTCTTTACCCTGGGTATAAGAGGATTAACCGAACTAACGCAGTTTTTCGATAAGGGTGTCATTGATGGAATTACCAATGGGGTAGGTCTTGCTGGTTTTTGTATAGGAGAAG------------------------------------------------------------------------------------------------------------------CGCGCATGGTGGATTCACAATCCACTGCCTTGATCCACTTGGCTACATCCGCCCCTTATCCAGCTAAAGGATTTTTCTCTTTGTTCCATTCATCATTATTCTATTTATTCTGACCTCCATACTTCGATCGAGATATTGGACATAGAATGCCACTCTTTAAAATGGAAAAAGGAGTAATCAGCTGTGACACGAAAAAAAACGAATCCTTTTGTAGCTCATCATTTATTGGCAAAAATAGAAAAGGTCAATATGAAGGAGGAGAAAGAAACAATAGTAACGTGGTCCCGGGCATCTAGCATTCTACCCGCAATGGTTGGCCATACAATCGCGATTCATAATGGAAAGGAACATATACCTATTTACATAACAAATCCTATGGTAGGTCGCAAATTGGGGGAATTCGTGCCTACTCGGCATTTCACGAGTTATGAAAGTGCAAGAAAAGATACTAAATCTCGTCGTTAACTGAATTCAGAATAGAAAGATTCAAAATA--AAAAAA-------ACAAACAAACAAA-------TACGAAATACCCAATATCTTGTTCCAGCAAGATATTGGGTATTTCTGGCTTTCCTTCCTTCAAAAATTCCTATATGTTAGTAGAAAAGCCTTATCCATTAAGAGATGGAACTTCAAGAGCAGCTAGGTCTAGAGGGAAGTTGTGAGCATTACGTTCATGCATTCCTTTTCCCGCTAGGATCGGAAATCTTATATTTTTCATATCCATATACCATCGAACCCTTAGGGTTCCAGAATCCTCCTTTTTTCCTAGTCTTCGGAAACAGAAAACCCTTAGCCGGGAGGAGTTAGGTATGTAGGGTATGGTTTATTATTTTTTGTTGGGCAGGCAGTAGAATAATTTTTATACTCTGCAATATAAATTCTACTGCCCACTTTTTACAAGCAAATTGTTGCTAAAACTCTAACATAGTTTG-------------------------TTCAAAATGCACCAACTAGAATCCTTGGAGAATATTCAAGTACCCCCTTTCCAAGGGGTACCTGTGAAAAATCGCTTCAACAAATCCGTCCAAAACTTTTTAAGAAAAATGGAAAAGTTTTGAACTCGAAGGTTTTTCCAAGAGATGCCT---------------GTTAAAAATAGTTTCAATCTCTCACCAAAACAGATAAGAAGTATCTCACTGAAAATTACTACCCAGCCATATGGGTATATGAGGACCGCGAATTCCTTTATACCCCACCCAATTAGAATTAAAGGAAATAAAACATAAATGGAGAAAATTCTCATCATAAGATCAGCCAATAGCAGAAAAAAATCCCTAATTCTACAGAACGTTCTGAGCACGTGAAAAGTCAATAGCCTAAAGAT-AAAAAG---------------------AAA-AAAGTCTACCA-TTTTTTTGAAAGCAGCTCTTATTGCCCCTTTGG-CCTTTTTTTTGGCCTTTTGTCTTATCCG------------------ATTCAACAATTGATTCATA---------------TTTGTTCTCCTCCTATAAACAAT-----------------------------------------------------------------------------------------------------------------CTAACTTTCGTGCTTTGGTTTAGTGAATCGTCCGAGATCGTGTTTACATACCTATGAACTTACCCTCTTCAAGTATATTG-----GATACTACTATAC------------TA-ATAATTTT----TTAGTGTGTCAACCCT---------TATTTTA-------------TTATACGTATTTTTTTATATAATA-----AAAT-----------------AT-AAAAAAAACCTCTACTTTGTGCAAGTGATAAGAGAGAATATGAAAGATTTTCTTATTTTTCTTGATTTTCTCAAGATTTTGAACCTTGCCATGAATAAACTTCTATATCTCGATCTCGATATATACATATATAATCTCTACATATATCTCTATATGTACATATATTATGTACATTATGCAGTAGACCCATAATGGGAAATCAAAGTGGCTAATTTTGGAATTGAATAAAA-AACCTCTAGAAACATCTCAGATGCAAGTCCCCTTTCGATATATCTCTGTATACTATATACACGGATACAGGATCCGCTATATCCGCTTGTGAAATAAAGACTAAAGCCCCTCCCCTCAACCCCATATCCAAATAAAAAAGTGGTAAGTAATAAGTTTTAAAGAGAAGAATCAATGGATTCATGATTAAACCCCTCCTACTTCTTGTATTTTATTACAATTTTGGTTAAGTGAGGGATCAAATATGTAGTCAACTTTATTTGATGGTAGCTTGGAGGATTAGAAATATGACTATTGCTTTCCAATTAGCTGTTTTTGCATTAATTGCGACTTCCTCAGTGTTAGTAATTAGTGTACCCCTTGTATTTGCTTCTCCTGATGGTTGGTCAAATAATAAAAACGTTGTATTTTCCGGTACATCATTATGGATTGGACTAGTCTTTCTGGTAGCTATTCTGAATTCTCTCATTTCTTAAATTTGTTTAGTATTTAGTAGCCCGATACAAAAT---AAAAAAAAAGGCCATTTCTTCAAAAAATTCGAATTGTGAGACGCATTAAAATGCAATTTGCGTTTCGAA----TTGCTACCTCTTCTCTTTCATTATTATGAAATTCCATTGCCATTATAATATTGATTGACAGACAATTAAAAAAAAGAAAACTCT------AATATAATAGAATAGAAAATGAAACGGTCGACCCAGACATAGACGGTCGACCCAGGCGGATATACCCT-----ATA----AAATATATCCCGTAGCGAGCGTAGTTCAATGGTAAAACATCTCCTTGCCAAGGAGAAGATACGGGTTCGATTCCCGCCGCTCGCCAGCTTAATTTAGTAAGGTACTATGATAAAAAATTTAGTCTAGTTGACTACTTAACTACTTATATTAAATTAAGTAGGTGTTAGTCTAATACCGTATCCCTTACTATCTTACCCTTCCTTTGCACCCCACTC-AAAAAAAAGGGGGCTCCGGCGGCGGGAATCTAACTCGCCAACAGGACTCCCTAAATCAGGGATTCACCGAGACGAACAACTGGCAAACTGCTTTTAAAGGGAAGGGAGGTAGACTGTGCCTTTCTTTCATTTCATTTTTCTTTTCTGCAGGGTAGGAAGGAGCCTTGAGAGTTCTTCTTGTAG------GGGCAAGTGACTTTGTAAACTGCTCAATTTGGCCCTCTAGGGCCGGGAACTAATGAATAAAAAAGGAGTGTGCATTTTTCGTTGGGGATTCCCTGGAATAAAACGTCGCGTCTTCCTTCGATTCCTTATGCGGGATATCCAATCAATTAGAATTCAGGTTAAAGAGGGTCTTTATCCTCGTCGTATCCTTTATATGGAAATCCGGGGCCAGGGGGTCATTCCCTTGACTCGTACTGATGAGAAGTTTTTTACTCCACGAGAAATAGAACAAAAAGCTGCCGAATTGGCCTATTTCTTGCGTGTACCAATTGAAGTATTTTGAGTACCGATTGCA-TTTTTTTGAAATGAATTGAATGAGGACGAATTGGAAGAAGATTTTCTCAACACGGGGAGGAGGTCCCTTCGAAATAGGATTCGTTATTGTAAGGGGATTTTCGAGTATTTATCTAAAGGAAGGAACAAACGAGGATAAGAGAAAATTGCTTCTAATTTGTTTTGTCCAAGTG------ATGGCATAATATTCTTCCATTTTCATCCGAAAGCGC----TTTTTTTTATTCTATTTCTCTATTCCACTCCATCTAGATCTAAGAAAGAACCCAATGCAATGAAATTCCACTAGTATACAAAAAAGAGAAATAGATACAAGGTCTCAAACCTTGTTATAGAATTTTTGCTTCAAAG-AAAAAGAAATATCATATAGAGTCAGCGAATGAAATAGAGTCAGCGAATGGAGCGGATTCATTAACAACTCAATTTACAGATCAAAAATGAAAAAAAAGAAAGCATTGCCTTCTTTCCTATATCTTGTATTTATCGTACTTTTGCCCTGGGGGGTCTCTTTCTCTTTTAACAAATGTCTGGAACTTTGGATTAAGAATTGGTGGAATACCAGGCAATCCGAAACTCTCTTAACTGATATTCAAGAGAAAAAGGTTCTAGAAAGATTCATAGAATTAGAAGAACTTTTTCTCTTGGACGAAATGATAAAAGAGAAACCGAAGACACATGTACAAAAACCTCCTATAGGAATACACAAGGAAATAATACAATTGGCCAAAATAGATAATGAGGATCATCTCC
>Gigantochloa_atter
---------------------------------------CATAATTTTCAAAAAAAAAAGGAATTTGTCGAAATTTTGCTTTTTTTCTTGTTGAATAATGCCAAATCAAATCCAAAAAAAGAGCCAAAAATCCGAAAGTCAAAAGGAAATGAATTAGTTAATTCAATAAGAGAGAAAAGGGGACCAGGACTTGATTTCGTTGCCCAAGCGAATCCCATTCAATCATTTACTCATGGAATGAGTCCGTTGGAAAGTTCAATCAATCTTTTTTTCATATACATTTCGCCTTTTGTGGAGGATCTGTCCCTACTCTACTTTCCTATCTAGGACTTCGATATACAAAATATATACTACTGTGAAGCATAGATTGCTGTCAACAGAGAATTTTCTTAGTATTTAGGTATTTACATTCAAAATAAGAAAGGGGCCTATTAAGAACTTGTAAAATAAGGATTAGGGATTGATTTGGGTTGCGCTATATCTATCAAAGAGTATACAATAATGATGGATTTGGTGAATCAAATCCATGGTTTAATAATGAACCATGTTAACTTACCATAACAACAACTCAATTCCTATCGAATTCCTATAGTAGAATTCCTATAGGATAGAACATACACAGGGTGTACGCATTATATATGAATGAAACATATTCATTAACTTAAGCATGCCCTCCATTTTCTTTAATGAGTTGATATTAATTGAATATCCTTTTTGTTTTAAAAGATTTTTGCAAAGGTTTCATTTACGCCTAATCCATATCGAGTAGACCCTGTCGTTGTGAGAATTCTTAATTCATGAGTTGTAGGGAGGGACTTATGTCACCACAAACAGAAACTAAAGCAAGTGTTGGATTTAAAGCTGGTGTTAAGGATTATAAATTGACTTACTACACCCCCTCGCATTTATTGCTACTGCACTGTTCATTCTAGTTCCTACTGCCTTTTTACTTATTATTTATGTAAAAACAGTCAGCCAAAATGATTAATTGGAATTCCAATTAATCATTGAAGAAATGAAAAAGGGATTAAA-TAAAATAAAAATCCAAGTCTTAAATGAAAGGATCTGGTTGGAATCATAAAGTGTGGTAGAAAGAACTACATATAGTTTTTTCTACCACACTTTAGAGTCTTTCTATTATATTATCT-TGAATCTACATAGAATAGATTAGTAGATTGAAATAGTATTCTAATTCAATTTCTTTTTTCACTGCATCCACTTAATTTCAATCAAGTCAAAATAAAAAAATCGAAGACAATTCTTCACGAAAGAATCCATGGAGGGAGAGAAAAATAATATGAGAATAGACTAT----------------------------------------AGTAAAAGAAAAAAA-GTAAAAGTCAAAATCAGCGAATCTTTCATGCTTAAACATGCGGCGAGATGCTTCAAAAGAGCATAAAAATTTTTCTAAGAATAAGAAAAGAGTATAAAACAAATGGAAAGTGTGCGATATGTTGTGAATAGCTCCGTGGAAGAAAGTCTAATTTTCTTATGTATAGAACTTTTTTAACCATTCGTCACTTCTAGTAGAAATTATGAATTGCTGTAATCGCTCTTTCTAT------------------------TTCTATAGAGTAGAATAGAACGACTCCTTCTTACAAGAGTTTCTTACAGGAGTGAAACAAAACTAAAGAAAGAAAGAATAAAGTTTGGCAAAATGATTAATGCAAAAGGATCAATTAAAGAAAAGAGTTGATACAACAATTCGACTACTCAATCAATTAGTAGTATCCCTAGAGTCCACTCCTCCCCCATACTACTAGTGAAAGAGAAAATGTAAAGACTACCATTAAAGTCCGAGCAGCTTGCAAATGGAGTCCTGAACTAGCCGCAGCTTGTGAAGTATGGAAGGCGATCAAATTCGAGTTCGAGCCGGTAGATAAACTAGATAAGTAGATAAAACTAGATATAAAGAAGGTCTAAATAAAAAAGAAGCGAAATAGAAAGAGAAAAAATCAGTTACAAAATGCAGTAATTCTTCTTTATTCTTCTAATTGATTGCAATTAAACTCGGCTCAATC--TT-TTTTTTTTAAGATTGAGCCGAATAAAAATGGATCTTGATACGATCATGAGACTTGACAAATAGAGATTCCTCTATTCTATATATTTAGAATATATAAAGGTATAA----------TACAATAAATAAATACTA------------TATTTG----TATTTATTTAT--------------------------------------------TGTATTGGGAAAGAATCAATGAAAAAAGATTAGGAATCGAAATGCTACTATACGCGTCCGGAGGAGTATTCGGAATAATATTCTTCTATAATCCATTCTTGCGTCTTGCGCGGGGTCTTACTAATAGGACTTCGCTGCACGGGACGGGTCTTCATC----GAAAAGCTAACTCCACCCGGCATTTTCATACCCTTTGGGTGGTATATCGCCTTAAAAAGTCTAAGGGGGTAGTATGAGATCTGTAGTAAGTAAGAGAATTTGCCCTTTGATTTTGATTGAGTATGCTATTTTTCCGCCTTTACCGCGC-------ATTATTGTATGAGCTTCTAGAGAATAGAGGACCGCGTATGCAGGAAGGAAATTACAGCTTAATAAAAAAGTCTAAAAAAGCTTCAACTTTATGGCACTATCAATCAACTAAAAAGCCCTATGTATGAATCCTTACAACCGGTGGGATAGGA-----------------GGTTCTTTCTTAGTTCCATCTCTACTGCAAAACTGGACATGAGAGTTTCTTCTCATCCAGCTCCTCGCGAATGAAATGAGAAAGCGTGCAAATTTCTCTAATTCC-----ATAATATTTTGGAATATTATGGATAGATGCACATTAATAGATAATAGAAAAAGTTAGGGTTTTTTTAATATTGAATATTGAATTTGTTAAAATAGATAAATATATAGTCAAGAAAGAAGATCTAGAATATATCTAGATGTGTGTGTCTATTTATCTATATTCTATATTTATGGATAATGTAATCTTTCTT--AACAAAAAATCTCCTTATTTTTACTCTTATTGAATCGCGGTAAAGTATTCTAATTCAATAAATATTTCGCGGGCGAATATTTACTCTTTCCTGTCTTATTTGTTAATTTATATTATAACCTTACCAAATAAGGCAATTTTTTTGGTTTGTTCCGCCATCCCACCCAATGAAGTATTAGGATTCTTTTCAATAAAATCCTATGCAGTCATAGGTTCTGTCGTTCCCACTACTTCTCCTTTAATGGTTAGGTCTGAATCCCACAATGGAGCTTCCAAAAAATTTCTTTCCGAGTCAATTTTCTCAGTTTTATTAACCCGGGCCGCTCTTTATTATTGTTTTAAATTTGTATTTCTTGTTTCAAGTTACGATTTCGAATTCTCTGTTATTTTTATTATATTGATGCTTTATCACATTGCCTTTTATGATGTAACTCATAGACCATACATATTGGAATCCTATATCTTTCTTATTCCTATTCTTTCCTTCTATCATCCCTCCTTTTATCCACATCCCTTTAGTTTTGCTTCACAACCTAGAATCCATTTTCTTTTTTAGAGAAAAAATTGCAGTTGCTACAACTATATGATAGATCTACTCATTTATGATAGATGTA-----TCATATAGTGACTGTTTCTTAGTTAGGATCTCGACAATACGAAGCAATAGGTTGGTTATTAGTTAATTTTCTATAATTACTAAGTTTTTTTCTTTTTCTATTTTTCTATTTATAGTAGGGTTCAGTCAA-TTTTTTTGAATCTCCATTTTCGACTCTAAAGAAAAAACCAACGAGTCACACACTAAGCATAGCATCGTAAAAATCTTTGGAAGAAAAAGACTTATTTTTCCATAGTACAATCTTATTCTTTAGCAAAATCAAGATCATTTTCCAGCGGCAGCGAGCATCCAAAACCAAAGGGTTTTTCTGGGC----AACAAACAAATAATCTGGTTTTGGAATAATTTGAATTGACCTATCCAAAAGAAATTCCAATTATTTAATATGAATAATTCGGATTAATTAATGAATGTACTTTTATGTGTCGAATTCCTCGGTACAATATTCTTAGAACTAACCCCTCTGATATATAGAACAAAAGTTTTTGCTATACTGTGTCCTAAGTATTCTTTTCCTATCAACGAACTTTTCATAATAGAA--------TCCTCATATTTTATTATGAGGATTCTATTATGAAAAGTAGAGTATTCTTGCAATAGGACTTACAACTTCTACCTATCTTATCCAAAATCCACAAATAAATTGGTTTAGGCTTGGTAAATCGTATTAATAAGAGAATAAAGGCTTTCATTCTAGAAATTTTGCTAAAATCCAAAATTCTTTGTATTTAATGATGAAATTCTAGAAATTCTAATGGATAGATAGAAAAGGTTTTTTGGATTTTGTCCATTGCATTGAAAGATTTGAAAAAATTTCAATGAGAAACTAATTAG----AAAAAAATTAGTTCTATATTGCAACTGAG---AAAAAACAGTTCCAACTCTTTCAAGCTTTGTTTCTATTGAGCAAAGCAAGAGTTTTTTGTTAAAAAAATCCGCAACGATACTACCAAA------CGAAGTCTATTTTAATGAAGATTCTAATGTTCCTAAATTCTATGGACTCTCCCAATCTCGACGATTTGCCAGAGAATAACTATTATTCTTTTAAGTTCCCTATTATTTCAAGTTAGCCGCCTTTGCTGGCTTATTTGGCAAAGAAAAATAGAGTACGTTATAAGAAATTAATCAGTCAGTTGGATATTAGGGAGAAGTAATTTAATCGTTCGAATTTTTTTCTTATTTTATTAGTAGTCTTATAGTAGTCTTAGATTTTGCATTTTGATGAGCCTCGTTTTGAGGAATTCATGGAATAATCCATTTTCATGGAATAATGAATTAAGGAAGAAAGGATATGAGTCTACCGCTTACAAGAAAAGATCTCATGATAGTCAATATGGGCCCTCACCACCCATCAATGCATGGTGTTCTTCGACTGATCGTTACTCTCGATGGTGAAGATGTTATTGATTGTGAACCCATATTAGGGTATTTACACAGAGGAATGGAAAAAATCGCGGAAAACCGAACTATTATACAATACTTACCTTAG----------------------------------------------GAGGGAGATAGAAAGAGAGAGATGGTAGAAAAGGGAGAGAGATGGTAGAAGGAGATAGGAAGGGGAATAA-GGGGCTCTTTAGGCAGGAGACA-GGGG-AATTCCTTAAGTTAAGAAAGAAAAAAGAATAAGAACACGGATACATAACATAAAAAAAAGAATAAATAAGACGATATTCGCCCTCCCCCTACATATTTAATTTCTTCTCCTATACAAAAACCAGCAAGACCTACTCCA---------------------------------GTAGAAAGCAACGTGCGACTTGAAGGACATGATCGATTGTGGATTTTGCTATCCATCATTTTTCATAGTAATGAAAATGCTCTTGGCTCGACATAGTCTGTTCTATTCGTCCCGAACCAAATTTGCGCTGGGTTGTTTGTAAGTAAATAGTACACGATGGAGCTCGAGAGGACAGAATTAA--TTTTTTATCAAGGGAAAGAATCTAGGGTTAGTGAAAACTAATAAATTAGGCCAACTTTGTCAGTCTATCCTTAATATAGAAGTCGAAAGGTTAAAATAAGAAGAAAGTCCAATTTTGGAAAATTGGAAAAACTCTTTCAATTAAAAGTCTATCAAAATCAATCGCTCATATTCGATTTCTATAGAAGAGGGAAATGCTTTATCGAAGGAAATAAGAAAAAAAGGGTATGTTGCTACTCTTTTGAAAGAAAAAAGAATAGGAATTCCCGAAGTAATGTCTAAACCCAAGGATTTCACAAATCAAAGATAAAGAATTCCGGAACAAGTAAACGCGATTTTCAACTGTCTCAACAATAAAATTGTCTCAACAATTGAATTGGATCAGAATAAGGAATAAAAGTAAATTCGTTCGAGATGAGACAAAGAAAAGAGTTTAGAGACGACTCAAAAAATTTCGAAGGATTTTTCCTTTTAAGTCTGTCAGTCAAAATTAGCCAACTTGAGTCATGAGTATAAATGAAATTTGTTTTTTCTGTAAGGAAATTAATGCAAGTCATAGTCGAATTTCTATCTACTTGTATTATAGACAGAAATTCGAATCATTTTCTCGAGCCGTATGAGGAGAAAACCTCCTATACGTTTCTAGGGGGGGCATTGTTTAGCTACATCTATCCCAATAAGCTGTCTATCGAATCGTTGCAACGTTGCTTTCTACCACATCGTTTTAAACGAAGTTTCACCATAACAAACATTCCTCAAATTTCATTGCAAAGTGGTATAGGGAATTGATCCAATATGGATGGGATCATGAA-------TAGTCATTGGTTTA-----GTTTAGTTTTTTGTATACTAATTCAAACTTGCTATCTATGGAAAAATATGGATAAAAGAAATAAGTATTTATCGGGGAAGACTCCGCAAAGATCCAATTTATTTAAACCCATATTCTATCATATGAAGGAAACATAGTTCGAAAAAGACGAATAAACAAGTTTGCTTAAGACTTATTTATTATTGAATTTCCATTCTCAACAGAGGACTCGAGATGGTCAATCCTGAAATGAGAAGAGAAGGATCGATTCTTCTCCAACAAATAAACTATCAACCTC-AAAAAAAAATTTAATTAATTTAAT-----------------------TACTATATTAGAATTAGATTAGCAATATATTTTTCCGTAACAAAAACAATTAACT----------------------ATTAACTAAATAAACTATTCCAATGAAAAGATTGAAAGTTTTTTGGTAGTTATAGAATTCTCGTACTTCTTCGACTCGAATACCAAAAGAAAGAAAAAAATGAAGT-AAAAAAA-----ACACATTTCGTGTAAAGTAAAATTAAGGTCTTTGCTTTTACTTATAGCATTCTTTCTTTTACCTAAAAGAAGCAACTCCAAATCAAAAATTAGGAGAAGTATGATTTTTGGAATCCATTCTATCCAACGAACAGTTCTTACCTTATCCTTACCAGAATGGATCATTCTGGATATTTAAAGAATCACAGATCGAGATCGTTTTCGCTTAACCAAAGAAGGACCCTTTTTGCTAATAATATAATACAACAAAAATCTATCTCTATCATAAAGGGATAGGTCTCATTTTTTATACAGTGTTTTACGTATAGACCAAATTTTTCATGAAAATAAAGATATTCAATTTGACTGGACTTGACACTTGATTATGTTTTCTGAGAAAGAAAATGAATGCTTAGAAATGCATCTAATCTAAGAGTTCATAAGAGATAATTATTCTCT------CTAATAAACTTTCTTTTGTCTCGTGCGGGGTACAATACGATTTCATCTTTCGTTTCATCAGAAAAATCTGGGACGGAAGGTGGGGATAAAGGATTTGCAGTCCCCTGCCTTACCGCTTGGCCATGCCGCCAAAAAATCCGATCTAAAATCGAGAAAAGAGCAAGTATTCATCCACGTTTTCTTACTAAAACCCCCTTTCTTTTATCTTGAATCTAATTCTACTTACTTTTTTCCAATATTTTTCCAAAAATCTATTCCTGCTTTTTTTGGATCCAGTTTCGATTATTCTCCTCCATGGATTCTATCTTAAAACACACATTGCTAACACTAGAAAACTTCCCTTTTCTTTCTATTGAGATGAAAAAGGAGAAAAAGTGGATTTCCAGTCACAGGCTGCAAAATTCAGAACAAATTGGAACCATTAACTAGAATTCTA-------CTTTTTTTTGAATTGCAGTAGTGAACGACTCTTAAATCAGTATTCTCT-CCCCCCCTTCCTTTTAATGGCATAATAAAATAGAATGGGTTTATGCCTAATCCGTGTATAGGTAAACTCCAGGTCCGAACAGC--------------------ATTATTATCCATAACAGCATTATTATCCATGGATCCCCCTTATGTACATATCTCTATGGGGAATCGTGCTTTAATTTTTCATTGCATTAAATATCTTGAATAAAAAAAGGAAATTTGCTCTGATATAGAGTATGACCTGACCATCTTGGCCCACCCAAGTGAAATTACGATAAAAGCAGGGATATGTGGAGAGGTGGATAACTAGATTGGCATGTACTTAAAAAAAAGGACTTACTTTATTTTAGGATTCTACAATGAAATCCTATATTTTCTAGCAATTCTACTACTACGAAACAAAAAAGAACCCTCAAATTCTTTTTTGAAATTAAACTAAGCGTGCTATTCTAAATCGAACTAAAGTCAAAC------TTTCTAGTGCTTATAAAT-----TATTATATTATGGCTTTATCCCATTCATAGAAAGGAGATAAAATGAGAAATCTTTGCCATCCAATCTGATTAGAATATCATTAAGTGGCAGAATTTTTTTCTAGGAATGTTTTATCAATTCATTTTCATTCGATTTGTACCCCTGGCAAATTCGAACTTTCCTCGAAATTGTCTCTATTCATATGTATGAAATACATATATGAAATACGTATGTGGAGTTCCCTAGAATTTCATGTGATTCAGTAAACAGAATATAGATTCCATGAT-----TGCTAGATCGATCCATAGGGATTGATGAAGAGTGAGCTGATAATGGAATTTTTCTTCGATAAAAAGGAAACTTAAGATTAAGATGCTCCGGAATGGAAATGAGGGAATGTCCACAATCTTGACAGGGCGGTGCTCTGACCAATTGAACTACAATCCCCGCGGGGTGTATGGCATACCTATACCTATTTTTAAATAGAA--CCATAAGAAGATTCGATTCGTCTGTCGTACTCTAAGAAATAGACGAATCATATACTACATACCCATATATCGTATGTGGGTATAGTGAGAGTGACATAACTAGTATGTCGCGATTTTTTATCGCTTAAAATGGATGATAATCCACCTTTCAATAAGAAAAACTCTTTTGTTTGT------AAAAAAGGAATGAGAGAAATATGGATTAGAAAGAAATTTCCCCCTTTCTCTTTATCCTTTATTTCTATGGATCAGACATTTTTTTTTATGGAAG---AAAAAAAATGGATTTAGTTCATATTCACGAAGCCCTAGATTTTTGGGCCGAGCTGGATTTGAACCAGCGTAGACATATCGTCAACGAATTTACAGTCCGTCCCCATTAACCGCTCGGGCATCGACCCAGGAAGAATTTATTCTAGGGTTTTTGATAATCTATGATTAACCTCCTTTCATAATACTCCCTACCCCCAGGGGAAGTCGAATCCCCGCTGCCTCCTTGAAAGAGAGATGTCCTGAACCACTAGACGATAGGGGCATCACTAAACGATAGGGCCATATACAACCGCTCGTCATTATACTATAATGATAGTATGAGCAGTTTTTTAGAATTGTCAATATACTCGAAGAGTATAACTAGATCCAAAGCAAAGAGTCTTTCCTACTTTTCTGTTATGCTTTCTTAGGA--TTTTTTTTAGTTGATGGTTAGGTTAATTCACGGATCATCTCCTACTTTTTAGGGAAATTCATTTAAAGGGTATAGAATAAGAATAGATTAATAAAAGGGATTCTAGATTAGTTCAGTACAGGTAGTGATTTGATTGATCTAACAGGAAAAAGAGTCCAATTTGATTTCTTTTTTGCAATTTACACTCCGTGCTTCA-------TTTAGTGTTCAGACCAAAAATGCATGCATCCCACACTAAGTCATAAAATTCAAGAAAAAAATGGAGAAATTTTCAAAAACA---------------------AAGAAAAAAAGGTGAATAAATAATAAATAAGGTGAATAAATAATAAATTTAGTAGAAAAGTACTTTATCGGATTCGAACCGATGACTTACGTCTTACCATGGCATTACTCTACCACCAAATTAAAAAGCCCTTTATCGGATTTGAACCGATGACTTATGC--------------------------------------AACCTGCTAAGTGGTAACTTCCAAATTCAGAGAAACCCTGGAATTAAAAAAGGGCAATCCTGAGCCAAATCCGTGTTTTGAGAAAACAAGTGGTTCTCGAACTAGAATCCAAAGGAAAAGGATAGGTGCAGAGACTCAATGGAAGCTGTTCTAACGAATCGAGTTGATTACGTTGTGTTGGTAGTGGAACTCCCTCTAAATTAGAGAAAGTAAGGGGTTTATACATCTAATACACACATATGGATACTGACATAGCAAACGATTAATCACAGAACCCATATCATAATATAGGTTCTTTATTCTTTTTTAGAATGAAATTAGGAATGATTATGAAATAGAAAATTCAGAA--TTTTTTTAGAATTATTGTGAATCCATTCCAATCGAATATTGAGTAATCAAATCCTTCAATTCATAGTTTTCGAGATCTTTTAAAAAGTGGATTAATCGGACGAGGATAAAGAGAGAGTCCCATTCTACATGTCAATACTGACAACAATGAAATTTCTAGTAAAAGGAAAATCCGTCGACTTTATAAGTCGTGAGGGTTCAAGTCCCTCTATCCCCAAACCCTCTTTTATTCCCTAACTCTAACTATACTATAGTATTTATCCTCTTTTTTTCTTTTTATCAATCGGTTTAAGATTCATTAACTTTCTCATTCTACTCTTTCACAAAGGAGTGCGAAGAGAACTCAATGGATCTTATGCTATTCATTGAATAGATTTCTTTTTTAT----TATAGTATAGGCAAGGAACTTCGATTATTAACTCTATTTTTAAGTATTATTAAGTAAGCCATGCACAATGCATAGGACTACCCCCCCCCCCATTTCCAAATTTGGAATTTGGAATACTTTATTGATTTTTTAGTCCCTTTAATTGACATAGATACAAATACTCTACTAGGATGATGCACAAGAAAAGGTCAGGATAGCT---------------AGTGTAACAAATAGAAATATGTATAGTATAGGAAATCTGTAAAATGTCAGATCTTAATTATTAATCTTAGCTATTAACTAGTTCGAAATTTGAAGTTCTACTTAGAAAAAAATACTAGAACTTCATAAAAATCAAGTTAGCTTGATATGCTTAACTAGAGGATATCCTTAAATAGGATTATAGAATTTATTGAACTTTCTTTTTATTTCTCTAATTCGCAAATTGATTTTTCTAATAGAATAAAATCTATTCCAATTTCTATATTGAATTTGATTTCAGATATTTTCAATTTGATATGGCTCGGACAAGTAATCTAATACATAGAAAAGAATAATATATATGAAAGATATAATAAAGAGAAAATGCGAATTTCTTGGCATTTTCATTCGATCATTATAGACATTTTTTGAGATATTTTG---TTTTTTTTTTGTTATTTCTTAATAATTTAATGATTAATATTTCACTAAGGAGAACATAGAATCATAGCAAATTAAATTGCTAATTCTGATTAGAAAAAAAAAAAAATGAATATCAAGCGTTAGAGTATGATTTTGAATACTCTAAAAAAGAA----------GGGTGGGGGAGAGAAAAACTTTGGGATATATTGATTCGGATTGAATTGCAAATACATCAACGATAGAATCAATTCAATTCTGAATTGCAACAAGCAGGGTCTCTCAAATAGAGACGAACTGCTAGACTACGTCGAGTAATGAATTCAACGATTCA-AAAAAAAAAACTAAGAGATGGATGAAATTACACAAGGAATCTAGGTCTCA------------------CGATCTATTCATTCAATATTTCCCTTTTTAGAAGACAAATTTTTGCATTTACATTATCTATCACATATAGAAATACCCTATCCTATCCATTTGGAAATTTTGGTTCAACTCCTTCAATACCGGATCCAAGATGTTCCATCTTTGCATTTATTGCGATTCTTTCTCAACTACTATTCGAATTGGAATAGTCTTATTACTTCAATGAAATCGATTTTTCTTTTGAAAAAAGAAAATAAAAGACTATTTCGATTCTTATATAACTCTTATGTATCAGAATATGAATTTTTCTTGTTGTTTCTTCGTAAACAATCTTCTTGCTTACCATTAACATCTTCTGGAACCTTTGTGGAACGAATCCACTTTTCTAGGAAGATGGAACATTTTGGGGTAATGTACCCAGGTTTTTTTCGGAAAACCGTATGGTTCTTTATGGATCCTCTTATGCATTATGTTCGATATCAAGGAAAGGCAATTCTTGCATCAAAAGGAACTCTTCTTTTGAAGAAGAAATGGAAATGTTACCTTGTCAATTTCTGGCAATATTCTTTCTCTTTTTGGACTCAACCGCGAAGGATCCATCTAAACCAATTAGCAAACTCTTGCTTCGATTTTCTGGGGTACCTTTCAAGTGTACCAATAAATCCTTTGTTAGTAAGGAATCAAATGCTAGAGAATTCATTTCTAATAGATACTCGAATGAAAAAATTCGATACCATAGTCCCCGCTACCCCCCTCATTCGATCCTTATCAAAAGCTCAATTTTGTACTGGATCGGGGCATCCTATTAGTAAACCAATTTGGACCGATTTATCAGATTGGGATATTCTTGATCGATTTGGTCGGATATGTAGAAATCTTTTTCATTATCATAGTGGATCTTCGAAAAAACGGACTTTGTATCGACTAAAGTATATACTTCGACTTTCTGTCTCAATTGGGTTATATGATGTTAGCTCTAGGTATAGGTTCTTATCAAGCTGCTTTATTCCATTTGATCACTCATGCTTATTCGAAAGCTTTATTGTTCTTGGGATCCGGATCCATTATTCATTCAATGGAACCTCTTGTTGGATATTCACCAGATAAAAGTCAGAATATGGTTCTTATGGGTGGTTTAAGAAAATACGTTCCAATTACAAGAACTACTTTTTTATGGGGTACGCTTTCTCTTTGTGGTATTCCACCTCTTGCTTGCTTCTGGTCCAAAGATGAAATCCTTAGTAATAGTTGGTTGTATTCACCCTTTTTTGGAATAATAGCCTCTTTTACTGCAGGATTAACTGCGTTTTATATGTTTCGGATATATTTACTTACTTTTGATGGGTACCTGCGTGTTCATTTTCAAAATTACAGTAGCACTAAAGAGGGCTCGTTGTATTCAATATCCTTATGGGGAAAAAGGATACCCAAAGGAGTGAATAGAGATTTCATTTTATCAACAACGAAGAGTGGAGTTTCTTTTTTTTCACAAAATATATCCAAAATTCATGGTAATACAAGAAATAGGATAGGGTCCTTTAGTACTTCCTTTGGGGTTAAAAACACTTTTGTCTATCCTCATGAAACGGGAAATACTATGCTATTCCCTCTTTTTATATTACTGCTTTTTACTTTGTTCATTGGATCCATAGGAATCCATTTTGATAATGGAGTAATGGATAATGGAATAGCGGAGTTAACCATATTATCAAAGTGGTTAACTCCCTCAATAAGCTTTTTCCAGGAAAGTTCTAATTCTTCCATAAATTCATATGAATTTATCACTAATGCAATTTCTTCTGTAAGTCTAGCTATGTTTGGTCTATTCATAGCATATATCTTCTATGGATCTGCTTATTCTTTTTTTCAGAATTTATATTTAAAAAATTCCCTTGTAAAAGAGAGTCCGAAAAAGTCTTTTTTGGATCAAGTAAAAAAAAAGATATACAGTTGGTCATATAATCGTGGTTATATAGATATTTTCTATACTAGGGTCTTTACCCTGGGTATAAGAGGATTAACCGAACTAACGCAGTTTTTCGATAAGGGTGTCATTGATGGAATTACCAATGGGGTAGGTCTTGCTGGTTTTTGTATAGGAGAAG------------------------------------------------------------------------------------------------------------------CGCGCATGGTGGATTCACAATCCACTGCCTTGATCCACTTGGCTACATCCGCCCCTTATCCAGCTAAAGGATTTTTCTCTTTGTTCCATTCATCATTATTCTATTTATTCTGACCTCCATACTTCGATCGAGATATTGGACATAGAATGCCACTCTTTAAAATGGAAAAAGGAGTAATCAGCTGTGACACGAAAAAAAACGAATCCTTTTGTAGCTCATCATTTATTGGCAAAAATCGAAAAGGTCAATATGAAGGAGGAGAAAGAAACAATAGTAACGTGGTCCCGGGCATCTAGCATTCTACCCGCAATGGTTGGCCATACAATCGCGATTCATAATGGAAAGGAACATATACCTATTTACATAACAAATCCTATGGTAGGTCGCAAATTGGGGGAATTCGTGCCTACTCGGCATTTCACGAGTTATGAAAGTGCAAGAAAAGATACTAAATCTCGTCGTTAACTGAATTCAGAATAGAAAGATTCAAAATAAAAAAAAA-------ACAAACAAACAAA-------TACGAAATACCCAATATCTTGTTCCAGCAAGATATTGGGTATTTCTGGCTTTCCTTCCTTCAAAAATTCCTATATGTTAGTAGAAAAGCCTTATCCATTAAGAGATGGAACTTCAAGAGCAGCTAGGTCTAGAGGGAAGTTGTGAGCATTACGTTCATGCATTCCTTTTCCCGCTAGGATCGGAAATCTTATATTTTTCATATCCATATACCATCGAACCCTTAGGGTTACAGAATCCTCCTTTTTTCCTAGTCTTCGGAAACAGAAAACCCATAGCCGGGAGGAGTTAGGTATGTAGGGTATGGTTTATTATTTTTTGTTGGGCAGGCAGTAGAATAATTTTTCTACTCTGCAATATAAATTCTACTGCCCACTTTTTACAAGCAAATTGTTGCTAAAACTCTAACATAGTTTG-------------------------TTCAAAATGCACCAACTAGAATCCTTGGAGAATATTCAAGTACCCCCTTTCCAAGGGGTACCTGTTAAAAATCGCTTCAACAAATCCGTCCAAAACTTTTTAAGAAAAATGGAAAAGTTTTGAACTCGAAGGTTTTTCCAAGAGATGCCT---------------GTTAAAAATAGTTGCAATCTCTCACCAAAACAGATAAGAAGTATCTCACTGAAAATTACTAACCAGCCATATGGGTATATTAAGAGCGCGAATTCCTTTATACCCCACCCAATTACAATTAAAGGAAATAAAACATAAATGGAGAAAATTCTCATCATAAGATCAGCCAATAGAAGAAAAAAGTCCCTAATTCTGCAGAACGTTCTGAGCACGTGAAAAGTCAATAGCCTAAAGAT-AAAAAA---------------------GAA-AAAGTATACCA-TTTTTTTGACAGCAGCTCTTATTGCCCCTTTGG-CCTTTTTTTTGGCCTTTTGTATTATCCGATTCAAAAATCGATTCATATTCAAAAATTGATTCATA---------------TTTGTTCACCTCCTATAAACAAT-----------------------------------------------------------------------------------------------------------------CTAACTTTCGTGCTTTGGTTTAGTGAGTCGTCCGAGATCGTGTTTACATACCTATGAACTTACCCTCTTCAAGTATATTG-----GATACTACTATACTAATAATTATAGTA-ATAATTTT----TTATTGTGTCAACCCTCTCTTCACGTATTTTA-------------TTATACGTATTTTTTTATATAATA-----AAAT-----------------A--AAAAAAAACCTCTACTTTGTGCAAGTGATAAGAGAGAATATGAAAGATTTTCTTATTTTTCTTGATTTTCTCAAGATTTTGAACCTTGCCATGAATAAACTTCTATATCTCGATCTCGATATATACATATATAATCTCTACATATATCTCTATATGTACATATATTATGTACATTATGCAGTAGACCCATAATGGGAAATCAAAGTGGCTAATTTTGGAATTGAATAAAA-AACCTCTAGAAACATCTCAGATGCAAGTCCCCTTTCGATATATCTCTGTATACTATATACACGGATACAGGATCCGCTATATCCGCTTGTGAAATAAAGACTAAAGCCCCTCCCCTCAACCCCATATCCAAATAAAAAAGTGGTAAGTAATAAGTTTTAAAGAGAAGAATCAATGGATTCATGATTAAACCCCTCCTACTTCTTGTATTTTATTACAATTTTGGTTAAGTGAGGGATCAAATATGTAGTCAACTTTATTTGATGGTAGCTTGGAGGATTAGAAATATGACTATTGCTTTCCAATTAGCTGTTTTTGCATTAATTGCGACTTCCTCAGTGTTAGTAATTAGTGTACCCCTTGTATTTGCTTCTCCTGATGGTTGGTCAAATAATAAAAACGTTGTATTTTCCGGTACATCATTATGGATTGGACTAGTCTTTCTGGTAGCTATTCTGAATTCTCTCATTTCTTAAATTTGTTTAGTATTTAGTAGCCCGATACAAAAT-AAAAAAAAAAAGGCCATTTCTTTAAAAAATTCGAATTGTGAGACGCATTAAAATGCAATTTGCGTTTCGAA----TTGCTACCTCTTCTCTTTCATTATTATGAAATTCCATTGCCATTATAATATTGATTGACAGACAATTAAAAAAAAGAAAACTCT------AATATAATAGAATAGAAAATGAAACGGTCGACCCAGACATAGACGGTCGACCCAGGCGGATATACCCT-----ATA----AAATATATCCCGTAGCGAGCGTAGTTCAATGGTAAAACATCTCCTTGCCAAGGAGAAGATACGGGTTCGATTCCCGCCGCTCGCCAGCTTAATTTAGTAAGGTACTATGATAAAAAATTTCGTCTAGTTGACTACTTAACTACTTATATTAAATTAAGTAGGTGTTAGTCTACTACCGTATCCCTTACTATCTTACCCTTCCTTTGCACCCCACTCAAAAAAAAAGGGGGCTCCGGCGGCGGGAATCGAACTCGCCAACAGGACTCCCTAAATCAGGGATTCACCGAGACGAACAACTGGCAAACTGCTTTTAAAGGGAAGGGAGGTAGACTGTGCCTTTCTTTCATTTCATTTTTCTTTTCTGCAGGGTAGGAAGGAGCCTTGAGAGTTCTTCTTGTAG------GGGCAAGTGACTTTGTAAACTGCTCAATTTGGCCCTCTAGGGCCGGGAACTAATGAATAAAAAAGGAGTGTGCATTTTTCGTTGGGGATTCCCTGGAATAAAACGTCGCGTCTTCCTTCGATTCCTTATGCGGGATATCCAATCAATTAGAATTCAGGTTAAAGAGGGTCTTTATCCTCGTCGTATCCTTTATATGGAAATCCGGGGCCAGGGGGTCATTCCCTTGACTCGTACTGATGAGAAGTTTTTTACTCCACGAGAAATAGAACAAAAAGCTGCCGAATTGGCCTATTTCTTGCGTGTACCAATTGAAGTATTTTGAGTACCGATTGCA-TTTTTTTGAAATGAATTGAATGAGGACGAATTGGAAGAAGATTTTCTCAACACGGGGAGGAGGTCCCTTCGAAATTGGATTCGTTATTGTAAGGGAATTTTCGAGTATTTATCTAAAGGAAGGAACAAACGAGGATAAGAGAAAATTGCTTCTAATTTGTTTTGTCCAAGTG------ATGGCATAATATTCTTCCATTTTCATCCGAAAGCGC----TTTTTTTTATTCTATTTCTCTATTCCACTCCATCTAGATCTAAGAAAGAACCCAATGCAATGAAATTCCACTAGTATACAAAAAAGAGAAATATATACAAGGTCTCAAACCTTGTTATAGAATTTTTGCTTCAAAG-AAAAAGAAATATCATATAGAGTCAGCGAATGAAATAGAGTCAGCGAATGGAGCGGATTCATTAACAACTCAATTTACAGATCAAAAATGAAAAAAAAGAAAGCATTGCCTTCTTTCCTATATCTTGTATTTATCGTACTTTTGCCCTGGGGGGTCTCTTTTTCTTTTAACAAATGTCTGGAACTTTGGATTAAGAATTGGTGGAATACCAGGCAATCCGAAACTCTCTTAACTGATATTCAAGAGAAAAAGGTTCTAGAAAGATTCATAGAATTAGAAGAACTTTTTCTCTTGGACGAAATGATAAAAGAGAAACCGAAGACACATGTACAAAAACCTCCTATAGGAATACACAAGGAAATAATACAATTGGCCAAAATAGATAATGAGGATCATCTCC
>Bonia_levigata
------------------------------------TCACATAATTTTCAAAAAAAAAAGGAATTTGTCGAAATTTTTCTTTTTTTCTTGTTGAATAATGCCAAATCAAATCCAAAAAAAGAGCCAAAAATCCAAAAGTCAAAAGGAAATGAATTAGTTAATTCAATAAGAGAGAAAAGGGGACCAGGACTTGATTTCGTTGCCCAAGCGAATCCCATTCAATCGTTTACTCATGGAATGAGTCCGTTGGAAAGTTCAATCAATCTTTTTTTCATATACATTTCGCCTTTTGTGGAGGATCTGTCCCTACTCTACTTTCCTATCTAGGACTTCGATATACAAAATATATACTACTGTGAAGCATAGATTGCTGTCAACAGAGAATTTTCTTAGTATTTAGGTATTTACATTCAAAATAAGAAAGGGGCCTATTAAGAACTTGTAAAATAAGGATTAGGGATTGATTTGGGTTGCGCTATATCTATCAAAGAGTATACAATAATGATGGATTTGGTGAATCAAATCCATGGTTTAATAACGAACCATGTTAACTTACCATAACAACAACTCAATTCCTATCGAATTCCTATAGTAGAATTCCTATAGGATAGAACATACACAGGGTGTACGCATTATATATGAATGAAACATATTCATTAACTTAAGCATGCCCTCCATTTTCTTTAATGAGTTGATAGTAATTGAATATCCTTTTTGTTTTAAAAGATTTTTGCAAAGGTTTCATTTACGCCTAATCCATATCGAGTAGACCCTGTCGTTGTGAGAATTCTTAATTCATGAGTTGTAGGGAGGGACTTATGTCACCACAAACAGAAACTAAAGCAAGTGTTGGATTTAAAGCTGGTGTTAAGGATTATAAATTGACTTACTACACCCCCTCGCATTTATTGCTACTGCACTGTTCATTCTAGTTCCTACTGCCTTTTTACTTATTATTTATGTAAAAACAGTCAGCCAAAATGATTAATTGGAATTCCAATTAATCATTGAAGAAATGAAAAAGGGATTAAA-TAAAATAAAAATCCAAGTCTTAAATGAAAGGGTCTGGTTGGAATCATAAAGTGTGGTAGAAAGAACTACATATAGTTTTTTCTACCACACTTTAGAGTCTTTCTATTATATTATCT-TGAATCTACATAGAATAGATTAGTAGATTGAAATAGTAGTCTAATTCAATTTCTTTTTTCACTGCATCCACTTAATTTCAATCAAGTCAAAATAAAAAAATCGAAGACAATTCTTCACGAAAGAATCCATGGAGGGAGAGAAAAATAATATGAGAATAGACTAT----------------------------------------AGTAAAAGAAAAAAA-GTAAAAGTAAAAATCAGCGAATCTTTCATGCTTAAACATGCGGCGAGATGCTTCAAAAGAGCATAAAAATTTTTCTAAGAATAAGAAAAGAGTATAAAACAAATGGAAAGTGTGCGATATGTTGTGAATAGCTCCGTGGAAGAAAGTCTAATTTTCTTATGTATAGAACTTTTTTAACCATTCGTCACTTCTAATAGAAATTATGAATTGCTGTAATCGCTCTTTCTAT------------------------TTCTATAGAGTAGAATAGAACGACTCCTTCTTACAAGAGTTTCTTACAGGAGTGAAACAAAACTAAAGAAAGAAAGAATAAAGTTTGGCAAAATGATTAATGCAAAAGGATCAATTAAAGAAAAGAGTTGATACAACAATTCGACTACTTAATCAATTAGTAGTATCCCTAGAGTCCACTCCTCCCCCATACTACTAG--------------------------------TCCGAGCAGCTTGTAAATGGAGTCCTGAACTAGCCGCAGCTTGTGAAGTATGGAAGGCGATCAAATTCGAGTTCGAGCCGGTAGATAAACTAGATAAGTAGATAAAACTAGATATAAAGAA-GTCTAAATAAAAAAGAAGCGAAATAGAAAGAGAAAAAATCAGTTACAAAATGCAGTAATTCTTCTTTATTCTTCTAATTGATTGCAATTAAACTCGGCTCAATC--TT-AAAAAAAAAAGATTGAGCCGAATAAAAATGGATCTTGATACGATCATGAGACTTGACAAATAGAGATTCCTCTATTCTATATATTTAGAATATATAAAGG----------------------------------------------------------------------------------------------------------------------------------------------------------------------------------------------------TATAATCCATTCTTGCGTCTTGCGCGGGGTCTTACTAATAGGACTTCGCTGCACGGGACGGGTCTTCATC----GAAAAGCTAACTCCACCCGGCATTTTCATACCCTTTGGGTGGTATATCGCCTTAAAAAGTCTAAGGGGGTAGTATGAGATCTGTAGTAAGTAAGAGAATTTGCCCTTTGATTTTGATTGAGTATGCTATTTTTCCGCCTTTACCGCGC-------ATTATTGTATGAGCTTCTAGAGAATAGAGGACCGCGTATGCAGGAAGGAAATTACAGCTTAATAAAAAAGTCTAAAAAAGCTTCAACTTTATGGCACTATCAATCAACTAAAAAGCCCTATGTATGAATCCTTACAACCGGTGGGATAGGATAAGA------------GGTTCTTTCTTAGTTCCATCTCTACTGCAAAACTGGACATGAGAGTTTCTTCTCATCCAGCTCCTCGCGAATGAAATGAGAAAGCGTGCAAATTTCTCTAATTCC-----ATAATATTCCAAAATATTATGGATAGATGCACATTAATAGATAATAGAAAAAGTTAGGGTTTTTTTAATATTGAATATTGAATTTGTTAAAATAGATAAATATATAGTCAAGAAAGAAGATCTAGAATATATCTAGATGTGTGTGTCTATTTATCTATATTCTATATTTATAGATAATGTAATCTTTCTT--AACAAAAAATCTCCTTATTTTTACTCTTATTGAATCGCGGTAAAGTATTCTAATTCAATAAAGATTTCGCGGGCGAATATTTACTCTTTCCTGTCTTATTTGTTAATTTATATTATAACCTTATCAAATAAGGCAATTTTTTTGGTTTGTTCCGCCATCCCACCCAATGAAGTATTAGGATTCTTTTCAATAAAATCCTATGCAGTCATAGGTTCTGTCGTTCCCACTACTTCTCCTTTAATGGTTAGGTCTGAATCCCACAATGGAGCTTCCAAAAAATTTCTTTCCGAGTCAATTTTCTCAGTTTTATTAACCCGGGCCGCTCTTTATTATTGTTTTAAATTTGTATTTCTTGTTTCAAGTTACGATTTCGAATTCTCTGTTATTTTTATTATATTGATGCTTTATCACATTGCCTTTTATGATGTAACTCATAGACCATACATATTGGAATCCTATATCTTTCTTATTCCTCTTCTTTCTTTCTATCATCCCTCCTTTTATCCACATCCCTTTAGTTTTGCTTCACAACCTAGAATCCATTTTCTTTTTTAGAGAAAAAATTGCAGTTGCTACAACTATATGATACATCTATCATAAATGAGTAGATCTA-----TCATATAGTGACTGTTTCTTAGTTAGGATCTCGACAATACGAAGCAATAGGTTGGTTATTAGTTAATTTTCTATAATTACTAAGTTTTTTTC--------TTTTTCTATTTATAGTAGGGTTCAGTCAA-TTTTTTGGAATCTCCATTTTCGACTCTAAAGAAAAAACCAACGAGTCACACACTAAGCATAGCATCGTAAAAATCTTTGGAAGAAAAAGACTTATTTTTCCATAGTACAATCTTATTCTTTAGCAAAATCAAGATCATTTTCCAGCGGCAGCGAGTATCCAAAACCAAAGGGTTTTTCTGGGC----AACAAACAAATAATCTGGTTTTGGAATAATTTGAATTGACCTATCCAAAAGAAATTCCAATTATTTAATATGAATAATTCGGATTAATTAATCAATGTACTTTTATGTGTCGAATTCCTCGGTACAATATTCTTAGAACTAACCCCTCTGATATATAGAACAAAAGTTTTTGCTATACTGTGTCCTAAGTATTCTTTTCCTATCAACGAACTTTTCATAATAGAA--------TCCTCATAATAAAATATGAGGATTCTATTATGAAAAGTAGAGTATTCTTGCAATAGGACTTACAACTTCTACCTATCTTATCCAAAATCCACAAATAAATTGGTTTAGGCTTGGTAAATCATATTAATAAGAGAATAAAGGCTTTCATTCTATAAATTTTGCTAAAATCCAAAATTCTTTGTATTTAATGATGAAATTCTAGAAAATCTAATGGATAGATAGAAAAGGTTTTTTGGATTTTGTCCATTGCATTGAAAGATTTGCAAAAATTTCAATGAGAAACTAATTAA----AAAAAAATTAGTTCTATATTGCAACTGAG---AAAAAACAGTTCCAACTCTTTCAAGCTTTGTTTCTATTGAGCAAAGCAAGAGTTTTTTGTTAAAAAAATCCGCAACGATACTACCAAA------CGAAGTCTATTTTAATGAGGATTCTAAGGTTCCTAAATTCTATGGACTCTCCCAATCTCGACGATTTGCCAGAGAATAACTATTATTCTTTTAAGTTCCCTATTATTTCAAGTTAGCCGCC----------------------------------------------------------------------------------------------------------------------------------------------------------------------------------------------------------------------------------------------------------------------------------------------------------------------------------------------------------------------------------------------------------------------------------------------------------------------------------------------------------------------------------------------------------------------------------------------------------------------------------------------------------------------------------------------------------------------------------------------------------GTAGAAAGCAACGTGCGACTTGAAGGACATGATCGATTGTGGATTTTGCTATCCATCATTTTTCATAGTAATGAAAATGCTCTTGGCTCGACATAGTCTGTTCTATTCGTCCCGAACCAAATTTGCGCTGGGTTGTTTGTAAGTAAATAGTACACGATGGAGCTCGAGAGGACAGAATTGA--TTTTTTATCAAGGGAAAGAATCTAGGGTTAGTGAAAACTAATAAATTAGGCCAACTTTGTCAGTCTATCCTTAATATAGAAGTCGAAAGGTTAAAATAAGAAGAAAGTCCAATTTTGGAAGATTGGAAAAACTCTTTCAATTAAAAGTCTATCAAAATCAATCGCTCATATTCGATTTCTATAGAAGAGGGAAATGCTTTATCGAAGGAAATAAGAAAAAAAGGGTATGTTGCTACTCTTTTGAAAGAAAAAAGAATAGGAATTCCCGAAGTAATGTCTAAACCCAAGGATTTCACAAATCAAAGATAAAGAATTCCGGAACAAGTAAACGCGATTTTCAACTGTCTCAACAATAAAATTGTCTCAACAATTGAATTGGATCAGAATAAGGAATAAAAGTAAATTCGTTCGAGATGAGACAAAGAAAAGAGTTTAGAGACGACTCAAAAAATTTTGAAGGATTTTTCCTTTTAAGTCTGTCAGTCAAAATTAGCCAACTTGAGTCATGAGTATAAATGCAATTTGTTTTTTCTGTAAGGAAATTAATGCAAGTCATAGTCGAATTTCTATCTACTTGTATTATAGACAGAAATTCGAATCATTTTCTCGAGCCGTATGAGGAGAAAACCTCCTATACGTTTCTAGGGGGGGCATTGTTTAGCTACATCTATCCCAATAAGCTGTCTATCGAATCGTTGCAACGTTGCTTTCTACCACATCGTTTTAAACGAAGTTTCACCATAACAAACATTCCTCAAATTTCATTGCAAAGTGGTATAGGGAATTGATCCAATATGGATGGGATCATGAA-------TAGTCATTGGTTTAGTTTTGTTTAGTTTTTTGTATACTAATTCAAACTTGCTATCTATGGAAAAATATGGATAAAAGAAATAAGTATTTATCGGGGAAGACTCCGCAAAGATCCAATTTATTTAAACCCATATTCTATCATATGAAGGAAACATAGTTCGAAAAAGACGAATAAACAAGTTTGCTTAAGACTTATTTATTATTGAATTTCCATTCTCAACAGAGGACTCGAGATGCTCAATCCTGAAATGAGAAGAGAAGGATCGATTCTTCTCCAACAAATAAACTATCAACCTC-AAAAAAAAAATTAATTAATTTAAT-----------------------TACTATATTAGAATTAGATTAGCAATATATTTTTCCGTAACAAAAACAATTAACT----------------------ATTAACTAAATAAACTATTCCAATGAAAAGATTGAAAGTTTTTTGGTAGTTATAGAATTCTCGTACTTCTTCGACTCGAATACCAAAAGAAAGAAAAAAATGAAGT-AAAAAAA-----ACACATTTCGTGTAAAGTAAAATTAAGGTCTTTGCTTTTACTTATAGCATTCTTTCTTTTACCTAAAAGAAGCAACTCCAAATCAAAAATTAGGAGAAGTATGATTTTTGGAATCCATTCTATCCAACGAACAGTTCTTACCTTACCCTTACCAAAATGGATCATTCTGGATATTTAAAGAATCACAGATCGAGATCGTTTTCGCTTAACCAAAGAAGGACCCTTTTTGCTAATAATATAATACAACAAAAATCTATCTCTATCATAAAGGGATAGGTCTCATTTTTTATACAGTGTTTTACGTATAGACCAAATTTTTCATGAAAATAAAGATATTCAATTTGGCTGGACTTGACACTTGATTATGTTTTCTGAGAAAGAAAATGAATGCTTAGAAATGCATCTAATCTAAGAGTTCATAAGAGATAATTATTCTCT------TTAATAAACTTTCTTTTGTCTCGTGCGGGGTACAATACGATTTCATCTTTCGTTTCATCAGAAAAATCTGGGACGGAAGGTGGGGATAAAGGATTTGCAGTCCCCTGCCTTACCGCTTGGCCATGCCGCCAAAAAATCCGATCTAAAATCGAGAAAAGAGCAAGTATTCATCCACGTTTTCTTACTAAAACCCCCTTTCTTTTATCTTGAATCTAATTCTACTTACTTTTTTCCAATATTTTTCCAAAAATCTATTCCTGCTTTTTTTGGATCCAGTTTCGATTATTCTCCTCCATGGATTCTATCTTAAAACACACATTGCTAACACTAGAAAACTTCCCTTTTCTTTCTATTGAGATGAAAAAGGAGAAAAAGTGGATTTCCAGTCACAGGCTGCAAAATTCAGAACAAATTGGAACCATTAACTAGAATTCTC-------TTTTTTTTTGAATTGCAGTAGTGAACGACTCTTAAATCGGTATTCTCT-CCCCCCCTTCCTTTTAATGGCATAATAAAATAGAATGGGTTTATGCCTAATCCGTGTATAGGTAAACTCCAGGTCCGAACAGC--------------------ATTATTATCCATAACAGCATTATTATCCATGGATCCCCCTTATGTACATATCTCTATGGGGAATCGTGCTTTAATTTTTCATTGCATTAAATATCTTGAATAAAAAAAGGAAATTTGCTCTGATATAGAGTATGACCTGACCATCTTGGCCCACCCAAGTGAAATTACGATAAAAGCAGGGATATGTGGAGAGGTGGATAACTAGATTGGCATGTACTT-AAAAAAAGGACTTACTATATTTTAGGATTCTACAATGAAATCCTATATTTTCTAGCAATTCTACTACTACGAAACAAAAAAGAACCCTCAAATTCTTTTTTGAAATTAAACTAAGCGTGCTATTCTAAATCGAACTAAAGTCAAAC------TTTCTAGTGCTTATAAATTATTATATTATATTATGGCTTTATCCCATTCATAGAAAGGAGATAAAATGAGAAATCTTTGCCATCCAATCTGATTAGAATATCATTAAGTGGCAGAATTTTTTTCTAGGAATGTTTTATCAATTCATTTTCATTCGATTTGTACCCCTGGCAAATTCGAACTTTCCTCGAAATTGTCTCTATTCATATGTATGAAATACATATATGAAATACGTATGTGGAGTTCCCTAGAATTTCATGTGATTCAGTAAACAGAATATAGATTCCATGAT-----TGCTAGATCGATCCATAGGGATTGATGAAGAGTGAGCTGATAATGGAATTTTTCTTCGATAAAAAGGAAACTTAAGATTAAGATGCTCCGGAATGGAAATGAGGGAATGTCCACAATCTTGACAGGGCGGTGCTCTGACCAATTGAACTACAATCCCCGCGGGGTGTATGGCATACCTATACCCATTTTAAAATAGAA--CCATAAGAAGATTCGATTCGTCTGTCGTACTCTAAGAAATAGAGTAATCATATACTACATACCCATATATCGTATGTGGGTATAGTGAGAGTGACATAACTAGTATGTCGCGATTTTTTATCGCTTAAAATGGATGATAATCCACCTTTCAATAAGAAAAACTCTTTTGTTTGT------AAAAAAGGAATGAGAGAAATATGGATTAGAAAGAAATTTCCCCCTTTCTCTTTATCCTTTATTTCTATGGATCAGACATTTTTTTTTATGGAAG--AAAAAAAAATGGATTTAGTTCATATTCACGAAGCCCTAGATTTTTGGGCCGAGCTGGATTTGAACCAGCGTAGACATATCGTCAACGAATTTACAGTCCGTCCCCATTAACCGCTCGGGCATCGACCCAGGAAGAATTTATTCTAGGGTTTTTGATAATCTATGATTAACCTCCTTTCATAATACTCCCTACCCCCAGGGGAAGTCGAATCCCCGCTGCCTCCTTGAAAGAGAGATGTCCTGAACCACTAGACGATAGGGGCATCACTAAACGATAGGGCCATATACAACCGCTCGTCATTATACTATAATGATAGTATGAGCAGTTTTTTAGAATTGTCAATATACTCGAAGAGTATAACTAGATCCAAAGCAAAGAGTCTTTCCTACTTTTCTGTTATGCTTTCTTAGGATTTTTTTTTTATTTGATGGTTAGGTTAATTCACGGATCATCTCCTACTTTTTAGGGAAATTCATTTAAAGGGTATAGAATAAGAATAGATTAATAAAAGGGATTCTAGATTAGTTCAGTACAGGTAGTGATTTGATGGATCTAACAGGAAAAAGAGTCCAATTTGATTTCTTTTTTGCAATTTATACTCCGTGCTTCA-------TTTAGTGTTCAGACCAAAAATGCATGCATCCCGCACTAAGTCATAAAATTCAAGAAAAAAATAGAGAAATTTTCAAAAACA---------------------AA-AAAAA--------------------AAGGTGAATAAATAATAAATTTAGTAGAAAAGTACTTTATCGGATTCGAACCGATGACTTACGTCTTACCATGGCATTACTCTACCACCAAATTAAAAAGCCCTTTATCGGATTTGAACCGATGACTTATGC--------------------------------------AACCTGCTAAGTGGTAACTTCCAAATTCAGAGAAACCCTGGAATTAAAAAAGGGCAATCCTGAGCCAAATCCGTGTTTTGAGAAAACAAGTGGTTCTCGAACTAGAATCCAAAGGAAAAGGATAGGTGCAGAGACTCAATGGAAGCTGTTCTAACGAATCGAGTTGATTACGTTGTGTTGGTAGTGGAACTCCCTCTAAATTAGAGAAAGTAAGGGGTTTATACATCTAATACACACATATGGATACTGACATAGCAAACGATTAATCACAGAACCCATATCATAATATAGGTTCTTTATTCTTTTTTAGAATGAAATTAGGAATGATTATGAAATAGAAAATTCTGAA--TTTTTTTAGAATTATTGTGAATCCATTCCAATCGAATATTGAGTAATCAAATCCTTCAATTCATAGTTTTCGAGATCTTTTAAAAAGTGGATTAATCGGACGAGGATAAAGAGAGAGTCCCATTCTACATGTCAATACTGACAACAATGAAATTTCTAGTAAAAGGAAAATCCGTCGACTTTATAAGTTGTGAGGGTTCAAGTCCCTCTATCCCCAAACCCTCTTTTATTCCCTAACTCTA-----ACTATAGTATTTATCCTCTTTTTTTCTTTTTATCAATCGGTTTAAGATTCATTAACTTTCTCATTCTACTCTTTCACAAAGGAGTGTGAAGAGAACTCAATGGATCTTATGCTATTCATTGAATAGATTTCTTTTTTAT----TATAGTATAGGCAAGGAACCTCGATTATTAACTCTATTTTTAAGTATTATTAAGTAAGCCATGCACAATGCATAGGACTA---CCCCCCCCATTTCAAAATTTGGAATTTGGAATACTTTATTGATTTTTTAGTCCCTTTAATTGACATAGATACAAATACTCTACTAGGATGATGCACAAGAAAAGGTCAGGATAGCT---------------AGTGTAACAAATAGAAATATGTATAGTATAGGAAATCTGTAAAATGTCAGATCTTAATTATTAATCTTAGCTATTAACTAGTTCGAAATTTGAAGTTCTACTTAGAAAAAAATACTAGAACTTCATAAAAATCAAGTTAGCTTGATATGCTTAACTAGAGGATATCCTTAAATAGGATTATAGAATTTATTGAACTTTCTTTTTATTTCTCTAATTCGCAAATTGATTTTTCTAATAGAATAAAATCTATTCCAATTTCTATATTGAATTTGATTTCAGATATTTTCAATTTGATATGGCTCGGACAAGTAATCTAATACATAGAAAAGAATAATATATATGAAAGATATAATAAAGAGAAAATGCGAATTTCTTGGCATTTTCATTCGATCATTATAGACATTTTTTGAGATATTTTG----TTTTTTTTTGTTATTTCTTAATAATTTAATGATTAATATTTCACTAAGGAGAACATAGAATCATAGCAAATTAAATTGCTAATTCTGATTAG---AAAAAAAAAATGAATATCAAGCGTTAGAGTATGATTTTGAATACTCTAAAAAAGAA----------GGGTGGGGGAGAGAAAAACTTTGGGATATATTGATTCGGATTGAATTGCAAATACATCAACGATAGAATCAATTCAATTCTGAATTGCAACAAGCAGGGTCTCTCAAATAGAGACGAACTGCTAGACTACGTCGAGTAATGAATTCAACGATTCC-AAAAAAAAAACTAAGAGATGGATGAAATTACACAAGGAATCTAGGTCTCA------------------CGATCTATTCATTCAATATTTCCCTTTTTAGAAGACAAATTTTTGCATTTACATTATCTATCACATATAGAAATACCCTATCCTATCCATTTGGAAATTTTGGTTCAACTCCTTCAATACCGGATCCAAGATGTTCCATCTTTGCATTTATTGCGATTCTTTCTCAACTACTATTCGAATTGGAATAGTCTTATTACTTCAATGAAATCAATTTTTCTTTTGAAAAAAGAAAATAAAAGACTATTTCGATTCTTATATAACTCTTATGTATCAGAATATGAATTTTTCTTGTTGTTTCTTCGTAAACAATCTTCTTGCTTACCATTAACATCTTCTGGAACCTTTGTGGAACGAATCCACTTTTCTAGGAAGATGGAACATTTTGGGGTAATGTACCCAGGTTTTTTTCGGAAAACCGTATGGTTCTTTATGGATCCTCTTATGCATTATGTTCGATATCAAGGAAAGGCAATTCTTGCATCAAAAGGAACTCTTCTTTTGAAGAAGAAATGGAAATGTTACCTTGTCAATTTCTGGCAATATTATTTCTCTTTTTGGACTCAACCGCGAAGGATCCATCTAAACCAATTAGCAAACTCTTGCTTCGATTTTCTGGGGTACCTTTCAAGTGTACCATTAAATCCTTTGTTAGTAAGGAATCAAATGCTAGAGAATTCATTTCTAATAGATACTCGAATGAAAAAATTTGATACCATAGTCCCCGCTACTCCCCTCATTCGATCCTTATCAAAAGCTCAATTTTGTACTGGATCGGGGCATCCTATTAGTAAACCAATTTGGACCGATTTATCAGATTGGGATATTCTTGATCGATTTGGTCGGATATGTAGAAATCTTTTTCATTATCATAGTGGATCTTCGAAAAAACGGACTTTGTATCGACTAAAGTATATACTTCGACTTTCTGTCTCAATTGGGTTATATGATGTTAGCTCTAGGTATAGGTTCTTATCAAGCTGCTTTATTCCATTTGATCACTCATGCTTATTCGAAAGCTTTATTGTTCTTGGGATCCGGATCCGTTATTCATTCAATGGAACCTCTTGTTGGATATTCACCAGATAAAAGTCAGAATATGGTTCTTATGGGTGGTTTAAGAAAATACGTTCCAATTACAAGAACTACTTTTTTATGGGGTACGCTTTCTCTTTGTGGTATTCCACCTCTTGCTTGCTTCTGGTCCAAAGATGAAATCCTTAGTAATAGTTGGTTGTATTCACCCTTTTTTGGAATAATAGCCTCTTTTACTGCAGGATTAACTGCGTTTTATATGTTTCGGATATATTTACTTACTTTTGATGGGTACCTGCGTGTTCATTTTCAAAATTACAGTAGCACTAAAGAGGGCTCGTTGTATTCAATATCCTTATGGGGAAAAAGGATACCCAAAGGAGTGAATAGAGATTTCATTTTATCAACAACGAAGAGTGGAGTTTCTTTTTTTTCACAAAATATATCCAAAATTCATGGTAATACAAGAAATAGGATAGGGTCCTTTAGTACTTCCTTTGGGGTTAAAAACCCTTTTGTCTATCCTCATGAAACGGGAAATACTATGCTATTCCCTCTTTTTATATTACTGCTTTTTACTTTGTTCATTGGATCCATAGGAATCCATTTTGATAATGGAGTAATGGATAATGGAATAGTGGAGTTAACCATATTATCAAAGTGGTTAACTCCCTCAATAAGCTTTTTCCAGGAAAGTTCTAATTCTTACATAAATTCATATGAATTTATCACTAATGCAATTTCTTCTGTAAGTCTAGCTATGTTTGGTCTATTCATAGCATATATCTTCTATGGATCTGCTTATTCTTTTTTTCAGAATTTATATTTTAAAAATTCCCTTGTAAAAGAGAGTCCGAAAAAGTCTTTTTTGGATCAAGTAAAAAAAAAGATATACAGTTGGTCATATAATCGTGGTTATATAGATATTTTCTATACTAGGGTCTTTACCCTGGGTATAAGAGGATTAACCGAACTAACGCAGTTTTTCGATAAGGGTGTCATTGATGGAATTACCAATGGGGTAGGTCTTGCTGTTTTTTGTATAGGAGAAG------------------------------------------------------------------------------------------------------------------CGCGCATGGTGGATTCACAATCCACTGCCTTGATCCACTTGGCTACATCCGCCCCTTATCCAGCTAAAGGATTTTTCTCTTTGTTCCATTCATCATTATTCTATTTATTCTGACCTCCATACTTCGATCGAGATATTGGACATAGAATGCCACTCTTTAAAATGGAAAAAGGAGTAATCAGCTGTGACACGAAAAAAAACGAATCCTTTTGTAGCTCATCATTTATTGGCAAAAATCGAAAAGGTCAATATGAAGGAGGAGAAAGAAACAATAGTAACGTGGTCCCGGGCATCTAGCATTCTACCCGCAATGGTTGGCCATACAATCGCGATTCATAATGGAAAGGAACATATACCTATTTACATAACAAATCCTATGGTAGGTCGCAAATTGGGGGAATTCGTGCCTACTCGGCATTTCACGAGTTATGAAAGTGCAAGAAAAGATACTAAATCTCGTCGTTAACTGAATTCAGAATAGAAAGATTCAAAATAA-AAAAAA-------ACAAACAAAGAAA-------TACGAAATACCCAATATCTTGTTCCAGCAAGATATTGGGTATTTCTGGCTTTCCTTCCTTCAAAAATTCCTATATGTTAGTAGAAAAGCCTTATCCATTAAGAGATGGAACTTCAAGAGCAGCTAGGTCTAGAGGGAAGTTGTGAGCATTACGTTCATGCATTCCTTTTCCCGCTAGGATCGGAAATCTTAGATTTTTCATATCCATATACCATCGAACCCTTAGGGTTCCAGAATCCTCCTTTTTTCCTAGTCTTCGGAAACAGAAAACCCATAGCCAGGAGGAGTTAGGTATGTAGGGTATGGTTTATTATTTTTTGTTGGGCAGGCAGTAGAATAATTTTGATACTCTGCAATATAAATTCTACTGCCCACTTTTTACAAGCAAATTGTTGCTAAAACTCTAATATAGTTTG-------------------------TTCAAAATGCACCAACTAGAATCCTGGGAGAATATTTAAGTACCCCCTTTCCAAGGGGTACCTGTTAAAAATCGCTTCAACAAATCCGTCCAAAACTTTTTAAGAAAAATGGAAAAGTTTTGAACTCGAAGGTTTTTCCAAGAGATGCCT---------------GTTAAAAATAGTTGCAATCTCTCACCAAAACAGATAAGAAGTATCTGACTGAAAGTTACTACCCAGACACATGGGTGTATTAAGAGCGCGAATTCCTTTATACCCCACCCAATTATAATTAGAGGAAAAAAAACATAAATGTAGAAAATTCTCATTATAAGATCTGCCAATAGAAGACAAAAGTCCCTAATTCTGCAGAACGTTCTGAGCACGTGAAAAGTAAATAGCCTAAAGAT-AAAAAA---------------------AAC-AAAGTCTACCA-TTTTTTTGACAGCAGCTCTTATTGCTGCTTT-------------GGTCTTTTTTTTTATTTG------------------ATTCCAAAATTTATTCATA---------------TTTGTTCTCCCACTCTAATTGAG-----------------------------------------------------------------------------------------------------------------------------------------------------------------------------------------TTATATTG-----GATACTAC-----TAATAATTTTAGTA-ATTTTTTTTATATTATATTGTCAACTCTCTCTTCACCTATTTTA-------------TTATACGTATTTTTTTATATAATATAATATAAT-----------------AT-AAAAAAAACCTCTACTTTGTGCAAGTGATAAGAGAGAATATGAAAGATTTTCTTATTTTTCTTGATTTTCTCAAGATTTTGAACCTTGCCATGAATAAACTTCTAT------ATCTCGATATATAC---------CTCTACATATATCTCTATATGTACATATATTATGTACATTATGCAGTAGACCCATAATGGGAAATCAAAGTGGCTAATTTTGGAATTGAATAAAA-AACCTCTAGAAACATCTCAGATGCAAGTCCCCTTTCGATATATCTCTGTATACTATATACACGGATACAGGATCCGCTATATCCGCTTGTGAAATAAAGACTAAAGCCCCTCCCCTCAACCCCATATCCAAATAAAAAAGTGGTAAGTAATAAGTTTTAAAGAGAAGAATCAATGGATTCATGATTAAACCCCTCCTACTTCTTGTATTTTATTACAATTTTGGTTAAGTGAGGGATCAAATATGTAGTCAACTTTATTTGATGGTAGCTTGGAGGATTAGAAATATGACTATTGCTTTCCAATTAGCTGTTTTTGCATTAATTGCGACTTCCTCAGTGTTAGTAATTAGTGTACCCCTTGTATTTGCTTCTCCTGATGGTTGGTCAAATAATAAAAACGTTGTATTTTCCGGTACATCATTATGGATTGGACTAGTCTTTCTGGTAGCTATTCTGAATTCTCTCATTTCTTAAATTTGTTTAGTATTTAGTAGCCCGATACAAAAT-AAAAAAAAAAAGGCCATTTCTTAAAAAAATTCGAATTGTGAGACGCATTAAAATGCAATTTGCGTTCCGAA----TTGCTACCTCTTCTCTTTCATTATTATGAAATTCCATTGCCATTAGAATATTGATTGACAGACAATTAAAAAAAAGAAAACTCT------AATATAATAGAATAGAAAATGAAACGGTCGACCCAGACATAGACGGTCGACCCAGGCGGATATACCCT-----ATA----AAATATATCCCGTAGCGAGCGTAGTTCAATGGTAAAACATCTCCTTGCCAAGGAGAAGATACGGGTTCGATTCCCGCCGCTCGCCAGCTTAATTTAGTAAGGTACTATGATAAAAAATTTAGTCTAGTTGACTACTTAACTACTTATATTAAATTAAGTAGGTGTTAGTCTAATACCGTATCCCTTACTATCTTACCCTTCCTTTGCACCCCACTCAAAAAAAAAGGGGGCTCCGGCGGCGGGAATCGAACTCGCCAACAGGGCTCCCTAAATCAGGGATTCACCGAGACGAACAACTGGCAAACTGCTTTTAAAGGGAAGGGAGGTAGACTGTGCCTTTC-----TTTCATTTTTCTTTTCTGCAGGGTAGGAAGGAGCCTTGAGAGTTCTTCTTGTAG------GGGCAAGTGACTTTGTAAACTGCTCAATTTGGCCCTCTAGGGCCGGGAACTAATGAATAAAAAAGGAGTGTGCATTTTTCGTTGGGGATTCCCTGGAATAAAACGTCGCGTCTTCCTTCGATTCCTTATGCGGGATATCCAATCAATTAGAATTCAGGTTAAAGAGGGTCTTTATCCTCGTCGTATCCTTTATATGGAAATCCGGGGCCAGGGGGTCATTCCCTTGACTCGTACTGATGAGAAGTTTTTTACTCCACGAGAAATAGAACAAAAAGCTGCCGAATTGGCCTATTTCTTGCGTGTACCAATTGAAGTATTTTGAGTACCGATTGCA-TTTTTTTGAAATGAATTGAATGAGGACGAATTGGAAGAAGATTTTCTCAACACGGGGAGGAGGTCCCTTCGAAATTGGATTCGTTATTGTAAGGGGATTTTCGAGTATTTATCTAAAGGAAGGAACAAACGAGGATAAGAGAAAATTGCTTCTAATTTGTTTTGTCCAAGTG------ATGGCATAATATTCTTCCATTTTCATCCGAAAGCGC----TTTTTTTTATTCTATTTCTCTATTCCACTCCATCTAGATCTAAGAAAGAACCCAATGCAATGAAATTCCACTAGTATACAAAAAAGAGAAATAGATACAAGGTCTCAAACCTTGTTATAGAATTTTTGCTTCAAAG-AAAAAGAAATATCATATAGAGTCAGCGAATGAAATAGAGTCAGCGAATGAAGCGGATTCATTAACAACTCAATTTACAGATCAAAAATGAAAAAAAAGAAAGCATTGCCTTCTTTCCTATATCTTGTATTTATCGTACTTTTGCCCTGGGGGGTCTCTTTCTCTTTTAACAAATGTCTGGAACTTTGGATTAAGAATTGGTGGAATACCAGGCAATCCGAAACTCTCTTAACTGATATTCAAGAGAAAAAGGTTCTAGAAAGATTCATAGAATTAGAAGAACTTTTTCTCTTGGACGAAATGATAAAAGAGAAACCGAAGACACATGTACAAAAACCTCCTATAGGAATACACAAGGAAATAATACAATTGGCCAAAATAGATAATGAGGATCATCTCC
>Laobambos_calcareus
CGGGACGAGAAGTAGTAGGATTGGTTCTCATAATTATCACATAATTTTCAAAAAAAAAAGGAATTTGTCGAAATTTTTCTTTTTTTCTTGTTGAATAATGCCAAATCAAATCCAAAAAAAGAGCCAAAAATCCGAAAGTCAAAAGGAAATGAATTAGTTAATTCAATAAGAGAGAAAAGGGGACCAGGACTTGATTTCGTTGCCCAAGCGAATCCCATTCAATCGTTTATTCATGGAATGAGTCCGTTGGAAAGTTCAATCAATCTTTTTTTCATATACATTTCGCCTTTTGTGGAGGATCTGTCCCTACTCTACTTTCCTATCTAGGACTTCGATATACAAAATATATACTACTGTGAAGCATAGATTGCTGTCAACAGAGAATTTTCTTAGTATTTAGGTATTTACATTCAAAATAAGAAAGGGGCCTATTAAGAACTTGTAAAATAAGGATTAGGGATTGATTTGGGTTGCGCTATATCTATCAAAGAGTATACAATAATGATGGATTTGGTGAATCAAATCCATGGTTTAATAACGAACCATGTTAACTTACCATAACAACAACTCAATTCCTATCGAATTCCTATAGTAGAATTCCTATAGGATAGAACATACACAGGGTGTACGCATTATATATGAATGAAACATATTCATTAACTTAAGCATGCCCTCCATTTTCTTTAATGAGTTGATATTAATTGAATATCCTTTTTGTTTTAAAAGATTTTTGCAAAGGTTTCATTTACGCCTAATCCATATCGAGTAGACCCTGTCGTTGTGAGAATTCTTAATTCATGAGTTGTAGGGAGGGACTTATGTCACCACAAACAGAAACTAAAGCAAGTGTTGGATTTAAAGCTGGTGTTAAGGATTATAAATTGACTTACTACACCCCCTCGCATTTATTGCTACTGCACTGTTCATTCTAGTTCCTACTGCCTTTTTACTTATTATTTATGTAAAAACAGTCAGCCAAAATGATTAATTGGAATTCCAATTAATCATTGAAGAAATGAAAAAGGGATTAAA-TAAAATAAAAATCCAAGTCTTAAATGAAAGGATCTGGTTGGAATCATAAAGTGTGGTAGAAAGAACTACATATAGTTTTTTCTACCACACTTTAGAGTCTTTCTATTATATTATCT-TGAATCTACATAGAATAGATTAGTAGATTGAAATAGTAGTCTAATTCAATTTCTTTTTTCACTGCATCCACTTAATTTCAATCAAGTCAAAATAAAAAAATCGAAGACAATTCTTCACGAAAGAATCCATGGAGGGAGAGAAAAATAATATGAGAATAGACTAT----------------------------------------AGTAAAAGAAAAAAA-GTAAAAGTCAAAATCAGCGAATCTTTCATGCTTAAACATGCGGCGAGATGCTTCAAAAGAGCATAAAAATTTTTCTAAGAATAAGAAAAGAGTATAAAACAAATGGAAAGTGTGCGATATGTTGTGAATAGCTCCGTGGAAGAAAGTCTAATTTTCTTATGTATAGAACTTTTTTAACCATTCGTCACTTCTAGTAGAAATTATGAATTGCTGTAATCGCTCTTTCTAT------------------------TTCTATAGAGTAGAATAGAACGACTCCTTCTTACAAGAGTTTCTTACAGGAGTGAAACAAAACAAAAGAAAGAAAGAATAAAGTTTGGCAAAATGATTAATGCAAAAGGATCAATTAAAGAAAAGAGTTGATACAACAATTCGACTACTCAATCAATTAGTAGTATCCCTAGAGTCCACTCCTCCCCCATACTACTAGTGAAAGAGAAAATGTAAAGACTACCATTAAAGTCCGAGCAGCTTGCAAATGGAGTCCTGAACTAGCCGCAGCTTGTGAAGTATGGAAGGCGATCAAATTCGAGTTCGAGCCGGTAGATAAACTAGATAAGTAGATAAAACTAGATATAAAGAAGGTCTAAATAAAAAAGAAGCGAAATAGAAAGAGAAAAAATCAGTTACAAAATGCAGTAATTCTTCTTTATTCTTCTAATTGATTGCAATTAAACTCGGCTCAATC--TTAAAAAAAAAAAGATTGAGCCGAATAAAAATAGATCTTGATACGATCATGAGACTTGACAAATAGAGATTCCTCTATTCTATATATTTAGAATATATAAAGGTATAA----------TACAATAAATAAATACAA------------ATATAG----TATTTATTTAT--------------------------------------------TGTATTGGGAAAGAATCAATGAAAAAAGATTAGGAATCGCAATGCTACTATACGCGTCCGGAGGAGTATTCGGAATAATATTCTTCTATAATCCATTCTTGCGTCTTGCGCGGGGTCTTACTAATAGGACTTCGCTGCACGGGACGGGTCTTCATC----GAAAAGCTAACTCCACCCGGCATTTTCATACCCTTTGGGTGGTATATCGCCTTAAAAAGTCTAAGGGGGTAGTATGAGATCTGTAGTAAGTAAGAGAATTTGCCCTTTGATTTTGATTGAGTATGCTATTTTTCCGCCTTTACCGCGC-------ATTATTGTATGAGCTTCTAGAGAATAGAGGACCGCGTATGCAGGAAGGAAATTACAGCTTAATAAAAAAGTCTAAAAAAGCTTCAACTTTATGGCACTATCAATCAACTAAAAAGCCCTATGTATGAATCCTTACAACCGGTGGGATAGGATAAGA------------GGTTCTTTCTTAGTTCCATCTCTACTGCAAAACTGGACATGAGAGTTTCTTCTCATCCAGCTCCTCGCGAATGAAATGAGAAAGCGTGCAAATTTCTCTAATTCC-----ATAATATTTTGGAATATTATGGATAGATGCACATTAATAGATAATAGAAAAAGTTAGGGTTTTTTTAATATTGAATATTGAATTTGTTAAAATAGATAAATATATAGTAAAGAAAGAAGATCTAGAATATATCTAGATGTGTGTGTCTATTTATCTATATTCTATATTTATAGATAATGTAATCTTTCTT--AACAAAAAATCTCCTTATTTTTACTCTTATTGAATCGCGGTAAAGTATTCTAATTCAATAAAGATTTCGCGGGCGAATATTTACTCTTTCCTGTCTTATTTGTTAATTTATATTATAACCTTACCAAATAAGGCAATTTTTTTGGTTTGTTCCGCCATCCCACCCAATGAAGTATTAGGATTCTTTTCAATAAAATCCTATGCAGTCATAGGTTCTGTCGTTCCCACTACTTCTCCTTTAATGGTTAGGTCTGAATCCCACAATGGAGCTTCCAAAAAATTTCTTTCCGAGTCAATTTTCTCAGTTTTATTAACCCGGGCCGCTCTTTATTATTGTTTTAAATTTGTATTTCTTGTTTCAAGTTACGATTTCGAATTCTCTGTTATTTTTATTATATTGATGCTTTATCACATTGCCTTTTATGATGTAACTCATAGACCATACATATTGGAATCCTATATCTTTCTTATTCCTCTTCTTTCTTTCTATCATCCCTCCTTTTATCCACATCCCTTTAGTTTTGCTTCACAACCTAGAATCCATTTTCTTTTTTAGAGAAAAAATTGCAGTTGCTACAACTATATGATAGATCTACTCATTTATGATAGATGTA-----TCATATAGTGACTGTTTCTTAGTTAGGATCTCGACAATACGAAGCAATAGGTTGGTTATTAGTTAATTTTCTATAATTACTAAGTTTTTTTC--------TTTTTCTATTTATAGTAGGGTTCAGTCAA-TTTTTTTGAATCTCCATTTTCGACTCTAAAGAAAAAACTAACGAGTCACACACTAAGCATAGCATCGTAAAAATCTTTGGAAGAAAAAGACTTATTTTTCCATAGTACAATCTTATTCTTTAGCAAAATCAAGATCATTTTCCAGCGGCAGCGAGCATCCAAAACCAAAGGGTTTTTCTGGGC----AACAAACAAATAATCTGGTTTTGGAATAATTTGAATTGACCTATCCAAAAGAAATTCCAATTATTTAATATGAATAATTCGGATTAATTAATGAATGTACTTTTATGTGTCGAATTCCTCGGTACAATATTCTTAGAACTAACCCCTCTGATATATAGAACAAAAGTTTTTGCTATACTGTGTCCTAAGTATTCTTTTCCTATCAACGAACTTTTCATAATGGAA--------TCCTCATAATAAAATATGAGGATTCCATTATGAAAAGTAGAGTATTCTTGCAATAGGACTTACAACTTCTACCTATCTTATCCAAAATCCACAAATAAATTGGTTTAGGCTTGGTAAATCGTATTAATAAGAGAATAAAGGCTTTCATTCTAGAAATTTTGCTAAAATCCAAAATTCTTTGTATTTAATGATGAAATTCTAGAAATTCTAATGGATAGATAGAAAAGGTTTTTTGGATTTTGTCCATTGCATTGAAAGATTTGAAAAAATTTCAATGAGAAACTAATTAG----AAAAAAATTAGTTCTATATTGCAACTGAG---AAAAAACAGTTCCAACTCTTTCAAGCTTTGTTTCTATTGAGCAAAGCAAGAGTTTTTTGTTAAAAAAATCCGCAACGATACTACCAAA------CGAAGTCTATTTTAATGAAGATTCTAATGTTCCTAAATTCTATGGACTCTCCCAATCTCGACGATTTGCCAGAGAATAACTATTATTCTTTTAAGTTCCCTATTATTTCAAGTTAGCCGCCTTTGCTGGCTTATTTGGCAAAGAAAAATAGAGTACGTTATAAGAAATTAATCAGTCAGTTGGATATTAGGGAGAAGTAATTTAATCGTTCGAATTTTTTTCTTATTTTATTAGTAGTCTTATAGTAGTCTTAGATTTTTCATTTTGATGAGCCTCGTTTTGAGGAATTCATGGAATAATCCATTTTCATGGAATAATGAATTAAGGAAGAAAGGATATGAGTCTACCGCTTACAAGAAAAGATCTCATGATAGTCAATATGGGCCCTCACCACCCATCAATGCATGGTGTTCTTCGACTGATCGTTACTCTCGATGGTGAAGATGTTATTGATTGTGAACCCATATTAGGGTATTTACACAGAGGAATGGAAAAAATCGCGGAAAACCGAACTATTATACAATACTTACCTTAG----------------------------------------------GAGGGAGATAGAAAGAGAGAGATGGTAGAAAAGGGAGAGAGATGGTAGAAGGAGATAGGAAGGGGAATAA-GGGGCTCTTTAGGCAGGAGACAGGGGG-AATTCCTTAAGTTAAGAAAGAAAAAAGAATAAGAACACGGATACATAACATAAAAAAAAGAATAAATAAGACGATATTCGCCCTCCCCCTACATATTTAATTTCTTCTCCTATACAAAAACCAGCAAGACCTACTCCA---------------------------------GTAGAAAGCAACGTGCGACTTGAAGGACATGATCGATTGTGGATTTTGCTATCCATCATTTTTCATAGTAATGAAAATGCTCTTGGCTCGACATAGTCTGTTCTATTCGTCCCGAACCAAATTTGCGCTGGGTTGTTTGTAAGTAAATAGTACACGATGGAGCTCGAGAGGACAGAATTGA--TTTTTTATCAAGGGAAAGAATCTAGGGTTAGTGAAAACTAATAAATTAGGCCAACTTTGTCAGTCTATCCTTAATATAGAAGTCGAAAGGTTAAAATAAGAAGAAAGTCCAATTTTGGAAGATTGGAAAAACTCTTTCAATTAAAAGTCTATCAAAATCAATCGCTCATATTCGATTTCTATAGAAGAGGGAAATGCTTTATCGAAGGAAATAAGAAAAAAAGGGTATGTTGCTACTCTTTTGAAAGAAAAAAGAATAGGAATTCCCGAAGTAATGTCTAAACCCAAGGATTTCACAAATCAAAGATAAAGAATTCCGGAACAAGTAAACGCGATTTTCAACTGTCTCAACAATAAAATTGTCTCAACAATTGAATTGGATCAGAATAAGGAATAAAAGTAAATTCGTTCGAGATGAGACAAAGAAAAGAGTTTAGAGACGACTCAAAAAATTTCGAAGGATTTTTCCTTTTAAGTCTGTCAGTCAAAATTAGCCAACTTGAGTCATGAGTATAAATGAAATTTGTTTTTTCTGTAAGGAAATTAATGCAAGTCATAGTCGAATTTCTATCTACTTGTATTATAGACAGAAATTCGAATCATTTTCTCGAGCCGTATGAGGAGAAAACCTCCTATACGTTTCTAGGGGGGGCATTGTTTAGCTACATCTATCCCAATAAGCTGTCTATCGAATCGTTGCAACGTTGCTTTCTACCACATCGTTTTAAACGAAGTTTCACCATAACAAACATTCCTCAAATTTCATTGCAAAGTGGTATAGGGAATTGATCCAATATGGATGGGATCATGAA-------TAGTCATTGGTTTA-----GTTTAGTTTTTTGTATACTAATTCAAACTTGCTATCTATGGAAAAATATGGATAAAAGAAATAAGTATTTATCGGGGAAGACTCCGCAAAGATCCAATTTATTTAAACCCATATTCTATCATATGAAGGAAACATAGTTCGAAAAAGACGAATAAACAAGTTTGCTTAAGACTTATTTATTATTGAATTTCCATTCTCAACAGAGGACTCGAGATGGTCAATCCTGAAATGAGAAGAGAAGGATCGATTCTTCTCCAACAAATAAACTATCAACCTC-AAAAAAAAAATTAATTAATTTAAT-----------------------TACTATATTAGAATTAGATTAGCAATATATTTTTCCGTAACAAAAACAATTAACT----------------------ATTAACTAAATAAACTATTCCAATGAAAAGATTGAAAGTTTTTTGGTAGTTATAGAATTCTCGTACTTCTTCGACTCGAATACCAAAAGAAAGAAAAAAATGAAGT-AAAAAAA-----ACACATTTCGTGTAAAGTAAAATTAAGGTCTTTGCTTTTACTTATAGCATTCTTTCTTTTACCTAAAAGAAGCAACTCCAAATCAAAAATTAGGAGAAGTATGATTTTTGGAATCCATTCTATCCAACGAACAGTTCTTACCTTATCCTTACCAGAATGGATCATTCTGGATATTTAAAGAATCACAGATCGAGATCGTTTTCGCTTAACCAAAGAAGGACCCTTTTTGCTAATAATATAATACAAAAAAAATCTATCTCTATCATAAAGGGATAGGTCTCATTTTTTATACAGTGTTTTACGTATAGACCAAATTTTTCATGAAAATAAAGATATTCAATTTGACTGGACTTGACACTTGATTATGTTTTCTGAGAAAGAAAATGAATGCTTAGAAATGCATCTAATCTAAGAGTTCATAAGAGAAAATTATTCTCT------TTAATAAACTTTCTTTTGTCTCGTGCGGGGTACAATACGATTTCATCTTTCGTTTCATCAGAAAAATCTGGGACGGAAGGTGGGGATAAAGGATTTGCAGTCCCCTGCCTTACCGCTTGGCCATGCCGCCAAAAAATCCGATCTAAAATCGAGAAAATAGCAAGTATTCATCCACGTTTTCTTAATAAAACCCCCTTTCTTTTATCTTGAATCTAATTCTACTTACTTTTTTCCAATATTTTTCCAAAAATCTATTCCTGCTTTTTTTGGATCCAGTTTCAATTATTCTCCTCCATGGATTCTATCTTAAAACACACATTGCTAACACTAGAAAACTTCCCTTTTCTTTCTATTGAGATGAAAAAGGAGAAAAAGTGGATTTCCAGTCACAGGCTGCAAAATTCAGAACAAATTGGAACCATTAACTAGAATTCTC------CTTTTTTTTTGAATTGCAGTAGTGAACGACTCTTAAATCGGTATTCTCT-CCCCCCCTTCCTTTTAATGGCATAATAAAATAGAATGGGTTTATGCCTAATCCGTGTATAGGTAAACTCCAGGTCCGAACAGC--------------------ATTATTATCCATAACAGCATTATTATCCATGGATCCCCCTTATGTACATATCTCTATGGGGAATCGTGCTTTAATTTTTCATTGCATTAAATATCTTGAATAAAAAAAGGAAATTTGCTCTGATATAGAGTATGACCTGACCATCTTGGCCCACCCAAGTGAAATTACGATAAAAGCAGGGATATGTGGAGAGGTGGATAACTAGATTGGCATGTACTT-AAAAAAAGGACTTACTTTATTTTAGGATTCTACAATGAAATCCTATATTTTCTAGCAATTCTACTACTACGAAACAAAAAAGAACCCTCAAATTCTTTTTTGAAATTAAACTAAGCGTGCTATTCTAAATCGAACTAAAGT-----------CTTCTAGTGCTTATAAATTATTATATTATATTATGGCTTTATCCCATTCATAGAAAGGAGATAAAATGAGAAATCTTTGCCATCCAATCTGATTAGAATATCATTAAGTGGCAGAATTTTTTTCTAGGAATGTTTTATCAATTCATTTTTATTCGATTTGTACCCCTGGCAAATTCGAACTTTCCTCGAAATTGTCTCTATTCATATGTATGAAATACATATATGAAATACGTATGTGGAGTTCCCTAGAATTTCATGTGATTCAGTAAACAGAATATAGATTCCATGAT-----TGCTAAATCGATCCATAGGGATTGATGAAGAGTGAGCTGATAATGGAATTTTTCTTCGATAAAAAGGAAACTTAAGATTAAGATGCTCCGGAATGGAAATGAGGGAATGTCCACAATCTTGACAGGGCGGTGCTCTGACCAATTGAACTACAATCCCCGCGGGGTGTATGGCATACCTATACCTATTTTTAAATAGAA--CCATAAGAAGATTCGATTCGTCTGTCGTACTCTAAGAAATAGACGAATCATATACTACATACCCATATATCGTATGTGGGTATAGTGAGAGTGACATAACTAGTATGTCGCGATTTTTTATCGCTTAAAATGGATGATAATCCACCTTTCAATAAGAAAAACTCTTTTGTTTGT------AAAAAAGGAATGAGAGAAATATGGATTAGAAATAAATTTCCCCCTTTCTCTTTATCCTTTATTTCTATGGATCAGACATTTTTTTTTATGGAAG-AAAAAAAAAATGGATTTAGTTCATATTCACGAAGCCCTAGATTTTTGGGCCGAGCTGGATTTGAACCAGCGTAGACATATCGTCAACGAATTTACAGTCCGTCCCCATTAACCGCTCGGGCATCGACCCAGGAAGAATTTATTCTAGGGTTTTTGATAATCTATGATTAACCTCCTTTCATAATACTCCCTACCCCCAGGGGAAGTCGAATCCCCGCTGCCTCCTTGAAAGAGAGATGTCCTGAACCACTAGACGATAGGGGCATCACTAAACGATAGGGCCATATACAACCGCTCGTCATTATACTATAATGATAGTATGAGCAGTTTTTTAGAATTGTCAATATACTCGAAGAGTATAACTAGATCCAAAGCAAAGAGTCTTTCCTACTTTTCTGTTATGCTTTCTTAGGATTTTTTTTTTAGTTGATGGTTAGGTTAATTCACGGATCATCTCCTACTTTTTAGGGAAATTCATTTAAAGGGTATAGAATAAGAATAGATTAATAAAAGGGATTCTAGATTAGTTCAGTACAGGTAGTGATTTGATTGATCTAACAGGAAAAAGAGTCCAATTTGATTTCTTTTTTGCAATTTACACTCCGTGCTTCA-------TTTAGTGTTCAGACCAAAAATGCATGCATCCCGCACTAAGTCATAAAATTCAAGAAAAAAATAGAGAAATTTTCAAAAACA---------------------AAGAAAAA--------------------AAGGTGAATAAATAATAAATTTAGTAGAAAAGTACTTTATCGGATTCGAACCGATGACTTACGTCTTACCATGGCATTACTCTACCACCAAATTAAAAAGCCCTTTATCGGATTTGAACCGATGACTTATGC--------------------------------------AACCTGCTAAGTGGTAACTTCCAAATTCAGAGAAACCCTGGAATTAAAAAAGGGCAATCCTGAGCCAAATCCGTGTTTTGAGAAAACAAGTGGTTCTCGAACTAGAATCCAAAGGAAAAGGATAGGTGCAGAGACTCAATGGAAGCTGTTCTAACGAATCGAGTTGATTACGTTGTGTTGGTAGTGGAACTCCCTCTAAATTAGAGAAAGTAAGGGGTTTATACATCTAATACACACATATGGATACTGACATAGCAAACGATTAATCACAGAACCCATATCATAATATAGGTTCTTTATTCTTTTTTAGAATGAAATTAGGAATGATTATGAAATAGAAAATTCAGAATTTTTTTTTAGAATTATTGTGAATCCATCCCAATCGAATATTGAGTAATCAAATCCTTCAATTCATAGTTTTCGAGATCTTTTAAAAAGTGGATTAATCGGACGAGGATAAAGAGAGAGTCCCATTCTACATGTCAATACTGACAACAATGAAATTTCTAGTAAAAGGAAAATCCGTCGACTTTATAAGTCGTGAGGGTTCAAGTCCCTCTATCCCCAAACCCTCTTTTATTCCCTAACTCTAACTATACTATAGTATTTATCCTCTTTTTTTCTTTTTATCAATCGGTTTAAGATTCATTAACTTTCTCATTCTACTCTTTCACAAAGGAGTGCGAAGAGAACTCAATGGATCTTATGCTATTCATTGAATAGATTTCTTTTTTAT----TATAGTATAGGCAAGGAACTTCGATTATTAACTCTATTTTTAAGTATTATTAAGTAAGCCATGCACAATGCATAGGACTA--CCCCCCCCCATTTCAAAATTTGGAATTTGGAATACTTTATTGATTTTTTAGTCCCTTTAATTGACATAGATACAAATACTCTACTAGGATGATGCACAAGAAAAGGTCAGGATAGCT---------------AGTGTAACAAATAGAAATATGTATAGTATAGGAAATCTGTAAAATGTCAGATCTTAATTATTAATCTTAGCTATTAACTAGTTCGAAATTGGAAGTTCTACTTAGAAAAAAATACTAGAACTTCATAAAAATCAAGTTAGCTTGATATGCTTAACTAGAGGATATCCTTAAATAGGATTATAGAATTTATTGAACTTTCTTTTTATTTCTCTAATTCGCAAATTGATTTTTCTAATAGAATAAAATCTAT-----TTTCTATATTGAATTTTATTTCAGATATTTTCAATTTGATATGGCTCGGACAAGTAATCTAATACATAGAAAAGAATAATATATATGAAAGATATAATAAAGAGAAAATGCGAATTTCTTGGCATTTTCATTCGATCATTATAGACATTTTTTGAGATATTTTG----TTTTTTTTTGTTATTTCTTAATAATTTAATGATTAATATTTCACTAAGGAGAACATAGAATCATAGCAAATTAAATTGCTAATTCTGATTAG----AAAAAAAAATGAATATCAAGCGTTAGAGTATGATTTTGAATACTCTAAAAAAGAA----------GGGTGGGGGAGAGAAAAACTTTGGGATATATTGATTCGGATTGAATTGCAAATAAATCAACGATAGAATCAATTCAATTCTGAATTGCAACAAGCAGGGTCTCTCAAATAGAGACGAACTGCTAGACTACGTCGAGTAATGAATTCAACGATTCC--AAAAAAAAACTAAGAGATGGATGAAATTACACAAGGAATCTAGGTCTCA------------------CGATCTATTCATTCAATATTTCCCTTTTTAGAAGACAAATTTTTGCATTTACATTATCTATCACATATAGAAATACCCTATCCTATCCATTTGGAAATTTTGGTTCAACTCCTTCAATACCGGATCCAAGATGTTCCATCTTTGCATTTATTGCGATTCTTTCTCAACTACTATTCGAATTGGAATAGTCTTATTACTTCAATGAAATCGATTTTTCTTTTGAAAAAAGAAAATAAAAGACTATTTCGATTCTTATATAACTCTTATGTATCAGAATATGAATTTTTCTTGTTGTTTCTTCGTAAACAATCTTCTTGCTTACCATTAACATTTTCTGGAACCTTTGTCGAACGAATCCACTTTTCTAGGAAGATGGAACATTTTGGGGTAATGTACCCAGGTTTTTTTCGGAAAACCGTATGGTTCTTTATGGATCCTCTTATGCATTATGTTCGATATCAAGGAAAGGCAATTCTTGCATCAAAAGGAACTCTTCTTTTGAAGAAGAAATGGAAATGTTACCTTGTCAATTTCTGGCAATATTCTTTCTCTTTTTGGACTCAACCGCGAAGGATCCATCTAAACCAATTAGCAAACTCTTGCTTCGATTTTCTGGGGTACCTTTCAAGTGTACCAATAAATCCTTTGTTAGTAAGGAATCAAATGCTAGAGAATTCATTTCTAATAGATACTCGAATGAAAAAATTCGATACCATAGTCCCCGCTACTCCCCTCATTCGATCCTTATCAAAAGCTCAATTTTGTACTGGATCGGGACATCCTATTAGTAAACCAATTTGGACCGATTTATCAGATTGGGATATTCTTGATCGATTTGGTCGGATATGTAGAAATCTTTTTCATTATCATAGTGGATCTTCGAAAAAACGGACTTTGTATCGACTAAAGTATATACTTCGACTTTCTGTCTCAATTGGGTTATATGATGTTAGCTCTAGGTATAGGTTCTTATCAAGCTGCTTTATTCCATTTGATCACTCATGCTTATTCGAAAGCTTTATTGTTCTTGGGATCCGGATCCGTTATTCATTCAATGGAACCTCTTGTTGGATATTCACCAGATAAAAGTCAGAATATGGTTCTTATGGGTGGTTTAAGAAAATACGTTCCAATTACAAGAACTACTTTTTTATGGGGTACGCTTTCTCTTTGTGGTATTCCACCTCTTGCTTGCTTCTGGTCCAAAGATGAAATCCTTAGTAATAGTTGGTTGTATTCACCCTTTTTTGGAATAATAGCCTCTTTTACTGCAGGATTAACTGCGTTTTATATGTTTCGGATATATTTACTTACTTTTGATGGGTACCTGCGTGTTCATTTTCAAAATTACAGTAGCACTAAAGAGGGCTCGTTGTATTCAATATCCTTATGGGGAAAAAGGATACCCAAAGGAGTGAATAGAGATTTCATTTTATCAACAACGAAGAGTGGAGTTTCTTTTTTTTCACAAAATATATCCAAAATTCATGGTAATACAAGAAATAGGATAGGGTCCTTTAGTACTTCCTTTGGGGTTAAAAACACTTTTGTCTATCCTCATGAAACGGGAAATACTATGCTATTCCCTCTTTTTATATTACTGCTTTTTACTTTGTTCATTGGATCCATAGGAATCCATTTTGATAATGGAGTAATGGATAATGGAATAGCGGAGTTAACCATATTATCAAAGTGGTTAACTCCCTCAATAAGCTTTTTCCAAGAAAGTTCTAATTCTTCCATAAATTCATATGAATTTATCACTAATGCAATTTCTTCTGTAAGTCTAGCTATGTTTGGTCTATTCATAGCATATATCTTCTATGGATCTGCTTATTCTTTTTTTCAGAATTTATATTTAAAAAATTCCCTTGTAAAAGAGAGTCCGAAAAAGTCTTTTTTGGATCAAGTAAAAAAAAAGATATACAGTTGGTCATATAATCGTGGTTATATAGATATTTTCTATACTAGGGTCTTTACCCTGGGTATAAGAGGATTAACCGAACTAACGCAGTTTTTCGATAAGGGTGTCATTGATGGAATTACCAATGGGGTAGGTCTTGCTGGTTTTTGTATAGGAGAAG------------------------------------------------------------------------------------------------------------------CGCGCATGGTGGATTCACAATCCACTGCCTTGATCCACTTGGCTACATCCGCCCCTTATCCAGCTAAAGGATTTTTCTCTTTGTTCCATTCATCATTATTCTATTTATTCTGACCTCCATACTTCGATCGAGATATTGGACATAGAATGCCACTCTTTAAAATGGAAAAAGGAGTAATCAGCTGTGACACGAAAAAAAACGAATCCTTTTGTAGCTCATCATTTATTGGCAAAAATCGAAAAGGTCAATATGAAGGAGGAGAAAGAAACAATAGTAACGTGGTCCCGGGCATCTAGCATTCTACCCGCAATGGTTGGCCATACAATCGCGATTCATAATGGAAAGGAACATATACCTATTTACATAACAAATCCTATGGTAGGTCGCAAATTGGGGGAATTCGTGCCTACTCGGCATTTCACGAGTTATGAAAGTGCAAGAAAAGATACTAAATCTCGTCGTTAACTGAATTCAGAATAGAAAGATTCAAAATAA-AAAAAA-------ACAAACAAACAAA-------TACGAAATACCCAATATCTTGCTGGAACAAGATATTGGGTATTTCTGGCTTTCCTTCCTTCAAAAATTCCTATATGTTAGTAGAAAAGCCTTATCCATTAAGAGATGGAACTTCAAGAGCAGCTAGGTCTAGAGGGAAGTTGTGAGCATTACGTTCGTGCATTCCTTTTCCCGCTAGGATCGGAAATCTTATATTTTTCATATCCATATACCATCGAACCCTTAGGGTTCCAGAATCCTCCTTTTTTCCTAGTCTTCGGAAACAGAAAACCCATAGCCGGGAGGAGTTAGGTATGTAGGGTATGGTTTATTATTTTTTGTTGGGCAGGCAGTAGAGTAATTTTTATACTCTGCAATATAAATTCTACTGCCCACTTTTTACAAGCAAATTGTTGCTAAAACTCTAACATAGTTTG-------------------------TTCAAAATGCACCAACTAGAATCCTTGGAGAATATTCAAGTACCCCCTTTCCAAGGGGTACCTGTTAAAAATCGCTTCAACAAATCCGTCCAAAACTTTTTAAGAAAAATGGAAAAGTTTTGAACTCGAAGGTTTTTCCAAGAGATGCCT---------------GTTAAAAATAGTTTCAATCTCTCACCAAAACAGATAAGAAGTATATCACTGAAAATTACTACCCAGCCATATGGGTATAGGAAGATCGCGAATTCCTTTATACCCCACCCAATTAGAATTAAAGGAAGTAAAACATAAATGGAGAAAATTCTCATCATAAGATCAGCCAATAGGAGAAAAAAGTCCCTAATTCTGCAGAACGTTCTGAGCACGTGAAAAGTCAATAGCCTAAAGAT-AAAAAA---------------------GAA-AAAGTCTACCA-TTTTTTTGACAGCGGCTCTTATTGCCCCTTT-------------GGCCTTTTGTTTTATATG------------------ATTCAACAATTGATTCATA---------------TTTGTTATCCTCCTCTAAATAATATAATT------------------------------------------------------TAAATAATATAATTTT---------------------------------------AATTTTCGTGCTTTGGTTTAGTGAGTCGTCCGAGATCGTGTTTACATACCTATGAACTTACCCTATTCAAGTATATTGGATACTATACTAC-----------------TA-ATAATTTT----GTAGTGTGTCAACTCT--CTTCACGTATTTTA-------------TTATACGTATTTTTTTATATAATA-----AAAT--------------------AAAAAAAACCTATACTTTGTGCAAGTGATAAGAGAGAATATGAAAGATTTTCTTATTTTTCTTGATTTTCTCAAGATTTTGAACCTTGCCATGAATAAACTTCTATATCTCGATCTCGATATATACATATATAATCTCTACATATATCTCTATATGTACATATATTATGTACATTATGCAGTAGACCCATAATGGGAAATCAAAGTGGCTAATTTTGGAATTGAATAAAA-AACCTCTAGAAACATCTCAGATGCAAGTCCCCTTTCGATATATCTCTGTATACTATATACACGGATACAGGATCCGCTATATGCGCTTGTGAAATAAAGACTAAAGCCCCTCCCCTCAACCCCATATCCAAATATAAAAGTGGTAAGTAATAAGTTTTAAAGAGAAGAATCAATGGATTCATGATTAAACCCCTCCTACTTCTTGTATTTTATTACAATTTTGGTTAAGTGAGGGATCAAATATGTAGTCAACTTTATTTGATGGTAGCTTGGAGGATTAGAAATATGACTATTGCTTTCCAATTAGCTGTTTTTGCATTAATTGCGACTTCCTCAGTGTTAGTAATTAGTGTACCCCTTGTATTTGTTTCTCCTGATGGTTGGTCAAATAATAAAAACGTTGTATTTTCCGGTACATCATTATGGATTGGACTAGTCTTTCTGGTAGCTATTCTGAATTCTCTCATTTCTTAAATTTGTTTAGTATTTAGTAGCCCGATACAAAATAAAAAAAAAAAAGGCCATTTCTTCAAAAAATTCGAATTGTGAGACGCATTAAAATGCAATTTGCGTTTCGAATTGCTTGCTACCTCTTCTCTTTCATTATTATGAAATTCCATTGCCATTATAATATTGATTGACAGACAATTAAAAAAAAGAAAACTAT------AATATAATAGAATAGAAAATGAAACGGTCGACCCAGACATAGACGGTCGACCCAGGCAGATATACCCT-----ATA----AAATATATCCCGTAGCGAGCGTAGTTCAATGGTAAAACATCTCCTTGCCAGGGAGAAGATACGGGTTCGATTCCCGCCGCTCGCCAGCTTAATTTAGTAAGGTACTATGATAAAAAATTTAGTCTAGTTGACTACTTAACTACTTATATTAAATTAAGTAGGTGTTAGTCTAATACCGTATCCCTTACTATCTTACCCTTCCTTTGCACCCCACTC-AAAAAAAAAGGGGCTCCGGCGGCGGGAATCGAACTCGCCAACAGGGCTCCCTAAATCAGGGATTCACCGAGACGAACAACTGGCAAACTGCTTTTAAAGGGAAGGGAGGTAGACTGTGCCTTTCTTTCATTTCATTTTTCTTTTCTGCAGGGTAGGAAGGAGCCTTGAGAGTTCTTCTTGTAGGGGCAAGGGCAAGTGACTTTGTAAACTGCTCAATTTGGCCCTCTAGGGCCGGGAACTAATGAATAAAAAAGGAGTGTGCATTTTTCGTTGGGGATTCCCTGGAATAAAACGTCGCGTCTTCCTTCGATTCCTTATGCGGGATATCCAATCAATTAGAATTCAGGTTAAAGAGGGTCTTTATCCTCGTCGTATCCTTTATATGGAAATCCGGGGCCAGGGGGTCATTCCCTTGACTCGTACTGATGAGAAGTTTTTTACTCCACGAGAAATAGAACAAAAAGCTGCCGAATTGGCCTATTTCTTGCGTGTACCAATTGAAGTATTTTGAGTACCGATTGCATTTTTTTTTAAATGAATTGAATGAGGACGAATTGGAAGAAGATTTTCTCAACACGGGGAGGAGGTCCCTTCGAAATTGGATTCGTTATTGTAAGGGGATTTTAGAGTATTTATCTAAAGGAAGGAACAAACGAGGATAAGAGAAAATTGCTTCTAATTTGTTTTGTCCAAGTG------ATGGCATAATATTCTTCCATTTTCATCCGAAAGCGCTTTTTTTTTTTTATTCTATTTCTCTATTCCACTCCATCTAGATCTAAGAAAGAACCCAATGCAATGAAATTCCACTAGTATACAAAAAAGAGAAATAGATACAAGGTCTCAAACCTTGTTATAGAATTTTTGCTTCAAAG-AAAAAGAAATATCATATAGAGTCAGCGAATGAAATAGAGTCAGCGAATGGAGCGGATTCATTAACAACTCAATTTACAGATCAAAAATGAAAAAAAAGAAAGCATTGCCTTCTTTCCTATATCTTGTATTTATCGTACTTTTGCCCTGGGGGGTCTCTTTCTCTTTTAACAAATGTCTGGAACTTTGGATTAAGAATTGGTGGAATACCAGGCAATCCGAAACTCTCTTAACTGATATTCAAGAGAAAAAGGTTCTAGAAAGATTCATAGAATTAGAAGAACTTTTTCTCTTGGACGAAATGATAAAAGAGAAACCGAAGACACATGTACAAAAACCTCCTATAGGAATACACAAGGAAATAATACAATTGGCCAAAATAGATAATGAGGATCATCTCC
>Neomicrocalamus_prainii_XZ1
CGGGACGAGAAGTAGTAGGATTGGTTCTCATAATTATCACATAATTTTCAAAAAAAAAAGGAATTTGTCGAAATTTTTCTTTTTTTCTTGTTGAATAATGCCAAATCAAATCCAAAAAAAGAGCCAAAAATCCGAAAGTCAAAAGGAAATGAATTAGTTAATTCAATAAGAGAGAAAAGGGGACCAGGACTTGATTTCGTTGCCCAAGCGAATCCCATTCAATCGTTTACTCATGGAATGAGTCCGTTGGAAAGTTCAATCAATCTTTTTTTCATATACATTTCGCCTTTTGTGGAGGATCTGTCCCTACTCTACTTTCCTATCTAGGACTTCGATATACAAAATATATACTACTGTGAAGCATAGATTGCTGTCAACAGAGAATTTTCTTAGTATTTAGGTATTTACATTCAAAATAAGAAAGGGGCCTATTAAGAACTTGTAAAATAAGGATTAGGGATTGATTTGGGTTGCGCTATATCTATCAAAGAGTATACAATAATGATGGATTTGGTGAATCAAATCCATGGTTTAATAACGAACCATGTTAACTTACCATAACAACAACTCAATTCCTATCGAATTCCTATAGTAGAATTCCTATAGGATAGAACATACACAGGGTGTACGCATTATATATGAATGAAACATATTCATTAACTTAAGCATGCCCTCCATTTTCTTTAATGAGTTGATATTAATTGAATATCCTTTTTGTTTTAAAAGATTTTTGCAAAGGTTTCATTTACGCCTAATCCATATCGAGTAGACCCTGTCGTTGTGAGAATTCTTAATTCATGAGTTGTAGGGAGGGACTTATGTCACCACAAACAGAAACTAAAGCAAGTGTTGGATTTAAAGCTGGTGTTAAGGATTATAAATTGACTTACTACACCCCCTCGCATTTATTGCTACTGCACTGTTCATTCTAGTTCCTACTGCCTTTTTACTTATTATTTATGTAAAAACAGTCAGCCAAAATGATTAATTGGAATTCCAATTAATCATTGAAGAAATGAAAAAGGGATTAAA-GAAAA-AAAAATCCAAGTCTTAAATGAAAGGATCTGGTTGGAATCATAAAGTGTGGTAGAAAGAACTACATATAGTTTTTTCTACCACACTTTAGAGTCTTTCTATTATATTATCT-TGAATCTACATAGAATAGATTAGTAGATTGAAATAGTAGTCTAATTCAATTTCTTTTTTCACTGCATCCACTTAATTTCAATCAAGTCAAAATAAAAAAATCGAAGACAATTCTTCACGAAAGAATCCATGGAGGGAGAGAAAAATAATATGAGAATAGACTAT----------------------------------------AGTAAAAGAAAAAAAGGTAAAAGTCAAAATCAGCGAATCTTTCATGCTTAAACATGCGGCGAGATGCTTCAAAAGAGCATAAAAATTTTTCTAAGAATAAGAAAAGAGTATAAAACAAATGGAAAGTGTGCGATATGTTGTGAATAGCTCCGTGGAAGAAAGTCTAATTTTCTTATGTATAGAACTTTTTTAACCATTCGTCACTTCTAGTAGAAATTATGAATTGCTGTAATCGCTCTTTCTAT------------------------TTCTATAGAGTAGAATAGAACGACTCCTTCTTACAAGAGTTTCTTACAGGAGTGAAACAAAACAAAAGAAAGAAAGAATAAAGTTTGGCAAAATGATTAATGCAAAAGGATCAATTAAAGAAAAGAGTTGATACAACAATTCGACTACTCAATCAATTAGTAGTATCCCTAGAGTCCACTCCTCCCCCATACTACTAGTGAAAGAGAAAATGTAAAGACTACCATTAAAGTCCGAGCAGCTTGCAAATGGAGTCCTGAACTAGCCGCAGCTTGTGAAGTATGGAAGGCGATCAAATTCGAGTTCGAGCCGGTAGATAAACTAGATAAGTAGATAAAACTAGATATAAAGAAGGTCTAAATAAAAAAGAAGCGAAATAGAAAGAGAAAAAATCAGTTACAAAATGCAGTAATTCTTCTTTATTCTTCTAATTGATTGCAATTAAACTCGGCTCAATC---T-TTTTTTTTAAGATTGAGCCGAATAAAAATAGATCTTGATACGATCATGAGACTTGACAAATAGAGATTCCTCTATTCTATATATTTAGAATATATAAAGGTATAA----------TACAATAAATAAATACAA------------ATATAG----TATTTATTTAT--------------------------------------------TGTATTGGGAAAGAATCAATGAAAAAAGATTAGGAATCGCAATGCTACTATACGCGTCCGGAGGAGTATTCGGAATAATATTCTTCTATAATCCATTCTTGCGTCTTGCGCGGGGTCTTACTAATAGGACTTCGCTGCACGGGAGGGGTCTTCATC----GAAAAGCTAACTCCACCCGGCATTTTCATACCCTTTGGGTGGTATATCGCCTTAAAAAGTCTAAGGGGGTAGTATGAGATCTGTAGTAAGTAAGAGAATTTGCCCTTTGATTTTGATTGAGTATGTTATTTTTCCGCCTTTACCGCGC-------ATTATTGTATGAGCTTCTAGAGAATAGAGGACCGCGTATGCAGGAAGGAAATTACAGCTTAATAAAAAAGTCTAAAAAAGCTTCAACTTTATGGCACTATCAATCAACTAAAAAGCCCTATGTATGAATCCTTACAACCGGTGGGATAGGATAAGA------------GGTTCTTTCTTAGTTCCATCTCTACTGCAAAACTGGACATGAGAGTTTCTTCTCATCCAGCTCCTCGCGAATGAAATGAGAAAGCGTGCAAATTTCTCTAATTCC-----ATAATATTCCAAAATATTATGGATAGATGCACATTAATAGATAATAGAAAAAGTTAGGGTTTTTTT-------AATATTGAATTTGTTAAAATAGATAAATATATAGTAAAGAAAGAAGATCTAGAATATATCTAGATGTGTGTGTCTATTTATCTATATTCTATATTTATAGATAATGTAATCTTTCTT--AACAAAAAATCTCCTTATTTTTACTCTTATTGAATCGCGGTAAAGTATTCTAATTCAATAAAGATTTCGCGGGCGAATATTTACTCTTTCCTGTCTTATTTGTTAATTTATATTATAACCTTACCAAATAAGGCAATTTTTTTGGTTTGTTCCGCCATCCCACCCAATGAAGTATTAGGATTCTTTTCAAAAAAATCCTATGCAGTCATAGGTTCTGTCGTTCCCACTACTTCTCCTTTAATGGTTAGGTCTGAATCCCACAATGGAGCTTCCAAAAAATTTCTTTCCGAGTCAATTTTCTCAGTTTTATTAACCCGGGCCGCTCTTTATTATTGTTTTAAATTTGTATTTCTTGTTTCAAGTTACGATTTCGAATTCTCTGTTATTTTTATTATATTGATGCTTTATCACATTGCCTTTTATGATGTAACTCATAGACCATACATATTGGAATCCTATATCTTTCTTATTCCTCTTCTTTCTTTCTATCATCCCTCCTTTTATCCACATCCCTTTAGTTTTGCTTCACAACCTAGAATCCATTTTCTTTTTTAGAGAAAAAATTGCAGTTGCTACAACTATATGATAGATCTACTTATTTATGATAGATGTA-----TCATATAGTGACTGTTTCTTAGTTAGGATCTCGACAATACGAAGCAATAGGTTGGTTATTAGTTAATTTTCTATAATTACTAAGTTTTTTTC--------TTTTTCTATTTATAGTAGGGTTCAGTCAA-TTTTTTTGAATCTCCATTTTCGACTCTAAAGAAAAAACCAACGAGTCACACACTAAGCATAGCA---------TCTTTGGAAGAAAAAGACTTATTTTTCCATAGTACAATCTTATTCTTTAGCAAAATCAAGATCATTTTCCAGCGGCAGCGAGCATCCAAAACCAAAGGGTTTTTCTGGGC----AACAAACAAATAATCTGGTTTTGGAATAATTTGAATTGACCTATCCAAAAGAAATTCCAATTATTTAATATGAATAATTCGGATTAATTAATGAATGTACTTTTATGTGTCGAATTCCTCGGTACAATATTCTTAGAACTAACCCCTCTGATATATAGAACAAAAGTTTTTGCTATACTGTGTCCTAAGTATTCTTTTCCTATCAACGAACTTTTCATAATAGAA--------TCCTCATATTTTATTATGAGGATTCTATTATGAAAAGTAGAGTATTCTTGCAATAGGACTTACAACTTCTACCTATCTTATCCAAAATCCACAAATAAATTGGTTTAGGCTTGGTAAATCGTATTAATAAGAGAATAAAGGCTTTCATTCTAGAAATTTTGCTAAAATCCAAAATTCTTTGTATTTAATGATGAAATTCTAGAAATTCTAATGGATAGATAGAAAAGGTTTTTTGGATTTTGTCCATTGCATTGAAAGATTTGAAAAAATTTCAATGAGAAACTAATTAG----AAAAAAATAAGTTCTATATTGCAACTGAG---AAAAAACAGTTCCAACTCTTTCAAGCTTTGTTTCTATTGAGCAAAGCAAGAGTTTTTTGTTAAAAAAATCCGCAACGATACTACCAAA------CGAAGTCTATTTTAATGAAGATTCTAATGTTCCTAAATTCTCTGGACTCTCCCAATCTCGACGATTTGCCAGAGAATAACTATTATTCTTTTAAGTTCCCTATTA--------------------------TATTTGGCAAAGAAAAATAGAGTACGTTATAAGAAATTAATCAGTCAGTTGGATATTAGGGAGAAGTAATTTAATCGTTCGAATTTTTTTCTTATTTTATTAGTAGTCTTATAGTAGTCTTAGATTTTTCATTTTGATGAGCCTCGTTTTGAGGAATTCATGGAATAATCCATTTTCATGGAATAATGAATTAAGGAAGAAAGGATATGAGTCTACCGCTTACAAGAAAAGATCTCATGATAGTCAATATGGGCCCTCACCACCCATCAATGCATGGTGTTCTTCGACTGATCGTTACTCTCGATGGTGAAGATGTTATTGATTGTGAACCCATATTAGGGTATTTACACAGAGGAATGGAAAAAATCGCGGAAAACCGAACTATTATACAATACTTACCTTATGTAACACGGTGGGATTATTTAGCTACT---------------ATAGGAGGGAGATAGAAAGAGAGAGATGGTAGAAAAGGGAGAGAGATGGTAGAAGGAGATAGGAAGGGGAATAA-GGGGCTCTTTAGGCAGGAGACA-GGGGTAATTCCTTAAGTTAAGAAAGAAAAAAGAATAAGAACACGGATACATAACATAAAAAAAAGAATAAATAAGACGATATTCGCCCTCCCCCTACATATTTAATTTCTTCTCCTATACAAAAACCAGCAAGACCTACTCCA---------------------------------GTAGAAAGCAACGTGCGACTTGAAGGACATGATCGATTGTGGATTTTGCTATCCATCATTTTTCATAGTAATGAAAATGCTCTTGGCTCGACATAGTCTGTTCTATTCGTCCCGAACCAAATTTGCGCTGGGTTGTTTGTAAGTAAATAGTACACGATGGAGCTCGAGAGGACAGAATTGA--TTTTTTATCAAGGGAAAGAATCTAGGGTTAGTGAAAACTAATAAATTAGGCCAACTTTGTCAGTCTATCCTTAATATAGAAGTCGAAAGGTTAAAATAAGAAGAAAGTCCAATTTTGGAAGATTGGAAAAACTCTTTCAATTAAAAGTCTATCAAAATCAATCGCTCATATTCGATTTCTATAGAAGAGGGAAATGCTTTATCGAAGGAAATAAGAAAAAAAGGGTATGTTGCTACTCTTTTGAAAGAAAAAAGAATAGGAATTCCCGAAGTAATGTCTAAACCCAAGGATTTCACAAATCAAAGATAAAGAATTCCGGAACAAGTAAACGCGATTTTCAACTGTCTCAACAATAAAATTGTCTCAACAATTGAATTGGATCAGAATAAGGAATAAAAGTAAATTCGTTCGAGATGAGACAAAGAAAAGAGTTTAGAGACGACTCAAAAAATTTCGAAGGATTTTTCCTTTTAAGTCTGTCAGTCAAAATTAGCCAACTTGAGTCATGAGTATAAATGAAATTTGTTTTTTCTGTAAGTAAATTAATGCAAGTCATAGTCGAATTTCTATCTACTTGTATTATAGACAGAAATCCGAATCATTTTCTCGAGCCGTATGAGGAGAAAACCTCCTATACGTTTCTAGGGGGGGCATTGTTTAGCTACATCTATCCCAATAAGCTGTCTATCGAATCGTTGCAACGTTGCTTTCTACCACATCGTTTTAAACGAAGTTTCACCATAACAAACATTCCTCAAATTTCATTGCAAAGTGGTATAGGGAATTGATCCAATATGGATGGGATCATGAATAGTCATTAGTCATTGGTTTA-----GTTTAGTTTTTTGTATACTAATTCAAACTTGCTATCTATGGAAAAATATGGATAAAAGAAATAAGTATTTATCGGGGAAGACTCCGCAAAGATCCAATTTATTTAAACCCATATTCTATCATATGAAGGAAACATAGTTCGAAAAAGACGAATAAACAAGTTTGCTTAAGACTTATTTATTATTGAATTTCCATTCTCAACAGAGGACTCGAGATGGTCAATCCTGAAATGAGAAGAGAAGGATCGATTCTTCTCCAACAAATAAACTATCAACCTCAAAAAAAAAAATTAATTAATTTAAT-----------------------TACTATATTAGAATTAGATTAGCAATATATTTTTCCGTAACAAAAACAATTAACTATTAACTAAATAAACTATTCCAATTAACTAAATAAACTATTCCAATGAAAAGATTGAAAGTTTTTTGGTAGTTATAGAATTCTCGTACTTCTTCGACTCGAATACCAAAAGAAAGAAAAAAATGAAGT-AAAAAAA-----ACACATTTCGTGTAAAGTAAAATTAAGGTCTTTGCTTTTACTTATAGCATTCTTTCTTTTACCTAAAAGAAGCAACTCCAAATCAAAAATTAGGAGAAGTATGATTTTTGGAATCCATTCTATCCAACGAACAGTTCTTACCTTATCCTTACCAAAATGGATCATTCTGGATATTTAAAGAATCACAGATCGAGATCGTTTTCGCTTAACCAAAGAAGGACCCTTTTTGCTAATAATATAATACAACAAAAATCTATCTCTATCATAAAGGGATAGGTCTCATTTTTTATACAGTGTTTTACGTATAGACCAAATTTTTCATGAAAATAAAGATATTCAATTTGACTGGACTTGACACTTGATTATGTTTTCTGAGAAAGAAAATGAATGCTTAGAAATGCATCTAATCTAAGAGTTCATAAGAGAAAATTATTCTCT------TTAATAAACTTTCTTTTGTCTCGTGCGGGGTACAATACGATTTCATCTTTCGTTTCATCAGAAAAATCTGGGACGGAAGGTGGGGATAAAGGATTTGCAGTCCCCTGCCTTACCGCTTGGCCATGCCGCCAAAAAATCCGATCTAAAATCGAAAAAATAGCAAGTATTCATCCACGTTTTATTAATAAAACCCCCTTTCTTTTATCTTGAATCTAATTCTACTTACTTTTTTCCAATATTTTTCCAAAAATCTATTCCTGCTTTTTTTGGATCCAGTTTCAATTATTCTCCTCCATGGATTCTATCTTAAAACACACATTGCTAACACTAGAAAACTTCCCTTTTCTTTCTATTGAGATGAAAAAGGAGAAAAAGTGGATTTCCAGTCACAGGCTGCAAAATTCAGAACAAATTGGAACCATTAACTAGAATTCTC-------CTTTTTTTTGAATTGCAGTAGTGAACGACTCTTAAATCGGTATTCTCTCCCCCCCCTTCCTTTTAATGGCATAATAAAATAGAATGGGTTTATGCCTAATCCGTGTATAGGTAAACTCCAGGTCCGAACAGC--------------------ATTATTATCCATAACAGCATTATTATCCATGGATCCCCCTTATGTACATATCTCTATGGGGAATCGTGCTTTAATTTTTCATTGCATTAAATATCTTGAATAAAAAAAGGAAATTTGCTCTGATATAGAGTATGACCTGGCCATCTTGGCCCACCCAAGTGAAATTACGATAAAAGCAGGGATATGTGGAGAGGTGGATAACTAGATTGGCATGTACTT-AAAAAAAGGACTTACTTTATTTTAGGATTCTACAATGAAATCCTATATTTTCTAGCAATTCTACTACTACGAAACAAAAAAGAACCCTCAAATTCTTTTTTGAAATTAAACTAAGCGTGCTATTCTAAATCGAACTAAAGT-----------CTTCTAGTGCTTATAAAT-----TATTATATTATGGCTTTATCCCATTCATAGAAAGGAGATAAAATGAGAAATCTTTGCCATCCAATCTGATTAGAATATCATTAAGTGGCAGAATTTTTTTCTAGGAATGTTTTATCAATTCATTTTCATTCGATTTGTACCCCTGGCAAATTCGAACTTTCCTCGAAATTGTCTCTATTCATATGTATGAAATACATATATGAAATACGTATGTGGAGTTCCCTAGAATTTCATGTGATTCAGTAAACAGAATATAGATTCCATGAT-----TGCTAAATCGATCCATAGGGATTGATGAAGAGTGAGCTGATAATGGAATTTTTCTTCGATAAAAAGGAAACTTAAGATTAAGATGCTCCGGAATGGAAATGAGGGAATGTCCACAATCTTGACAGGGCGGTGCTCTGACCAATTGAACTACAATCCCCGCGGGGTGTATGGCATACCTATACCTATTTTTAAATAGAA--CCATAAGAAGATTCGATTCGTCTGTCGTACTCTAAGAAATAGACGAATCATATACTACATACCCATATATCGTATGTGGGTATAGTGAGAGTGACATAACTAGTATGTCGCGATTTTTTATCGCTTAAAATGGATGATAATCCACCTTTCAATAAGAAAAACTCTTTTGTTTGT------AAAAAAGGAATGAGAGAAATATGGATTAGAAATAAATTTCCCCCTTTCTCTTTATCCTTTATTTCTATGGATCAGACATTTTTTTTTATGGAAGAAAAAAAAAAATGGATTTAGTTCATATTCACGAAGCCCTAGATTTTTGGGCCGAGCTGGATTTGAACCAGCGTAGACATATCGTCAACGAATTTACAGTCCGTCCCCATTAACCGCTCGGGCATCGACCCAGGAAGAATTTATTCTAGGGTTTTTGATAATCTATGATTAACCTCCTTTCATAATACTCCCTACCCCCAGGGGAAGTCGAATCCCCGCTGCCTCCTTGAAAGAGAGATGTCCTGAACCACTAGACGATAGGGGCATCACTAAACGATAGGGCCATATACAACCGCTCGTCATTATAGTATAATGATAGTATGAGCAGTTTTTTAGAATTGTCAATATACTCGAAGAGTATAACTAGATCCAAAGCAAAGAGTCTTTCCTACTTTTCTGTTATGCTTTCTTAGGATTTTTTTTTTAGTTGATGGTTAGGTTAATTCACGGATCATCTCCTACTTTTTAGGGAAATTCATTTAAAGGGTATAGAATAAGAATAGATTAATAAAAGGGATTCTAGATTAGTTCAGTACAGGTAGTGATTTGATTGATCTAACAGGAAAAAGAGTCCAATTTGATTTCTTTTTTGCAATTTACACTCCGTGCTTCATTTAGTGTTTAGTGTTCAGACCAAAAATGCATGCATCCCGCACTAAGTCATAAAATTCAAGAAAAAAATAGAGAAATTTTCAAAAACA---------------------AAGAAAAA--------------------AAGGTGAATAAATAATAAATTTAGTAGAAAAGTACTTTATCGTATTCGAACCGATGACTTACGTCTTACCATGGCATTACTCCACCACCAAATTAAAAAGCCCTTTATCGGATTTGAACCGATGACTTATGC--------------------------------------AACCTGCTAAGTGGTAACTTCCAAATTCAGAGAAACCCTGGAATTAAAAAAGGGCAATCCTGAGCCAAATCCGTGTTTTGAGAAAACAAGTGGTTCTCGAACTAGAATCCAAAGGAAAAGGATAGGTGCAGAGACTCAATGGAAGCTGTTCTAACGAATCGAGTTGATTACGTTGTGTTGGTAGTGGAACTCCCTCTAAATTAGAGAAAGTAAGGGGTTTATACATCTAATACACACATATGGATACTGACATAGCAAACGATTAATCACAGAACCCATATCATAATATAGGTTCTTTATTCTTTTTTAGAATGAAATTAGGAATGATTATGAAATAGAAAATTCAGAA-TTTTTTTTAGAATTATTGTGAATCCATCCCAATCGAATATTGAGTAATCAAATCCTTCAATTCATAGTTTTCGAGATCTTTTAAAAAGTGGATTAATCGGACGAGGATAAAGAGAGAGTCCCATTCTACATGTCAATACTGACAACAATGAAATTTCTAGTAAAAGGAAAATCCGTCGACTTTATAAGTCGTGAGGGTTCAAGTCCCTCTATCCCCAAACCCTCTTTTATTCCCTAACTCTAACTATACTATAGTATTTATCCTCTTTTTTTCTTTTTATCAATCGGTTTAAGATTCATTAACTTTCTCATTCTACTCTTTCACAAAGGAGTGCGAAGAGAACTCAATGGATCTTATGCTATTCATTGAATAGATTTCTTTTTTAT----TATAGTATAGGCAAGGAACTTCGATTATTAACTCTATTTTTAAGTATTATTAAGTAAGCCATGCACAATGCATAGGACTA--CCCCCCCCCATTTCCAAATTTGGAATTTGGAATACTTTATTGATTTTTTAGTCCCTTTAATTGACATAGATACAAATACTCTACTAGGATGATGCACAAGAAAAGGTCAGGATAGCT---------------AGTGTAACAAATAGAAATATGTATAGTATAGGAAATCTGTAAAATGTCAGATCTTAATTATTAATCTTAGCTATTAACTAGTTCGAAATTTGAAGTTCTACTTAGAAAAAAATACTAGAACTTCATAAAAATCAAGTTAGCTTGATATGCTTAACTAGAGGATATCCTTAAATAGGATTATAGAATTTATTGAACTTTCTTTTTATTTCTCTAATTCGCAAATTGATTTTTCTAATAGAATAAAATCTATTCCAATTTCTATATTGAATTTTATTTCAGATATTTTCAATTTGATATGGCTCGGACAAGTAATCTAATACATAGAAAAGAATAATATATATGAAAGATATAATAAAGAGAAAATGCGAATTTCTTGGCATTTTCATTCGATCATTATAGACATTTTTTGAGATATTTTG-----TTTTTTTTGTTATTTCTTAATAATTTAATGATTAATATTTCACTAAGGAGAACATAGAATCATAGCAAATTAAATTGCTAATTCTGATTAG----AAAAAAAAATGAATATCAAGCGTTAGAGTATGATTTTGAATACTCTAAAAAAGAA----------GGGTGGGGGAGAGAAAAACTTTGGGATATATTGATTCGGATTGAATTGCAAATAAATCAACGATAGAATCAATTCAATTCTGAATTGCAACAAGCAGGGTCTCTCAAATAGAGACGAACTGCTAGACTACGTCGAGTAATGAATTCAACGATTCC--AAAAAAAAACTAAGAGATGGATGAAATTACACAAGGAATCTAGGT----------------------CGATCTATTCATTCAATATTTCCCTTTTTAGAAGACAAATTTTTGCATTTACATTATCTATCACATATAGAAATACCCTATCCTATCCATTTGGAAATTTTGGTTCAACTCCTTCAATACCGGATCCAAGATGTTCCATCTTTGCATTTATTGCGATTCTTTCTCAACTACTATTCGAATTGGAATAGTCTTATTACTTCAATGAAATCGATTTTTCTTTTGAAAAAAGAAAATAAAAGACTATTTCGATTCTTATATAACTCTTATGTATCAGAATATGAATTTTTCTTGTTGTTTCTTCGTAAACAATCTTCTTGCTTACCATTAACATCTTCTGGAACCTTTGTGGAACGAATCCACTTTTCTAGGAAGATGGAACATTTTGGGGTAATGTACCCAGGTTTTTTTCGGAAAACCGTATGGTTCTTTATGGATCCTCTTATGCATTATGTTCGATATCAAGGAAAGGCAATTCTTGCATCAAAAGGAACTCCTCTTTTGAAGAAGAAATGGAAATGTTACCTTGTCAATTTCTGGCAATATTCTTTCTCTTTTTGGACTCAACCGCGAAGGATCCATCTAAACCAATTAGCAAACTCTTGCTTCGATTTTCTGGGGTACCTTTCAAGTGTACCAATAAATCCTTTGTTAGTAAGGAATCAAATGCTAGAGAATTCATTTCTAATAGATACTCGAATGAAAAAATTCGATACCATAGTCCCCGCTACTCCCCTCATTCGATCCTTATCAAAAGCTCAATTTTGTACTGGATCGGGGCATCCTATTAGTAAACCAATTTGGACCGATTTATCAGATTGGGATATTCTTGATCGATTTGGTCGGATATGTAGAAATCTTTTTCATTATCATAGTGGATCTTCGAAAAAACGGACTTTGTATCGACTAAAGTATATACTTCGACTTTCTGTCTCAATTGGGTTATATGATGTTAGCTCTAGGTATAGGTTCTTATCAAGCTGCTTTATTCCATTTGATCACTCATGCTTATTCGAAAGCTTTATTGTTCTTGGGATCCGGATCCGTTATTCATTCAATGGAACCTCTTGTTGGATATTCACCAGATAAAAGTCAGAATATGGTTCTTATGGGTGGTTTAAGAAAATACGTTCCAATTACAAGAACTACTTTTTTATGGGGTACGCTTTCTCTTTGTGGTATTCCACCTCTTGCTTGCTTCTGGTCCAAAGATGAAATCCTTAGTAATAGTTGGTTGTATTCACCCTTTTTTGGAATAATAGCCTCTTTTACTGCAGGATTAACTGCGTTTTATATGTTTCGGATATATTTACTTACTTTTGATGGGTACCTGCGTGTTCATTTTCAAAATTACAGTAGCACTAAAGAGGGCTCGTTGTATTCAATATCCTTATGGGGAAAAAGGATACCCAAAGGAGTGAATAGAGATTTCATTTTATCAACAACGAAGAGTGGAGTTTCTTTTTTTTCACAAAATATATCCAAAATTCATGGTAATACAGGAAATAGGATAGGGTCCTTTAGTACTTCCTTTGGGGTTAAAAACACTTTTGTCTATCCTCATGAAACGGGAAATACTATGCTATTCCCTCTTTTTATATTACTGCTTTTTACTTTGTTCATTGGATCCATAGGAATCCATTTTGATAATGGAGTAATGGATAATGGAATAGCGGAGTTAACCATATTATCAAAGTGGTTAACTCCCTCAATAAGCTTTTTCCAGGAAAGTTCTAATTCTTCCATAAATTCATATGAATTTATCACTAATGCAATTTCTTCTGTAAGTCTAGCTATGTTTGGTCTATTCATAGCATATATCTTCTATGGATCTGCTTATTCTTTTTTTCAGAATTTATATTTTAAAAATTACCTTGTAAAAGAGAGTCCGAAAAAGTCTTTTTTGGATCAAGTAAAAAAAAAGATATACAGTTGGTCATATAATCGTGGTTATATAGATATTTTCTATACTAGGGTCTTTACCCTGGGTATAAGAGGATTAACCGAACTAACGCAGTTTTTCGATAAGGGTGTCATTGATGGAATTACCAATGGGGTAGGTCTTGCTGGTTTTTGTATAGGAGAAG------------------------------------------------------------------------------------------------------------------CGCGCATGGTGGATTCACAATCCACTGCCTTGATCCACTTGGCTACATCCGCCCCTTATCCAGCTAAAGGATTTTTCTCTTTGTTCCATTCATCATTATTCTATTTATTCTGACCTCCATACTTCGATCGAGATATTGGACATAGAATGCCACTCTTTAAAATGGAAAAAGGAGTAATCAGCTGTGACACGAAAAAAAACGAATCCTTTTGTAGCTCATCATTTATTGGCAAAAATCGAAAAGGTCAATATGAAGGAGGAGAAAGAAACAATAGTAACGTGGTCCCGGGCATCTAGCATTCTACCCGCAATGGTTGGCCATACAATCGCGATTCATAATGGAAAGGAACATATACCTATTTACATAACAAATCCTATGGTAGGTCGCAAATTGGGGGAATTCGTGCCTACTCGGCATTTCACGAGTTATGAAAGTGCAAGAAAAGATACTAAATCTCGTCGTTAACTGAATTCAGAATAGAAAGATTCAAAAT----AAAAA-------AAAAACAAACAAA-------TACGAAATACCCAATATCTTGTTCCAGCAAGATATTGGGTATTTCTGGCTTTCCTTCCTTCAAAAATTCCTATATGTTAGTAGAAAAGCCTTATCCATTAAGAGATGGAACTTCAAGAGCAGCTAGGTCTAGAGGGAAGTTGTGAGCATTACGTTCATGCAT----------GCTAGGATCGGAAATCTTATATTTTTCATATCCATATACCATCGAACCCTTAGGGTTCCAGAATCCTCCTTTTTTCCTAGTCTTCGGAAACAGAAAACCCATAGCCGGGAGGAGTTAGGTATGTAGGGTATGGTTTATTATTTTTTGTTGGGCAGGCAGTAGAATAATTTTTATACTCTGCAATATAAATTCTACTGCCCACTTTTTACAAGCAAATTGTTGCTAAAACTCTAACATAGTTTG-------------------------TTCAAAATGCACCAACTAGAATCCTTGGAGAATATTCAAGTACCCCCTTTCCAAGGGGTACCTGTTAAAAATCGCTTCAACAAATCCGTCCAAAACTTTTTAAGAAAAATGGAAAAGTTTTGAACTCGAAGGTTTTTCCAAGAGATGCCT---------------GTTAAAAATAGTTTCAATCTCTCACCAAAACAGATAAGAAGTATATTACTGAAAATTACTACCCAGCCATATGGGTATAGGAAGATCGCGAATTCCTTTATACCCCACCCAATTAGAATTAAAGGAAGTAAAACATAAATGGAGAAAATTCTCATCATAAGATCAGCCAATAGGAGAAAAAAATCCCTAATTCTGCAGAACGTTCTGAGCACGTGAAAAGTCAATAGCCTAAAGATAAAAAAA---------------------GAA-AAAGTCTACCA-TTTTTTTGACAGCGGCTCTTATTGCCCCTTT-------------GGCCTTTTCTTTTATACG------------------ATTCAACAATTCATTCATA---------------TTTGTTATCCTCCTCTAAATAACAATAAC--AGAATTTTTTTATTTATTTTTTT-----------------------------TTTTTTTTTTTTTTATAATA---------GAATTTTTCTAATAGAATTTTTATAGAATTTTCGTGCTTTGGTTTAGTGAGTCGTCCAAGATCGTGTTTACATACCTATCAACTTACCCTATTCAAGTATATTG-----TATACTAC-----------------TA-ATAATTTT----GTAGTGTGTCAACTCT--CTTCACGTATTTTA-------------TTATACGTATTTTTTTATATAATA-----AAAT-----------------ATAAAAAAAAACCTATACTTTGTGCAAGTGATAAGAGAGAATATGAAAGATTTTCTTATTTTTCTTGATTTTCTCAAGATTTTGAACCTTGCCATGAATAAACTTCTATATCTCGATCTCGATATATACATATATAATCTCTACATATATCTCTATATATACATATATTATGTACATTATGCAGTAGACCCATAATGGGAAATCAAAGTGGCTAATTTTGGAATTGAATAAAA--------------------GATGCAAGTCCCCTTTCGATATATCTCTGTATACTATATACACGGATACAGGATCCGCTATATCCGCTTGTGAAATAAAGACTAAAGCCCCTCTCCTCAACCCCATATCCAAATAAAAAAGTGGTAAGTAATAAGTTTTAAAGAGAAGAATCAATGGATTCATGATTAAACCCCTCCTACTTCTTGTATTTTATTACAATTTTGGTTAAGTGAGGGATCAAATATGTAGTCAACTTTATTTGATGGTAGCTTGGAGGATTAGAAATATGACTATTGCTTTCCAATTAGCTGTTTTTGCATTAATTGCGACTTCCTCAGTGTTAGTAATTAGTGTACCCCTTGTATTTGCTTCTCCTGATGGTTGGTCAAATAATAAAAACGTTGTATTTTCCGGTACATCATTATGGATTGGACTAGTCTTTCTGGTAGCTATTCTGAATTCTCTCATTTCTTAAATTTGTTTAGTATTTAGTAGCCCGATACAAAAT-AAAAAAGAAAAGGCCATTTCTTCAAAAAATTCGAATTGTGAGACGCATTAAAATGCAATTTGCGTTTCGAATTGCTTGCTACCTCTTCTCTTTCATTATTATGAAATTCCATTGCCATTATAATATTGATTGACAGACAATTAAAAAAAAGAAAACTAT------AATATAATAGAATAGAAAATGAAACGGTCGACCCAGACATAGACGGTCGACCCAGGCGGATATACCCT-----ATAAAATAAATATATCCCGTAGCGAGCGTAGTTCAATGGTAAAACATCTCCTTGCCAAGGAGAAGATACGGGTTCGATTCCCGCCGCTCGCCAGCTTAATTTAGTAAGGTACTATGATAAAAAATTTAGTCTAGTTGACTACTTAACTACTTATATTAAATTAAGTAGGTGTTAGTCTAATACCGTATCCCTTACTATCTTACCCTTCCTTTGCACCCCACTC-AAAAAAAAGGGGGCTCCGGCGGCGGGAATCGAACTCGCCAACAGGGCTCCCTAAATCAGGGATTCACCGAGACGAACAACTGGCAAACTGCTTTTAAAGGGAAGGGAGGTAGACTGTGCCTTTC-----TTTCATTTTTCTTTTCTGCAGGGTAGGAAGGAGCCTTGAGAGTTCTTCTTGTAG------GGGCAAGTGACTTTGTAAACTGC----------------------------------------------GTGCATTTTTCGTTGGGGATTCCCTGGAATAAAACGTCGCGTCTTCCTTCGATTCCTTATGCGGGATATCCAATCAATTAGAATTCAGGTTAAAGAGGGTCTTTATCCTCGTCGTATCCTTTATATGGAAATCCGGGGCCAGGGGGTCATTCCCTTGACTCGTACTGATGAGAAGTTTTTTACTCCACGAGAAATAGAACAAAAAGCTGCCGAATTGGCCTATTTCTTGCGTGTACCAATTGAAGTATTTTGAGTACCAATTGCA-TTTTTTTGAAATGAATTGAATGAGGACGAATTGGAAGAAGATTTTCTCAACACGGGGAGGAGGTCCCTTCGAAATTGGATTCGTTATTGTAAGGGGATTTTCGAGTATTTATCTAAAGGAAGGAACAAACGAGGATAAGAGAAAATTGCTTCTAATTTGTTTTGTCCAAGTG------ATGGCATAATATTCTTCCATTTTCATCCGAAAGCGC----TTTTTTTTATTCTATTTCTCTATTCCACTCCATCTAGATCTAAGAAAGAACCCAATGCAATGAAATTCCACTAGTATACAAAAAAGAGAAATAGATACAAGGTCTCAAACCTTGTTATAGAATTTTTGCTTCAAAG-AAAAAGAAATATCATATAGAGTCAGCGAATGAAATAGAGTCAGCGAATGGAGCGGATTCATTAACAACTCAATTTACAGATCAAAAATGAAAAAAAAGAAAGCATTGCCTTCTTTCCTATATCTTGTATTTATCGTACTTTTGCCCTGGGGGGTCTCTTTCTCTTTTAACAAATGTCTGGAACTTTGGATTAAGAATTGGTGGAATACCAGGCAATCCGAAACTCTCTTAACTGATATTCAAGAGAAAAAGGTTCTAGAAAGATTCATAGAATTAGAAGAACTTTTTCTCTTGGACGAAATGATAAAAGAGAAACCGAAGACACATGTACAAAAACCTCCTATAGGAATACACAAGGAAATAATACAATTGGCCAAAATAGATAATGAGGATCATC---
>Temochloa_sp.
-------------------------------------------------AAAAAAAAAAGGAATTTGTCGAAATTTTTCTTTTTTTCTTGTTGAATAATGCCAAATCAAATCCAAAAAAAGAGCCAAAAATCCGAAAGTCAAAAGGAAATGAATTAGTTAATTCAATAAGAGAGAAAAGGGGACCAGGACTTGATTTCGTTGCCCAAGCGAATCCCATTCAATCGTTTACTCATGGAATGAGTCCGTTGGAAAGTTCAATCAATCTTTTTTTCATATACATTTCGCCTTTTGTGGAGGATCTGTCCCTACTCTACTTTCCTATCTAGGACTTCGATATACAAAATATATACTACTGTGAAGCATAGATTGCTGTCAACAGAGAATTTTCTTAGTATTTAGGTATTTACATTCAAAATAAGAAAGGGGCCTATTAAGAACTTGTAAAATAAGGATTAGGGATTGATTTGGGTTGCGCTATATCTATCAAAGAGTATACAATAATGATGGATTTGGTGAATCAAATCCATGGTTTAATAACGAACCATGTTAACTTACCATAACAACAACTCAATTCCTATCGAATTCCTATAGTAGAATTCCTATAGGATAGAACATACACAGGGTGTACGCATTATATATGAATGAAACATATTCATTAACTTAAGCATGCCCTCCATTTTCTTTAATGAGTTGATATTAATTGAATATCCTTTTTGTTTTAAAAGATTTTTGCAAAGGTTTCATTTACGCCTAATCCATATCGAGTAGACCCTGTCGTTGTGAGAATTCTTAATTCATGAGTTGTAGGGAGGGACTTATGTCACCACAAACAGAAACTAAAGCAAGTGTTGGATTTAAAGCTGGTGTTAAGGATTATAAATTGACTTACTACACCCCCTCGCATTTATTGCTACTGCACTGTTCATTCTAGTTCCTACTGCCTTTTTACTTATTATTTATGTAAAAACAGTTAGCCAAAATGATTAATTGGAATTCCAATTAATCATTGAAGAAATGAAAAAGGGATTAAA-TAAAATAAAAATCCAAGTCTTAAATGAAAGGATCTGGTTGGAATCATAAAGTGTGGTAGAAAGAACTACATATAGTTTTTTCTACCACACTTTAGAGTCTTTCTATTATATTATCT-TGAATCTACATAGAATAGATTAGTAGATTGAAATAGTAGTCTAATTCAATTTCTTTTTTCACTGCATCCACTTAATTTCAATCAAGTCAAAATAAAAAAATCGAAGACAATTCTTCACGAAAGAATCCATGGAGGGAGAGAAAAATAATATGAGAATAGACTAT----------------------------------------AGTAAAAGAAAAAAA-GTAAAAGTAAAAATCAGCGAATCTTTCATGCTTAAACATGCGGCGAGATGCTTCAAAAGAGCATAAAAATTTTTCTAAGAATAAGAAAAGAGTATAAAACAAATGGAAAGTGTGCGATATGTTGTGAATAGCTCCGTGGAAGAAAGTCTAATTTTCTTATGTATAGAACTTTTTTAACCATTCGTCACTTCTAGTAGAAATTATGAATTGCTGTAATCGCTCTTTCTAT------------------------TTCTATAGAGTAGAATAGAACGACTCCTTCTTACAAGAGTTTCTTACAGGAGTGAAACA-----AAAGAAAGAAAGAATAAAGTTTGGCAAAATGATTAATGCAAAAGGATCAATTAAAGAAAAGAGTTGATACAACAATTCGACTACTCAATCAATTAGTAGTATCCCTAGAGTCCACTCCTCCCCCATACTACTAGTGAAAGAGAAAATGTAAAGACTACCATTAAAGTCCGAGCAGCTTGCAAATGGAGTCCTGAACTAGCCGCAGCTTGTGAAGTATGGAAGGCGATCAAATTCGAGTTCGAGCCGGTAGATAAACTAGATAAGTAGATAAAACTGGATATAAAGAAGGTCTAAATAAAAAAGAAGCGAAATAGAAAGAGAAAAAATCAGTTACAAAATGCAGTAATTCTTCTTTATTCTTCTAATTGATTGCAATTAAACTCGGCTCAATCTTTT-TTTTTTTTAAGATTGAGCCGAATAAAAATATATCTTGATACGATCATGAGACTTGACAAATAGAGATTCCTCTATTCTATATATTTAGAATATATAAAGGTATAATACAAATATTTACAATAAATAAATACAA------------ATATAG----TATTTATTTAT--------------------------------------------TGTATTGGGAAAGAATCAATGAAAAAAGATTAGGAATCGCAATGCTACTATACGCGTCCGGAGGAGTATTCGGAATAATATTCTTCTATAATCCATTCTTGCGTCTTGCGCGGGGTCTTACTAATAGGACTTCGCTGCACGGGACGGGTCTTCATC----GAAAAGCTAACTCCACCCGGCATTTTCATACCCTTTGGGTGGTATATCGCCTTAAAAAGTCTAAGGGGGTAGTATGAGATCTGTAGTAAGTAAGAGAATTTGCCCTTTGATTTTGATTGAGTATGTTATTTTTCCGCCTTTACCGCGC-------ATTATTGTATGAGCTTCTAGAGAATAGAGGACCGCGTATGCAGGAAGGAAATTACAGCTTAATAAAAAAGTCTAAAAAAGCTTCAACTTTATGGCACTATCAATCAACTAAAAAGCCCTATGTA--------------------------------------------GGTTCTTTCTTAGTTCCATCTCTACTGCAAAACTGGACATGAGAGTTTCTTCTCATCCAGCTCCTCGCGAATGAAATGAGAAAGCGTGCAAATTTCTCTAATTCC-----ATAATATTCCAAAATATTATGGATAGATGCACATTAATAGATAATAGAAAAAGTTAGGGTTTTTTTAATATTGAATATTGAATTTGTTAAAATAGATAAATATATAGTAAAGAAAGAAGATCTAGAATATATCTAGATGTGTGTGTCTATTTATCTATATTCTATATTTATAGATAATGTAATCTTTCTT--AACAAAAAATCTCCTTATTTTTACTCTTATTGAATCGCGGTAAAGTATTCTAATTCAATAAAGATTTCGCGGGCGAATATTTACTCTTTCCTGTCTTATTTGTTAATTTATATTATAACCTTACCAAATAAGGCAATTTTTTTGGTTTGTTCCGCCATCCCACCCAATGAAGTATTAGGATTCTTTTCAATAAAATCCTATGCAGTCATAGGTTCTGTCGTTCCCACTACTTCTCCTTTAATGGTTAGGTCTGAATCCCACAATGGAGCTTCCAAAAAATTTCTTTCCGAGTCAATTTTCTCAGTTTTATTAACCCGGGCCGCTCTTTATTATTGTTTTAAATTTGTATTTCTTGTTTCAAGTTACGATTTCGAATTCTCTGTTATTTTTATTATATTGATGCTTTATCACATTGCCTTTTATGATGTAACTCATAGACCATACATATTGGAATCCTATATCTTTCTTATTCCTCTTCTTTCTTTCTATCATCCCTCCTTTTATCCACATCCCTTTAGTTTTGCTTCACAACCTAGAATCCATTTTCTTTTTTAGAGAAAAAATTGCAGTTGCTACAACTATATGATAGATCTACTCATTTATGATAGATGTA-----TCATATAGTGACTGTTTCTTAGTTAGGATCTCGACAATACGAAGCAATAGGTTGGTTATTAGTTAATTTTTTATAATTACTAAGTTTTTTTC--------TTTTTCTATTTATAGTAGGGTTCAGTCAA-TTTTTTTGAATCTCCATTTTCGACTCTAAAGAAAAAACCAACGAGTCACACACTAAGCATAGCATCGTAAAAATCTTTGGAAGAAAAAGACTTATTTTTCCATAGTACAATCTTATTCTTTAGCAAAATCAAGATCATTTTCCAGCGGCAGCGAGCATCCAAAACCAAAGGGTTTTTCTGAGC----AACAAACAAATAATCTGGTTTTGGAATAATTTGAATTGACCTATCCAAAAGAAATTCGAATTATTTAATATGAATAATTCGGATTAATTAATGAATGTACTTTTATGTGTCGAATTCCTCGGTACAATATTCTTAGAACTAACCCCTCTGATATATAGAACAAAAGTTTTTGCTATACTGTGTCCTAAGTATTCTTTTCCTATCAACGAACTTTTCATAATAGAA--------TCCTCATAATAAAATATGAGGATTCTATTATGAAAAGTAGAGTATTCTTGCAATAGGACTTACAACTTCTACCTATCTTATCCAAAATCCACAAATAAATTGGTTTAGGCTTGGTAAATCATATTAATAAGAGAATAAAGGCTTTCATTCTAGAAATTTTGCTAAAATCCAAAATTCTTTGTATTTAATGATGAAATTCTAGAAATTCTAATGGATAGATAGAAAAGGTTTTTTGGATTTTGTGCATTGCATTGAAAGATTTGAAAAAATTTCAATGAGAAACTAATTAG----AAAAAAATTAGTTCTATATTGCAACTGAG---AAAAAACAGTTCCAACTCTTTCAAGCTTTGTTTCTATTGAGAAAAGCAAGAGTTTTTTGTTAAAAAAATCCGCAACGATACTACCAAA------CGAAGTCTATTTTAATGAAGATTCTAATGTTCCTAAATTCTATGGACTCTCCCAATCTCGACGATTTGCCAGAGAATAACTATTATTCTTTTAAGTTCCCTATTATTTCAAGTTAGCCGCCTTTGCTGGCTTATTTGGCAAAGAAAAATAGAGTACGTTATAAGAAATTAATCAGTCAGTTGGATATTAGGGAGAAGTAATTTAATCGTTCGAATTTTTTTCTTATTTTATTAGTAGTCTTATAGTAGTCTTAGATTTTTCATTTTGATGAGCCTCGTTTTGAGGAATTCATGAAATAATCCATTTTCATGGAATAATGAATTAAGGAAGAAAGGATATGAGTCTACCGCTTACAAGAAAAGATCTCATGATAGTCAATATGGGCCCTCACCACCCATCAATGCATGGTGTTCTTCGACTGATCGTTACTCTCGATGGTGAAGATGTTATTGATTGTGAACCCATATTAGGGTATTTACACAGAGGAATGGAAAAAATCGCGGAAAACCGAACTATTATACAATACTTACCTTAG----------------------------------------------GAGGGAGATAGAAAGAGAGAGATGGTAGAAAAGGGAGAGAGATGGTAGAAGGAGATAGGAAGGGGAATAA-GGGGCTCTTTAGGCAGGAGACAGGGGG-AATTCCTTAAGTTAAGAAAGAAAAAAGAATAAGAACACGGATACATAACATAAAAAAAAGAATAAATAAGACGATATTCGCCCTCCCCCTACATATTTAATTTCTTCTCCTATACAAAAACCAGCAAGACCTACTCCA---------------------------------GTAGAAAGCAACGTGCGACTTGAAGGACATGATCGATTGTGGATTTTGCTATCCATCATTTTTCATAGTAATGAAAATGCTCTTGGCTCGACATAGTCTGTTCTATTCGTCCCGAACCAAATTTGCGCTGGGTTGTTTGTAAGTAAATAGTACACGATGGAGCTCGAGAGGACAGAATTGA--TTTTTTATCAAGGGAAAGAATCTAGGGTTAGTGAAAACTAATAAATTAGGCCAACTTTGTCAGTCTATCCTTAATATAGAAGTCGAAAGGTTAAAATAAGAAGAAAGTCCAATTTTGGAAGATTGGAAAAACTCTTTCAATTAAAAGTCTATCAAAATCAATCGCTCATATTCGATTTCTATAGAAGAGGGAAATGCTTTATCGAAGGAAATAAGAAAAAAAGGGTATGTTGCTACTCTTTTGAAAGAAAAAAGAATAGGAATTCCCGAAGTAATGTCTAAACCCAAGGATTTCACAAATCAAAGATAAAGAATTCCGGAACAAGTAAACGCGATTTTCAACTGTCTCAACAATAAAATTGTCTCAACAATTGAATTGGATCAGAATAAGGAATAAAAGTAAATTCGTTCGAGATGAGACAAAGAAAAGAGTTTAGAGACGACTCAAAAAATTTCGAAGGATTTTTCCTTTTAAGTCTGTCAGTCAAAATTAGCCAACTTGAGTCATGAGTATAAATGAAATTTGTTTTTTCTGTAAGGAAATTAATGCAAGTCATAGTCGAATTTCTATCTACTTGTATTATAGACAGAAATTCGAATCATTTTCTCGAGCCGTATGAGGAGAAAACCTCCTATACGTTTCTAGGGGGGGCATTGTTTAGCTACATCTATCCCAATAAGCTGTCTATCGAATCGTTGCAACGTTGCTTTCTACCACATCGTTTTAAACGAAGTTTCACCATAACAAACATTCCTCAAATTTCATTGCAAAGTGGTATAGGGAATTGATCCAATATGGATGGGATCATGAA-------TAGTCATTGGTTTA-----GTTTAGTTTTTTGTATACTAATTCAAACTTGCTATCTATGGAAAAATATGGATAAAAGAAATAAGTATTTATCGGGGAAGACTCCGCAAAGATCCAATTTATTTAAACCCATATTCTATCATATGAAGGAAACATAGTTCGAAAAAGACGAATAAACAAGTTTGCTTAAGACTTATTTATTATTGAATTTCCATTCTCAACAGAGGACTCGAGATGGTCAATCCTGAAATGAGAAGAGAAGGATCGATTCTTCTCCAACAAATAAACTATCAACCTC-AAAAAAAAATTTAATTAATTTAAT-----------------------TACTATATTAGAATTAGATTAGCAATATATTTTTCCGTAACAAAAACAATTAACT----------------------ATTAACTAAATAAACTATTCCAATGAAAAGATTGAAAGTTTTTTGGTAGTTATAGAATTCTCGTACTTCTTCGACTCGAATACCAAAAGAAAGAAAAAAATGAAGT-AAAAAAA-----ACACATTTCGTGTAAAGTAAAATTAAGGTCTTTGCTTTTACTTATAGCATTCTTTCTTTTACCTAAAAGAAGCAACTCCAAATCAAAAATTAGGAGAAGTATGATTTTTGGAATCCATTCTATCCAACGAACAGTTCTTACCTTATCCTTACCAAAATGGATCATTCTGGATATTTAAAGAATCACAGATCGAGATCGTTTTCGCTTAACCAAAGAAGGACCCTTTTTGCTAATAATATAATACAACAAAAATCTATCTCTATCATAAAGGGATAGGTCTCATTTTTTATACAGTGTTTTACGTATAGACCAAATTTTTCATGAAAATAAAGATATTCAATTTGACTGGACTTGACACTTGATTATGTTTTCTGAGAAAGAAAATGAATGCTTAGAAATGCATCTAATCTAAGAGTTCATAAGAGAAAATTATTCTCT------TTAATAAACTTTCTTTTGTCTCGTGCGGGGTACAATACGATTTCATCTTTCGTTTCATCAGAAAAATCTGGGACGGAAGGTGGGGATAAAGGATTTGCAGTCCCCTGCCTTACCGCTTGGCCATGCCGCCAAAAAATCCGATCTAAAATCGAGAAAATAGCAAGTATTCATCCACGTTTTCTTAATAAAACACCCTTTCTTTTATCTTGAATCTAATTCTACTTACTTTTTTCCAATATTTTTCCAAAAATCTATTCCTGCTTTTTTTGGATCCAGTTTCAATTATTCTCCTCCATGGATTCTATCTTAAAACACACATTGCTAACACTAGAAAACTTCCCTTTTCTTTCTATTGAGATGAAAAAGGAGAAAAAGTGGATTTCCAGTCACAGGCTGCAAAATTCAGAACAAATTGGAACCATTAACTAGAATTCTC-------CTTTTTTTTGAATTGCAGTAGTGAACGACTCTTAAATCGGTATTCTCT-CCCCCCCTTCCTTTTAATGGCATAATAAAATGGAATGGGTTTATGCCTAATCCGTGTATAGGTAAACTCCAGGTCCGAACAGC--------------------ATTATTATCCATAACAGCATTATTATCCATGGATCCCCCTTATGTACATATCTCTATGGGGAATCGTGCTTTAATTTTTCATTGCATTAAATATCTTGAATAAAAAAAGGAAATTTGCTCTGATATAGAGTATGACCTGACCATCTTGGCCCACCCAAGTGAAATTACGATAAAAGCAGGGATATGTGGAGAGGTGGATAACTAGATTGGCATGTACTT-AAAAAAAGGACTTACTTTATTTTAGGATTCTACAATGAAATCCTATATTTTCTAGCAATTCTACTACTACGAAACAAAAAAGAACCCTCAAATTCTTTTTTGAAATTAAACTAAGCGTGCTATTCTAAATCGAACTAAAGT-----------CTTCTAGTGCTTATAAAT-----TATTATATTATGGCTTTATCCCATTCATAGAAAGGAGATAAAATGAGAAATCTTTGCCATCCAATTTGATTAGAATATCATTAAGTGGCAGAATTTTTTTCTAGGAATGTTTTATCAATTCATTTTCATTCGATTTGTACCCCTGGCAAATTCGAACTTTCCTCGAAATTGTCTCTATTCATATGTATGAAATACATATATGAAATACGTATGTGGAGTTCCCTAGAATTTCATGTGATTCAGTAAACAGAATATAGATTCCATGAT-----TGCTAAATCGATCCATAGGGATTGATGAAGAGTGAGCTGATAATGGAATTTTTCTTCGATAAAAAGGAAACTTAAGATTAAGATGCTCCGGAATGGAAATGAGGGAATGTCCACAATCTTGACAGGGCGGTGCTCTGACCAATTGAACTACAATCCCCGCGGGGTGTATGGCATACCTATACCTATTTTAAAATAGAA--CCATAAGAAGATTCGATTCGTCTGTCGTACTCTAAGAAATAGACGAATCATATACTACATACCCATATATCGTATGTGAGTATAGTGAGAGTGACATAACTAGTATGTCGCGATTTTTTATCGCTTAAAATGGATGATAATCCACCTTTCAATAAGAAAAACTCTTTTGTTTGT------AAAAAAGGAATGAGAGAAATATGGATTAGAAATAAATTTCCCCCTTTCTCTTTATCCTTTATTTCTATGGATCAGACATTTTTTTTTATGGAAG-AAAAAAAAAATGGATTTAGTTCATATTCACGAAGCCCTAGATTTTTGGGCCGAGCTGGATTTGAACCAGCGTAGACATATCGTCAACGAATTTACAGTCCGTCCCCATTAACCGCTCGGGCATCGACCCAGGAAGAATTTATTCTAGGGTTTTTGATAATCTATGATTAACCTCCTTTCATAATACTCCCTACCCCCAGGGGAAGTCGAATCCCCGCTGCCTCCTTGAAAGAGAGATGTCCTGAACCACTAGACGATAGGGGCATCACTAAACGATAGGGCCATATACAACCGCTCGTCATTATACTATAATGATAGTATGAGCAGTTTTTTAGAATTGTCAATATACTCGAAGAGTATAACTAGATCCAAAGCAAACAGTCTTTCCTACTTTTCTGTTATGCTTTCTTAGGATTTTTTTTTTAGTTGATGGTTAGGTTAATTCACGGATCATCTCCTACTTTTTAGGGAAATTCATTTAAAGGGTATAGAATAAGAATAGATTAATAAAAGGGATTCTAGATTAGTTCAGTACAGGTAGTGATTTGATTGATCTAACAGGAAAAAGAGTCCAATTTGATTTCTTTTTTGCAATTTACACTCCGTGCTTCA-------TTTAGTGTTCAGACCAAAAATGCATGCATCCCGCACTAAGTCATAAAATTCAAGAAAAAAATAGAGAAATTTTCAAAAACA---------------------AAGAAAAA--------------------AAGGTGAATAAATAATAAATTTAGTAGAAAAGTACTTTATCGTATTCGAACCGATGACTTACGTCTTACCATGGCATTACTCTACCACCAAATTAAAAAGCCCTTTATCGGATTTGAACCGATGACTTATGC-----------------------------------------------------------------------------------AAAAAAGGGCAATCCTGAGCCAAATCCGTGTTTTGAGAAAACAAGTGGTTCTCGAACTAGAATCCAAAGGAAAAGGATAGGTGCAGAGACTCAATGGAAGCTGTTCTAACGAATCGAGTTGATTACGTTGTGTTGGTAGTGGAACTCCCTCTAAATTAGAGAAAGTAAGGGGTTTATACATCTAATACACACATATGGATACTGACATAGCAAACGATTAATCACAGAACCCATATCATAATATAGGTTCTTTATTCTTTTTTAGAATGAAATTAGGAATGATTATGAAATAGAAAATTCTGAA-TTTTTTTTAGAATTATTGTGAATCCATCCCAATCGAATATTGAGTAATCAAATCCTTCAATTCATAGTTTTCGAGATCTTTTAAAAAGTGGATTAATCGGACGAGGATAAAGAGAGAGTCCCATTCTACATGTCAATACTGACAACAATGAAATTTCTAGTAAAAGGAAAATCCGTCGACTTTATAAGTCGTGAGGGTTCAAGTCCCTCTATCCCCAAACCCTCTTTTATTCCCTAACTCTAACTATACTATAGTATTTATCCTCTTTTTTTCTTTTTATCAATCGGTTTAAGATTCATTAACTTTCTCATTCTACTCTTTCAAAAAGGAGTGCGAAGAGAACATAATGGATCTTATGCTATTCATTGAATAGATTTCTTTTTTAT----TATAGTATAGGCAAGGAACTTCGATTATTAACTCTATTTTTAAGTATTATTAAGTAAGCCATGCACAATGCATAGGACTA--CCCCCCCCCATTTCCAAATTTGGAATTTGGAATACTTTATTGATTTTTTAGTCCCTTTAATTGACATAGATACAAATACTCTACTAGGATGATGCACAAGAAAAGGTCAGGATAGCT---------------AGTGTAACAAATAGAAATATGTATAGTATAGGAAATCTGTAAAATGTCAGATCTTAATTATTAATCTTAGCTATTAACTAGTTCGAAATTTGAAGTTCTACTTAGAAAAAAATACTAGAACTTCATAAAAATCAAGTTAGCTTGATATGCTTAACTAGAGGATATCCTTAAATAGGATTATAGAATTTATTGAACTTTCTTTTTATTTCTCTAATTCGCAAATTGATTTTTCTAATAGAATAAAATCTATTCCAATTTCTATATTGAATTTTATTTCAGATATTTTCAATTTGATATGGCTCGGACAAGTAATCTAATACATAGAAAAGAATAATATATATGAAAGATATAATAAAGAGAAAATGCGAATTTCTTGGCATTTTCATTCGATCATTATAGACATTTTTTGAGATATTTTG-----TTTTTTTTGTTATTTCTTAATAATTTAATGATTAATATTTCACTAAGGAGAACATAGAATCATAGCAAATTAAATTGCTAATTCTGATTAG--AAAAAAAAAAAAGAATATCAAGCGTTAGAGTATGATTTTGAATACTCTAAAAAAGAA----------GGGTGAGGGAGAGAAAAACTTTGGGATATATTGATTCGGATTGAATTGCAAATAAATCAACGATAGAATCAATTCAATTCTGAATTGCAACAAGCAGGGTCTCTCAAATAGAGACGAACTGCTAGACTACGTCGAGTAATGAATTCAACGATTCC--AAAAAAAAACTAAGAGATGGATGAAATTACACAAGGAATCTAGGTCTCA------------------CGATCTATTCATTCAATATTTCCCTTTTTAGAAGACAAATTTTTGCATTTACATTATCTATCACATATAGAAATACCCTATCCTATCCATTTGGAAATTTTGGTTCAACTCCTTCAATACCGGATCCAAGATGTTCCATCTTTGCATTTATTGCGATTCTTTCTCAACTACTATTCGAATTGGAATAGTCTTATTACTTCAATGAAATCGATTTTTCTTTTGAAAAAAGAAAATAAAAGACTATTTCGATTCTTATATAACTCTTATGTATCAGAATATGAATTTTTCTTGTTGTTTCTTCGTAAACAATCTTCTTGCTTACCATTAACATCTTCTGGAACCTTTGTGGAACGAATCCACTTTTCTAGGAAGATGGAACGTTTTGGGGTAATGTACCCAGGTTTTTTTCGGAAAACCGTATGGTTCTTTATGGATCCTCTTATGCATTATGTTCGATATCAAGGAAAGGCAATTCTTGCATCAAAAGGAACTCTTCTTTTGAAGAAGAAATGGAAATGTTACCTTGTCAATTTCTGGCAATATTCTTTCTCTTTTTGGACTCAACCGCGAAGGATCCATCTAAACCAATTAGCAAACTCTTGCTTCGATTTTCTGGGGTACCTTTCAAGTGTACCAATAAATACTTTGTTAGTAAGGAATCAAATGCTAGAGAATTCATTTCTAATAGATACTCGAATGAAAAAATTCGATACCATAGTCCCCGCTACTCCCCTCATTCGATCCTTATCAAAAGCTCAATTTTGTACTGGATCGGGACATCCTATTAGTAAACCAATTTGGACCGATTTATCAGATTGGGATATTCTTGATCAATTTGGTCGGATATGTAGAAATCTTTTTCATTATCATAGTGGATCTTCGAAAAAACGGACTTTGTATCGACTAAAGTATATACTTCGACTTTCTGTCTCAATTGGGTTATATGATGTTAGCTCTAGGTATAGGTTCTTATCAAGCTGCTTTATTCCATTTGATCACTCATGCTTATTCGAAAGCTTTATTGTTCTTGGGATCCGGATCCGTTATTCATTCAATGGAACCTCTTGTTGGATATTCACCAGATAAAAGTCAGAATATGGTTCTTATGGGTGGTTTAAGAAAATACGTTCCAATTACAAGAACTACTTTTTTATGGGGTACGCTTTCTCTTTGTGGTATTCCACCTCTTGCTTGCTTCTGGTCCAAAGATGAAATCCTTAGTAATAGTTGGTTGTATTCACCCTTTTTTGGAATAATAGCTTCTTTTACTGCAGGATTAACTGCGTTTTATATGTTTCGGATATATTTACTTACTTTTGATGGGTACCTGCGTGTTCATTTTCAAAATTACAGTAGCACTAAAGAGGGCTCGTTGTATTCAATATCCTTATGGGGAAAAAGGATACCCAAAGGAGTGAATAGAGATTTCATTTTATCAACAACGAAAAGTGGAGTTTCTTTTTTTTCACAAAATATATCCAAAATTCATGGTAATACAAGAAATAGGATAGGGTCCTTTAGTACTTCCTTTGGGGTTAAAAACACTTTTGTCTATCCTCATGAAACGGGAAATACTATGCTATTCCCTCTTTTTATATTACTGCTTTTTACTTTGTTCATTGGATCCATAGGAATCCATTTTGATAATGGAGTAATGGATAATGGAATAGCGGAGTTAACCATATTATCAAAGTGGTTAACTCCCTCAATAAGCTTTTTCCAGGAAAGTTCTAATTCTTCCATAAATTCATATGAATTTATCACTAATGCAATTTCTTCTGTAAGTCTAGCTATGTTTGGTCTATTCATAGCATATATCTTCTATGGATCTGCTTATTCTTTTTTTCAGAATTTATATTTAATAAATTCCCTTGTAAAAGAGAGTCCGAAAAAGTATTTTTTGGATCAAGTAAAAAAAAA--------------------------------------------------------------------------------------------------------------------------------------------------------------------------------------------------------------------------------------------------------------------------------------CGCGCATGGTGGATTCACAATCCACTGCCTTGATCCACTTGGCTACATCCGCCCCTTATCCAGCTAAAGGATTTTTCTCTTTGTTCCATTCATCATTATTCTATTTATTCTGACCTCCATACTTCGATCGAGATATTGGACATAGAATGCCACTCTTTAAAATGGAAAAAGGAGTAATCAGCTGTGACACGAAAAAAAACGAATCCTTTTGTAGCTCATCATTTATTGGCAAAAATCGAAAAGGTCAATATGAAGGAGGAGAAAGAAACAATAGTAACGTGGTCCCGGGCATCTAGCATTCTACCCGCAATGGTTGGCCATACAATCGCGATTCATAATGGAAAGGAACATATACCTATTTACATAACAAATCCTATGGTAGGTCGCAAATTGGGGGAATTCGTGCCTACTCGGCATTTCACGAGTTATGAAAGTGCAAGAAAAGATACTAAATCTCGTCGTTAACTGAATTCAGAATAGAAAGATTCAAAAT-----AAAA-------AAAAACAAACAAA-------TACGAAATACCCAATATCTTGTTCCAGCAAGATATTGGGTATTTCTGGCTTTCCTTCCTTCAAAAATTCCTATATGTTAGTAGAAAAGCCTTATCCATTAAGAGATGGAACTTCAAGAGCAGCTAGGTCTAGAGGGAAGTTGTGAGCATTACGTTCATGCAT-----------------------------------------------------------------------------------------------GGAAACAGAAAACCCATAGCCGGGAGGAGTTAGGTATGTAGGGTATGGTTTATTATTTTTTGTTGGGCAGGCAGTAGAATAATTTTTATACTCTGCAATATAAATTCTACTGCCCACTTTTTACAAGAAAATTGTTGCTAAAACTCTAACATAGTTTG-------------------------TTCAAAATGCACCAACTAGAATCCTTGGAGAATATTCAAGTACCCCCTTTCCAAGGGGTACCTGTTAAAAATCGCTTCAACAAATCCGTCCAAAACTTTTTAAGAAAAATGGAAAAGTTTTGAGCTCGAAGGTTTTTCCAAGAGATGCCT---------------GTTAAAAACAGTTTCAATCTCTCACCAAAACAGATAAGAAGTATATTACTGAAAATTACTACCCAGCCATATGGGTATAGGAAGATCGCCAATTCCTTTATACCCCACCCAATTAGAATTAAAGGAAGTAAAACATAAATGGAGAAAATTCTCATCATAAGATCAGCCAATAGGAGAAAAAAGTCCCTAATTCTGCAGAACGTTCTGAGCACGTGAAAAGTCAATAGCCTAAAGAT-AAAAAA---------------------GAA-AAAGTCTACCA-TTTTTTTGACAGCGGCTCTTATTGCCGCTTT-------------GGTCTTTTGTTTTATATG------------------ATTCAACAATTTATTCATA---------------TTTGTTATCCTCCTCTAAATAACATTATA------------------------------------------------------TTTTTAATAGAATTTTAATA---------GAATTTTTTTAATAGAATTTTAATAGAATTTTCGTGCTTTGGTTTAGTGAGTCGTCCGAGATCGTGTTTACATACCTATCAACTTATCCTATTCAAGTATATTG-----TATACTAC-----------------TA-ATAATTTT----GTAGTGTGTCAACTCT--CTTCACGTATTTTATTAT-------TATTATATGTATTTTTTTATATAATA-----AAAT-----ATATAATAAA--ATAAAAAAAAACCTATACTTTGTGCAAGTGATAAGAGAGAATATGAAAGATTTTCTTATTTTTCTTGATTTTCTCAAGATTTTGAACCTTGCCATGAATAAACTTCTATATCTCGATCTCGATATATACATATATAATCTCTACATATATCTCTATATATACATATATTATGTACATTATGCAGTAGACCCATAATGGGAAA--------------------------------------------------------------------------------------------------------------------------------------------------------------------------------------------------AGAAGAATCAATGGATTCATGATTAAACCCCTCCTACTTCTTGTATTTTATTACAATTTTGGTTAAGTGAGGGATCAAATATGTAGTCAACTTTATTTGATGGTAGCTTGGAGGATTAGAAATATGACTATTGCTTTCCAATTAGCTGTTTTTGCATTAATTGCGACTTCCTCAGTGTTAGTAATTAGTGTACCCCTTGTATTTGCTTCTCCTGATGGTTGGTCAAATAATAAAAACGTTGTATTTTCCGGTACATCATTATGGATTGGACTAGTCTTTCTGGTAGCTATTCTGAATTCTCTCATTTCTTAAATTTGTTTAGTATTTAGTAGCCCGATACAAAAT-AAAAAA-AAAAGGCCATTTCTTCAAAAAATTCGAATTGTGAGACGCATTAAAATACAATTTGCGTTTCGAATTGCTTGCTACCTCTTCTCTTTCATTATTATGAAATTCCATTGCCATTATAATATTGATTGACAGACAATTAAAAAAAAGAAAACTAT------AATATAATAGAATAGAAAATGAAACGGTCGACCCAGACATAGACGGTCGACCCAGGCGGATATACCCT-----ATA----AAATATATCCCGTAGCGAGCGTAGTTCAATGGTAAAACATCTCCTTGCCAAGGAGAAGATACGGGTTCGATTCCCGCCGCTCGCCAGCTTAATTTAGTAAGGTACTATGATAAAAAATTTAGTCTAGTTGACTACTTAACTACTTATATTAAATTAAGTAGGTGTTAGTCTAATACCGTATCCCTTACTATCTTACCCTTCCTTTGCACCCCACTC--AAAAAAAAGGGGCTCCGGCGGCGGGAATCGAACTCGCCAACAGGGCTCCCTAAATCAGGGATTCACCGAGACGAACAACTGGCAAACTGCTTTTAAAGGG----------------------------------------------------------------------------------------------------------------------------------------------------------AGTGTGCATTTTTCGTTGGGGATTCCCTGGAATAAAACGTCGCGTCTTCCTTCGATTCCGTATGCGGGATATCCAATCAATTAGAATTCAGGTTAAAGAGGGTCTTTATCCTCGTCGTATCCTTTATATGGAAATCCGGGGCCAGGGGGTCATTCCCTTGACTCGTACTGATGAGAAGTTTTTTACTCCACGAGAAATAGAACAAAAAGCTGCCGAATTGGCCTATTTCTTGCGTGTACCAATTGAAGTATTTTGAGTACCGATTGCA-TTTTTTTGAAATGAATTGAATGAGGACGAATTGGAAGAAGATTTTCTCAACACGGGGAGGAGGTCCCTTCGAAATTGGATTCGTTATTGTAAGGGGATTTTCGAGTATTTATCTAAAGGAAGGAACAAACGAGGATAAGAGAAAATTGCTTCTAATTTGTTTTGTCCAAGTG------ATGGCATAATATTCTTCCATTTTCATCCGAAAGCGC-TTTTTTTTTTTATTCTATTTCTCTATTCCACTCCATCTAGATCTAAGAAAGAACCCAATGCAATGAAATTCCACTAGTATACAAAAAAGAGAAATAGATACAAGGTCTCAAACCTTGTTATAGAATTTTTGATTCAAAG-AAAAAGAAATATCATATAGAGTCAGCGAATGAAATAGAGTCAGCGAATGGAGCGGATTCATTAACAACTCAATTTACAGATCAAAAATGAAAAAAAAGAAAGCATTGCCTTCTTTCCTATATCTTGTATTTATCGTACTTTTGCCCTGGGGGGTCTCTTTCTCTTTTAACAAATGTCTGGAACTTTGGATTAAGAATTGGTGGAATACCAGGCAATCCGAAACTCTCTTAACTGATATTCAAGAGAAAAAGGTTCTAGAAAGATTCATAGAATTAGAAGAACTTTTTCTCTTGGACGAAATGATAAAAGAGAAACCGAAGGCACATGTACAAAAACCTCCTATAGGAATACACAAGGAAATAATACAATTGGCCAAAATAGATAATGAGGATCATCTCC
>Neomicrocalamus_prainii_XZ2
CGGGACGAGAAGTAGTAGGATTGGTTCTCATAATTATCACATAATTTTCAAAAAAAAAAGGAATTTGTCGAAATTTTTCTTTTTTTCTTGTTGAATAATGCCAAATCAAATCCAAAAAAAGAGCCAAAAATCCGAAAGTCAAAAGGAAATGAATTAGTTAATTCAATAAGAGAGAAAAGGGGACCAGGACTTGATTTCGTTGCCCAAGCGAATCCCATTCAATCGTTTACTCATGGAATGAGTCCGTTGGAAAGTTCAATCAATCTTTTTTTCATATACATTTCGCCTTTTGTGAAGGATCTGTCCCTACTCTACTTTCCTATCTAGGACTTCGATATACAAAATATATACTACTGTGAAGCATAGATTGCTGTCAACAGAGAATTTTCTTAGTATTTAGGTATTTACATTCAAAATAAGAAAGGGGCCTATTAAGAACTTGTAAAATAAGGATTAGGGATTGATTTGGGTTGCGCTATATCTATCAAAGAGTATACAATAATGATGGATTTGGTGAATCAAATCCATGGTTTAATAACGAACCATGTTAACTTACCATAACAACAACTCAATTCCTATCGAATTCCTATAGTAGAATTCCTATAGGATAGAACATACACAGGGTGTACGCATTATATATGAATGAAACATATTCATTAACTTAAGCATGCCCTCCATTTTCTTTAATGAGTTGATATTAATTGAATATCCTTTTTGTTTTAAAAGATTTTTGCAAAGGTTTCATTTACGCCTAATCCATATCGAGTAGACCCTGTCGTTGTGAGAATTCTTAATTCATGAGTTGTAGGGAGGGACTTATGTCACCACAAACAGAAACTAAAGCAAGTGTTGGATTTAAAGCTGGTGTTAAGGATTATAAATTGACTTACTACACCCCCTCGCATTTATTGCTACTGCACTGTTCATTCTAGTTCCTACTGCCTTTTTACTTATTATTTATGTAAAAACAGTCAGCCAAAATGATTAATTGGAATTCCAATTAATCATTGAAGAAATGAAAAAGGGATTAAA-GAAAAAAAAAATCCAAGTCTTAAATGAAAGGATCTGGTTGGAATCATAAAGTGTGGTAGAAAGAACTACATATAGTTTTTTCTACCACACTTTAGAGTCTTTCTATTATATTATCT-TGAATCTACATAGAATAAATTAGTAGATTGAAATAGTAGTCTAATTCAATTTCTTTTTTCACTGCATCCACTTAATTTCAATCAAGTCAAAATAAAAAAATCGAAGACAATTCTTCACGAAAGAATCCATGGAGGGAGAGAAAAATAATATGAGAATAGACTAT----------------------------------------AGTAAAAGAAAAAAA-GTAAAAGTCAAAATCAGCGAATCTTTCATGCTTAAACATGCGGCGAGATGCTTCAAAAGAGCATAAAAATTTTTCTAAGAATAAGAAAAGAGTATAAAACAAATGGAAAGTGTGCGATATGTTGTGAATAGCTCCGTGGAAGAAAGTCTAATTTTCTTATGTATAGAACTTTTTTAACCATTCGTCACTTCTAGTAGAAATTATGAATTGCTGTAATCGCTCTTTCTAT------------------------TTCTATAGAGTAGAATAGAACGACTCCTTCTTACAAGAGTTTCTTACAGGAGTGAAACAAAACAAAAGAAAGAAAGAATAAAGTTTGGCAAAATGATTAATGCAAAAGGATCAATTAAAGAAAAGAGTTGATACAACAATTCGACTACTCAATCAATTAGTAGTATCCCTAGAGTCCACTCCTCCCCCATACTACTAGTGAAAGAGAAAATGTAAAGACTACCATTAAAGTCCGAGCAGCTTGCAAATGGAGTCCTGAACTAGCCGCAGCTTGTGAAGTATGGAAGGCGATCAAATTCGAGTTCGAGCCGGTAGATAAACTAGATAAGTAGATAAAACTAGATATAAAGAAGGTCTAAATAAAAAAGAAGCGAAATAGAAAGAGAAAAAATCAGTTACAAAATGCAGTAATTCTTCTTTATTCTTCTAATTGATTGCAATTAAACTCGGCTCAATC---T-TTTTTTTTAAGATTGAGCCGAATAAAAATAGATCTTGATACGATCATGAGACTTGACAAATAGAGATTCCTCTATTCTATATATTTAGAATATATAAAGGTATAA----------TATAATAAATAAATACAA------------ATATAG----TATTTATTTAT--------------------------------------------TGTATTGGGAAAGAATCAATGAAAAAAGATTAGCAATCGCAATGCTACTATACGCGTCCGGAGGAGTATTCGGAATAATATTCTTCTATAATCCATTCTTGCGTCTTGCGCGGGGTCTTACTAATAGGACTTCGCTGCACGGGAGGGGTCTTCATC----GAAAAGCTAACTCCACCCGGCATTTTCATACCCTTTGGGTGGTATATCGCCTTAAAAAGTCTAAGGGGGTAGTATGAGATCCGTAGTAAGTAAGAGAATTTGCCCTTTGATTTTGATTGAGTATGTTATTTTTCCGCCTTTACCGCGC-------ATTATTGTATGAGCTTCTAGAGAATAGAGGACCGCGTATGCAGGAAGGAAATTACAGCTTAATAAAAAAGTCTAAAAAAGCTTCAACTTTATGGCACTATCAATCAACAAAAAAGCCCTATGTATGAATCCTTACAACCGGTGGGATAGGATAAGA------------GGTTCTTTCTTAGTTCCATCTCTACTGCAAAACTGGACATGAGAGTTTCTTCTCATCCAGCTCCTCGCGAATGAAATGAGAAAGCGTGCAAATTTCTCTAATTCC-----ATAATATTCCAAAATATTATGGATAGATGCACATTAATAGATAATAGAAAAAGTTAGGGTTTTTTTAATATTGAATATTGAATTTGTTAAAATAGATAAATATATAGTAAAGAAAGAAGATCTAGAATATATCTAGATGTGTGTGTCTATTTATCTATATTCTATATTTATAGATAATGTAATCTTTCTT--AACAAAAAATCTCCTTATTTTTACTCTTATTGAATCGCGGTAAAGTATTCTAATTCAATAAAGATTTCGCGGGCGAATATTTACTCTTTCCTGTCTTATTTGTTAATTTATATTATAACCTTACCAAATAAGGCAATTTTTTTGGTTTGTTCCGCCATCCCACCCAATGAAGTATTAGGATTCTTTTCAATAAAATCCTATGCAGTCATAGGTTCTGTCGTTCCCACTACTTCTCCTTTAATGGTTAGGTCTGAATCCCACAATGGAGCTTCCAAAAAATTTCTTTCCGAGTCAATTTTCTCAGTTTTATTAACCCGGGCCGCTCTTTATTATTGTTTTAAATTTGTATTTCTTGTTTCAAGTTACGATTTCGAATTCTCTGTTATTTTTATTATATTGATGCTTTATCACATTGCCTTTTATGATGTAACTCATAGACCATACATATTGGAATCCTATATCTTTCTTATTCCTCTTCTTTCTTTCTATCATCCCTCCTTTTATCCACATCCCTTTAGTTTTGCTTCACAACCTAGAATCCATTTTCTTTTTTAGAGAAAAAATTGCAGTTGCTACAACTATATGATAGATCTACTTATTTATGATAGATGTA-----TCATATAGTGACTGTTTCTTAGTTAGGATCTCGACAATACGAAGCAATAGGTTGGTTATTAGTTAATTTTCTATAATTACTAAGTTTTTTTC--------TTTTTCTATTTATAGTAGGGTTCAGTCAA-TTTTTTTGAATCTCCATTTTCGACTCTAAAGAAAAAACCAACGAGTCACACACTAAGCATAGCATCGTAAAAATCTTTGGAAGAAAAAGACTTATTTTTCCATAGTACAATCTTATTCTTTAGCAAAATCAAGATCATTTTCCAGCGGCAGCGAGCATCCAAAACCAAAGGGTTTTTCTGGGC----AACAAACAAATAATCTGGTTTTGGAATAATTTGAATTGACCTATCCAAAAGAAATTCCAATTATTTAATATGAATAATTCGGATTAATTAATGAATGTACTTTTATGTGTCGAATTCCTCGGTACAATATTCTTAGAACTAACCCCTCTGATATATAGAACAAAAGTTTTTGCTATACTGTGTCCTAAGTATTCTTTTCCTATCAACGAACTTTTCATAATAGAA--------TCCTCATAATAAAATATGAGGATTCTATTATGAAAAGTAGAGTATTCTTGCAATAGGACTTACAACTTCTACCTATCTTATCCAAAATCCACAAATAAATTGGTTTAGGCTTGGTAAATCGTATTAATAAGAGAATAAAGGCTTTCATTCTAGAAATTTTGCTAAAATCCAAAATTCTTTGTATTTAATGATGAAATTCTAGAAATTCTAATGGATAGATAGAAAAGGTTTTTTGGATTTTGTCCATTGCATTGAAAGATTTGAAAAAATTTCAATGAGAAACTAATTAG----AAAAAAATAAGTTCTATATTGCAACTGAG---AAAAAACAGTTCCAACTCTTTCAAGCTTTGTTTCTATTGAGCAAAGCAAGAGTTTTTTGTTAAAAAAATCCGCAACGATACTACCAAA------CGAAGTCTATTTTAATGAAGATTCTAATGTTCCTAAATTCTATGGACTCTCCCAATCTCGACGATTTGCCAGAGAATAACTATTATTCTTTTAAGTTCCCTATTATTTAAAGTTAGCCGCCTTTGCTGGCTTATTTGGCAAAGAAAAATAGAGTACGTTATAAGAAATTAATCAGTCAGTTGGATATTAGGGAGAAGTAATTTAATCGTTCGAATTTTTTTCTTATTTTATTAGTAGTCTTATAGTAGTCTTAGATTTTTCATTTTGATGAGCCTCGTTTTGAGGAATTCATGGAATAATCCATTTTCATGGAATAATGAATTAAGGAAGAAAGGATATGAGTCTACCGCTTACAAGAAAAGATCTCATGATAGTCAATATGGGCCCTCACCACCCATCAATGCATGGTGTTCTTCGACTGATCGTTACTCTCGATGGTGAAGATGTTATTGATTGTGAACCCATATTAGGGTATTTACACAGAGGAATGGAAAAAATCGCGGAAAACCGAACTATTATACAATACTTACCTTATGTAACACGGTGGGATTATTTAGCTACTATGTTTACAGAAGCAATAGGAGGGAGATAGAAAGAGAGAGATGGTAGAAAAGGGAGAGAGATGGTAGAAGGAGATAGGAAGGGGAATAA-GGGGCTCTTTAGGCAGGAGACA-GGGG-G----CTTAAGTTAAGAAAGAAAAAAGAATAAGAACACGGATACATAACATAAAAAAAAGAATAAATAAGACGATATTCGCCCTCCCCCTACATATTTAATTTCTTCTCCTATACAAAAACCAGCAAGACCTACCCCA---------------------------------GTAGAAAGCAACGTGCGACTTGAAGGACATGATCGATTGTGGATTTTGCTATCCATCATTTTTCATAGTAATGAAAATGCTCTTGGCTCGACATAGTCTGTTCTATTCGTCCCGAACCAAATTTGCGCTGGGTTGTTTGTAAGTAAATAGTACACGATGGAGCTCGAGAGGACAGAATTGA--TTTTTTATCAAGGGAAAGAATCTAGGGTTAGTGAAAACTAATAAATTAGGCCAACTTTGTCAGTCTATCCTTAATATAGAAGTCGAAAGGTTAAAATAAGAAGAAAGTCCAATTTTGGAAGATTGGAAAAACTCTTTCAATTAAAAGTCTATCAAAATCAATCGCTCATATTCGATTTCTATAGAAGAGGGAAATGCTTTATCGAAGGAAATAAGAAAAAAAGGGTATGTTGCTACTCTTTTGAAAGAAAAAAGAATAGGAATTCCCGAAGTAATGTCTAAACCCAAGGATTTCACAAATCAAAGATAAAGAATTCCGGAACAAGTAAACGCGATTTTCAACTGTCTCAACAATAAAATTGTCTCAACAATTGAATTGGATCAGAATAAGGAATAAAAGTAAATTCGTTCGAGATGAGACAAAGAAAAGAGTTTAGAGACGACTCAAAAAATTTCGAAGGATTTTTCCTTTTAAGTCTGTCAGTCAAAATTAGCCAACTTGAGTCATGAGTATAAATGAAATTTGTTTTTTCTGTAAGTAAATTAATGCAAGTCATAGTCGAATTTCTATCTACTTGTATTATAGACAGAAATTCGAATCATTTTCTCGAGCCGTATGAGGAGAAAACCTCCTATACGTTTCTAGGGGGGGCATTGTTTAGCTACATCTATCCCAATAAGCTGTCTATCGAATCGTTGCAACGTTGCTTTCTACCACATCGTTTTAAACGAAGTTTCACCATAACAAACATTCCTCAAATTTCATTGCAAAGTGGTATAGGGAATTGATCCAATATGGATGGGATCATGAATAGTCATTAGTCATTGGTTTA-----GTTTAGTTTTTTGTATACTAATTCAAACTTGCTATCTATGGAAAAATATGGATAAAAGAAATAAGTATTTATCGGGGAAGACTCCGCAAAGATCCAATTTATTTAAACCCATATTCTATCATATGAAGGAAACATAGTTCGAAAAAGACGAATAAACAAGTTTGCTTAAGACTTATTTATTATTGAATTTCCATTCTCAACAGAGGACTCGAGATGGTCAATCCTGAAATGAGAAGAGAAGGATCGATTCTTCTCCAACAAATAAACTATCAACCTC-AAAAAAAAAATTAATTAATTTAAT-----------------------TACTATATTAGAATTAGATTAGCAATATATTTTTCCGTAACAAAAACAATTAACT----------------------ATTAACTAAATAAACTATTCCAATGAAAAGATTGAAAGTTTTTTGGTAGTTATAGAATTCTCGTACTTCTTCGACTCGAATACCAAAAGAAAGAAAAAAATGAAGT-AAAAAAA-----ACACATTTCGTGTAAAGTAAAATTAAGGTCTTTGCTTTTACTTATAGCATTCTTTCTTTTACCTAAAAGAAGCAACTCCAAATCAAAAATTTGGAGAAGTATGATTTTTGGAATCCATTCTATCCAACGAACAGTTCTTACCTTATCCTTACCAAAATGGATCATTCTGGATATTTAAAGAATCACAGATCGAGATCGTTTTCGCTTAACCAAAGAAGGACCCTTTTTGCTAATAATATAATACAACAAAAATCTATCTCTATCATAAAGGGATAGGTCTCATTTTTTATACAGTGTTTTACGTATAGACCAAATTTTTCATGAAAATAAAGATATTCAATTTGACTGGACTTGACACTTGATTATGTTTTCTGAGAAAGAAAATGAATGCTTAGAAATGCATCTAATCTAAGAGTTCATAAGAGAAAATTATTCTCT------TTAATAAACTTTCTTTTGTCTCGTGCGGGGTACAATACGATTTCATCTTTCGTTTCATCAGAAAAATCTGGGACGGAAGGTGGGGATAAAGGATTTGCAGTCCCCTGCCTTACCGCTTGGCCATGCCGCCAAAAAATCCGATCTAAAATCGAAAAAATAGCAAGTATTCATCCACGTTTTCTTAATAAAACCCCCTTTCTTTTATCTTGAATCTAATTCTACTTACTTTTTTCCAATATTTTTCCAAAAATCTATTCCTGCTTTTTTTGGATCCAGTTTCAATTATTCTCCTCCATGGATTCTATCTTAAAACACACATTGCTAACACTAGAAAACTTCCCTTTTCTTTCTATTGAGATGAAAAAGGAGAAAAAGTGGATTTCCAGTCACAGGCTGCAAAATTCAGAACAAATTGGAACCATTAACTAGAATTCTC-------CTTTTTTTTGAATTGCAGTAGTGAACGACTCTTAAATCGGTATTCTCTCCCCCCCCTTCCTTTTAATGGCATAATAAAATAGAATGGGTTTATGCCTAATCCGTGTATAGGTAAACTCCAGGTCCGAACAGC--------------------ATTATTATCCATAACAGCTTTATTATCCATGGATCCCCCTTATGTACATATCTCTATGGGGAATCGTGCTTTAATTTTTCATTGCATTAAATATCTTGAATAAAAAAAGGAAATTTGCTCTGATATAGAGTATGACCTGGCCATCTTGGCCCACCCAAGTGAAATTACGATAAAAGCAGGGATATGTGGAGAGGTGGATAACTAGATTGGCATGTACTT-AAAAAAAGGACTTACTTTATTTTAGGATTCTACAATGAAATCCTATATTTTCTAGCAATTCTACTACTACGAAACAAAAAAGAACCCTCAAATTCTTTTTTGAAATTAAACTAAGCGTGCTATTCTAAATCGAACTAAAGT-----------CTTCTAGTGCTTATAAAT-----TATTATATTATGGCTTTATCCCATTCATAGAAAGGAGATAAAATGAGAAATCTTTGCCATCCAATCTGATTAGAATATCATTAAGTGGCAGAATTTTTTTCTAGGAATGTTTTATCAATTCATTTTCATTCGATTTGTACCCCTGGCAAATTCGAACTTTCCTCGAAATTGTCTCTATTCATATGTATGAAATACATATATGAAATACGTATGTGGAGTTCCCTAGAATTTCATGTGATTCAGTAAACAGAATATAGATTCCATGAT-----TGCTAAATCGATCCATAGGGATTGATGAAGAGTGAGCTGATAATGGAATTTTTCTTCGATAAAAAGGAAACTTAAGATTAAGATGCTCCGGAATGGAAATGAGGGAATGTCCACAATCTTGACAGGGCGGTGCTCTGACCAATTGAACTACAATCCCCGCGGGGTGTATGGCATACCTATACCTATTTTTAAATAGAACCCCATAAGAAGATTCGATTCGTCTGTCGTACTCTAAGAAATAGACGAATCATATACTACATACCCATATATCGTATGTGGGTATAGTGAGAGTGACATAACTAGTATGTCGCGATTTTTTATCGCTTAAAATGGATGATAATCCACCTTTCAATAAGAAAAACTCTTTTGTTTGT------AAAAAAGGAATGAGAGAAATATGGATTAGAAATAAATTTCCCCCTTTCTCTTTATCCTTTATTTCTATGGATCAGACATTTTTTTTTATGGAAG-AAAAAAAAAATGGATTTAGTTCATATTCACGAAGCCCTAGATTTTTGGGCCGAGCTGGATTTGAACCAGCGTAGACATATCGTCAACGAATTTACAGTCCGTCCCCATTAACCGCTCGGGCATCGACCCAGGAAGAATTTATTCTAGGGTTTTTGATAATCTATGATTAACCTCCTTTCATAATACTCCCTACCCCCAGGGGAAGTCGAATCCCCGCTGCCTCCTTGAAAGAGAGATGTCCTGAACCACTAGACGATAGGGGCATCACTAAACGATAGGGCCATATACAACCGCTCGTCATTATACTATAATGATAGTATGAGCAGTTTTTTAGAATTGTCAATATACTCGAAGAGTATAACTAGATCCAAAGCAAAGAGTCTTTCCTACTTTTCTGTTATGCTTTCTTAGGATTTTTTTTTTAGTTGATGGTTAGGTTAATTCACGGATCATCTCCTACTTTTTAGGGAAATTCATTTAAAGGGTATAGAATAAGAATAGATTAATAAAAGGGATTCTAGATTAGTTCAGTACAGGTAGTGATTTGATTGATCTAACAGGAAAAAGAGTCCAATTTGATTTCTTTTTTGCAATTTACACTCCGTGCTTCATTTAGTGTTTAGTGTTCAGACCAAAAATGCATGCATCCCGCACTAAGTCATAAAATTCAAGAAAAAAATAGAGAAATTTTCAAAAACA---------------------AAGAAAAA--------------------AAGGTGAATAAATACTAAATTTAGTAGAAAAGTACTTTATCGTATTCGAACCGATGACTTACGTCTTACCATGGCATTACTCTACCACCAAATTAAAAAGCCCTTTATCGGATTTGAACCGATGACTTATGC--------------------------------------AACCTGCTAAGTGGTAACTTCCAAATTCAGAGAAACCCTGGAATTAAAAAAGGGCAATCCTGAGCCAAATCCGTGTTTTGAGAAAACAAGTGGTTCTCGAACTAGAATCCAAAGGAAAAGGATAGGTGCAGAGACTCAATGGAAGCTGTTCTAACGAATCGAGTTGATTACGTTGTGTTGGTAGTGGAACTCCCTCTAAATTAGAGAAAGTAAGGGGTTTATACATCTAATACACACATATGGATACTGACATAGCAAACGATTAATCACAGAACCCATATCATAATATAGGTTCTTTATTCTTTTTTAGAATGAAATTAGGAATGATTATGAAATAGAAAATTCAGAA-TTTTTTTTAGAATTATTGTGAATCCATCCCAATCGAATATTGAGTAATCAAATCCTTCAATTCATA---------------TAAAAAGTGGATTAATCGGGCGAGGATAAAGAGAGAGTCCCATTCTACATGTCAATACTGACAACAATGAAATTTCTAGTAAAAGGAAAATCCGTCGACTTTATAAGTCGTGAGGGTTCAAGTCCCTCTATCCCCAAACCCTCTTTTATTCCCTAACTCTAACTATACTATAGTATTTATCCTCTTTTTTTCTTTTTATCAATCGGTT---------------------------------------------------------ATGGATCTTATGCTATTCATTGAATAGATTTCTTTTTTAT----TATAGTATAGGCAAGGAACTTTGATTATTAACTCTATTTTTAAGTATTATTAAGTAAGCCATGCACAATGCATAGGACTA--CCCCCCCCCATTTCCAAATTTGGAATTTGGAATACTTTATTGATTTTTTAGTCCCTTTAATTGACATAGATACAAATACTCTACTAGGATGATGCACAAGAAAAGGTCAGGATAGCT---------------AGTGTAACAAATAGAAATATGTATAGTATAGGAAATCTGTAAAATGTCAGATCTTAATTATTAATCTTAGCTATTAACTAGTTCGAAATTTGAAGTTCTACTTAGAAAAAAATACTAGAACTTCATAAAAATCAAGTTAGCTTGATATGCTTAACTAGAGGATATCCTTAAATAGGATTATAGAATTTATTGAACTTTCTTTTTATTTCTCTAATTCGCAAATTGATTTTTCTAATAGAATAAAATCTATTCCAATTTCTATATTGAATTTTATTTCAGATATTTTCAATTTGATATGGCTCGGACAAGTAATCTAATACATAGAAAAGAATAATATATATGAAAGATATAATAAAGAGAAAATGCGAATTTCTTGGCATTTTCATTCGATCATTATAGACATTTTTTGAGATATTTTG----TTTTTTTTTGTTATTTCTTAATAATTTAATGATTAATATTTCACTAAGGAGAACATAGAATCATAGCAAATTAAATTGCTAATTCTGATTAG---AAAAAAAAAATGAATATCAAGCGTTAGAGTATGATTTTGAATACTCTAAAAAAGAA----------GGGTGGGGGAGAGAAAAACTTTTGGATATATTGATTCGGATTGAATTGCAAATAAATCAACGATAGAATCAATTCAATTCTGAATTGCAACAAGCAGGGTCTCTCAAATAGAGACGAACTGCTAGACTACGTCGAGTAATGAATTCAACGATTCC--AAAAAAAAACTAAGAGATGGATGAAATTACACAAGGAATCTAGGTCTCA------------------CGATCTATTCATTCAATATTTCCCTTTTTAGAAGACAAATTTTTGCATTTACATTATCTATCACATATAGAAATACCCTATCCTATCCATTTGGAAATTTTGGTTCAACTCCTTCAATACCGGATCCAAGATGTTCCATCTTTGCATTTATTGCGATTCTTTCTCAACTACTATTCGAATTGGAATAGTCTTATTACTTCAATGAAATCGATTTTTCTTTTGAAAAAAGAAAATAAAAGACTATTTCGATTCTTATATAACTCTTATGTATCAGAATATGAATTTTTCTTGTTGTTTCTTCGTAAACAATCTTCTTGCTTACCATTAACATCTTCTGGAACCTTTGTGGAACGAATCCACTTTTCTAGGAAGATGGAACATTTTGGGGTAATGTACCCAGGTTTTTTTCGGAAAACCGTATGGTTCTTTATGGATCCTCTTATGCATTATGTTCGATATCAAGGAAAGGCAATTCTTGCATCAAAAGGAACTCTTCTTTTGAAGAAGAAATGGAAATGTTACCTTGTCAATTTCTGGCAATATTCTTTCTCTTTTTGGACTCAACCGCGAAGGATCCATCTAAACCAATTAGCAAACTCTTGCTTCGATTTTCTGGGGTACCTTTCAAGTGTACCAATAAATCCTTTGTTAGTAAGGAATCAAATGCTAGAGAATTCATTTCTAATAGATACTCGAATGAAAAAATTCGATACCATAGTCCCCGCTACTCCCCTCATTCGATCCTTATCAAAAGCTCAATTTTGTACTGGATCGGGGCATCCTATTAGTAAACCAATTTGGACCGATTTATCAGATTGGGATATTCTTGATCGATTTGGTCGGATATGTAGAAATCTTTTTCATTATCATAGTGGATCTTCGAAAAAACGGACTTTGTATCGACTAAAGTATATACTTCGACTTTCTGTCTCAATTGGGTTATATGATGTTAGCTCTAGGTATAGGTTCTTATCAAGCTGCTTTATTCCATTTGATCACTCATGCTTATTCGAAAGCTTTATTGTTCTTGGGATCCGGATCCGTTATTCATTCAATGGAACCTCTTGTTGGATATTCACCAGATAAAAGTCAGAATATGGTTCTTATGGGTGGTTTAAGAAAATACGTTCCAATTACAAGAACTACTTTTTTATGGGGTACGCTTTCTCTTTGTGGTATTCCACCTCTTGCTTGCTTCTGGTCCAAAGATGAAATCCTTAGTAATAGTTGGTTGTATTCACCCTTTTTTGGAATAATAGCCTCTTTTACTGCAGGATTAACTGCGTTTTATATGTTTCGGATATATTTACTTACTTTTGATGGGTACCTGCGTGTTCATTTTCAAAATTACAGTAGCACTAAAGAGGGCTCGTTGTATTCAATATCCTTATGGGGAAAAAGGATACCCAAAGGAGTGAATAGAGATTTCATTTTATCAACAACGAAGAGTGGAGTTTCTTTTTTTTCACAAAATATATCCAAAATTCATGGTAATACAAGAAATAGGATAGGGTCCTTTAGTACTTCCTTTGGGGTTAAAAACACTTTTGTCTATCCTCATGAAACGGGAAATACTATGCTATTCCCTCTTTTTATATTACTGCTTTTTACTTTGTTCATTGGATCCATAGGAATCCATTTTGATAATGGAGTAATGGATAATGGAATAGCGGAGTTAACCATATTATCAAAGTGGTTAACTCCCTCAATAAGCTTTTTCCAGGAAAGTTCTAATTCTTCCATAAATTCATATGAATTTATCACTAATGCAATTTCTTCTGTAAGTCTAGCTATGTTTGGTCTATTCATAGCATATATCTTCTATGGATCTGCTTATTCTTTTTTTCAGAATTTATATTTTAAAAATTCCCTTGTAAAAGAGAGTCCGAAAAAGTCTTTTTTGGATCAAGTAAAAAAAAAGATATACAGTTGGTCATATAATCGTGGTTATATAGATATTTTCTATACTAGGGTCTTTACCCTGGGTATAAGAGGATTAACCGAACTAACGCAGTTTTTCGATAAGGGTGTCATTGATGGAATTACCAATGGGGTAGGTCTTGCTGGTTTTTGTATAGGAGAAG------------------------------------------------------------------------------------------------------------------CGCGCATGGTGGATTCACAATCCACTGCCTTGATCCACTTGGCTACATCCGCCCCTTATCCAGCTAAAGGATTTTTCTCTTTGTTCCATTCATCATTATTCTATTTATTCTGACCTCCATACTTCGATCGAGATATTGGACATAGAATGCCACTCTTTAAAATGGAAAAAGGAGTAATCAGCTGTGACACGAAAAAAAACGAATCCTTTTGTAGCTCATCATTTATTGGCAAAAATCGAAAAGGTCAATATGAAGGAGGAGAAAGAAACAATAGTAACGTGGTCCCGGGCATCTAGCATTCTACCCGCAATGGTTGGCCATACAATCGCGATTCATAATGGAAAGGAACATATACCTATTTACATAACAAATCCTATGGTAGGTCGCAAATTGGGGGAATTCGTGCCTACTCGGCATTTCACGAGTTATGAAAGTGCAAGAAAAGATACTAAATCTCGTCGTTAACTGAATTCAGAATAGAAAGATTCAAAAT---AAAAAA-------AAAAACAAACAAA-------TACGAAATACCCAATATCTTGTTCCAGCAAGATATTGGGTATTTCTGGCTTTCCTTCCTTCAAAAATTCCTATATGTTAGTAGAAAAGCCTTATCCATTAAGAGATGGAACTTCAAGAGCAGCTAGGTCTAGAGGGAAGTTGTGAGCATTACGTTCATGCATTCCTTTTCCCGCTAGGATCGGAAATCTTATATTTTTCATATCCATATACCATCGAACCCTTAGGGTTCCAGAATCCTCCTTTTTTCCTAGTCTTCGGAAACAGAAAACCCATAGCCGGGAGGAGTTAGGTATGTAGGGTATGGTTTATTATTTTTTGTTGGGCAGGCAGTAGAATAATTTTTATACTCTGCAATATAAATTCTACTGCCCACTTTTTACAAGCAAATTGTTGCTAAAACTCTAACATAGTTTG-------------------------TTCAAAATGCACCAACTAGAATCCTTGGAGAATATTCAAGTACCCCCTTTCCAAGGGGTACCTGTTAAAAATCGCTTCAACAAATCCGTCCAAAACTTTTTAAGAAAAATGGAAAAGTTTTGAACTCGAAGGTTTTTCCAAGAGATGCCT---------------GTTAAAAATAGTTTCAATCTCTCACCAAAACAGATAAGAAGTATATTACTGAAAATTACTACCCAGCCATATGGGTATAGGAAGATCGCGAATTCCTTTATACCCCACCCAATTAGAATTAAAGGAAGTAAAACATAAATGGAGAAAATTCTCATCATAAGATCAGCCAATAGGAGAAAAAAATCCCTAATTCTGCAGAACGTTCTGAGCACGTGAAAAGTCAATAGCCTAAAGAT-AAAAAA---------------------GAA-AAAGTCTACCATTTTTTTTGACAGCGGCTCTTATTGCCCCTTT-------------GGCCTTTTCTTTTATACG------------------ATTCAACAATTCATTCATA---------------TTTGTTATCCTCCTCTAAATAACAATAAC--AGAAATTTTTTAATTATTTT------------------------------------TTTTTTTCTTTTTTTT---------TTCTTTTTTTAATAGAATTTTAATAGAATTTTCGTGCTTTGGTTTAGTGAGTCGTCCGAGATCGTGTTTACATACCTATCAACTTACCCTATTCAAGTATATTG-----TATACTAC-----------------TA-ATAATTTT----GTAGTGTGTCAACTCT--CTTCACGTATTTTA-------------TTATACGTATTTTTTTATATAATA-----AAAT-----------------AT-AAAAAAAACCTATACTTTGTGCAAGTGATAAGAGAGAATATGAAAGATTTTGTTATTTTTCTTGATTTTCTCAAGATTTTGAACCTTGCCATGAATAAACTTCTATATCTCGATCTCGATATATACATATATAATCTCTACATATATCTCTATATATACATATATTATGTACATTATGCAGTAGACCCATAATGGGAAATCAAAGTGGCTAATTTTGGAATTGAATAAAA-----------------------------------------------------------------------------------------------------------------------------------------------------------------------------------------------------------------------------------------------------------------------------------------------------------------------------------------------------------------------------------------ATGGTTGGTCAAATAATAAAAACGTTGTATTTTCCGGTACATCATTATGGATTGGACTAGTCTTTCTGGTAGCTATTCTGAATTCTCTCATTTCTTAAATTTGTTTAGTATTTAGTAGCCCGATACAAAAT-AAAAAAGAAAAGGCCATTTCTTCAAAAAATTCGAATTGTGAGACGCATTAAAATGCAATTTGCGTTTCGAATTGCTTGCTACCTCTTCTCTTTCATTATTATGAAATTCCATTGCCATTATAATATTGATTGACAGACAATTAAAAAAAAGAAAAC-----------TATAATAGAATAGAAAATGAAACGGTCGACCCAGACATAGACGGTCGACCCAGGCGGATATACCCTATAAAATA----AAATATATCCCGTAGCGAGCGTAGTTCAATGGTAAAACATCTCCTTGCCAAGGAGAAGATACGGGTTCGATTCCCGCCGCTCGCCAGCTTAATTTAGTAAGGTACTATGATAAAAAATTTAGTCTAGTTGACTACTTAACTACTTATATTAAATTAAGTAGGTGTTAGTCTAATACCGTATCCCTTACTATCTTACCCTTCCTTTGCACCCCACTA--AAAAAAAAGGGGCTCCGGCGGCGGGAATCGAACTCGCCAACAGGGCTCCCTAAATCAGGGATTCACCGAGACGAACAACTGGCAAACTGCTTTTAAAGGGAAGGGAGGTAGACTGTGCCTTTCTTTCATTTCATTTTTCTTTTCTGCAGGGTAGGAAGGAGCCTTGAGAGTTCTTCTTGTAGGGGCAAGGGCAAGTGACTTTGTAAACTGCTCAATTTGGCCCTCTAGGGCCGGGAACTAATGAATAAAAAAGGAGTGTGCATTTTTCGTTGGGGATTCCCTGGAATAAAACGTCGCGTCTTCCTTCGATTCCTTATGCGGGATATCCAATCAATTAGAATTCAGGTTAAAGAGGGTCTTTATCCTCGTCGTATCCTTTATATGGAAATCCGGGGCCAGGGGGTCATTCCCTTGACTCGTACTGATGAGAAGTTTTTTACTCCACGAGAAATAGAACAAAAAGCTGCCGAATTGGCCTATTTCTTGCGTGTACCAATTGAAGTATTTTGAGTACCAATTGCA-TTTTTTTGAAATGAATTGAATGAGGACGAATTGGAAGAAGATTTTCTCAACACGGGGAGGAGGTCCCTTCAAAATTGGATTCGTTATTGTAAGGGGATTTTCGAGTATTTATCTAAAGGAAGGAACAAACGAGGATAAGAGAAAATTGCTTCTAATTTGTTTTGTCCAAGTG------ATGGCATAATATTCTTCCATTTTCATCCGAAAGCGC----TTTTTTTTATTCTATTTCTCTATTCCACTCCATCTAGATCTAAGAAAGAACCCAATGCAATGAAATTCCACTAGTATACAAAAAAGAGAAATAGATACAAGGTCTCAAACCTTGTTATAGAATTTTTGCTTCAAAG-AAAAAGAAATATCATATAGAGTCAGCGAATGAAATAGAGTCAGCGAATGGAGCGGATTCATTAACAACTCAATTTACAGATCAAAAATGAAAAAAAAGAAAGCATTGCCTTCTTTCCTATATCTTGTATTTATCGTACTTTTGCCCTGGGGGGTCTCTTTCTCTTTTAACAAATGTCTGGAACTTTGGATTAAGAATTGGTGGAATACCAGGCAATCCGAAACTCTCTTAACTGATATTCAAGAGAAAAAGGTTCTAGAAAGATTCATAGAATTAGAAGAACTTTTTCTCTTGGACGAAATGATAAAAGAGAAACCGAAGACACATGTACAAAAACCTCCTATAGGAATACACAAGGAAATAATACAATTGGCCAAAATAGATAATGAGGATCATCTCC
>2018VNB018
-------------------------------AATTATCACATAATTTTC-AAAAAAAAAGGAATTTGTCGAAATTTTTCTTTTTTTCTTGTTGAATAATGCCAAATCAAATCCAAAAAAAGAGCCAAAAATCCGAAAGTCAAAAGGAAATGAATTAGTTAATTCAATAAGAGAGAAAAGGGGACCAGGACTTGATTTCGTTGCCCAAGCGAATCCCATTCAATCGTTTACTCATGGAATGAGTCCGTTGGAAAGTTCAATCAATCTTTTTTTCATATACATTTCGCCTTTTGTGGAGGATCTGTCCCTACTCTACTTTCCTATCTAGGACTTCGATATACAAAATATATACTACTGTGAAGCATAGATTGCTGTCAACAGAGAATTTTCTTAGTATTTAGGTATTTACATTCAAAATAAGAAAGGGGCCTATTAAGAACTTGTAAAATAAGGATTAGGGATTGATTTGGGTTGCGCTATATCTATCAAAGAGTATACAATAATGATGGATTTGGTGAATCAAATCCATGGTTTAATAACGAACCATGTTAACTTACCATAACAACAACTCAATTCCTATCGAATTCCTATAGTAGAATTCCTATAGGATAGAACATACACAGGGTGTACGCATTATATATGAATGAAACATATTCATTAACTTAAGCATGCCCTCCATTTTCTTTAATGAGTTGATATTAATTGAATATCCTTTTTGTTTTAAAAGATTTTTGCAAAGGTTTCATTTACGCCTAATCCATATCGAGTAGACCCTGTCGTTGTGAGAATTCTTAATTCATGAGTTGTAGGGAGGGACTT--------------------------------------------------------------------------------------------------------------------------------------------------------------------------TTGGAATTCCAATTAATCATTGAAGAAATGAAAAAGGGATTAAA-TAAAATAAAAATCCAAGTCTTAAATGAAAGGATCTGGTTGGAATCATAAAGTGTGGTAGAAAGAACTACATATAGTTTTTTCTACCACACTTTAGAGTCTTTCTATTATATTATCT-TGAATCTACATAGAATAGATTAGTAGATTGAAATAGTAGTCTAATTCAATTTCTTTTTTCACTGCATCCACTTAATTTCAATCAAGTCAAAATAAAAAAATCGAAGACAATTCTTCACGAAAGAATCCATGGAGGGAGAGAAAAATAATATGAGAATAGACTAT----------------------------------------AGTAAAAGAAAAAAA-GTAAAAGTCAAAATCAGCGAATCTTTCATGCTTAAACATGCGGCGAGATGCTTCAAAAGAGCATAAAAATTTTTCTAAGAATAAGAAAAGAGTATAAAACAAATGGAAAGTGTGCGATATGTTGTGAATAGCTCCGTGGAAGAAAGTCTAATTTTCTTATGTATAGAACTTTTTTAACCATTCGTCACTTCTAGTAGAAATTATGAATTGCTGTAATCGCTCTTTCTAT------------------------TTCTATAGAGTAGAATAGAACGACTCCTTCTTACAAGAGTTTCTTACAGGAGTGAAACAAAACAAAAGAAAGAAAGAATAAAGTTTGGCAAAATGATTAATGCAAAAGGATCAATTAAAGAAAAGAGTTGATACAACAATTCGACTACTCAATCAATTAGTAGTATCC--------------------------------------------------------------TCCGAGCAGCTTGCAAATGGAGTCCTGAACTAGCCGCAGCTTGTGAAGTATGGAAGGCGATCAAATTCGAGTTCGAGCCGGTAGATAAACTAGATAAGTAGATAAAACTAGATATAAAGAAGGTCTAAATAAAAAAGAAGCGAAATAGAAAGAGAAAAAATCAGTTACAAAATGCAGTAATTCTTCTTTATTCTTCTAATTGATTGCAATTAAACTCGGCTCAATC---T-TTTTTTTTAAGATTGAGCCGAATAAAAATAGATCTTGATACGATCATGAGACTTGACAAATAGAGATTCCTCTATTCTATATATTTAGAATATATAAAGGTATAA----------TACAATAAATAAATACTA------------TATTTG----TATTTATTTAT--------------------------------------------TGTATTGGGAAAGAATCAATGAAAAAAGATTAGGAATCGCAATGCTACTATACGCGTCCGGAGGAGTATTCGGAATAATATTCTTCTATAATCCATTCTTGCGTCTTGCGCGGGGTCTTACTAATAGGACTTCGCTGCACGGGACGGGTCTTCATC----GAAAAGCTAACTCCACCCGGCATTTTCATACCCTTTGGGTGGTATATCGCCTTAAAAAGTCTAAGGGGGTAGTATGAGATCTGTAGTAAGTAAGAGAATTTGCCCTTTGATTTTGATTGAGTATGTTATTTTTCCGCCTTTACCGCGCATTATTGATTATTGTATGAGCTTCTAGAGAATAGAGGACCGCGTATGCAGGAAGGAAATTACAGCTTAATAAAAAAGTCTAAAAAAGCTTCAACTTTATGGCACTATCAATCAACTAAAAAGCCCTATGTATGAATCCTTACAACCGGTGGGATAGGATAAGAGTTATAGTCGATGGTTCTTTCTTAGTTCCATCTCTACTGCAAAACTGGACATGAGAGTTTCTTCTCATCCAGCTCCTCGCGAATGAAATGAGAAAGCGTGCAAATTTCTCTAATTCC-----ATAATATTTTGGAATATTATGGATAGATGCACATTAATAGATAATAGAAAAAGTTAGGGTTTTTTTAATATTGAATATTGAATTTGTTAAAATAGATAAATATATAGTAAAGAAAGAAGATCTAGAATATATCTAGATGTGTGTGTCTATTTATCTATATTCTATATTTATAGATAATGTAATCTTTCTT--AACAAAAAATCTCCTTATTTTTACTCTTATTGAATCGCGGTAAAGTATTCTAATTCAATAAAGATTTCGCGGGCGAATATTTACTCTTTCCTGTCTTATTTGTTAATTTATATTATAACCTTACCAAATAAGGCAATTTTTTTGGTTTGTTCCGCCATCCCACCCAATGAAGTATTAGGATTCTTTTCAATAAAATCCTATGCAGTCATAGGTTCTGTCGTTCCCACTACTTCTCCTTTAATGGTTAGGTCTGAATCCCACAATGGAGCTTCCAAAAAATTTCTTTCCGAGTCAATTTTCTCAGTTTTATTAACCCGGGCCGCTCTTTATTATTGTTTTAAATTTGTATTTCTTGTTTCAAGTTACGATTTCGAATTCTCTGTTATTTTTATTATATTGATGCTTTATCACATTGCCTTTTATGATGTAACTCATAGACCATACATATTGGAATCCTATATCTTTCTTATTCCTCTTCTTTCTTTCTATCATCCCTCCTTTTATCCACATCCCTTTAGTTTTGCTTCACAACCTAGAATCCATTTTCTTTTTTAGAGAAAAAATTGCAGTTGCTACAACTATATGATAGATCTACTCATTTATGATAGATGTA-----TCATATAGTGACTGTTTCTTAGTTAGGATCTCGACAATACGAAGCAATAGGTTGGTTATTAGTTAATTTTCTATAATTACTAAGTTTTTTTC--------TTTTTCTATTTATAGTAGAGTTCAGTCAA-TTTTTTTGAATCTCCATTTTCGACTCTAAAGAAAAAACTAACGAGTCACAC---------------GTAAAAATCTTTGGAAGAAAAAGACTTATTTTTCCATAGTACAATCTTATTCTTTAGCAAAATCAAGATCATTTTCCAGCGGCAGCGAGCATCCAAAACCAAAGGGTTTTTCTGGGC----AACAAACAAATAATCTGGTTTTGGAATAATTTGAATTGACCTATCCAAAAGAAATTCCAATTATTTAATATGAATAATTCGGATTAATTAATGAATGTACTTTTATGTGTCGAATTCCTCGGTACAATATTCTTAGAACTAACCCCTCTGATATATAGGACAAAAGTTTTTGCTATACTGTGTCCTAAGTATTCTTTTCCTATCAACGAACTTTTCATAATAGAA--------TCCTCATATTTTATTATGAGGATTCTATTATGAAAAGTAGAGTATTCTTGCAATAGGACTTACAACTTCTACCTATCTTATCCAAAATCCACAAATAAATTGGTTTAGGCTTGGTAAATCGTATTAATAAGAGAATAAAGGCTTTCATTCTAGAAATTTTGCTAAAATCCAAAATTCTTTGTATTTAATGATGAAATTCTAGAAATTCTAATGGATAGATAGAAAAGGTTTTTTGGATTTTGTCCATTGCATTGAAAGATTTGAAAAAATTTCAATGAGAAACTAATTAG----AAAAAAATTAGTTCTATATTGCAACTGAG---AAAAAACAGTTCCAACTCTTTCAAGCTTTGTTTCTATTGAGCAAAGCAAGAGTTTTTTGTTAAAAAAATCCGCAACGATACTACCAAA------CGAAGTCTATTTTAATGAAGATTCTAATGTTCCTAAATTCTATGGACTCTCCCAATCTCGACGATTTGCCAGAGAATAACTATTATTCTTTTAAGTTCCCTATTATTTCAAGTTAG-----TTTGCTAGCTTATTTGGCAAAGAAAAATAGAGTACGTTATAAGAAATTAATCAGTCAGTTGGATATTAGGGAGAAGTAATTTAATCGTTCGAATTTTTTTCTTATTTTATTAGTAGTCTTATAGTAGTCTTAGATTTTTCATTTTGATGAGCCTCGTTTTGAGGAATTCATGGAATAATCCATTTTCATGGAATAATGAATTAAGGAAGAAAGGATATGAGTCTACCGCTTACAAGAAAAGATCTCATGATAGTCAATATGGGCCCTCACCACCCATCAATGCATGGTGTTCTTCGACTGATCGTTACTCTCGATGGTGAAGATGTTATTGATTGTGAACCCATATTAGGGTATTTACACAGAGGAATGGAAAAAATCGCGGAAAACCGAACTATTATACAATACTTACCTTAG----------------------------------------------GAGGGAGATAGAAAGAGAGAGATGGTAGAAAAGGGAGAGAGATGGTAGAAGGAGATAGGAAGGGGAATAA-GGGGCTCTTTAGGCAGGAGACAGGGGG-AATTCCTTAAGTTAAGAAAGAAAAAAGAATAAGAACACGGATACATAACATAAAAAAAAGAATAAATAAGACGATATTCGCCCTCCCCCTACATATTTAATTTCTTCTCCTATACAAAAACCAGCAAGACCTACCCCATTGGTAATTCCATCAATGACACCCTTATCGAAA--------------GCGACTTGAAGGACATGATCGATTGTGGATTTTGCTATCCATCATTTTTCATAGTAATGAAAATGCTCTTGGCTCGACATAGTCTGTTCTATTCGTCCCGAACCAAATTTGCGCTGGGTTGTTTGTAAGTAAATAGTACACGATGGAGCTCGAGAGGACAGAATTGA--TTTTTTATCAAGGGAAAGAATCTAGGGTTAGTGAAAACTAATAAATTAGGCCAACTTTGTCAGTCTATCCTTAATATAGAAGTCGAAAGGTTAAAATAAGAAGAAAGTCCAATTTTGGAAGATTGGAAAAACTCTTTCAATTAAAAGTCTATCAAAATCAATCGCTCATATTCGATTTCTATAGAAGAGGGAAATGCTTTATCGAAGGAAATAAGAAAAAAAGGGTATGTTGCTACTCTTTTGAAAGAAAAAAGAATAGGAATTCCCGAAGTAATGTCTAAACCTAAGGATTTCACAAATCAAAGATAAAGAATTCCGGAACAAGTAAACGCGATTTTCAACTGTCTCAACAATAAAATTGTCTCAACAATTGAATTGGATCAGAATAAGGAATAAAAGTAAATTCGTTCGAGATGAGACAAAGAAAAGAGTTTAGAGACGACTCAAAAAATTTCGAAGGATTTTTCCTTTTAAGTCTGTCAGTCAAAATTAGCCAACTTGAGTCATGAGTATAAATGAAATTTGTTTTTTCTGTAAGGAAATTAATGCAAGTCATAGTCGAATTTCTATCTACTTGTATTATAGACAGAAATTCGAATCATTTTCTCGAGCCGTATGAGGAGAAAACCTCCTATACGTTTCTAGGGGGGGCATTGTTTAGCTACATCTATCCCAATAA---------------------------------------------------------------AACAAACATTCCTCAAATTTCATTGCAAAGTGGTATAGGGAATTGATCCAATATGGATGGGATCATGAA-------TAGTCATTGGTTTA-----GTTTAGTTTTTTGTATACTAATTCAAACTTGCTATCTATGGAAAAATATGGATAAAAGAAATAAGTATTTATCGGGGAAGACTCCGCAAAGATCCAATTTATTTAAACCCATATTCTATCATGTGAAGGAAACATAGTTCGAAAAAGACGAATAAACAAGTTTGCTTAAGACTTATTTATTATTGAATTTCCATTCTCAACAGAGGACTCGAGATGGTCAATCCTGAAATGAGAAGAGAAGGATCGATTCTTCTCCAACAAATAAACTATCAACCTC--AAAAAAAAATTAATTAATTTAAT-----------------------TACTATATTAGAATTAGATTAGCAATATATTTTTCCGTAACAAAAACAATTAACT----------------------ATTAACTAAATAAACTATTCCAATGAAAAGATTGAAAGTTTTTTGGTAGTTATAGAATTCTCGTACTTCTTCGACTCGAATACCAAAAGAAAGAAAAAAATGAAGT-AAAAAAA-----ACACATTTCGTGTAAAGTAAAATTAAGGTCTTTGCTTTTACTTATAGCATTCTTTCTTTTACCTAAAAGAAGCAACTCCAAATCAAAAATTAGGAGAAGTATGATTTTTGGAATCCATTCTATCCAACGAACAGTTCTTACCTTATCCTTACCAGAATGGATCATTCTGGATATTTAAAGAATCACAGATCGAGATCGTTTTCGCTTAACCAAAGAAGGACCCTTTTTGCTAATAATATAATACAACAAAAATCTATCTCTATCATAAAGGGATAGGTCTCATTTTTTATACAGTGTTTTACGTATAGACCAAATTTTTCATGAAAATAAAGATATTCAATTTGACTGGACTTGACACTTGATTATGTTTTCTGAGAAAGAAAATGAATGCTTAGAAATGCATCTAATCTAAGAGTTCATAAGAGAAAATTATTCTCT------TTAATAAACTTTCTTTTGTCTCGTGCGGGGTACAATACGATTTCATCTTTCGTTTCATCAGAAAAA----------------------------------------------------------------AAAAAATCCGATCTAAAATCGAGAAAATAGCAAGTATTCATCCACGTTTTCTTAATAAAACCCCCTTTCTTTTATCTTGAATCTAATTCTACTTACTTTTTTCCAATATTTTTCCAAAAATCTATTC--------------------------------------------------------------------------------------------------------------------------------------------------------------------------------CTC-------CTTTTTTTTGAATTGCAGTAGTGAACGACTCTTAAATCGGTATTCTCT-CCCCCCCTTCCTTTTAATGGCATAATAAAATAGAATGGGTTTATGCCTAATCCGTGTATAGGTAAACTCCAGGTCCGAACAGC--------------------ATTATTATCCATAACAGCATTATTATCCATGGATCCCCCTTATGTACATATCTCTATGGGGAATCGTGCTTTAATTTTTCATTGCATTAAATATCTTGAATAAAAAAAGGAAATTTGCTCTGATATAGAGTATGACCTGACCATCTTGGCCCACCCAAGTGAAATTACGATAAAAGCAGGGATATGTGGAGAGGTGGATAACTAGATTGGCATGTACTT-AAAAAAAGGACTTACTTTATTTTAGGATTCTACAATGAAATCCTATATTTTCTAGCAATTCTACTACTACGAAACAAAAAAGAACCCTCAAATTCTTTTTTGAAATTAAACTAAGCGTGCTATTCTAAATCGAACTAAAGT-----------CTTCTAGTGCTTATAAAT-----TATTATATTATGGCTTTATCCCATTCATAGAAAGGAGATAAAATGAGAAATCTTTGCCATCCAATCTGATTAGAATATCATTAAGTGGCAGAATTTTTTTCTAGGAATGTTTTATCAATTCATTTTCATTTGATTTGTACCCCTGGCAAATTCGAACTTTCCTCGAAATTGTCTCTATTCATATGTATGAAATACATATATGAAATACGTATGTGGAGTTCCCTAGAATTTCATGTGATTCAGTAAACAGAATATAGATTCCATGAT-----TGCTAAATCGATCCATAGGGATTGATGAAGAGTGAGCTGATAATGGAATTTTTCTTCGATAAAAAGGAAACTTAAGATTAAG---------------------------------------------------------------------------CGCGGGGTGTATGGCATACCTATACCTATTTAAAAATAGAA--CCATAAGAAGATTCGATTCGTCTGTCGTACTCTAAGAAATAGACGAATCATATACTACATACCCATATATCGTATGTGGGTATAGTGAGAGTGACATAACTAGTATGTCGCGATTTTTTATCGCTTAAAATGGATGATAATCCACCTTTCAATAAGAAAAACTCTTTTGTTTGT------AAAAAAGGAATGAGAGAAATATGGATTAGAAATAAATTTCCCCCTTTCTCTTTATCCTTTATTTCTATGGATCAGACATTTTTTTTTATGGAAG--AAAAAAAAATGGATTTAGTTCATATTCACGAAGCCCTAGATTTTTGGGCCGAGCTGGATTTGAACCAGCGTAGACATATCGTCAACGAATTTACAGTCCGTCCCCATTAACCGCTCGGGCATCGACCCAGGAAGAATTTATTCTAGGGTTTTTGATAATCTATGATTAACCTCCTTTCATAATACTCCCTACCCCCAGGGGAAGTCGAATCCCCGCTGCCTCCTTGAAAGAGAGATGTCCTGAACCACTAGACGATAGGGGCATCACTAAACGATAGGGCCATATACAACCGCTCGTCATTATACTATAATGATAGTATGAGCAGTTTTTTAGAATTGTCAATATACTCGAAGAGTATAACTAGATCCAAAGCAAAGAGTCTTTCCTACTTTTCTGTTATGCTTTCTTAGGATTTTTTTTTTAGTTGATGGTTAGGTTAATTCACGGATCATCTCCTACTTTTTAGGGAAATTCATTTAAAGGGTATAGAATAAGAATAGATTAATAAAAGGGATTCTAGATTAGTTCAGTACAGGTAGTGATTTGATTGATCTAACAGGAAAAAGAGTCCAATTTGATTTCTTTTTTGCAATTTACACTCCGTGCTTCA-------TTTAGTGTTCAGACCAAAAATGCATGCATCCCGCACTAAGTCATAAAATTCAAGAAAAAAATAGAGAAATTTTCAAAAACA---------------------AAGAAAAA--------------------AAGGTGAATAAATAATAAATTTAGTAGAAAAGTACTTTATCGTATTCGAACCGATGACTTACGTCTTACCATGGCATTACTCTACCACCAAATTAAAAAGCCCTTTATCGGATTTGAACCGATGACTTATGCCTTACCATGGCATTACTCTACCACTGAGTTAAAAGGGCAACCTGCTAAGTGGTAATTTCCAAATTCAGAGAAACCCTGGAATTAAAAAAGGGCAATCCTGAGCCAAATCCGTGTTTTGAGAAAACAAGTGGTTCTCGAACTAGAATCCAAAGGAAAAGGATAGGTGCAGAGACTCAATGGAAGCTGTTCTAACGAATCGAGTTGATTACGTTGTGTTGGTAGTGGAACTCCCTCTAAATTAGAGAAAGTAAGGGGTTTATACATCTAATACACACATATGGATACTGACATAGCAAACGATTAATCACAGAACCCATATCATAATATAGGTTCTTTATTCTTTTTTAGAATGAAATTAGGAATGATTATGAAATAGAAAATTCAGAA-TTTTTTTTAGAATTATTGTGAATCCATCCCAATCGAATATTGAGTAATCAAATCCTTCAATTCATAGTTTTCGAGATCTTTTAAAAAGTGGATTAATCGGACGAGGATAAAGAGAGAGTCCCATTCTACATGTCAATACTGACAACAATGAAATTTCTAGTAAAAGGAAAATCCGTCGACTTTATAAGTCGTGAGGGTTCAAGTCCCTCTATCCCCAAACCCTCTTTTATTCCCTAACTCTAACTATACTATAGTATTTATCCTCTTTTTTTCTTTTTATCAATCGGTTTAAGATTCATTAACTTTCTCATTCTACTCTTTCACAAAGGAGTGCGAAGAGAACTCAATGGATCTTATGCTATTCATTGAATAGATTTCTTTTTTAT----TATAGTATAGGCAAGGAACTTCGATTATTAACTCTATTTTTAAGTATTATTAAGTAAGCCATGCACAATGCATAGGACTA---CCCCCCCCATTTCCAAATTTGGAATTTGGAATACTTTATTGATTTTTTAGTCCCTTTAATTGACATAGATACAAATACTCTACTAGGATGATGCACAAGAAAAGGTCAGGATAGCTTTACATAACAGAAATAGTGTAACAAATAGAAATATGTATAGTATAGGAAATCTGTAAAATGTCAGATCTTAATTATTAATCTTAGCTATTAACTAGTTCGAAATTGGAAGTTCTACTTAGAAAAAAATACTAGAACTTCATAAAAATCAAGTTAGCTTGATATGCTTAACTAGAGGATATCCTTAAATAGGATTATAGAATTTATTGAACTTGATTTTTATTTCTCTAATTCGCAAATTGATTTTTCTAATAGAACAAAATCTATTCCAATTTCTATATTGAATTTTATTTCAGATATTTTCAATTTGATATGGCTCGGACAAGTAATCTAATACATAGAAAAGAATAATATATATGAAAGATATAATAAAGAGAAAATGCGAATTTCTTGGCATTTTCATTCGATCATTATAGACATTTTTTGAGATATTTTG-----TTTTTTTTGTTATTTCTTAATAATTTAATGATTAATATTTCACTAAGGAGAACATAGAATCATAGCAAATTAAATTGCTAATTCTGATTAG----AAAAAAAAATGAATATCAAGCGTTAGAGTATGATTTTGAATACTCTAAAAAAGAA----------GGGTGGGGGAGAGAAAAACTTTGGGATATATTGATTCGGATTGAATTGCAAATAAATCAACGATAGAATCAATTCAATTCTGAATTGCAACAAGCAGGGTCTCTCAAATAGAGACGAACTGCTAGACTACGTCGAGTAATGAATTCAACGATTCC--AAAAAAAAACTAAGAGATGGATGAAATTACACAAGGAATCTAGGTCTCAATCAAAGAAAAGGAAAATCGATCTATTCATTCAATATTTCCCTTTTTAGAAGACAAATTTTTGCATTTACATTATCTATCACATATAGAAATACCCTATCCTATCCATTTGGAAATTTTGGTTCAACTCCTTCAATACCGGATCCAAGATGTTCCATCTTTGCATTTATTGCGATTCTTTCTCAACTACTATTCGAATTGGAATAGTCTTATTACTTCAATGAAATCGATTTTTCTTTTGAAAAAAGAAAATAAAAGACTATTTCGATTCTTATATAACTCTTATGTATCAGAATATGAATTTTTCTTGTTGTTTCTTCGTAAACAATCTTCTTGCTTACCATTAACATCTTCTGGAACTTTTGTGGAACGAATCCACTTTTCTAGGAAGATGGAACATTTTGGGGTAATGTACCCAGGTTTTTTTCGGAAAACCGTATGGTTCTTTATGGATCCTCTTATGCATTATGTTCAATATCAAGGAAAGGCAATTCTTGCATCAAAAGGAACTCTTCTTTTGAAGAAGAAATGGAAATGTTACCTTGTCAATTTCTGGCAATATTCTTTCTCTTTTTGGACTCAACCGCGAAGGATCCATCTAAACCAATTAGCAAACTCTTGCTTCGATTTTCTGGGGTACCTTTCAAGTGTACCAATAAATCCTTTGTTAGTAAGGAATCAAATGCTAGAGAATTCATTTCTAATAGATACTCGAATGAAAAAATTCGATACCATAGTCCCCGCTACTCCCCTCATTCGATCCTTATCAAAAGCTCAATTTTGTACTGGATCGGGACATCCTATTAGTAAACCAATTTGGACCGATTTATCAGATTGGGATATTCTTGATCGATTTGGTCGGATATGTAGAAATCTTTTTCATTATCATAGTGGATCTTCGAAAAAACGGACTTTGTATCGACTAAAGTATATACTTCGACTTTCTGTCTCAATTGGGTTATATGATGTTAGCTCTAGGTATAGGTTCTTATCAAGCTGCTTTATTCCATTTGATCACTCATGCTTATTCGAAAGCTTTATTGTTCTTGGGATCCGGATCGGTTATTCATTCAATGGAACCTCTTGTTGGATATTCACCAGATAAAAGTCAGAATATGGTTCTTATGGGTGGTTTAAGAAAATACGTTCCAATTACAAGAACTACTTTTTTATGGGGTACGCTTTCTCTTTGTGGTATTCCACCTCTTGCTTGCTTCTGGTCCAAAGATGAAATCCTTAGTAATAGTTGGTTGTATTCACCCTTTTTTGGAATAATAGCCTCTTTTACTGCAGGATTAACTGCGTTTTATATGTTTCGGATATATTTACTTACTTTTGATGGGTACCTGCGTGTTCATTTTCAAAATTACAGTAGCACTAAAGAGGGCTCGTTGTATTCAATATCCTTATGGGGAAAAAGGATACCCAAAGGAGTGAATAGAGATTTCATTTTATCAACAACGAAGAGTGGAGTTTCTTTTTTTTCACAAAATATATCCAAAATTCATGGTAATACAAGAAATAGGATAGGGTCCTTTAGTACTTCCTTTGGGGTTAAAAACACTTTTGTCTATCCTCATGAAACGGGAAATACTATGCTATTCCCTCTTTTTATATTACTGCTTTTTACTTTGTTCATTGGATCCATAGGAATCCATTTTGATAATGGAGTAATGGATAATGGAATAGCGGAGTTAACCATATTATCAAAGTGGTTAACTCCCTCAATAAGCTTTTTCCAGGAAAGTTCTAATTCTTCCATAAATTCATATGAATTTATCACTAATGCAATTTCTTCTGTAAGTCTAGCTATGTTTGGTCTATTCATAGCATATATCTTCTATGGATCTGCTTATTCTTTTTTTCAGAATTTATATTTTAAAAATTCCCTTGTAAAAGAGAGTCCGAAAAAGTCTTTTTTGGATCAAGTAAAAAAAAAGATATACAGTTGGTCATATAATCGTGGTTATATAGATATTTTCTATACTAGGGTCTTTACCCTCGGTATAAGAGGATTAACCGAACTAACGCAGTTTTTCGATAAGGGTGTCATTGATGGAATTACCAATGGGGTAGGTCTTGCTGGTTTTTGTATAGGAGAAGAAATTAAATATGTAGGGGGAGGGCGAATATCGTCTTATTTATTCTTTTTTTTATGTTATGTATCCGTGTTCTTATTCTTTTTTCTTTCTTAAGGCGAACGACGGGAATTGAACCCGCGCATGGTGGATTCACAATCCACTGCCTTGATCCACTTGGCTACATCCGCCCCTTATCCAGCTAAAGGATTTTTCTCTTTGTTCCATTCATCATTATTCTATTTATTCTGACCTCCATACTTCGATCGAGATATTGGACATAGAATGCCACTCTTTAAAATGGAAAAAGGAGTAATCAGCTGTGACACGAAAAAAAACGAATCCTTTTGTAGCTCATCATTTATTGGCAAAAATCGAAAAGGTCAATATGAAGGAGGAGAAAGAAACAATAGTAACGTGGTCCCGGGCATCTAGCATTCTACCCGCAATGGTTGGCCATACAATCGCGATTCATAATGGAAAGGAACATATACCTATTTACATAACAAATCCTATGGTAGGTCGCAAATTGGGGGAATTCGTGCCTACTCGGCATTTCACGAGTTATGAAAGTGCAAGAAAAGATACTAAATCTCGTCGTTAACTGAATTCAGAATAGAAAGATTCAAAATA--AAAAAA-------AAAAACAAACAAA-------TATGAAATACCCAATATCTTGCTGGAACAAGATATTGGGTATTTCTGGCTTTCCTTCCTTCAAAAATTCCTATATGTTAGTAGAAAAGCCTTATCCATTAAGAGATGGAACTTCAAGAGCAGCTAGGTCTAGAGGGAAGTTGTGAGCATTACGTTCGTGCATTCCTTTTCCCGCTAGGATCGGAAATCTTATATTTTTCATATCCATATACCATCGAACCCTTAGGGTTCCAGAATCCTCCTTTTTTCCTAGTCTTCGGAAACAGAAAACCCATAGCCGGGAGGAGTTAGGTATGTAGGGTATGGTTTATTATTTTTTGTTGGGCAGGCAGTAGAATAATTTTTATACTCTGCAATATAAATTCTACTGCCCACTTTTTACAAGCAAATTGTTGCTAAAACTCTAACATAGTTTG-------------------------TTCAAAATGCACCAACTAGAATCCTTGGAGAATATTCAAGTACCCCCTTTCCAAGGGGTACCTGTTAAAAATCGCTTCAACAAATCCGTCCAAAACTTTTTAAGAAAAATAGAAAAGTTTTGAACTCGAAGGTTTTTCCAAGAGATGCCT---------------GTTAAAAATAGTTTCAATCTCTCACCAAAACGGATAAGAAGTATATTACTGAAAATTACTACCCAGCCATATGGGTATAGGAAGATCGCTAATTCCTTTATACCCCACCCAATTAGAATTAAAGGAAATAAAACATAAATGGAGAAAATTCTCATCATAAGATCAGCCAATAGGAGAAAAAAGTCCCTAATTCTGCAGAACGTTCTGAGCACGTGAAAAGTCAATAGCCTAAAGAT-AAAAAA---------------------GAA-AAAGTCTACCA-TTTTTTTGACAGCGGCTCTTATTGCCCCTTT-------------GGTCTTTTGTTTTATATG------------------ATTCAACAATTCATTCATA---------------TTTGTTATCCTCCTCTAAATAACTAAATAATCGAATT----------------------------------------------TTTTTAATATAATTTTAATA---------TAATTTTTTTAATATAATTTTAATATAATTTTCGTGCTTTGGTTTAGTGAGTCGTCCGAGATCGTGTTTACATACCTATCAACTTACCCTATTCAAGTATATTG-----TATACTAC-----------------TA-ATAATTTT----GTAGTGTGTCAACTCT--CTTCACGTATTTTATTATA--------TTATACGTATTTTTTTATATAATA-----AAAT---------------AAAA-AAAAAAAACCTATACTTTGTGCAAGTGATAAGAGAGAATATGAAAGATTTTCTTATTTTTCTTGATTTTCTCAAGATTTTGAACCTTGCCATGAATAAACTTCTATATCTCGATCTCGATATATACATATATAATCTCTACATATATCTCTATATATACATATATTATGTACATTATGCAGTAGACCCATAATGGGAAATCAAAGTGGCTAATTTTGGAATTGAATAAAAAAACCTCTAGAAACATCTCAGATGCAAGTCCCCTTTCGATATATCTCTGTATACTATATACACGGATACAGGATCCGCTATATCCGCTTGTGAAATAAAGACTAAAGCCCCTCCCCTCAACCCCATATCCAAATAAAAAAGTGGTAAGTAATAAGTTTTAAAGAGAAGAATCAATGGATTCATGATTAAACCCCTCCTACTTCTTGTATTTTATTACAATTTTGGTTAAGTGAGGGATCAAATATGTAGTCAACTTTATTTGATGGTAGCTTGGAGGATTAGAAATATGACTATTGCTTTCCAATTAGCTGTTTTTGCATTAATTGCGACTTCCTCAGTGTTAGTAATTAGTGTACCCCTTGTATTTGCTTCTCCTGATGGTTGGTCAAATAATAAAAACGTTGTATTTTCCGGTACATCATTATGGATTGGACTAGTCTTTCTGGTAGCTATTCTGAATTCTCTCATTTCTTAAATTTGTTTAGTATTTAGTAGCCCGATACAAAAT-AAAAAA-AAAAAGCCATTTCTTCAAAAAATTCGAATTGTGAGACGCATTAAAATGCAATTTGCGTTTCGAATTGCTTGCTACCTCTTCTCTTTCATTATTATGAAATTCCATTGCCATTATAATATTGATTGACAGACAATTAAAAAAAAGAAAACTAT------AATATAATAGAATAGAAAATGAAACGGTCGACCCAGACATAGACGGTCGACCCAGGCGGATATACCCT-----ATA----AAATATATCCCGTAGCGAGCGTAGTTCAATGGTAAAACATCTCCTTGCCAAGGAGAAGATACGGGTTCGATTCCCGCCGCTCGCCAGCTTAATTTAGTAAGGTACTATGATAAAAAATTTAGTCTAGTTGACTACTTAACTACTTATATTAAATTAAGTAGGTGTTAGTCTAATACCGTATCCCTTACTATCTTACCCTTCCTTTGCACCCCACTC--AAAAAAAAGGGGCTCCGGCGGCGGGAATCGAACTCGCCAACAGGGCTCCCTAAATCAGGGATTCACCGAGACGAACAACTGGCAAACTGCTTTTAAAGGGAAGGGAGGTAGACTGTGCCTTTCTTTCATTTCATTTTTCTTTTCTGCAGGGTAGGAAGGAGCCTTGAGAGTTCTTCTTGTAGGGGCAAGGGCAAGTGACTTTGTAAACTGCTCAATTTGGCCCTCTAGGGCCGGGAACTAATGAATAAAAAAGGAGTGTGCATTTTTCGTTGGGGATTCCCTGGAATAAAACGTCGCGTCTTCCTTCGATTCCTTATGCGGGATATCCAATCAATTAGAATTCAGGTTAAAGAGGGTCTTTATCCTCGTCGTATCCTTTATATGGAAATCCGGGGCCAGGGGGTCATTCCCTTGACTCGTACTGATGAGAAGTTTTTTACTCCACGAGAAATAGAACAAAAAGCTGCCGAATTGGCCTATTTCTTGCGTGTACCAATTGAAGTATTTTGAGTACCGATTGCA-TTTTTTTGAAATGAATTGAATGAGGACGAATTGGAAGAAGATTTTCTCAACACGGGGAGGAGGTCCCTTC-AAATTGGATTCGTTATTGTAAGGGGATTTTCGAGTATTTATCTAAAGGAAGGAACAAACGAGGATAAGAGAAAATTGCTTCTAATTTGTTTTGTCCAAGTG------ATGGCATAATATTCTTCCATTTTCATCCGAAAGCGC----TTTTTTTTATTCTATTTCTCTATTCCACTCCATCTAGATCTAAGAAAGAACCCAATGCAATGAAATTCCACTAGTATACAAAAAAGAGAAATAGATACAAGGTCTCAAACCTTGTTATAGAATTTTTGCTTCAAAG-AAAAAGAAATATCATATAGAGTCAGCGAATGAAATAGAGTCAGCGAATGGAGCGGATTCATTAACAACTCAATTTACAGATCAAAAATGAAAAAAAAGAAAGCATTGCCTTCTTTCCTATATCTTGTATTTATCGTACTTTTGCCCTGGGGGGTCTCTTTCTCTTTTAACAAATGTCTGGAACTTTGGATTAAGAATTGGTGGAATACCAGGCAATCCGAAACTCTCTTAACTGATATTCAAGAGAAAAAGGTTCTAGAAAGATTCATAGAATTAGAAGAACTTTTTCTCTTGGACGAAATGATAAAAGAGAAACCGAAGACACATGTACAAAAACCTCCTATAGGAATACACAAGGAAATAATACAATTGGCCAAAATAGATAATGAGGATCATCTCC
>2018VNB040
-------------------------------AATTATCACATAATTTTC-AAAAAAAAAGGAATTTGTCGAAATTTTTCTTTTTTTCTTGTTGAATAATGCCAAATCAAATCCAAAAAAAGAGCCAAAAATCCGAAAGTCAAAAGGAAATGAATTAGTTAATTCAATAAGAGAGAAAAGGGGACCAGGACTTGATTTCGTTGCCCAAGCGAATCCCATTCAATCGTTTACTCATGGAATGAGTCCGTTGGAAAGTTCAATCAATCTTTTTTTCATATACATTTCGCCTTTTGTGGAGGATCTGTCCCTACTCTACTTTCCTATCTAGGACTTCGATATACAAAATATATACTACTGTGAAGCATAGATTGCTGTCAACAGAGAATTTTCTTAGTATTTAGGTATTTACATTCAAAATAAGAAAGGGGCCTATTAAGAACTTGTAAAATAAGGATTAGGGATTGATTTGGGTTGCGCTATATCTATCAAAGAGTATACAATAATGATGGATTTGGTGAATCAAATCCATGGTTTAATAACGAACCATGTTAACTTACCATAACAACAACTCAATTCCTATCGAATTCCTATAGTAGAATTCCTATAGGATAGAACATACACAGGGTGTACGCATTATATATGAATGAAACATATTCATTAACTTAAGCATGCCCTCCATTTTCTTTAATGAGTTGATATTAATTGAATATCCTTTTTGTTTTAAAAGATTTTTGCAAAGGTTTCATTTACGCCTAATCCATATCGAGTAGACCCTGTCGTTGTGAGAATTCTTAATTCATGAGTTGTAGGGAGGGACTT--------------------------------------------------------------------------------------------------------------------------------------------------------------------------TTGGAATTCCAATTAATCATTGAAGAAATGAAAAAGGGATTAAA-TAAAATAAAAATCCAAGTCTTAAATGAAAGGATCTGGTTGGAATCATAAAGTGTGGTAGAAAGAACTACATATAGTTTTTTCTACCACACTTTAGAGTCTTTCTATTATATTATCT-TGAATCTACATAGAATAGATTAGTAGATTGAAATAGTAGTCTAATTCAATTTCTTTTTTCACTGCATCCACTTAATTTCAATCAAGTCAAAATAAAAAAATCGAAGACAATTCTTCACGAAAGAATCCATGGAGGGAGAGAAAAATAATATGAGAATAGACTAT----------------------------------------AGTAAAAGAAAAAAA-GTAAAAGTCAAAATCAGCGAATCTTTCATGCTTAAACATGCGGCGAGATGCTTCAAAAGAGCATAAAAATTTTTCTAAGAATAAGAAAAGAGTATAAAACAAATGGAAAGTGTGCGATATGTTGTGAATAGCTCCGTGGAAGAAAGTCTAATTTTCTTATGTATAGAACTTTTTTAACCATTCGTCACTTCTAGTAGAAATTATGAATTGCTGTAATCGCTCTTTCTAT------------------------TTCTATAGAGTAGAATAGAACGACTCCTTCTTACAAGAGTTTCTTACAGGAGTGAAACAAAACAAAAGAAAGAAAGAATAAAGTTTGGCAAAATGATTAATGCAAAAGGATCAATTAAAGAAAAGAGTTGATACAACAATTCGACTACTCAATCAATTAGTAGTATCC--------------------------------------------------------------TCCGAGCAGCTTGCAAATGGAGTCCTGAACTAGCCGCAGCTTGTGAAGTATGGAAGGCGATCAAATTCGAGTTCGAGCCGGTAGATAAACTAGATAAGTAGATAAAACTAGATATAAAGAAGGTCTAAATAAAAAAGAAGCGAAATAGAAAGAGAAAAAATCAGTTACAAAATGCAGTAATTCTTCTTTATTCTTCTAATTGATTGCAATTAAACTCGGCTCAATC--TT-AAAAAAAAAAGATTGAGCCGAATAAAAATAGATCTTGATACGATCATGAGACTTGACAAATAGAGATTCCTCTATTCTATATATTTAGAATATATAAAGGTATAA----------TACAATAAATAAATACTA------------TATTTG----TATTTATTTAT--------------------------------------------TGTATTGGGAAAGAATCAATGAAAAAAGATTAGGAATCGCAATGCTACTATACGCGTCCGGAGGAGTATTCGGAATAATATTCTTCTATAATCCATTCTTGCGTCTTGCGCGGGGTCTTACTAATAGGACTTCGCTGCACGGGACGGGTCTTCATC----GAAAAGCTAACTCCACCCGGCATTTTCATACCCTTTGGGTGGTATATCGCCTTAAAAAGTCTAAGGGGGTAGTATGAGATCTGTAGTAAGTAAGAGAATTTGCCCTTTGATTTTGATTGAGTATGTTATTTTTCCGCCTTTACCGCGC-------ATTATTGTATGAGCTTCTAGAGAATAGAGGACCGCGTATGCAGGAAGGAAATTACAGCTTAATAAAAAAGTCTAAAAAAGCTTCAACTTTATGGCACTATCAATCAACTAAAAAGCCCTATGTATGAATCCTTACAACCGGTGGGATAGGATAAGAGTTATAGTCGATGGTTCTTTCTTAGTTCCATCTCTACTGCAAAACTGGACATGAGAGTTTCTTCTCATCCAGCTCCTCGCGAATGAAATGAGAAAGCGTGCAAATTTCTCTAATTCC-----ATAATATTTTGGAATATTATGGATAGATGCACATTAATAGATAATAGAAAAAGTTAGGGTTTTTTTAATATTGAATATTGAATTTGTTAAAATAGATAAATATATAGTAAAGAAAGAAGATCTAGAATATATCTAGATGTGTGTGTCTATTTATCTATATTCTATATTTATAGATAATGTAATCTTTCTT--AACAAAAAATCTCCTTATTTTTACTCTTATTGAATCGCGGTAAAGTATTCTAATTCAATAAAGATTTCGCGGGCGAATATTTACTCTTTCCTGTCTTATTTGTTAATTTATATTATAACCTTACCAAATAAGGCAATTTTTTTGGTTTGTTCCGCCATCCCACCCAATGAAGTATTAGGATTCTTTTCAATAAAATCCTATGCAGTCATAGGTTCTGTCGTTCCCACTACTTCTCCTTTAATGGTTAGGTCTGAATCCCACAATGGAGCTTCCAAAAAATTTCTTTCCGAGTCAATTTTCTCAGTTTTATTAACCCGGGCCGCTCTTTATTATTGTTTTAAATTTGTATTTCTTGTTTCAAGTTACGATTTCGAATTCTCTGTTATTTTTATTATATTGATGCTTTATCACATTGCCTTTTATGATGTAACTCATAGACCATACATATTGGAATCCTATATCTTTCTTATTCCTCTTCTTTCTTTCTATCATCCCTCCTTTTATCCACATCCCTTTAGTTTTGCTTCACAACCTAGAATCCATTTTCTTTTTTAGAGAAAAAATTGCAGTTGCTACAACTATATGATAGATCTACTCATTTATGATAGATGTA-----TCATATAGTGACTGTTTCTTAGTTAGGATCTCGACAATACGAAGCAATAGGTTGGTTATTAGTTAATTTTCTATAATTACTAAGTTTTTTTC--------TTTTTCTATTTATAGTAGAGTTCAGTCAA-TTTTTTTGAATCTCCATTTT-GACTCTAAAGAAAAAACTAACGAGTCACAC---------------GTAAAAATCTTTGGAAGAAAAAGACTTATTTTTCCATAGTACAATCTTATTCTTTAGCAAAATCAAGATCATTTTCCAGCGGCAGCGAGCATCCAAAACCAAAGGGTTTTTCTGGGC----AACAAACAAATAATCTGGTTTTGGAATAATTTGAATTGACCTATCCAAAAGAAATTCCAATTATTTAATATGAATAATTCGGATTAATTAATGAATGTACTTTTATGTGTCGAATTCCTCGGTACAATATTCTTAGAACTAACCCCTCTGATATATAGGACAAAAGTTTTTGCTATACTGTGTCCTAAGTATTCTTTTCCTATCAACGAACTTTTCATAATAGAA--------TCCTCATATTTTATTATGAGGATTCTATTATGAAAAGTAGAGTATTCTTGCAATAGGACTTACAACTTCTACCTATCTTATCCAAAATCCACAAATAAATTGGTTTAGGCTTGGTAAATCGTATTAATAAGAGAATAAAGGCTTTCATTCTAGAAATTTTGCTAAAATCCAAAATTCTTTGTATTTAATGATGAAATTCTAGAAATTCTAATGGATAGATAGAAAAGGTTTTTTGGATTTTGTCCATTGCATTGAAAGATTTGCAAAAATTTCAATGAGAAACTAATTAG----AAAAAAATTAGTTCTATATTGCAACTGAG---AAAAAACAGTTCCAACTCTTTCAAGCTTTGTTTCTATTGAGCAAAGCAAGAGTTTTTTGTTAAAAAAATCCGCAACGATACTACCAAA------CGAAGTCTATTTTAATGAAGATTCTAATGTTCCTAAATTCTATGGACTCTCCCAATCTCGACGATTTGCCAGAGAATAACTATTATTCTTTTAAGTTCCCTATTATTTCAAGTTAG-----TTTGCTAGCTTATTTGGCAAAGAAAAATAGAGTACGTTATAAGAAATTAATCAGTCAGTTGGATATTAGGGAGAAGTAATTTAATCGTTCGAATTTTTTTCTTATTTTATTAGTAGTCTTATAGTAGTCTTAGATTTTTCATTTTGATGAGCCTCGTTTTGAGGAATTCATGGAATAATCCATTTTCATGGAATAATGAATTAAGGAAGAAAGGATATGAGTCTACCGCTTACAAGAAAAGATCTCATGATAGTCAATATGGGCCCTCACCACCCATCAATGCATGGTGTTCTTCGACTGATCGTTACTCTCGATGGTGAAGATGTTATTGATTGTGAACCCATATTAGGGTATTTACACAGAGGAATGGAAAAAATCGCGGAAAACCGAACTATTATACAATACTTACCTTAG----------------------------------------------GAGGGAGATAGAAAGAGAGAGATGGTAGAAAAGGGAGAGAGATGGTAGAAGGAGATAGGAAGGGGAATAA-GGGGCTCTTTAGGCAGGAGACAGGGGG-AATTCCTTAAGTTAAGAAAGAAAAAAGAATAAGAACACGGATACATAACATAAAAAAAAGAATAAATAAGACGATATTCGCCCTCCCCCTACATATTTAATTTCTTCTCCTATACAAAAACCAGCAAGACCTACCCCATTGGTAATTCCATCAATGACACCCTTATCGAAA--------------GCGACTTGAAGGACATGATCGATTGTGGATTTTGCTATCCATCATTTTTCATAGTAATGAAAATGCTCTTGGCTCGACATAGTCTGTTCTATTCGTCCCGAACCAAATTTGCGCTGGGTTGTTTGTAAGTAAATAGTACACGATGGAGCTCGAGAGGACAGAATTGA--TTTTTTATCAAGGGAAAGAATCTAGGGTTAGTGAAAACTAATAAATTAGGCCAACTTTGTCAGTCTATCCTTAATATAGAAGCCGAAAGGTTAAAATAAGAAGAAAGTCCAATTTTGGAAGATTGGAAAAACTCTTTCAATTAAAAGTCTATCAAAATCAATCGCTCATATTCGATTTCTATAGAAGAGGGAAATGCTTTATCGAAGGAAATAAGAAAAAAAGGGTATGTTGCTACTCTTTTGAAAGAAAAAAGAATAGGAATTCCCGAAGTAATGTCTAAACCTAAGGATTTCACAAATCAAAGATAAAGAATTCCGGAACAAGTAAACGCGATTTTCAACTGTCTCAACAATAAAATTGTCTCAACAATTGAATTGGATCAGAATAAGGAATAAAAGTAAATTCGTTCGAGATGAGACAAAGAAAAGAGTTTAGAGACGACTCAAAAAATTTCGAAGGATTTTTCCTTTTAAGTCTGTCAGTCAAAATTAGCCAACTTGAGTCATGAGTATAAATGAAATTTGTTTTTTCTGTAAGGAAATTAATGCAAGTCATAGTCGAATTTCTATCTACTTGTATTATAGACAGAAATTAGAATCATTTTCTCGAGCCGTATGAGGAGAAAACCTCCTATACGTTTCTAGGGGGGGCATTGTTTAGCTACATCTATCCCAATAA---------------------------------------------------------------AACAAACATTCCTCAAATTTCATTGCAAAGTGGTATAGGGAATTGATCCAATATGGATGGGATCATGAA-------TAGTCATTGGTTTA-----GTTTAGTTTTTTGTATACTAATTCAAACTTGCTATCTATGGAAAAATATGGATAAAAGAAATAAGTATTTATCGGGGAAGACTCCGCAAAGATCCAATTTATTTAAACCCATATTCTATCATATGAAGGAAACATAGTTCGAAAAAGACGAATAAACAAGTTTGCTTAAGACTTATTTATTATTGAATTTCCATTCTCAACAGAGGACTCGAGATGGTCAATCCTGAAATGAGAAGAGAAGGATCGATTCTTCTCCAACAAATAAACTATCAACCTC--AAAAAAAAATTAATTAATTTAAT-----------------------TACTATATTAGAATTAGATTAGCAATATATTTTTCCGTAACAAAAACAATTAACT----------------------ATTAACTAAATAAACTATTCCAATGAAAAGATTGAAAGTTTTTTGGTAGTTATAGAATTCTCGTACTTCTTCGACTCGAATACCAAAAGAAAGAAAAAAATGAAGT-AAAAAAA-----ACACATTTCGTGTAAAGTAAAATTAAGGTCTTTGCTTTTACTTATAGCATTCTTTCTTTTACCTAAAAGAAGCAACTCCAAATCAAAAATTAGGAGAAGTATGATTTTTGGAATCCATTCTATCCAACGAACAGTTCTTACCTTATCCTTACCAGAATGGATCATTCTGGATATTTAAAGAATCACAGATCGAGATCGTTTTCGCTTAACCAAAGAAGGACCCTTTTTGCTAATAATATAATACAACAAAAATCTATCTCTATCATAAAGGGATAGGTCTCATTTTTTATACAGTGTTTTACGTATAGACCAAATTTTTCATGAAAATAAAGATATTCAATTTGACTGGACTTGACACTTGATTATGTTTTCTGAGAAAGAAAATGAATGCTTAGAAATGCATCTAATCTAAGAGTTCATAAGAGAAAATTATTCTCT------TTAATAAACTTTCTTTTGTCTCGTGCGGGGTACAATACGATTTCATCTTTCGTTTCATCAGAAAAA----------------------------------------------------------------AAAAAATCCGATCTAAAATCGAGAAAATAGCAAGTATTCATCCACGTTTTCTTAATAAAACCCCCTTTCTTTTATCTTGAATCTAATTCTACTTACTTTTTTCCAATATTTTTCCAAAAATCTATTC--------------------------------------------------------------------------------------------------------------------------------------------------------------------------------CTC-------CTTTTTTTTGAATTGCAGTAGTGAACGACTCTTAAATCGGTATTCTCT-CCCCCCCTTCCTTTTAATGGCATAATAAAATAGAATGGGTTTATGCCTAATCCGTGTATAGGTAAACTCCAGGTCCGAACAGC--------------------ATTATTATCCATAACAGCATTATTATCCATGGATCCCCCTTATGTACATATCTCTATGGGGAATCGTGCTTTAATTTTTCATTGCATTAAATATCTTGAATAAAAAAAGGAAATTTGCTCTGATATAGAGTATGACCTGACCATCTTGGCCCACCCAAGTGAAATTACGATAAAAGCAGGGATATGTGGAGAGGTGGATAACTAGATTGGCATGTACTT-AAAAAAAGGACTTACTTTATTTTAGGATTCTACAATGAAATCCTATATTTTCTAGCAATTCTACTACTACGAAACAAAAAAGAACCCTCAAATTCTTTTTTGAAATTAAACTAAGCGTGCTATTCTAAATCGAACTAAAGT-----------CTTCTAGTGCTTATAAAT-----TATTATATTATGGCTTTATCCCATTCATAGAAAGGAGATAAAATGAGAAATCTTTGCCATCCAATCTGATTAGAATATCATTAAGTGGCAGAATTTTTTTCTAGGAATGTTTTATCAATTCATTTTCATTTGATTTGTACCCCTGGCAAATTCGAACTTTCCTCGAAATTGTCTCTATTCATATGTATGAAATACATATATGAAATACGTATGTGGAGTTCCCTAGAATTTCATGTGATTCAGTAAACAGAATATAGATTCCATGAT-----TGCTAAATCGATCCATAGGGATTGATGAAGAGTGAGCTGATAATGGAATTTTTCTTCGATAAAAAGGAAACTTAAGATTAAG---------------------------------------------------------------------------CGCGGGGTGTATGGCATACCTATACCTATTTTAAAATAGAA--CCATAAGAAGATTCGATTCGTCTGTCGTACTCTAAGAAATAGACGAATCATATACTACATACCCATATATCGTATGTGGGTATAGTGAGAGTGACATAACTAGTATGTCGCGATTTTTTATCGCTTAAAATGGATGATAATCCACCTTTCAATAAGAAAAACTCTTTTGTTTGT------AAAAAAGGAATGAGAGAAATATGGATTAGAAATAAATTTCCCCCTTTCTCTTTATCCTTTATTTCTATGGATCAGACATTTTTTTTTATGGAAG---AAAAAAAATGGATTTAGTTCATATTCACGAAGCCCTAGATTTTTGGGCCGAGCTGGATTTGAACCAGCGTAGACATATCGTCAACGAATTTACAGTCCGTCCCCATTAACCGCTCGGGCATCGACCCAGGAAGAATTTATTCTAGGGTTTTTGATAATCTATGATTAACCTCCTTTCATAATACTCCCTACCCCCAGGGGAAGTCGAATCCCCGCTGCCTCCTTGAAAGAGAGATGTCCTGAACCACTAGACGATAGGGGCATCACTAAACGATAGGGCCATATACAACCGCTCGTCATTATACTATAATGATAGTATGAGCAGTTTTTTAGAATTGTCAATATACTCGAAGAGTATAACTAGATCCAAAGCAAAGAGTCTTTCCTACTTTTCTGTTATGCTTTCTTAGGATTTTTTTTTTAGTTGATGGTTAGGTTAATTCACGGATCATCTCCTACTTTTTAGGGAAATTCATTTAAAGGGTATAGAATAAGAATAGATTAATAAAAGGGATTCTAGATTAGTTCAGTACAGGTAGTGATTTGATTGATCTAACAGGAAAAAGAGTCCAATTTGATTTCTTTTTTGCAATTTACACTCCGTGCTTCA-------TTTAGTGTTCAGACCAAAAATGCATGCATCCCGCACTAAGTCATAAAATTCAAGAAAAAAATAGAGAAATTTTCAAAAACA---------------------AAGAAAAA--------------------AAGGTGAATAAATAATAAATTTAGTAGAAAAGTACTTTATCGTATTCGAACCGATGACTTACGTCTTACCATGGCATTACTCTACCACCAAATTAAAAAGCCCTTTATCGGATTTGAACCGATGACTTATGCCTTACCATGGCATTACTCTACCACTGAGTTAAAAGGGCAACCTGCTAAGTGGTAACTTCCAAATTCAGAGAAACCCTGGAATTAAAAAAGGGCAATCCTGAGCCAAATCCGTGTTTTGAGAAAACAAGTGGTTCTCGAACTAGAATCCAAAGGAAAAGGATAGGTGCAGAGACTCAATGGAAGCTGTTCTAACGAATCGAGTTGATTACGTTGTGTTGGTAGTGGAACTCCCTCTAAATTAGAGAAAGTAAGGGGTTTATACATCTAATACACACATATGGATACTGACATAGCAAACGATTAATCACAGAACCCATATCATAATATAGGTTCTTTATTCTTTTTTAGAATGAAATTAGGAATGATTATGAAATAGAAAATTCAGAA-TTTTTTTTAGAATTATTGTGAATCCATCCCAATCGAATATTGAGTAATCAAATCCTTCAATTCATAGTTTTCGAGATCTTTTAAAAAGTGGATTAATCGGACGAGGATAAAGAGAGAGTCCCATTCTACATGTCAATACTGACAACAATGAAATTTCTAGTAAAAGGAAAATCCGTCGACTTTATAAGTCGTGAGGGTTCAAGTCCCTCTATCCCCAAACCCTCTTTTATTCCCTAACTCTAACTATACTATAGTATTTATCCTCTTTTTTTCTTTTTATCAATCGGTTTAAGATTCATTAACTTTCTCATTCTACTCTTTCACAAAGGAGTGCGAAGAGAACTCAATGGATCTTATGCTATTCATTGAATAGATTTCTTTTTTAT----TATAGTATAGGCAAGGAACTTCGATTATTAACTCTATTTTTAAGTATTATTAAGTAAGCCATGCACAATGCATAGGACTA--CCCCCCCCCATTTCCAAATTTGGAATTTGGAATACTTTATTGATTTTTTAGTCCCTTTAATTGACATAGATACAAATACTCTACTAGGATGATGCACAAGAAAAGGTCAGGATAGCTTTACATAACAGAAATAGTGTAACAAATAGAAATATGTATAGTATAGGAAATCTGTAAAATGTCAGATCTTAATTATTAATCTTAGCTATTAACTAGTTCGAAATTGGAAGTTCTACTTAGAAAAAAATACTAGAACTTCATAAAAATCAAGTTAGCTTGATATGCTTAACTAGAGGATATCCTTAAATAGGATTATAGAATTTATTGAACTTGATTTTTATTTCTCTAATTCGCAAATTGATTTTTCTAATAGAATAAAATCTATTCCAATTTCTATATTGAATTTTATTTCAGATATTTTCAATTTGATATGGCTCGGACAAGTAATCTAATACATAGAAAAGAATAATATATATGAAAGATATAATAAAGAGAAAATGCGAATTTCTTGGCATTTTCATTCGATCATTATAGACATTTTTTGAGATATTTTG-----TTTTTTTTGTTATTTCTTAATAATTTAATGATTAATATTTCACTAAGGAGAACATAGAATCATAGCAAATTAAATTGCTAATTCTGATTAG--AAAAAAAAAAATGAATATCAAGCGTTAGAGTATGATTTTGAATACTCTAAAAAAGAA----------GGGTGGGGGAGAGAAAAACTTTGGGATATATTGATTCGGATTGAATTGCAAATAAATCAACGATAGAATCAATTCAATTCTGAATTGCAACAAGCAGGGTCTCTCAAATAGAGACGAACTGCTAGACTACGTCTAGTAATGAATTCAACGATTCC--AAAAAAAAACTAAGAGATGGATGAAATTACACAAGGAATCTAGGTCTCAATCAAAGAAAAGGAAAATCGATCTATTCATTCAATATTTCCCTTTTTAGAAGACAAATTTTTGCATTTACATTATCTATCACATATAGAAATACCCTATCCTATCCATTTGGAAATTTTGGTTCAACTCCTTCAATACCGGATCCAAGATGTTCCATCTTTGCATTTATTGCGATTCTTTCTCAACTACTATTCGAATTGGAATAGTCTTATTACTTCAATGAAATCGATTTTTCTTTTGAAAAAAGAAAATAAAAGACTATTTCGATTCTTATATAACTCTTATGTATCAGAATATGAATTTTTCTTGTTGTTTCTTCGTAAACAATCTTCTTGCTTACCATTAACATCTTCTGGAACCTTTGTGGAACGAATCCACTTTTCTAGGAAGATGGAACATTTTGGGGTAATGTACCCAGGTTTTTTTCGGAAAACCGTATGGTTCTTTATGGATCCTCTTATGCATTATGTTCAATATCAAGGAAAGGCAATTCTTGCATCAAAAGGAACTCTTCTTTTGAAGAAGAAATGGAAATGTTACCTTGTCAATTTCTGGCAATATTCTTTCTCTTTTTGGACTCAACCGCGAAGGATCCATCTAAACCAATTAGCAAACTCTTGCTTCGATTTTCTGGGGTACCTTTCAAGTGTACCAATAAATCCTTTGTTAGTAAGGAATCAAATGCTAGAGAATTCATTTCTAATAGATACTCGAATGAAAAAATTCGATACCATAGTCCCCGCTACTCCCCTCATTCGATCCTTATCAAAAGCTCAATTTTGTACTGGATCGGGACATCCTATTAGTAAACCAATTTGGACCGATTTATCAGATTGGGATATTCTTGATCGATTTGGTCGGATATGTAGAAATCTTTTTCATTATCATAGTGGATCTTCGAAAAAACGGACTTTGTATCGACTAAAGTATATACTTCGACTTTCTGTCTCAATTGGGTTATATGATGTTAGCTCTAGGTATAGGTTCTTATCAAGCTGCTTTATTCCATTTGATCACTCATGCTTATTCGAAAGCTTTATTGTTCTTGGGATCCGGATCGGTTATTCATTCAATGGAACCTCTTGTTGGATATTCACCAGATAAAAGTCAGAATATGGTTCTTATGGGTGGTTTAAGAAAATACGTTCCAATTACAAGAACTACTTTTTTATGGGGTACGCTTTCTCTTTGTGGTATTCCACCTCTTGCTTGCTTCTGGTCCAAAGATGAAATCCTTAGTAATAGTTGGTTGTATTCACCCTTTTTTGGAATAATAGCCTCTTTTACTGCAGGATTAACTGCGTTTTATATGTTTCGGATATATTTACTTACTTTTGATGGGTACCTGCGTGTTCATTTTCAAAATTACAGTAGCACTAAAGAGGGTTCGTTGTATTCAATATCCTTATGGGGAAAAAGGATACCCAAAGGAGTGAATAGAGATTTCATTTTATCAACAACGAAGAGTGGAGTTTATTTTTTTTCACAAAATATATCCAAAATTCATGGTAATACAAGAAATAGGATAGGGTCCTTTAGTACTTCCTTTGGGGTTAAAAACACTTTTGTCTATCCTCATGAAACGGGAAATACTATGCTATTCCCTCTTTTTATATTACTGCTTTTTACTTTGTTCATTGGATCCATAGGAATCCATTTTGATAATGGAGTAATGGATAATGGAATAGCGGAGTTAACCATATTATCAAAGTGGTTAACTCCCTCAATAAGCTTTTTCCAGGAAAGTTCTAATTCTTCCATAAATTCATATGAATTTATCACTAATGCAATTTCTTCTGTAAGTCTAGCTATGTTTGGTCTATTCATAGCATATATCTTCTATGGATCTGCTTATTCTTTTTTTCAGAATTTATATTTAAAAAATTCCCTTGTAAAAGAGAGTCCGAAAAAGTCTTTTTTGGATCAAGTAAAAAAAAAGATATACAGTTGGTCATATAATTGTGGTTATATAGATATTTTCTATACTAGGGTCTTTACCCTGGGTATAAGAGGATTAACCGAACTAACGCAGTTTTTCGATAAGGGTGTCATTGATGGAATTACCAATGGGGTAGGTCTTGCTGGTTTTTGTATAGGAGAAGAAATTAAATATGTAGGGGGAGGGCGAATATCGTCTTATTTATTCTTTTTTTTATGTTATGTATCCGTGTTCTTATTCTTTTTTCTTTCTTAAGGCGAACGACGGGAATTGAACCCGCGCATGGTGGATTCACAATCCACTGCCTTGATCCACTTGGCTACATCCGCCCCTTATCCAGCTAAAGGATTTTTCTCTTTGTTCCATTCATCATTATTCTATTTATTCTGACCTCCATACTTCGATCGAGATATTGGACATAGAATGCCACTCTTTAAAATGGAAAAAGGAGTAATCAGCTGTGACACGAAAAAAAACGAATCCTTTTGTAGCTCATCATTTATTGGCAAAAATCGAAAAGGTCAATATGAAGGAGGAGAAAGAAACAATAGTAACGTGGTCCCGGGCATCTAGCATTCTACCCGCAATGGTTGGCCATACAATCGCGATTCATAATGGAAAGGAACATATACCTATTTACATAACAAATCCTATGGTAGGTCGCAAATTGGGGGAATTCGTGCCTACTCGGCATTTCACGAGTTATGAAAGTGCAAGAAAAGATACTAAATCTCGTCGTTAACTGAATTCAGAATAGAAAGATTCAAAATAA-AAAAAA---------AAACAAACAAAGGTAGGCTATGAAATACCCAATATCTTGTTCCAGCAAGATATTGGGTATTTCTGGCTTTCCTTCCTTCAAAAATTCCTATATGTTAGTAGAAAAGCCTTATCCATTAAGAGATGGAACTTCAAGAGCAGCTAGGTCTAGAGGGAAGTTGTGAGCATTACGTTCGTGCATTCCTTTTCCCGCTAGGATCGGAAATCTTATATTTTTCATATCCATATACCATCGAACCCTTAGGGTTCCAGAATCCTCCTTTTTTCCTAGTCTTCGGAAACAGAAAACCCATAGCCGGGAGGAGTTAGGTATGTAGGGTATGGTTTATTATTTTTTGTTGGGCAGGCAGTAGAATAATTTTTATACTCTGCAATATAAATTCTACTGCCCACTTTTTACAAGCAAATTGTTGCTAAAACTCTAACATAGTTTG-------------------------TTCAAAATGCACCAACTAGAATCCTTGGAGAATATTCAAGTACCCCCTTTCCAAGGGGTACCTGTTAAAAATCGCTTCAACAAATCCGTCCAAAACTTTTTAAGAAAAATGGAAAAGTTTTGAACTCGAAGGTTTTTCCAAGAGATGCCT---------------GTTAAAAATAGTTTCAATCTCTCACCAAAACGGATAAGAAGTATATTACTGAAAATTACTACCCAGCCATATGGGTATAGGAAGATCGCTAATTCCTTTATACCCCACCCAATTAGAATTAAAGGAAATAAAACATAAATGGAGAAAATTCTCATCATAAGATCAGCCAATAGGAGAAAAAAGTCCCTAATTCTGCAGAACGTTCTGAGCACGTGAAAAGTCAATAGCCTAAAGAT-AAAAAAGAAAAAGTCTACCATTTTTTTGAA-AAAGTCTACCA-TTTTTTTGACAGCGGCTCTTATTGCCCCTTT-------------GGTCTTTTGTTTTATATG------------------ATTCAACAATTCATTCATA---------------TTTGTTATCCTCCTCTAAATAACTAAATAATCGAATT----------------------------------------------TTTTTAATATAATTTTAATA---------TAATTTTTTTAATATAATTTTAATATAATTTTCGTGCTTTGGTTTAGTGAGTCGTCCGAGATCGTGTTTACATACCTATCAACTTACCCTATTCAAGTATATTG-----TATACTAC-----------------TA-ATAATTTT----GTAGTGTGTCAACTCT--CTTCACGTATTTTATTATA--------TTATACGTATTTTTTTATATAATA-----AAAT------------------A-AAAAAAAACCTATACTTTGTGCAAGTGATAAGAGAGAATATGAAAGATTTTCTTATTTTTCTTGATTTTCTCAAGATTTTGAACCTTGCCATGAATAAACTTCTATATCTCGATCTCGATATATACATATATAATCTCTACATATATCTCTATATATACATATATTATGTACATTATGCAGTAGACCCATAATGGGAAATCAAAGTGGCTAATTTTGGAATTGAATAAAAAAACCTCTAGAAACATCTCAGATGCAAGTCCCCTTTCGATATATCTCTGTATACTATATACACGGATACAGGATCCGCTATATCCGCTTGTGAAATAAAGACTAAAGCCCCTCCCCTCAACCCCATATCCAAATAAAAAAGTGGTAAGTAATAAGTTTTAAAGAGAAGAATCAATGGATTCATGATTAAACCCCTCCTACTTCTTGTATTTTATTACAATTTTGGTTAAGTGAGGGATCAAATATGTAGTCAACTTTATTTGATGGTAGCTTGGAGGATTAGAAATATGACTATTGCTTTCCAATTAGCTGTTTTTGCATTAATTGCGACTTCCTCAGTGTTAGTAATTAGTGTACCCCTTGTATTTGCTTCTCCTGATGGTTGGTCAAATAATAAAAACGTTGTATTTTCCGGTACATCATTATGGATTGGACTAGTCTTTCTGGTAGCTATTCTGAATTCTCTCATTTCTTAAATTTGTTTAGTATTTAGTAGCCCGATACAAAAT-AAAAAA-AAAAAGCCATTTCTTCAAAAAATTCGAATTGTGAGACGCATTAAAATGCAATTTGCGTTTCGAATTGCTTGCTACCTCTTCTCTTTCATTATTATGAAATTCCATTGCCATTATAATATTGATTGACAGACAATTAAAAAAAAGAAAACTAT------AATATAATAGAATAGAAAATGAAACGGTCGACCCAGACATAGACGGTCGACCCAGGCGGATATACCCT-----ATA----AAATATATCCCGTAGCGAGCGTAGTTCAATGGTAAAACATCTCCTTGCCAAGGAGAAGATACGGGTTCGATTCCCGCCGCTCGCCAGCTTAATTTAGTAAGGTACTATGATAAAAAATTTAGTCTAGTTGACTACTTAACTACTTATATTAAATTAAGTAGGTGTTAGTCTAATACCGTATCCCTTACTATCTTACCCTTCCTTTGCACCCCACTA--AAAAAAAAGGGGCTCCGGCGGCGGGAATCGAACTCGCCAACAGGGCTCCCTAAATCAGGGATTCACCGAGACGAACAACTGGCAAACTGCTTTTAAAGGGAAGGGAGGTAGACTGTGCCTTTCTTTCATTTCATTTTTCTTTTCTGCAGGGTAGGAAGGAGCCTTGAGAGTTCTTCTTGTAGGGGCAAGGGCAAGTGACTTTGTAAACTGCTCAATTTGGCCCTCTAGGGCCGGGAACTAATGAATAAAAAAGGAGTGTGCATTTTTCGTTGGGGATTCCCTGGAATAAAACGTCGCGTCTTCCTTCGATTCCTTATGCGGGATATCCAATCAATTAGAATTCAGGTTAAAGAGGGTCTTTATCCTCGTCGTATCCTTTATATGGAAATCCGGGGCCAGGGGGTCATTCCCTTGACTCGTACTGATGAGAAGTTTTTTACTCCACGAGAAATAGAACAAAAAGCTGCCGAATTGGCCTATTTCTTGCGTGTACCAATTGAAGTATTTTGAGTACCGATTGCA-TTTTTTTGAAATGAATTGAATGAGGACGAATTGGAAGAAGATTTTCTCAACACGGGGAGGAGGTCCCTTCGAAATTGGATTCGTTATTGTAAGGGGATTTTCGAGTATTTATCTAAAGGAAGGAACAAACGAGGATAAGAGAAAATTGCTTCTAATTTGTTTTGTCCAAGTG------ATGGCATAATATTCTTCCATTTTCATCCGAAAGCGC----TTTTTTTTATTCTATTTCTCTATTCCACTCCATCTAGATCTAAGAAAGAACCCAATGCAATGAAATTCCACTAGTATACAAAAAAGAGAAATAGATACAAGGTCTCAAACCTTGTTATAGAATTTTTGCTTCAAAG-AAAAAGAAATATCATATAGAGTCAGCGAATGAAATAGAGTCAGCGAATGGAGCGGATTCATTAACAACTCAATTTACAGATCAAAAATGAAAAAAAAGAAAGCATTGCCTTCTTTCCTATATCTTGTATTTATCGTACTTTTGCCCTGGGGGGTCTCTTTCTCTTTTAACAAATGTCTGGAACTTTGGATTAAGAATTGGTGGAATACCAGGCAATCCGAAACTCTCTTAACTGATATTCAAGAGAAAAAGGTTCTAGAAAGATTCATAGAATTAGAAGAACTTTTTCTCTTGGACGAAATGATAAAAGAGAAACCGAAGACACATGTACAAAAACCTCCTATAGGAATACACAAGGAAATAATACAATTGGCCAAAATAGATAATGAGGATCATCTCC
>Neomicrocalamus_prainii_new
-------------------------------AATTATCACATAATTTTC-AAAAAAAAAGGAATTTGTCGAAATTTTTCTTTTTTTCTTGTTGAATAATGCCAAATCAAATCCAAAAAAAGAGCCAAAAATCCGAAAGTCAAAAGGAAATGAATTAGTTAATTCAATAAGAGAGAAAAGGGGACCAGGACTTGATTTCGTTGCCCAAGCGAATCCCATTCAATCGTTTACTCATGGAATGAGTCCGTTGGAAAGTTCAATCAATCTTTTTTTCATATACATTTCGCCTTTTGTGGAGGATCTGTCCCTACTCTACTTTCCTATCTAGGACTTCGATATACAAAATATATACTACTGTGAAGCATAGATTGCTGTCAACAGAGAATTTTCTTAGTATTTAGGTATTTACATTCAAAATAAGAAAGGGGCCTATTAAGAACTTGTAAAATAAGGATTAGGGATTGATTTGGGTTGCGCTATATCTATCAAAGAGTATACAATAATGATGGATTTGGTGAATCAAATCCATGGTTTAATAACGAACCATGTTAACTTACCATAACAACAACTCAATTCCTATCGAATTCCTATAGTAGAATTCCTATAGGATAGAACATACACAGGGTGTACGCATTATATATGAATGAAACATATTCATTAACTTAAGCATGCCCTCCATTTTCTTTAATGAGTTGATATTAATTGAATATCCTTTTTGTTTTAAAAGATTTTTGCAAAGGTTTCATTTACGCCTAATCCATATCGAGTAGACCCTGTCGTTGTGAGAATTCTTAATTCATGAGTTGTAGGGAGGGACTT--------------------------------------------------------------------------------------------------------------------------------------------------------------------------TTGGAATTCCAATTAATCATTGAAGAAATGAAAAAGGGATTAAA-GAAAA-AAAAATCCAAGTCTTAAATGAAAGGATCTGGTTGGAATCATAAAGTGTGGTAGAAAGAACTACATATAGTTTTTTCTACCACACTTTAGAGTCTTTCTATTATATTATCT-TGAATCTACATAGAATAGATTAGTAGATTGAAATAGTAGTCTAATTCAATTTCTTTTTTCACTGCATCCACTTAATTTCAATCAAGTCAAAATAAAAAAATCGAAGACAATTCTTCACGAAAGAATCCATGGAGGGAGAGAAAAATAATATGAGAATAGACTAT----------------------------------------AGTAAAAGAAAAAAAGGTAAAAGTCAAAATCAGCGAATCTTTCATGCTTAAACATGCGGCGAGATGCTTCAAAAGAGCATAAAAATTTTTCTAAGAATAAGAAAAGAGTATAAAACAAATGGAAAGTGTGCGATATGTTGTGAATAGCTCCGTGGAAGAAAGTCTAATTTTCTTATGTATAGAACTTTTTTAACCATTCGTCACTTCTAGTAGAAATTATGAATTGCTGTAATCGCTCTTTCTAT------------------------TTCTATAGAGTAGAATAGAACGACTCCTTCTTACAAGAGTTTCTTACAGGAGTGAAACAAAACAAAAGAAAGAAAGAATAAAGTTTGGCAAAATGATTAATGCAAAAGGATCAATTAAAGAAAAGAGTTGATACAACAATTCGACTACTCAATCAATTAGTAGTATCC--------------------------------------------------------------TCCGAGCAGCTTGCAAATGGAGTCCTGAACTAGCCGCAGCTTGTGAAGTATGGAAGGCGATCAAATTCGAGTTCGAGCCGGTAGATAAACTAGATAAGTAGATAAAACTAGATATAAAGAAGGTCTAAATAAAAAAGAAGCGAAATAGAAAGAGAAAAAATCAGTTACAAAATGCAGTAATTCTTCTTTATTCTTCTAATTGATTGCAATTAAACTCGGCTCAATC---T-TTTTTTTTAAGATTGAGCCGAATAAAAATAGATCTTGATACGATCATGAGACTTGACAAATAGAGATTCCTCTATTCTATATATTTAGAATATATAAAGGTATAA----------TACAATAAATAAATACAA------------ATATAG----TATTTATTTAT--------------------------------------------TGTATTGGGAAAGAATCAATGAAAAAAGATTAGGAATCGCAATGCTACTATACGCGTCCGGAGGAGTATTCGGAATAATATTCTTCTATAATCCATTCTTGCGTCTTGCGCGGGGTCTTACTAATAGGACTTCGCTGCACGGGAGGGGTCTTCATC----GAAAAGCTAACTCCACCCGGCATTTTCATACCCTTTGGGTGGTATATCGCCTTAAAAAGTCTAAGGGGGTAGTATGAGATCTGTAGTAAGTAAGAGAATTTGCCCTTTGATTTTGATTGAGTATGTTATTTTTCCGCCTTTACCGCGC-------ATTATTGTATGAGCTTCTAGAGAATAGAGGACCGCGTATGCAGGAAGGAAATTACAGCTTAATAAAAAAGTCTAAAAAAGCTTCAACTTTATGGCACTATCAATCAACTAAAAAGCCCTATGTATGAATCCTTACAACCGGTGGGATAGGATAAGAGTTATAGTCGATGGTTCTTTCTTAGTTCCATCTCTACTGCAAAACTGGACATGAGAGTTTCTTCTCATCCAGCTCCTCGCGAATGAAATGAGAAAGCGTGCAAATTTCTCTAATTCC-----ATAATATTCCAAAATATTATGGATAGATGCACATTAATAGATAATAGAAAAAGTTAGGGTTTTTTT-------AATATTGAATTTGTTAAAATAGATAAATATATAGTAAAGAAAGAAGATCTAGAATATATCTAGATGTGTGTGTCTATTTATCTATATTCTATATTTATAGATAATGTAATCTTTCTT--AACAAAAAATCTCCTTATTTTTACTCTTATTGAATCGCGGTAAAGTATTCTAATTCAATAAAGATTTCGCGGGCGAATATTTACTCTTTCCTGTCTTATTTGTTAATTTATATTATAACCTTACCAAATAAGGCAATTTTTTTGGTTTGTTCCGCCATCCCACCCAATGAAGTATTAGGATTCTTTTCAAAAAAATCCTATGCAGTCATAGGTTCTGTCGTTCCCACTACTTCTCCTTTAATGGTTAGGTCTGAATCCCACAATGGAGCTTCCAAAAAATTTCTTTCCGAGTCAATTTTCTCAGTTTTATTAACCCGGGCCGCTCTTTATTATTGTTTTAAATTTGTATTTCTTGTTTCAAGTTACGATTTCGAATTCTCTGTTATTTTTATTATATTGATGCTTTATCACATTGCCTTTTATGATGTAACTCATAGACCATACATATTGGAATCCTATATCTTTCTTATTCCTCTTCTTTCTTTCTATCATCCCTCCTTTTATCCACATCCCTTTAGTTTTGCTTCACAACCTAGAATCCATTTTCTTTTTTAGAGAAAAAATTGCAGTTGCTACAACTATATGATAGATCTACTTATTTATGATAGATGTA-----TCATATAGTGACTGTTTCTTAGTTAGGATCTCGACAATACGAAGCAATAGGTTGGTTATTAGTTAATTTTCTATAATTACTAAGTTTTTTTC--------TTTTTCTATTTATAGTAGGGTTCAGTCAA-TTTTTTTGAATCTCCATTTTCGACTCTAAAGAAAAAACTAACGAGTCACAC---------------GTAAAAATCTTTGGAAGAAAAAGACTTATTTTTCCATAGTACAATCTTATTCTTTAGCAAAATCAAGATCATTTTCCAGCGGCAGCGAGCATCCAAAACCAAAGGGTTTTTCTGGGC----AACAAACAAATAATCTGGTTTTGGAATAATTTGAATTGACCTATCCAAAAGAAATTCCAATTATTTAATATGAATAATTCGGATTAATTAATGAATGTACTTTTATGTGTCGAATTCCTCGGTACAATATTCTTAGAACTAACCCCTCTGATATATAGAACAAAAGTTTTTGCTATACTGTGTCCTAAGTATTCTTTTCCTATCAACGAACTTTTCATAATAGAA--------TCCTCATAATAAAATATGAGGATTCTATTATGAAAAGTAGAGTATTCTTGCAATAGGACTTACAACTTCTACCTATCTTATCCAAAATCCACAAATAAATTGGTTTAGGCTTGGTAAATCGTATTAATAAGAGAATAAAGGCTTTCATTCTAGAAATTTTGCTAAAATCCAAAATTCTTTGTATTTAATGATGAAATTCTAGAAATTCTAATGGATAGATAGAAAAGGTTTTTTGGATTTTGTCCATTGCATTGAAAGATTTGAAAAAATTTCAATGAGAAACTAATTAG----AAAAAAATAAGTTCTATATTGCAACTGAG---AAAAAACAGTTCCAACTCTTTCAAGCTTTGTTTCTATTGAGCAAAGCAAGAGTTTTTTGTTAAAAAAATCCGCAACGATACTACCAAA------CGAAGTCTATTTTAATGAAGATTCTAATGTTCCTAAATTCTCTGGACTCTCCCAATCTCGACGATTTGCCAGAGAATAACTATTATTCTTTTAAGTTCCCTATTATTTAAAGTTAG-----TTTGCTAGCTTATTTGGCAAAGAAAAATAGAGTACGTTATAAGAAATTAATCAGTCAGTTGGATATTAGGGAGAAGTAATTTAATCGTTCGAATTTTTTTCTTATTTTATTAGTAGTCTTATAGTAGTCTTAGATTTTTCATTTTGATGAGCCTCGTTTTGAGGAATTCATGGAATAATCCATTTTCATGGAATAATGAATTAAGGAAGAAAGGATATGAGTCTACCGCTTACAAGAAAAGATCTCATGATAGTCAATATGGGCCCTCACCACCCATCAATGCATGGTGTTCTTCGACTGATCGTTACTCTCGATGGTGAAGATGTTATTGATTGTGAACCCATATTAGGGTATTTACACAGAGGAATGGAAAAAATCGCGGAAAACCGAACTATTATACAATACTTACCTTATGTAACACGGTGGGATTATTTAGCTACT---------------ATAGGAGGGAGATAGAAAGAGAGAGATGGTAGAAAAGGGAGAGAGATGGTAGAAGGAGATAGGAAGGGGAATAA-GGGGCTCTTTAGGCAGGAGACA-GGGGTAATTCCTTAAGTTAAGAAAGAAAAAAGAATAAGAACACAGATACATAACATAAAAAAAAGAATAAATAAGACGATATTCGCCCTCCCCCTACATATTTAATTTCTTCTCCTATACAAAAACCAGCAAGACCTACCCCA-----------------------------------------------GCGACTTGAAGGACATGATCGATTGTGGATTTTGCTATCCATCATTTTTCATAGTAATGAAAATGCTCTTGGCTCGACATAGTCTGTTCTATTCGTCCCGAACCAAATTTGCGCTGGGTTGTTTGTAAGTAAATAGTACACGATGGAGCTCGAGAGGACAGAATTGA--TTTTTTATCAAGGGAAAGAATCTAGGGTTAGTGAAAACTAATAAATTAGGCCAACTTTGTCAGTCTATCCTTAATATAGAAGTCGAAAGGTTAAAATAAGAAGAAAGTCCAATTTTGGAAGATTGGAAAAACTCTTTCAATTAAAAGTCTATCAAAATCAATCGCTCATATTCGATTTCTATAGAAGAGGGAAATGCTTTATCGAAGGAAATAAGAAAAAAAGGGTATGTTGCTACTCTTTTGAAAGAAAAAAGAATAGGAATTCCCGAAGTAATGTCTAAACCCAAGGATTTCACAAATCAAAGATAAAGAATTCCGGAACAAGTAAACGCGATTTTCAACTGTCTCAACAATAAAATTGTCTCAACAATTGAATTGGATCAGAATAAGGAATAAAAGTAAATTCGTTCGAGATGAGACAAAGAAAAGAGTTTAGAGACGACTCAAAAAATTTCGAAGGATTTTTCCTTTTAAGTCTGTCAGTCAAAATTAGCCAACTTGAGTCATGAGTATAAATGAAATTTGTTTTTTCTGTAAGTAAATTAATGCAAGTCATAGTCGAATTTCTATCTACTTGTATTATAGACAGAAATTCGAATCATTTTCTCGAGCCGTATGAGGAGAAAACCTCCTATACGTTTCTAGGGGGGGCATTGTTTAGCTACATCTATCCCAATAA---------------------------------------------------------------AACAAACATTCCTCAAATTTCATTGCAAAGTGGTATAGGGAATTGATCCAATATGGATGGGATCATGAATAGTCATTAGTCATTGGTTTA-----GTTTTGTTTTTTGTATACTAATTCAAACTTGCTATCTATGGAAAAATATGGATAAAAGAAATAAGTATTTATCGGGGAAGACTCCGCAAAGATCCAATTTATTTAAACCCATATTCTATCATATGAAGGAAACATAGTTCGAAAAAGACGAATAAACAAGTTTGCTTAAGACTTATTTATTATTGAATTTCCATTCTCAACAGAGGACTCGAGATGGTCAATCCTGAAATGAGAAGAGAAGGATCGATTCTTCTCCAACAAATAAACTATCAACCTC-AAAAAAAAAATTAATTAATTTAAT-----------------------TACTATATTAGAATTAGATTAGCAATATATTTTTCCGTAACAAAAACAATTAACT----------------------ATTAACTAAATAAACTATTCCAATGAAAAGATTGAAAGTTTTTTGGTAGTTATAGAATTCTCGTACTTCTTCGACTCGAATACCAAAAGAAAGAAAAAAATGAAGT-AAAAAAA-----ACACATTTCGTGTAAAGTAAAATTAAGGTCTTTGCTTTTACTTATAGCATTCTTTCTTTTACCTAAAAGAAGCAACTCCAAATCAAAAATTAGGAGAAGTATGATTTTTGGAATCCATTCTATCCAACGAACAGTTCTTACCTTATCCTTACCAGAATGGATCATTCTGGATATTTAAAGAATCACAGATCGAGATCGTTTTCGCTTAACCAAAGAAGGACCCTTTTTGCTAATAATATAATACAACAAAAATCTATCTCTATCATAAAGGGATAGGTCTCATTTTTTATACAGTGTTTTACGTATAGACCAAATTTTTCATGAAAATAAAGATATTCAATTTGACTGGACTTGACACTTGATTATGTTTTCTGAGAAAGAAAATGAATGCTTAGAAATGCATCTAATCTAAGAGTTCATAAGAGAAAATTATTCTCT------TTAATAAACTTTCTTTTGTCTCGTGCGGGGTACAATACGATTTCATCTTTCGTTTCATCAGAAAAA----------------------------------------------------------------AAAAAATCCGATCTAAAATCGAAAAAATAGCAAGTATTCATCCACGTTTTATTAATAAAACCCCCTTTCTTTTATCTTGAATCTAATTCTACTTACTTTTTTCCAATATTTTTCCAAAAATCTATTCCTGCTTTTTTTGGATCCAGTTTCAATTATTCTCCTCCATGGATTCTATCTTAAAACACACATTGCTAACACTAGAAAACTTCCCTTTTCTTTCTATTGAGATGAAAAAGGAGAAAAAGTGGATTTCCAGTCACAGGCTGCAAAATTCAGAACAAATTGGAACCATTAACTAGAATTCTC-------CTTTTTTTTGAATTGCAGTAGTGAACGACTCTTAAATCGGTATTCTCTCCCCCCCCTTCCTTTTAATGGCATAATAAAATAGAATGGGTTTATGCCTAATCCGTGTATAGGTAAACTCCAGGTCCGAACAGC--------------------ATTATTATCCATAACAGCATTATTATCCATGGATCCCCCTTATGTACATATCTCTATGGGGAATCGTGCTTTAATTTTTCATTGCATTAAATATCTTGAATAAAAAAAGGAAATTTGCTCTGATATAGAGTATGACCTGGCCATCTTGGCCCACCCAAGTGAAATTACGATAAAAGCAGGGATATGTGGAGAGGTGGATAACTAGATTGGCATGTACTT-AAAAAAAGGACTTACTTTATTTTAGGATTCTACAATGAAATCCTATATTTTCTAGCAATTCTACTACTACGAAACAAAAAAGAACCCTCAAATTCTTTTTTGAAATTAAACTAAGCGTGCTATTCTAAATCGAACTAAAGT-----------CTTCTAGTGCTTATAAAT-----TATTATATTATGGCTTTATCCCATTCATAGAAAGGAGATAAAATGAGAAATCTTTGCCATCCAATCTGATTAGAATATCATTAAGTGGCAGAATTTTTTTCTAGGAATGTTTTATCAATTCATTTTCATTCGATTTGTACCCCTGGCAAATTCGAACTTTCCTCGAAATTGTCTCTATTCATATGTATGAAATACATATATGAAATACGTATGTGGAGTTCCCTAGAATTTCATGTGATTCAGTAAACAGAATATAGATTCCATGAT-----TGCTAAATCGATCCATAGGGATTGATGAAGAGTGAGCTGATAATGGAATTTTTCTTCGATAAAAAGGAAACTTAAGATTAAG---------------------------------------------------------------------------CGCGGGGTGTATGGCATACCTATACCTATTTTTAAATAGAA--CCATAAGAAGATTCGATTCGTCTGTCGTACTCTAAGAAATAGACGAATCATATACTACATACCCATATATCGTATGTGGGTATAGTGAGAGTGACATAACTAGTATGTCGCGATTTTTTATCGCTTAAAATGGATGATAATCCACCTTTCAATAAGAAAAACTCTTTTGTTTGT------AAAAAAGGAATGAGAGAAATATGGATTAGAAATAAATTTCCCCCTTTCTCTTTATCCTTTATTTCTATGGATCAGACATTTTTTTTTATGGAAG-AAAAAAAAAATGGATTTAGTTCATATTCACGAAGCCCTAGATTTCTGGGCCGAGCTGGATTTGAACCAGCGTAGACATATCGTCAACGAATTTACAGTCCGTCCCCATTAACCGCTCGGGCATCGACCCAGGAAGAATTTATTCTAGGGTTTTTGATAATCTATGATTAACCTCCTTTCATAATACTCCCTACCCCCAGGGGAAGTCGAATCCCCGCTGCCTCCTTGAAAGAGAGATGTCCTGAACCACTAGACGATAGGGGCATCACTAAACGATAGGGCCATATACAACCGCTCGTCATTATAGTATAATGATAGTATGAGCAGTTTTTTAGAATTGTCAATATACTCGAAGAGTATAACTAGATCCAAAGCAAAGAGTCTTTCCTACTTTTCTGTTATGCTTTCTTAGGATTTTTTTTTTAGTTGATGGTTAGGTTAATTCACGGATCATCTCCTACTTTTTTAGGAAATTCATTTAAAGGGTATAGAATAAGAATAGATTAATAAAAGGGATTCTAGATTAGTTCAGTACAGGTAGTGATTTGATTGATCTAACAGGAAAAAGAGTCCAATTTGATTTCTTTTTTGCAATTTACACTCCGTGCTTCATTTAGTGTTTAGTGTTCAGACCAAAAATGCATGCATCCCGCACTAAGTCATAAAATTCAAGAAAAAAATAGAGAAATTTTCAAAAACA---------------------AAGAAAAA--------------------AAGGTGAATAAATAATAAATTTAGTAGAAAAGTACTTTATCGTATTCGAACCGATGACTTACGTCTTACCATGGCATTACTCCACCACCAAATTAAAAAGCCCTTTATCGGATTTGAACCGATGACTTATGCCTTACCATGGCATTACTCTACCACTGAGTTAAAAGGGCAACCTGCTAAGTGGTAACTTCCAAATTCAGAGAAACCCTGGAATTAAAAAAGGGCAATCCTGAGCCAAATCCGTGTTTTGAGAAAACAAGTGGTTCTCGAACTAGAATCCAAAGGAAAAGGATAGGTGCAGAGACTCAATGGAAGCTGTTCTAACGAATCGAGTTGATTACGTTGTGTTGGTAGTGGAACTCCCTCTAAATTAGAGAAAGTAAGGGGTTTATACATCTAATACACACATATGGATACTGACATAGCAAACGATTAATCACAGAACCCATATCATAATATAGGTTCTTTATTCTTTTTTAGAATGAAATTAGGAATGATTATGAAATAGAAAATTCAGAA-TTTTTTTTAGAATTATTGTGAATCCATCCCAATCGAATATTGAGTAATCAAATCCTTCAATTCATAGTTTTCGAGATCTTTTAAAAAGTGGATTAATCGGACGAGGATAAAGAGAGAGTCCCATTCTACATGTCAATACTGACAACAATGAAATTTCTAGTAAAAGGAAAATCCGTCGACTTTATAAGTCGTGAGGGTTCAAGTCCCTCTATCCCCAAACCCTCTTTTATTCCCTAACTCTAACTATACTATAGTATTTATCCTCTTTTTTTCTTTTTATCAATCGGTTTAAGATTCATTAACTTTCTCATTCTACTCTTTCACAAAGGAGTGCGAAGAGAACTCAATGGATCTTATGCTATTCATTGAATAGATTTCTTTTTTAT----TATAGTATAGGCAAGGAACTTCGATTATTAACTCTATTTTTAAGTATTATTAAGTAAGCCATGCACAATGCATAGGACTA-CCCCCCCCCCATTTCCAAATTTGGAATTTGGAATACTTTATTGATTTTTTAGTCCCTTTAATTGACATAGATACAAATACTCTACTAGGATGATGCACAAGAAAAGGTCAGGATAGCTTTACATAACAGAAATAGTGTAACAAATAGAAATATGTATAGTATAGGAAATCTGTAAAATGTCAGATCTTAATTATTAATCTTAGCTATTAACTAGTTCGAAATTTGAAGTTCTACTTAGAAAAAAATACTAGAACTTCATAAAAATCAAGTTAGCTTGATATGCTTAACTAGAGGATATCCTTAAATAGGATTATAGAATTTATTGAACTTTCTTTTTATTTCTCTAATTCGCAAATTGATTTTTCTAATAGAATAAAATCTATTCCAATTTCTATATTGAATTTTATTTCAGATATTTTCAATTTGATATGGCTCGGACAAGTAATCTAATACATAGAAAAGAATAATATATATGAAAGATATAATAAAGAGAAAATGCGAATTTCTTGGCATTTTCATTCGATCATTATAGACATTTTTTGAGATATTTTG-----TTTTTTTTGTTATTTCTTAATAATTTAATGATTAATATTTCACTAAGGAGAACATAGAATCATAGCAAATTAAATTGCTAATTCTGATTAG--AAAAAAAAAAATGAATATCAAGCGTTAGAGTATGATTTTGAATACTCTAAAAAAGAA----------GGGTGGGGGAGAGAAAAACTTTGGGATATATTGATTCGGATTGAATTGCAAATAAATCAACGATAGAATCAATTCAATTCTGAATTGCAACAAGCAGGGTCTCTCAAATAGAGACGAACTGCTAGACTACGTCGAGTAATGAATTCAACGATTCC--AAAAAAAAACTAAGAGATGGATGAAATTACACAAGGAATCTAGGTCTCAATCAAAGAAAAGGAAAATCGATCTATTCATTCAATATTTCCCTTTTTAGAAGACAAATTTTTGCATTTACATTATCTATCACATATAGAAATACCCTATCCTATCCATTTGGAAATTTTGGTTCAACTCCTTCAATACCGGATCCAAGATGTTCCATCTTTGCATTTATTGCGATTCTTTCTCAACTACTATTCGAATTGGAATAGTCTTATTACTTCAATGAAATCAATTTTTCTTTTGAAAAAAGAAAATAAAAGACTATTTCGATTCTTATATAACTCTTATGTATCAGAATATGAATTTTTCTTGTTGTTTCTTCGTAAACAATCTTCTTGCTTACCATTAACATCTTCTGGAACCTTTGTGGAACGAATCCACTTTTCTAGGAAGATGGAACATTTTGGGGTAATGTACCCAGGTTTTTTTCGGAAAACCGTATGGTTCTTTATGGATCCTCTTATGCATTATGTTCGATATCAAGGAAAGGCAATTCTTGCATCAAAAGGAACTCCTCTTTTGAAGAAGAAATGGAAATGTTACCTTGTCAATTTCTGGCAATATTCTTTCTCTTTTTGGACTCAACCGCGAAGGATCCATCTAAACCAATTAGCAAACTCTTGCTTCGATTTTCTGGGGTACCTTTCAAGTGTACCAATAAATCCTTTGTTAGTAAGGAATCAAATGCTAGAGAATTCATTTCTAATAGATACTCGAATGAAAAAATTCGATACCATAGTCCCCGCTACTCCCCTCATTCGATCCTTATCAAAAGCTCAATTTTGTACTGGATCGGGGCATCCTATTAGTAAACCAATTTGGACCGATTTATCAGATTGGGATATTCTTGATCGATTTGGTCGGATATGTAGAAATCTTTTTCATTATCATAGTGGATCTTCGAAAAAACGGACTTTGTATCGACTAAAGTATATACTTCGACTTTCTGTCTCAATTGGGTTATATGATGTTAGCTCTAGGTATAGGTTCTTATCAAGCTGCTTTATTCCATTTGATCACTCATGCTTATTCGAAAGCTTTATTGTTCTTGGGATCCGGATCCGTTATTCATTCAATGGAACCTCTTGTTGGATATTCACCAGATAAAAGTCAGAATATGGTTCTTATGGGTGGTTTAAGAAAATACGTTCCAATTACAAGAACTACTTTTTTATGGGGTACGCTTTCTCTTTGTGGTATTCCACCTCTTGCTTGCTTCTGGTCCAAAGATGAAATCCTTAGTAATAGTTGGTTGTATTCACCCTTTTTTGGAATAATAGCCTCTTTTACTGCAGGATTAACTGCGTTTTATATGTTTCGGATATATTTACTTACTTTTGATGGGTACCTGCGTGTTCATTTTCAAAATTACAGTAGCACTAAAGAGGGCTCGTTGTATTCAATATCCTTATGGGGAAAAAGGATACCCAAAGGAGTGAATAGAGATTTCATTTTATCAACAACGAAGAGTGGAGTTTCTTTTTTTTCACAAAATATATCCAAAATTCATGGTAATACAGGAAATAGGATAGGGTCCTTTAGTACTTCCTTTGGGGTTAAAAACACTTTTGTCTATCCTCATGAAACGGGAAATACTATGCTATTCCCTCTTTTTATATTACTGCTTTTTACTTTGTTCATTGGATCCATAGGAATCCATTTTGATAATGGAGTAATGGATAATGGAATAGCGGAGTTAACCATATTATCAAAGTGGTTAACTCCCTCAATAAGCTTTTTCCAGGAAAGTTCTAATTCTTCCATAAATTCATATGAATTTATCACTAATGCAATTTCTTCTGTAAGTCTAGCTATGTTTGGTCTATTCATAGCATATATCTTCTATGGATCTGCTTATTCTTTTTTTCAGAATTTATATTTTAAAAATTCCCTTGTAAAAGAGAGTCCGAAAAAGTCTTTTTTGGATCAAGTAAAAAAAAAGATATACAGTTGGTCATATAATCGTGGTTATATAGATATTTTCTATACTAGGGTCTTTACCCTGGGTATAAGAGGATTAACCGAACTAACGCAGTTTTTCGATAAGGGTGTCATTGATGGAATTACCAATGGGGTAGGTCTTGCTGGTTTTTGTATAGGAGAAGAAATTAAATATGTAGGGGGAGGGCGAATATCGTCTTATTTATTCTTTTTTTTATGTTATGTATCTGTGTTCTTATTCTTTTTTCTTTCTTAAGGCGAACGACGGGAATTGAACCCGCGCATGGTGGATTCACAATCCACTGCCTTGATCCACTTGGCTACATCCGCCCCTTATCCAGCTAAAGGATTTTTCTCTTTGTTCCATTCATCATTATTCTATTTATTCTGACCTCCATACTTCGATCGAGATATTGGACATAGAATGCCACTCTTTAAAATGGAAAAAGGAGTAATCAGCTGTGACACGAAAAAAAACGAATCCTTTTGTAGCTCATCATTTATTGGCAAAAATCGAAAAGGTCAATATGAAGGAGGAGAAAGAAACAATAGTAACGTGGTCCCGGGCATCTAGCATTCTACCCGCAATGGTTGGCCATACAATCGCGATTCATAATGGAAAGGAACATATACCTATTTACATAACAAATCCTATGGTAGGTCGCAAATTGGGGGAATTCGTGCCTACTCGGCATTTCACGAGTTATGAAAGTGCAAGAAAAGATACTAAATCTCGTCGTTAACTGAATTCAGAATAGAAAGATTCAAAAT-----AAAA-------AAAAACAAACAAA-------TACGAAATACCCAATATCTTGTTCCAGCAAGATATTGGGTATTTCTGGCTTTCCTTCCTTCAAAAATTCCTATATGTTAGTAGAAAAGCCTTATCCATTAAGAGATGGAACTTCAAGAGCAGCTAGGTCTAGAGGGAAGTTGTGAGCATTACGTTCGTGCATTCCTTTTCCCGCTAGGATCGGAAATCTTATATTTTTCATATCCATATACCATCGAACCCTTAGGGTTCCAGAATCCTCCTTTTTTCCTAGTCTTCGGAAACAGAAAACCCATAGCCGGGAGGAGTTAGGTATGTAGGGTATGGTTTATTATTTTTTGTTGGGCAGGCAGTAGAATAATTTTTATACTCTGCAATATAAATTCTACTGCCCACTTTTTACAAGCAAATTGTTGCTAAAACTCTAACATAGTTTG-------------------------TTCAAAATGCACCAACTAGAATCCTTGGAGAATATTCAAGTACCCCCTTTCCAAGGGGTACCTGTTAAAAATCGCTTCAACAAATCCGTCCAAAACTTTTTAAGAAAAATGGAAAAGTTTTGAACTCGAAGGTTTTTCCAAGAGATGCCT---------------GTTAAAAATAGTTTCAATCTCTCACCAAAACAGATAAGAAGTATATTACTGAAAATTACTACCCAGCCATATGGGTATAGGAAGATCGCGAATTCCTTTATACCCCACCCAATTAGAATTAAAGGAAGTAAAACATAAATGGAGAAAATTCTCATCATAAGATCAGCCAATAGGAGAAAAAAATCCCTAATTCTGCAGAACGTTCTGAGCACGTGAAAAGTCAATAGCCTAAAGAT-AAAAAA---------------------GAA-AAAGTCTACCA-TTTTTTTGACAGCGGCTCTTATTGCCCCTTT-------------GGCCTTTTCTTTTATACG------------------ATTCAACAATTCATTCATA---------------TTTGTTATCCTCCTCTAAATAACAATAAC--AGAATTTTTTTATTTATTT---------------------------------TTTTTTTTTTTTTTATAATA---------GAATTTTTATAATAGAATTTTTATAGAATTTTCGTGCTTTGGTTTAGTGAGTCGTCCAAGATCGTGTTTACATACCTATCAACTTACCCTATTCAAGTATATTG-----TATACTAC-----------------TA-ATAATTTT----GTAGTGTGTCAACTCT--CTTCACGTATTTTA-------------TTATACGTATTTTTTTATATAATA-----AAAT-----------------ATAAAAAAAAACCTATACTTTGTGCAAGTGATAAGAGAGAATATGAAAGATTTTCTTATTTTTCTTGATTTTCTCAAGATTTTGAACCTTGCCATGAATAAACTTCTATATCTCGATCTCGATATATACATATATAATCTCTACATATATCTCTATATATACATATATTATGTACATTATGCAGTAGACCCATAATGGGAAATCAAAGTGGCTAATTTTGGAATTGAATAAAAAAACCTCTAGAAACATCTCAGATGCAAGTCCCCTTTCGATATATCTCTGTATACTATATACACGGATACAGGATCCGCTATATCCGCTTGTGAAATAAAGACTAAAGCCCCTCTCCTCAACCCCATATCCAAATAAAAAAGTGGTAAGTAATAAGTTTTAAAGAGAAGAATCAATGGATTCATGATTAAACCCCTCCTACTTCTTGTATTTTATTACAATTTTGGTTAAGTGAGGGATCAAATATGTAGTCAACTTTATTTGATGGTAGCTTGGAGGATTAGAAATATGACTATTGCTTTCCAATTAGCTGTTTTTGCATTAATTGCGACTTCCTCAGTGTTAGTAATTAGTGTACCCCTTGTATTTGCTTCTCCTGATGGTTGGTCAAATAATAAAAACGTTGTATTTTCCGGTACATCATTATGGATTGGACTAGTCTTTCTGGTAGCTATTCTGAATTCTCTCATTTCTTAAATTTGTTTAGTATTTAGTAGCCCGATACAAAAT-AAAAAAGAAAAGGCCATTTCTTCAAAAAATTCGAATTGTGAGACGCATTAAAATGCAATTTGCGTTTCGAATTGCTTGCTACCTCTTCTCTTTCATTATTATGAAATTCCATTGCCATTATAATATTGATTGACAGACAATTAAAAAAAAGAAAACTAT------AATATAATAGAATAGAAAATGAAACGGTCGACCCAGACATAGACGGTCGACCCAGGCGGATATACCCTATAAAATA----AAATATATCCCGTAGCGAGCGTAGTTCAATGGTAAAACATCTCCTTGCCAAGGAGAAGATACGGGTTCGATTCCCGCCGCTCGCCAGCTTAATTTAGTAAGGTACTATGATAAAAAATTTAGTCTAGTTGACTACTTAACTACTTATATTAAATTAAGTAGGTGTTAGTCTAATACCGTATCCCTTACTATCTTACCCTTCCTTTGCACCCCACTC--AAAAAAAAGGGGCTCCGGCGGCGGGAATCGAACTCGCCAACAGGGCTCCCTAAATCAGGGATTCACCGAGACGAACAACTGGCAAACTGCTTTTAAAGGGAAGGGAGGTAGACTGTGCCTTTCTTTCATTTCATTTTTCTTTTCTGCAGGGTAGGAAGGAGCCTTGAGAGTTCTTCTTGTAGGGGCAAGGGCAAGTGACTTTGTAAACTGCTCAATTTGGCCCTCTAGGGCCGGGAACTAATGAATAAAAAAGGAGTGTGCATTTTTCGTTGGGGATTCCCTGGAATAAAACGTCGCGTCTTCCTTCGATTCCTTATGCGGGATATCCAATCAATTAGAATTCAGGTTAAAGAGGGTCTTTATCCTCGTCGTATCCTTTATATGGAAATCCGGGGCCAGGGGGTCATTCCCTTGACTCGTACTGATGAGAAGTTTTTTACTCCACGAGAAATAGAACAAAAAGCTGCCGAATTGGCCTATTTCTTGCGTGTACCAATTGAAGTATTTTGAGTACCAATTGCA-TTTTTTTGAAATGAATTGAATGAGGACGAATTGGAAGAAGATTTTCTCAACACGGGGAGGAGGTCCCTTCGAAATTGGATTCGTTATTGTAAGGGGATTTTCGAGTATTTATCTAAAGGAAGGAACAAACGAGGATAAGAGAAAATTGCTTCTAATTTGTTTTGTCCAAGTG------ATGGCATAATATTCTTCCATTTTCATCCGAAAGCGC----TTTTTTTTATTCTATTTCTCTATTCCACTCCATCTAGATCTAAGAAAGAACCCAATGCAATGAAATTCCACTAGTATACAAAAAAGAGAAATAGATACAAGGTCTCAAACCTTGTTATAGAATTTTTGCTTCAAAG-AAAAAGAAATATCATATAGAGTCAGCGAATGAAATAGAGTCAGCGAATGGAGCGGATTCATTAACAACTCAATTTACAGATCAAAAATGAAAAAAAAGAAAGCATTGCCTTCTTTCCTATATCTTGTATTTATCGTACTTTTGCCCTGGGGGGTCTCTTTCTCTTTTAACAAATGTCTGGAACTTTGGATTAAGAATTGGTGGAATACCAGGCAATCCGAAACTCTCTTAACTGATATTCAAGAGAAAAAGGTTCTAGAAAGATTCATAGAATTAGAAGAACTTTTTCTCTTGGACGAAATGATAAAAGAGAAACCGAAGACACATGTACAAAAACCTCCTATAGGAATACAAAAGGAAATAATACAATTGGCCAAAATAGATAATGAGGATCATCTCC
>BH85
-------------------------------AATTATCACATAATTTTC-AAAAAAAAAGGAATTTGTCGAAATTTTTCTTTTTTTCTTGTTGAATAATGCCAAATCAAATCCAAAAAAAGAGCCAAAAATCCGAAAGTCAAAAGGAAATGAATTAGTTAATTCAATAAGAGAGAAAAGGGGACCAGGACTTGATTTCGTTGCCCAAGCGAATCCCATTCAATCGTTTACTCATGGAATGAGTCCGTTGGAAAGTTCAATCAATCTTTTTTTCATATACATTTCGCCTTTTGTGGAGGATCTGTCCCTACTCTACTTTCCTATCTAGGACTTCGATATACAAAATATATACTACTGTGAAGCATAGATTGCTGTCAACAGAGAATTTTCTTAGTATTTAGGTATTTACATTCAAAATAAGAAAGGGGCCTATTAAGAACTTGTAAAATAAGGATTAGGGATTGATTTGGGTTGCGCTATATCTATCAAAGAGTATACAATAATGATGGATTTGGTGAATCAAATCCATGGTTTAATAACGAACCATGTTAACTTACCATAACAACAACTCAATTCCTATCGAATTCCTATAGTAGAATTCCTATAGGATAGAACATACACAGGGTGTACGCATTATATATGAATGAAACATATTCATTAACTTAAGCATGCCCTCCATTTTCTTTAATGAGTTGATATTAATTGAATATCCTTTTTGTTTTAAAAGATTTTTGCAAAGGTTTCATTTACGCCTAATCCATATCGAGTAGACCCTGTCGTTGTGAGAATTCTTAATTCATGAGTTGTAGGGAGGGACTT--------------------------------------------------------------------------------------------------------------------------------------------------------------------------TTGGAATTCCAATTAATCATTGAAGAAATGAAAAAGGGATTAAA-TAAAATAAAAATCCAAGTCTTAAATGAAAGGATCTGGTTGGAATCATAAAGTGTGGTAGAAAGAACTACATATAGTTTTTTCTACCACACTTTAGAGTCTTTCTATTATATTATCT-TGAATCTACATAGAATAGATTAGTAGATTGAAATAGTAGTCTAATTCAATTTCTTTTTTCACTGCATCCACTTAATTTCAATCAAGTCAAAATAAAAAAATCGAAGACAATTCTTCACGAAAGAATCCATGGAGGGAGAGAAAAATAATATGAGAATAGACTAT----------------------------------------AGTAAAAGAAAAAAA-GTAAAAGTCAAAATCAGCGAATCTTTCATGCTTAAACATGCGGCGAGATGCTTCAAAAGAGCATAAAAATTTTTCTAAGAATAAGAAAAGAGTATAAAACAAATGGAAAGTGTGCGATATGTTGTGAATAGCTCCGTGGAAGAAAGTCTAATTTTCTTATGTATAGAACTTTTTTAACCATTCGTCACTTCTAGTAGAAATTATGAATTGCTGTAATCGCTCTTTCTAT------------------------TTCTATAGAGTAGAATAGAACGACTCCTTCTTACAAGAGTTTCTTACAGGAGTGAAACAAAACAAAAGAAAGAAAGAATAAAGTTTGGCAAAATGATTAATGCAAAAGGATCAATTAAAGAAAAGAGTTGATACAACAATTCGACTACTCAATCAATTAGTAGTATCC--------------------------------------------------------------TCCGAGCAGCTTGCAAATGGAGTCCTGAACTAGCCGCAGCTTGTGAAGTATGGAAGGCGATCAAATTCGAGTTCGAGCCGGTAGATAAACTAGATAAGTAGATAAAACTAGATATAAAGAAGGTCTAAATAAAAAAGAAGCGAAATAGAAAGAGAAAAAATCAGTTACAAAATGCAGTAATTCTTCTTTATTCTTCTAATTGATTGCAATTAAACTCGGCTCAATC---T-TTTTTTTTAAGATTGAGCCGAATAAAAATAGATCTTGATACGATCATGAGACTTGACAAATAGAGATTCCTCTATTCTATATATTTAGAATATATAAAGGTATAA----------TACAATAAATAAATACTA------------TATTTG----TATTTATTTAT--------------------------------------------TGTATTGGGAAAGAATCAATGAAAAAAGATTAGGAATCGCAATGCTACTATACGCGTCCGGAGGAGTATTCGGAATAATATTCTTCTATAATCCATTCTTGCGTCTTGCGCGGGGTCTTACTAATAGGACTTCGCTGCACGGGACGGGTCTTCATC----GAAAAGCTAACTCCACCCGGCATTTTCATACCCTTTGGGTGGTATATCGCCTTAAAAAGTCTAAGGGGGTAGTATGAGATCTGTAGTAAGTAAGAGAATTTGCCCTTTGATTTTGATTGAGTATGTTATTTTTCCGCCTTTACCGCGCATTATTGATTATTGTATGAGCTTCTAGAGAATAGAGGACCGCGTATGCAGGAAGGAAATTACAGCTTAATAAAAAAGTCTAAAAAAGCTTCAACTTTATGGCACTATCAATCAACTAAAAAGCCCTATGTATGAATCCTTACAACCGGTGGGATAGGATAAGAGTTATAGTCGATGGTTCTTTCTTAGTTCCATCTCTACTGCAAAACTGGACATGAGAGTTTCTTCTCATCCAGCTCCTCGCGAATGAAATGAGAAAGCGTGCAAATTTCTCTAATTCC-----ATAATATTTTGGAATATTATGGATAGATGCACATTAATAGATAATAGAAAAAGTTAGGGTTTTTTTAATATTGAATATTGAATTTGTTAAAATAGATAAATATATAGTAAAGAAAGAAGATCTAGAATATATCTAGATGTGTGTGTCTATTTATCTATATTCTATATTTATAGATAATGTAATCTTTCTT--AACAAAAAATCTCCTTATTTTTACTCTTATTGAATCGCGGTAAAGTATTCTAATTCAATAAAGATTTCGCGGGCGAATATTTACTCTTTCCTGTCTTATTTGTTAATTTATATTATAACCTTACCAAATAAGGCAATTTTTTTGGTTTGTTCCGCCATCCCACCCAATGAAGTATTAGGATTCTTTTCAATAAAATCCTATGCAGTCATAGGTTCTGTCGTTCCCACTACTTCTCCTTTAATGGTTAGGTCTGAATCCCACAATGGAGCTTCCAAAAAATTTCTTTCCGAGTCAATTTTCTCAGTTTTATTAACCCGGGCCGCTCTTTATTATTGTTTTAAATTTGTATTTCTTGTTTCAAGTTACGATTTCGAATTCTCTGTTATTTTTATTATATTGATGCTTTATCACATTGCCTTTTATGATGTAACTCATAGACCATACATATTGGAATCCTATATCTTTCTTATTCCTCTTCTTTCTTTCTATCATCCCTCCTTTTATCCACATCCCTTTAGTTTTGCTTCACAACCTAGAATCCATTTTCTTTTTTAGAGAAAAAATTGCAGTTGCTACAACTATATGATAGATCTACTCATTTATGATAGATGTA-----TCATATAGTGACTGTTTCTTAGTTAGGATCTCGACAATACGAAGCAATAGGTTGGTTATTAGTTAATTTTCTATAATTACTAAGTTTTTTTC--------TTTTTCTATTTATAGTAGAGTTCAGTCAA-TTTTTTTGAATCTCCATTTTCGACTCTAAAGAAAAAACTAACGAGTCACAC---------------GTAAAAATCTTTGGAAGAAAAAGACTTATTTTTCCATAGTACAATCTTATTCTTTAGCAAAATCAAGATCATTTTCCAGCGGCAGCGAGCATCCAAAACCAAAGGGTTTTTCTGGGC----AACAAACAAATAATCTGGTTTTGGAATAATTTGAATTGACCTATCCAAAAGAAATTCCAATTATTTAATATGAATAATTCGGATTAATTAATGAATGTACTTTTATGTGTCGAATTCCTCGGTACAATATTCTTAGAACTAACCCCTCTGATATATAGGACAAAAGTTTTTGCTATACTGTGTCCTAAGTATTCTTTTCCTATCAACGAACTTTTCATAATAGAA--------TCCTCATATTTTATTATGAGGATTCTATTATGAAAAGTAGAGTATTCTTGCAATAGGACTTACAACTTCTACCTATCTTATCCAAAATCCACAAATAAATTGGTTTAGGCTTGGTAAATCGTATTAATAAGAGAATAAAGGCTTTCATTCTAGAAATTTTGCTAAAATCCAAAATTCTTTGTATTTAATGATGAAATTCTAGAAATTCTAATGGATAGATAGAAAAGGTTTTTTGGATTTTGTCCATTGCATTGAAAGATTTGAAAAAATTTCAATGAGAAACTAATTAG----AAAAAAATTAGTTCTATATTGCAACTGAG---AAAAAACAGTTCCAACTCTTTCAAGCTTTGTTTCTATTGAGCAAAGCAAGAGTTTTTTGTTAAAAAAATCCGCAACGATACTACCAAA------CGAAGTCTATTTTAATGAAGATTCTAATGTTCCTAAATTCTATGGACTCTCCCAATCTCGACGATTTGCCAGAGAATAACTATTATTCTTTTAAGTTCCCTATTATTTCAAGTTAG-----TTTGCTAGCTTATTTGGCAAAGAAAAATAGAGTACGTTATAAGAAATTAATCAGTCAGTTGGATATTAGGGAGAAGTAATTTAATCGTTCGAATTTTTTTCTTATTTTATTAGTAGTCTTATAGTAGTCTTAGATTTTTCATTTTGATGAGCCTCGTTTTGAGGAATTCATGGAATAATCCATTTTCATGGAATAATGAATTAAGGAAGAAAGGATATGAGTCTACCGCTTACAAGAAAAGATCTCATGATAGTCAATATGGGCCCTCACCACCCATCAATGCATGGTGTTCTTCGACTGATCGTTACTCTCGATGGTGAAGATGTTATTGATTGTGAACCCATATTAGGGTATTTACACAGAGGAATGGAAAAAATCGCGGAAAACCGAACTATTATACAATACTTACCTTAG----------------------------------------------GAGGGAGATAGAAAGAGAGAGATGGTAGAAAAGGGAGAGAGATGGTAGAAGGAGATAGGAAGGGGAATAA-GGGGCTCTTTAGGCAGGAGACAGGGGG-AATTCCTTAAGTTAAGAAAGAAAAAAGAATAAGAACACGGATACATAACATAAAAAAAAGAATAAATAAGACGATATTCGCCCTCCCCCTACATATTTAATTTCTTCTCCTATACAAAAACCAGCAAGACCTACCCCATTGGTAATTCCATCAATGACACCCTTATCGAAA--------------GCGACTTGAAGGACATGATCGATTGTGGATTTTGCTATCCATCATTTTTCATAGTAATGAAAATGCTCTTGGCTCGACATAGTCTGTTCTATTCGTCCCGAACCAAATTTGCGCTGGGTTGTTTGTAAGTAAATAGTACACGATGGAGCTCGAGAGGACAGAATTGA--TTTTTTATCAAGGGAAAGAATCTAGGGTTAGTGAAAACTAATAAATTAGGCCAACTTTGTCAGTCTATCCTTAATATAGAAGTCGAAAGGTTAAAATAAGAAGAAAGTCCAATTTTGGAAGATTGGAAAAACTCTTTCAATTAAAAGTCTATCAAAATCAATCGCTCATATTCGATTTCTATAGAAGAGGGAAATGCTTTATCGAAGGAAATAAGAAAAAAAGGGTATGTTGCTACTCTTTTGAAAGAAAAAAGAATAGGAATTCCCGAAGTAATGTCTAAACCTAAGGATTTCACAAATCAAAGATAAAGAATTCCGGAACAAGTAAACGCGATTTTCAACTGTCTCAACAATAAAATTGTCTCAACAATTGAATTGGATCAGAATAAGGAATAAAAGTAAATTCGTTCGAGATGAGACAAAGAAAAGAGTTTAGAGACGACTCAAAAAATTTCGAAGGATTTTTCCTTTTAAGTCTGTCAGTCAAAATTAGCCAACTTGAGTCATGAGTATAAATGAAATTTGTTTTTTCTGTAAGGAAATTAATGCAAGTCATAGTCGAATTTCTATCTACTTGTATTATAGACAGAAATTCGAATCATTTTCTCGAGCCGTATGAGGAGAAAACCTCCTATACGTTTCTAGGGGGGGCATTGTTTAGCTACATCTATCCCAATAA---------------------------------------------------------------AACAAACATTCCTCAAATTTCATTGCAAAGTGGTATAGGGAATTGATCCAATATGGATGGGATCATGAA-------TAGTCATTGGTTTA-----GTTTAGTTTTTTGTATACTAATTCAAACTTGCTATCTATGGAAAAATATGGATAAAAGAAATAAGTATTTATCGGGGAAGACTCCGCAAAGATCCAATTTATTTAAACCCATATTCTATCATATGAAGGAAACATAGTTCGAAAAAGACGAATAAACAAGTTTGCTTAAGACTTATTTATTATTGAATTTCCATTCTCAACAGAGGACTCGAGATGGTCAATCCTGAAATGAGAAGAGAAGGATCGATTCTTCTCCAACAAATAAACTATCAACCTC--AAAAAAAAATTAATTAATTTAAT-----------------------TACTATATTAGAATTAGATTAGCAATATATTTTTCCGTAACAAAAACAATTAACT----------------------ATTAACTAAATAAACTATTCCAATGAAAAGATTGAAAGTTTTTTGGTAGTTATAGAATTCTCGTACTTCTTCGACTCGAATACCAAAAGAAAGAAAAAAATGAAGT-AAAAAAA-----ACACATTTCGTGTAAAGTAAAATTAAGGTCTTTGCTTTTACTTATAGCATTCTTTCTTTTACCTAAAAGAAGCAACTCCAAATCAAAAATTAGGAGAAGTATGATTTTTGGAATCCATTCTATCCAACGAACAGTTCTTACCTTATCCTTACCAGAATGGATCATTCTGGATATTTAAAGAATCACAGATCGAGATCGTTTTCGCTTAACCAAAGAAGGACCCTTTTTGCTAATAATATAATACAACAAAAATCTATCTCTATCATAAAGGGATAGGTCTCATTTTTTATACAGTGTTTTACGTATAGACCAAATTTTTCATGAAAATAAAGATATTCAATTTGACTGGACTTGACACTTGATTATGTTTTCTGAGAAAGAAAATGAATGCTTAGAAATGCATCTAATCTAAGAGTTCATAAGAGAAAATTATTCTCT------TTAATAAACTTTCTTTTGTCTCGTGCGGGGTACAATACGATTTCATCTTTCGTTTCATCAGAAAAA----------------------------------------------------------------AAAAAATCCGATCTAAAATCGAGAAAATAGCAAGTATTCATCCACGTTTTCTTAATAAAACCCCCTTTCTTTTATCTTGAATCTAATTCTACTTACTTTTTTCCAATATTTTTCCAAAAATCTATTC--------------------------------------------------------------------------------------------------------------------------------------------------------------------------------CTC-------CTTTTTTTTGAATTGCAGTAGTGAACGACTCTTAAATCGGTATTCTCT-CCCCCCCTTCCTTTTAATGGCATAATAAAATAGAATGGGTTTATGCCTAATCCGTGTATAGGTAAACTCCAGGTCCGAACAGC--------------------ATTATTATCCATAACAGCATTATTATCCATGGATCCCCCTTATGTACATATCTCTATGGGGAATCGTGCTTTAATTTTTCATTGCATTAAATATCTTGAATAAAAAAAGGAAATTTGCTCTGATATAGAGTATGACCTGACCATCTTGGCCCACCCAAGTGAAATTACGATAAAAGCAGGGATATGTGGAGAGGTGGATAACTAGATTGGCATGTACTT-AAAAAAAGGACTTACTTTATTTTAGGATTCTACAATGAAATCCTATATTTTCTAGCAATTCTACTACTACGAAACAAAAAAGAACCCTCAAATTCTTTTTTGAAATTAAACTAAGCGTGCTATTCTAAATCGAACTAAAGT-----------CTTCTAGTGCTTATAAAT-----TATTATATTATGGCTTTATCCCATTCATAGAAAGGAGATAAAATGAGAAATCTTTGCCATCCAATCTGATTAGAATATCATTAAGTGGCAGAATTTTTTTCTAGGAATGTTTTATCAATTCATTTTCATTTGATTTGTACCCCTGGCAAATTCGAACTTTCCTCGAAATTGTCTCTATTCATATGTATGAAATACATATATGAAATACGTATGTGGAGTTCCCTAGAATTTCATGTGATTCAGTAAACAGAATATAGATTCCATGAT-----TGCTAAATCGATCCATAGGGATTGATGAAGAGTGAGCTGATAATGGAATTTTTCTTCGATAAAAAGGAAACTTAAGATTAAG---------------------------------------------------------------------------CGCGGGGTGTATGGCATACCTATACCTATTTAAAAATAGAA--CCATAAGAAGATTCGATTCGTCTGTCGTACTCTAAGAAATAGACGAATCATATACTACATACCCATATATCGTATGTGGGTATAGTGAGAGTGACATAACTAGTATGTCGCGATTTTTTATCGCTTAAAATGGATGATAATCCACCTTTCAATAAGAAAAACTCTTTTGTTTGT------AAAAAAGGAATGAGAGAAATATGGATTAGAAATAAATTTCCCCCTTTCTCTTTATCCTTTATTTCTATGGATCAGACATTTTTTTTTATGGAAG--AAAAAAAAATGGATTTAGTTCATATTCACGAAGCCCTAGATTTTTGGGCCGAGCTGGATTTGAACCAGCGTAGACATATCGTCAACGAATTTACAGTCCGTCCCCATTAACCGCTCGGGCATCGACCCAGGAAGAATTTATTCTAGGGTTTTTGATAATCTATGATTAACCTCCTTTCATAATACTCCCTACCCCCAGGGGAAGTCGAATCCCCGCTGCCTCCTTGAAAGAGAGATGTCCTGAACCACTAGACGATAGGGGCATCACTAAACGATAGGGCCATATACAACCGCTCGTCATTATACTATAATGATAGTATGAGCAGTTTTTTAGAATTGTCAATATACTCGAAGAGTATAACTAGATCCAAAGCAAAGAGTCTTTCCTACTTTTCTGTTATGCTTTCTTAGGATTTTTTTTTTAGTTGATGGTTAGGTTAATTCACGGATCATCTCCTACTTTTTAGGGAAATTCATTTAAAGGGTATAGAATAAGAATAGATTAATAAAAGGGATTCTAGATTAGTTCAGTACAGGTAGTGATTTGATTGATCTAACAGGAAAAAGAGTCCAATTTGATTTCTTTTTTGCAATTTACACTCCGTGCTTCA-------TTTAGTGTTCAGACCAAAAATGCATGCATCCCGCACTAAGTCATAAAATTCAAGAAAAAAATAGAGAAATTTTCAAAAACA---------------------AAGAAAAA--------------------AAGGTGAATAAATAATAAATTTAGTAGAAAAGTACTTTATCGTATTCGAACCGATGACTTACGTCTTACCATGGCATTACTCTACCACCAAATTAAAAAGCCCTTTATCGGATTTGAACCGATGACTTATGCCTTACCATGGCATTACTCTACCACTGAGTTAAAAGGGCAACCTGCTAAGTGGTAATTTCCAAATTCAGAGAAACCCTGGAATTAAAAAAGGGCAATCCTGAGCCAAATCCGTGTTTTGAGAAAACAAGTGGTTCTCGAACTAGAATCCAAAGGAAAAGGATAGGTGCAGAGACTCAATGGAAGCTGTTCTAACGAATCGAGTTGATTACGTTGTGTTGGTAGTGGAACTCCCTCTAAATTAGAGAAAGTAAGGGGTTTATACATCTAATACACACATATGGATACTGACATAGCAAACGATTAATCACAGAACCCATATCATAATATAGGTTCTTTATTCTTTTTTAGAATGAAATTAGGAATGATTATGAAATAGAAAATTCAGAA-TTTTTTTTAGAATTATTGTGAATCCATCCCAATCGAATATTGAGTAATCAAATCCTTCAATTCATAGTTTTCGAGATCTTTTAAAAAGTGGATTAATCGGACGAGGATAAAGAGAGAGTCCCATTCTACATGTCAATACTGACAACAATGAAATTTCTAGTAAAAGGAAAATCCGTCGACTTTATAAGTCGTGAGGGTTCAAGTCCCTCTATCCCCAAACCCTCTTTTATTCCCTAACTCTAACTATACTATAGTATTTATCCTCTTTTTTTCTTTTTATCAATCGGTTTAAGATTCATTAACTTTCTCATTCTACTCTTTCACAAAGGAGTGCGAAGAGAACTCAATGGATCTTATGCTATTCATTGAATAGATTTCTTTTTTAT----TATAGTATAGGCAAGGAACTTCGATTATTAACTCTATTTTTAAGTATTATTAAGTAAGCCATGCACAATGCATAGGACTA---CCCCCCCCATTTCCAAATTTGGAATTTGGAATACTTTATTGATTTTTTAGTCCCTTTAATTGACATAGATACAAATACTCTACTAGGATGATGCACAAGAAAAGGTCAGGATAGCTTTACATAACAGAAATAGTGTAACAAATAGAAATATGTATAGTATAGGAAATCTGTAAAATGTCAGATCTTAATTATTAATCTTAGCTATTAACTAGTTCGAAATTGGAAGTTCTACTTAGAAAAAAATACTAGAACTTCATAAAAATCAAGTTAGCTTGATATGCTTAACTAGAGGATATCCTTAAATAGGATTATAGAATTTATTGAACTTGATTTTTATTTCTCTAATTCGCAAATTGATTTTTCTAATAGAACAAAATCTATTCCAATTTCTATATTGAATTTTATTTCAGATATTTTCAATTTGATATGGCTCGGACAAGTAATCTAATACATAGAAAAGAATAATATATATGAAAGATATAATAAAGAGAAAATGCGAATTTCTTGGCATTTTCATTCGATCATTATAGACATTTTTTGAGATATTTTG-----TTTTTTTTGTTATTTCTTAATAATTTAATGATTAATATTTCACTAAGGAGAACATAGAATCATAGCAAATTAAATTGCTAATTCTGATTAG----AAAAAAAAATGAATATCAAGCGTTAGAGTATGATTTTGAATACTCTAAAAAAGAA----------GGGTGGGGGAGAGAAAAACTTTGGGATATATTGATTCGGATTGAATTGCAAATAAATCAACGATAGAATCAATTCAATTCTGAATTGCAACAAGCAGGGTCTCTCAAATAGAGACGAACTGCTAGACTACGTCGAGTAATGAATTCAACGATTCC--AAAAAAAAACTAAGAGATGGATGAAATTACACAAGGAATCTAGGTCTCAATCAAAGAAAAGGAAAATCGATCTATTCATTCAATATTTCCCTTTTTAGAAGACAAATTTTTGCATTTACATTATCTATCACATATAGAAATACCCTATCCTATCCATTTGGAAATTTTGGTTCAACTCCTTCAATACCGGATCCAAGATGTTCCATCTTTGCATTTATTGCGATTCTTTCTCAACTACTATTCGAATTGGAATAGTCTTATTACTTCAATGAAATCGATTTTTCTTTTGAAAAAAGAAAATAAAAGACTATTTCGATTCTTATATAACTCTTATGTATCAGAATATGAATTTTTCTTGTTGTTTCTTCGTAAACAATCTTCTTGCTTACCATTAACATCTTCTGGAACTTTTGTGGAACGAATCCACTTTTCTAGGAAGATGGAACATTTTGGGGTAATGTACCCAGGTTTTTTTCGGAAAACCGTATGGTTCTTTATGGATCCTCTTATGCATTATGTTCAATATCAAGGAAAGGCAATTCTTGCATCAAAAGGAACTCTTCTTTTGAAGAAGAAATGGAAATGTTACCTTGTCAATTTCTGGCAATATTCTTTCTCTTTTTGGACTCAACCGCGAAGGATCCATCTAAACCAATTAGCAAACTCTTGCTTCGATTTTCTGGGGTACCTTTCAAGTGTACCAATAAATCCTTTGTTAGTAAGGAATCAAATGCTAGAGAATTCATTTCTAATAGATACTCGAATGAAAAAATTCGATACCATAGTCCCCGCTACTCCCCTCATTCGATCCTTATCAAAAGCTCAATTTTGTACTGGATCGGGACATCCTATTAGTAAACCAATTTGGACCGATTTATCAGATTGGGATATTCTTGATCGATTTGGTCGGATATGTAGAAATCTTTTTCATTATCATAGTGGATCTTCGAAAAAACGGACTTTGTATCGACTAAAGTATATACTTCGACTTTCTGTCTCAATTGGGTTATATGATGTTAGCTCTAGGTATAGGTTCTTATCAAGCTGCTTTATTCCATTTGATCACTCATGCTTATTCGAAAGCTTTATTGTTCTTGGGATCCGGATCGGTTATTCATTCAATGGAACCTCTTGTTGGATATTCACCAGATAAAAGTCAGAATATGGTTCTTATGGGTGGTTTAAGAAAATACGTTCCAATTACAAGAACTACTTTTTTATGGGGTACGCTTTCTCTTTGTGGTATTCCACCTCTTGCTTGCTTCTGGTCCAAAGATGAAATCCTTAGTAATAGTTGGTTGTATTCACCCTTTTTTGGAATAATAGCCTCTTTTACTGCAGGATTAACTGCGTTTTATATGTTTCGGATATATTTACTTACTTTTGATGGGTACCTGCGTGTTCATTTTCAAAATTACAGTAGCACTAAAGAGGGCTCGTTGTATTCAATATCCTTATGGGGAAAAAGGATACCCAAAGGAGTGAATAGAGATTTCATTTTATCAACAACGAAGAGTGGAGTTTCTTTTTTTTCACAAAATATATCCAAAATTCATGGTAATACAAGAAATAGGATAGGGTCCTTTAGTACTTCCTTTGGGGTTAAAAACACTTTTGTCTATCCTCATGAAACGGGAAATACTATGCTATTCCCTCTTTTTATATTACTGCTTTTTACTTTGTTCATTGGATCCATAGGAATCCATTTTGATAATGGAGTAATGGATAATGGAATAGCGGAGTTAACCATATTATCAAAGTGGTTAACTCCCTCAATAAGCTTTTTCCAGGAAAGTTCTAATTCTTCCATAAATTCATATGAATTTATCACTAATGCAATTTCTTCTGTAAGTCTAGCTATGTTTGGTCTATTCATAGCATATATCTTCTATGGATCTGCTTATTCTTTTTTTCAGAATTTATATTTTAAAAATTCCCTTGTAAAAGAGAGTCCGAAAAAGTCTTTTTTGGATCAAGTAAAAAAAAAGATATACAGTTGGTCATATAATCGTGGTTATATAGATATTTTCTATACTAGGGTCTTTACCCTCGGTATAAGAGGATTAACCGAACTAACGCAGTTTTTCGATAAGGGTGTCATTGATGGAATTACCAATGGGGTAGGTCTTGCTGGTTTTTGTATAGGAGAAGAAATTAAATATGTAGGGGGAGGGCGAATATCGTCTTATTTATTCTTTTTTTTATGTTATGTATCCGTGTTCTTATTCTTTTTTCTTTCTTAAGGCGAACGACGGGAATTGAACCCGCGCATGGTGGATTCACAATCCACTGCCTTGATCCACTTGGCTACATCCGCCCCTTATCCAGCTAAAGGATTTTTCTCTTTGTTCCATTCATCATTATTCTATTTATTCTGACCTCCATACTTCGATCGAGATATTGGACATAGAATGCCACTCTTTAAAATGGAAAAAGGAGTAATCAGCTGTGACACGAAAAAAAACGAATCCTTTTGTAGCTCATCATTTATTGGCAAAAATCGAAAAGGTCAATATGAAGGAGGAGAAAGAAACAATAGTAACGTGGTCCCGGGCATCTAGCATTCTACCCGCAATGGTTGGCCATACAATCGCGATTCATAATGGAAAGGAACATATACCTATTTACATAACAAATCCTATGGTAGGTCGCAAATTGGGGGAATTCGTGCCTACTCGGCATTTCACGAGTTATGAAAGTGCAAGAAAAGATACTAAATCTCGTCGTTAACTGAATTCAGAATAGAAAGATTCAAAATA--AAAAAA-------AAAAACAAACAAA-------TATGAAATACCCAATATCTTGCTGGAACAAGATATTGGGTATTTCTGGCTTTCCTTCCTTCAAAAATTCCTATATGTTAGTAGAAAAGCCTTATCCATTAAGAGATGGAACTTCAAGAGCAGCTAGGTCTAGAGGGAAGTTGTGAGCATTACGTTCGTGCATTCCTTTTCCCGCTAGGATCGGAAATCTTATATTTTTCATATCCATATACCATCGAACCCTTAGGGTTCCAGAATCCTCCTTTTTTCCTAGTCTTCGGAAACAGAAAACCCATAGCCGGGAGGAGTTAGGTATGTAGGGTATGGTTTATTATTTTTTGTTGGGCAGGCAGTAGAATAATTTTTATACTCTGCAATATAAATTCTACTGCCCACTTTTTACAAGCAAATTGTTGCTAAAACTCTAACATAGTTTG-------------------------TTCAAAATGCACCAACTAGAATCCTTGGAGAATATTCAAGTACCCCCTTTCCAAGGGGTACCTGTTAAAAATCGCTTCAACAAATCCGTCCAAAACTTTTTAAGAAAAATAGAAAAGTTTTGAACTCGAAGGTTTTTCCAAGAGATGCCT---------------GTTAAAAATAGTTTCAATCTCTCACCAAAACGGATAAGAAGTATATTACTGAAAATTACTACCCAGCCATATGGGTATAGGAAGATCGCTAATTCCTTTATACCCCACCCAATTAGAATTAAAGGAAATAAAACATAAATGGAGAAAATTCTCATCATAAGATCAGCCAATAGGAGAAAAAAGTCCCTAATTCTGCAGAACGTTCTGAGCACGTGAAAAGTCAATAGCCTAAAGAT-AAAAAA---------------------GAA-AAAGTCTACCA-TTTTTTTGACAGCGGCTCTTATTGCCCCTTT-------------GGTCTTTTGTTTTATATG------------------ATTCAACAATTCATTCATA---------------TTTGTTATCCTCCTCTAAATAACTAAATAATCGAATT----------------------------------------------TTTTTAATATAATTTTAATA---------TAATTTTTTTAATATAATTTTAATATAATTTTCGTGCTTTGGTTTAGTGAGTCGTCCGAGATCGTGTTTACATACCTATCAACTTACCCTATTCAAGTATATTG-----TATACTAC-----------------TA-ATAATTTT----GTAGTGTGTCAACTCT--CTTCACGTATTTTATTATA--------TTATACGTATTTTTTTATATAATA-----AAAT-----------------AA-AAAAAAAACCTATACTTTGTGCAAGTGATAAGAGAGAATATGAAAGATTTTCTTATTTTTCTTGATTTTCTCAAGATTTTGAACCTTGCCATGAATAAACTTCTATATCTCGATCTCGATATATACATATATAATCTCTACATATATCTCTATATATACATATATTATGTACATTATGCAGTAGACCCATAATGGGAAATCAAAGTGGCTAATTTTGGAATTGAATAAAAAAACCTCTAGAAACATCTCAGATGCAAGTCCCCTTTCGATATATCTCTGTATACTATATACACGGATACAGGATCCGCTATATCCGCTTGTGAAATAAAGACTAAAGCCCCTCCCCTCAACCCCATATCCAAATAAAAAAGTGGTAAGTAATAAGTTTTAAAGAGAAGAATCAATGGATTCATGATTAAACCCCTCCTACTTCTTGTATTTTATTAAAATTTTGGTTAAGTGAGGGATCAAATATGTAGTCAACTTTATTTGATGGTAGCTTGGAGGATTAGAAATATGACTATTGCTTTCCAATTAGCTGTTTTTGCATTAATTGCGACTTCCTCAGTGTTAGTAATTAGTGTACCCCTTGTATTTGCTTCTCCTGATGGTTGGTCAAATAATAAAAACGTTGTATTTTCCGGTACATCATTATGGATTGGACTAGTCTTTCTGGTAGCTATTCTGAATTCTCTCATTTCTTAAATTTGTTTAGTATTTAGTAGCCCGATACAAAAT-AAAAAA-AAAAAGCCATTTCTTCAAAAAATTCGAATTGTGAGACGCATTAAAATGCAATTTGCGTTTCGAATTGCTTGCTACCTCTTCTCTTTCATTATTATGAAATTCCATTGCCATTATAATATTGATTGACAGACAATTAAAAAAAAGAAAACTAT------AATATAATAGAATAGAAAATGAAACGGTCGACCCAGACATAGACGGTCGACCCAGGCGGATATACCCT-----ATA----AAATATATCCCGTAGCGAGCGTAGTTCAATGGTAAAACATCTCCTTGCCAAGGAGAAGATACGGGTTCGATTCCCGCCGCTCGCCAGCTTAATTTAGTAAGGTACTATGATAAAAAATTTAGTCTAGTTGACTACTTAACTACTTATATTAAATTAAGTAGGTGTTAGTCTAATACCGTATCCCTTACTATCTTACCCTTCCTTTGCACCCCACTC--AAAAAAAAGGGGCTCCGGCGGCGGGAATCGAACTCGCCAACAGGGCTCCCTAAATCAGGGATTCACCGAGACGAACAACTGGCAAACTGCTTTTAAAGGGAAGGGAGGTAGACTGTGCCTTTCTTTCATTTCATTTTTCTTTTCTGCAGGGTAGGAAGGAGCCTTGAGAGTTCTTCTTGTAGGGGCAAGGGCAAGTGACTTTGTAAACTGCTCAATTTGGCCCTCTAGGGCCGGGAACTAATGAATAAAAAAGGAGTGTGCATTTTTCGTTGGGGATTCCCTGGAATAAAACGTCGCGTCTTCCTTCGATTCCTTATGCGGGATATCCAATCAATTAGAATTCAGGTTAAAGAGGGTCTTTATCCTCGTCGTATCCTTTATATGGAAATCCGGGGCCAGGGGGTCATTCCCTTGACTCGTACTGATGAGAAGTTTTTTACTCCACGAGAAATAGAACAAAAAGCTGCCGAATTGGCCTATTTCTTGCGTGTACCAATTGAAGTATTTTGAGTACCGATTGCA-TTTTTTTGAAATGAATTGAATGAGGACGAATTGGAAGAAGATTTTCTCAACACGGGGAGGAGGTCCCTTC-AAATTGGATTCGTTATTGTAAGGGGATTTTCGAGTATTTATCTAAAGGAAGGAACAAACGAGGATAAGAGAAAATTGCTTCTAATTTGTTTTGTCCAAGTG------ATGGCATAATATTCTTCCATTTTCATCCGAAAGCGC----TTTTTTTTATTCTATTTCTCTATTCCACTCCATCTAGATCTAAGAAAGAACCCAATGCAATGAAATTCCACTAGTATACAAAAAAGAGAAATAGATACAAGGTCTCAAACCTTGTTATAGAATTTTTGCTTCAAAG-AAAAAGAAATATCATATAGAGTCAGCGAATGAAATAGAGTCAGCGAATGGAGCGGATTCATTAACAACTCAATTTACAGATCAAAAATGAAAAAAAAGAAAGCATTGCCTTCTTTCCTATATCTTGTATTTATCGTACTTTTGCCCTGGGGGGTCTCTTTCTCTTTTAACAAATGTCTGGAACTTTGGATTAAGAATTGGTGGAATACCAGGCAATCCGAAACTCTCTTAACTGATATTCAAGAGAAAAAGGTTCTAGAAAGATTCATAGAATTAGAAGAACTTTTTCTCTTGGACGAAATGATAAAAGAGAAACCGAAGACACATGTACAAAAACCTCCTATAGGAATACACAAGGAAATAATACAATTGGCCAAAATAGATAATGAGGATCATCTCC
>Neomicrocalamus_sp.2
-------------------------------AATTATCACATAATTTTC-AAAAAAAAAGGAATTTGTCGAAATTTTTCTTTTTTTCTTGTTGAATAATGCCAAATCAAATCCAAAAAAAGAGCCAAAAATCCGAAAGTCAAAAGGAAATGAATTAGTTAATTCAATAAGAGAGAAAAGGGGACCAGGACTTGATTTCGTTGCCCAAGCGAATCCCATTCAATCGTTTACTCATGGAATGAGTCCGTTGGAAAGTTCAATCAATCTTTTTTTCATATACATTTCGCCTTTTGTGGAGGATCTGTCCCTACTCTACTTTCCTATCTAGGACTTCGATATACAAAATATATACTACTGTGAAGCATAGATTGCTGTCAACAGAGAATTTTCTTAGTATTTAGGTATTTACATTCAAAATAAGAAAGGGGCCTATTAAGAACTTGTAAAATAAGGATTAGGGATTGATTTGGGTTGCGCTATATCTATCAAAGAGTATACAATAATGATGGATTTGGTGAATCAAATCCATGGTTTAATAACGAACCATGTTAACTTACCATAACAACAACTCAATTCCTATCGAATTCCTATAGTAGAATTCCTATAGGATAGAACATACACAGGGTGTACGCATTATATATGAATGAAACATATTCATTAACTTAAGCATGCCCTCCATTTTCTTTAATGAGTTGATATTAATTGAATATCCTTTTTGTTTTAAAAGATTTTTGCAAAGGTTTCATTTACGCCTAATCCATATCGAGTAGACCCTGTCGTTGTGAGAATTCTTAATTCATGAGTTGTAGGGAGGGACTT--------------------------------------------------------------------------------CTCGCATTTATTGCTACTGCACTGTTCATTCTAGTTCCTACTGCCTTTTTACTTATTATTTATGTAAAAACAGTCAGCCAAAATGATTAATTGGAATTCCAATTAATCATTGAAGAAATGAAAAAGGGATTAAAGAAAAAAAAAAATCCAAGTCTTAAATGAAAGGATCTGGTTGGAATCATAAAGTGTGGTAGAAAGAACTACATATAGTTTTTTCTACCACACTTTAGAGTCTTTCTATTATATTATCT-TGAATCTACATAGAATAGATTAGTAGATTGAAATAGTAGTCTAATTCAATTTCTTTTTTCACTGCATCCACTTAATTTCAATCAAGTCAAAATAAAAAAATCGAAGACAATTCTTCACGAAAGAATCCATGGAGGGAGAGAAAAATAATATGAGAATAGACTAT----------------------------------------AGTAAAAGAAAAAAA-GTAAAAGTCAAAATCAGCGAATCTTTCATGCTTAAACATGCGACGAGATGCTTCAAAAGAGCATAAAAATTTTTCTAAGAATAAGAAAAGAGTATAAAACAAATGGAAAGTGTGCGATATGTTGTGAATAGCTCCGTGGAAGAAAGTCTAATTTTCTTATGTATAGAACTTTTTTAACCATTCGTCACTTCTAGTAGAAATTATGAATTGCTGTAATCGCTCTTTCTAT------------------------TTCTATAGAGTAGAATAGAACGACTCCTTCTTACAAGAGTTTCTTACAGGAGTGAAACAAAACAAAAGAAAGAAAGAATAAAGTTTGGCAAAATGATTAATGCAAAAGGATCAATTAAAGAAAAGAGTTGATACAACAATTCGACTACTCAATCAATTAGTAGTATCCCTAGAGTCCACTCCTCCCCCATACTACTAGTGAAAGAGAAAATGTAAAGACTACCATTAAAGTCCGAGCAGCTTGCAAATGGAGTCCTGAACTAGCCGCAGCTTGTGAAGTATGGAAGGCGATCAAATTCGAGTTCGAGCCGGTAGATAAACTAGATAAGTAGATAAAACTAGATATAAAGAAGGTCTAAATAAAAAAGAAGCGAAATAGAAAGAGAAAAAATCAGTTACAAAATGCAGTAATTCTTCTTTATTCTTCTAATTGATTGCAATTAAACTCGGCTCAATC--TT-TTTTTTTTAAGATTGAGCCGAATAAAAATAGATCTTGATACGATCATGAGACTTGACAAATAGAGATTCCTCTATTCTATATATTTAGAATATATAAAGGTATAA----------TACAATAAATAAATACTA------------TATTTG----TATTTATTTAT--------------------------------------------TGTATTGGGAAAGAATCAATGAAAAAAGATTAGGAATCGCAATGCTACTATACGCGTCCGGAGGAGTATTCGGAATAATATTCTTCTATAATCCATTCTTGCGTCTTGCGCGGGGTCTTACTAATAGGACTTCGTTGCACGGGAGGGGTCTTCATC----GAAAAGCTAACTCCACCCGGCATTTTCATACCCTTTGGGTGGTATATCGCCTTAAAAAGTCTAAGGGAGTAGTATGAGATCTGTAGTAAGTAAGAGAATTTGCCCTTTGATTTTGATTGAGTATGTTATTTTTCCGCCTTTACCGCGC-------ATTATTGTATGAGCTTCTAGAGAATAGAGGACCGCGTATGCAGGAAGGAAATTACAGCTTAATAAAAAAGTCTAAAAAAGCTTCAACTTTATGGCACTATCAATCAACTAAAAAGCCCTATGTATGAATACTTACAACCGGTGGGATAGGATAAGA------------GGTTCTTTCTTAGTTCCATCTCTACTGCAAAACTGGACATGAGAGTTTCTTCTCATCCAGCTCCTCGCGAATGAAATGAGAAAGCGTGCAAATTTCTCTAATTCC-----ATAATATTTTGGAATATTATGGATAGATGCACATTAATAGATAATAGAAAAAGTTAGGGTTTTTTTAATATTGAATATTGAATTTGTTAAAATAGATAAATATATAGTAAAGAAAGAAGATCTAGAATATATCTAGATGTGTGTGTCTATTTATCTATATTCTATATTTATAGATAATGTAATCTTTCTT--AACAAAAAATCTCCTTATTTTTACTCTTATTGAATCGCGGTAAAGTATTCTAATTCAATAAAGATTTCGCGGGCGAATATTTACTCTTTCCTGTCTTATTTGTTAATTTATATTATAACCTTACCAAATAAGGCAATTTTTTTGGTTTGTTCCGCCATCCCACCCAATGAAGTATTAGGATTCTTTTCAATAAAATCCTATGCAGTCATAGGTTCTGTCGTTCCCACTACTTCTCCTTTAATGGTTAGGTCTGAATTCCACAATGGAGCTTCCAAAAAATTTCTTTCCGAGTCAATTTTCTCAGTTTTATTAACCCGGGCCGCTCTTTATTATTGTTTTAAATTTGTATTTCTTGTTTCAAGTTACGATTTCGAATTCTCTGTTATTTTTATTATATTGATGCTTTATCACATTGCCTTTTATGATGTAACTCATAGACCATACATATTGGAATCCTATATCTTTCTTATTCCTCTTCTTTCTTTCTATCATCCCTCCTTTTATCCACATCCCTTTAGTTTTGCTTCACAACCTAGAATCCATTTTCTTTTTTAGAGAAAAAATTGCAGTTGCTACAACTATATGATAGATCTACTTATTTATGATAGATGTA-----TCATATAGTGACTGTTTCTTAGTTAGGATCTCGACAATACGAAGCAATAGGTTGGTTATTAGTTAATTTTCTATAATTACTAAGTTTTTTTC--------TTTTTCTATTTATAGTAGGGTTCAGTCAA-TTTTTTTGAATCTCCATTTTCGACTCTAAAGAAAAAACTAACGAGTCACACACTAAGCATAGCATCGTAAAAATCTTTGGAAGAAAAAGACTTATTTTTCCATAGTACAATCTTATTCTTTAGCAAAATCAAGATCATTTTCCAGCGGCAGCGAGCATCCAAAACCAAAGGGTTTTTCTGGGC----AACAAACAAATAATCTGGTTTTGGAATAATTTGAATTGACCTATCCAAAAGAAATTCCAATTATTTAATATGAATAATTCGGATTAATTAATGAATGTACTTTTATGTGTCGAATTCCTCGGTACAATATTCTTAGAACTAACCCCTCTGATATATAGAACAAAAGTTTTTGCTATACTGTGTCCTAAGTATTCTTTTCCTATCAACGAACTTTTCATAATAGAA--------TCCTCATATTTTATTATGAGGATTCTATTATGAAAAGTAGAGTATTCTTGCAATAGGACTTACAACTTCTACCTATCTTATCCAAAATCCACAAATAAATTGGTTTAGGCTTGGTAAATCGTATTAATAAGAGAATAAAGGCTTTCATTCTAGAAATTTTGCTAAAATCCAAAATTCTTTGTATTTAATGATGAAATTCTAGAAATTCTAATGGATAGATAGAAAAGGTTTTTTGGATTTTGTCCATTGCATTGAAAGATTTGAAAAAATTTCAATGAGAAACTAATTAG----AAAAAAATAAGTTCTATATTGCAACTGAG---AAAAAACAGTTCCAACTCTTTCAAGCTTTGTTTCTATTGAGCAAAGCAAGAGTTTTTTGTTAAAAAAATCCGCAACGATACTACCAAA------CGAAGTCTATTTTAATGAAGATTCTAATGTTCCTAAATTCTATGGACTCTCCCAATCTCGACGATTTGCCAGAGAATAACTATTATTCTTTTAAGTTCCCTATTATTTAAAGTTA------TTTGCTAGCTTATTTGGCAAAGAAAAATAGAGTACGTTATAAGAAATTAATCAGTCAGTTGGATATTAGGGAGAAGTAATTTAATCGTTCGAATTTTTTTCTTATTTTATTAGTAGTCTTATAGTAGTCTTAGATTTTTCATTTTGATGAGCCTCGTTTTGAGGAATTCATGGAATAATCCATTTTCATGGAATAATGAATTAAGGAAGAAAGGATATGAGTCTACCGCTTACAAGAAAAGATCTCATGATAGTCAATATGGGCCCTCACCACCCATCAATGCATGGTGTTCTTCGACTGATCGTTACTCTCGATGGTGAAGATGTTATTGATTGTGAACCCATATTAGGGTATTTACACAGAGGAATGGAAAAAATCGCGGAAAACCGAACTATTATACAATACTTACCTTAG----------------------------------------------GAGGGAGATAGAAAGAGGGAGATGGTAGAAAAGGGAGAGAGATGGTAGAAGGAGATAGGAAGGGGAATAA-GGGGCTCTTTAGGCAGGAGACAGGGGG-AATTCCTTAAGTTAAGAAAGAAAAAAGAATAAGAACACGGATACATAACATAAAAAAAAGAATAAATAAGACGATATTCGCCCTCCCCCTACATATTTAATTTCTTCTCCTATACAAAAACCAGCAAGACCTACCCCA---------------------------------GTAGAAAGCAACGTGCGACTTGAAGGACATGATCGATTGTGGATTTTGCTATCCATCATTTTTCATAGTAATGAAAATGCTCTTGGCTCGACATAGTCTGTTCTATTCGTCCCGAACCAAATTTGCGCTGGGTTGTTTGTAAGTAAATAGTACACGATGGAGCTCGAGAGGACAGAATTGA--TTTTTTATCAAGGGAAAGAATCTAGGGTTAGTGAAAACTAATAAATTAGGCCAACTTTGTCAGTCTATCCTTAATATAGAAGTCGAAAGGTTAAAATAAGAAGAAAGTCCAATTTTGGAAGATTGGAAAAACTCTTTCAATTAAAAGTCTATCAAAATCAATCGCTCATATTCGATTTCTATAGAAGAGGGAAATGCTTTATCGAAGGAAATAAGAAAAAAAGGGTATGTTGCTACTCTTTTGAAAGAAAAAAGAATAGGAATTCCCGAAGTAATGTCTAAACCCAAGGATTTCACAAATCAAAGATAAAGAATTCCGGAACAAGTAAACGCGATTTTCAACTGTCTCAACAATAAAATTGTCTCAACAATTGAATTGGATCAGAATAAGGAATAAAAGTAAATTCGTTCGAGATGAGACAAAGAAAAGAGTTTAGAGACGACTCAAAAAATTTCGAAGGATTTTTCCTTTTAAGTCTGTCAGTCAAAATTAGCCAACTTGAGTCATGAGTATAAATGAAATTTGTTTTTTCTGTAAGTAAATTAATGCAAGTCATAGTCGAATTTCTATCTACTTGTATTATAGACAGAAATTCGAATCATTTTCTCGAGCCGTATGAGGAGAAAACCTCCTATACGTTTCTAGGGGGGGCATTGTTTAGCTACATCTATCCCAATAAGCTGTCTATCGAATCGTTGCAACGTTGCTTTCTACCACATCGTTTTAAACGAAGTTTCACCATAACAAACATTCCTCAAATTTCATTGCAAAGTGGTATAGGGAATTGATCCAATATGGATGGGATCATGAATAGTCATTAGTCATTGGTTTA-----GTTTAGTTTTTTGTATACTAATTCAAACTTGCTATCTATGGAAAAATATGGATAAAAGAAATAAGTATTTATCGGGGAAGACTCCGCAAAGATCCGATTTATTTAAACCCATATTCTATCATATGAAGGAAACATAGTTCGAAAAAGACGAATAAACAAGTTTGCTTAAGACTTATTTATTATTGAATTTCCATTCTCAACAGAGGACTCGAGATGGTCAATCCTGAAATGAGAAGAGAAGGATCGATTCTTCTCCAACAAATAAACTATCAACCTC-AAAAAAAAAATTAATTAATTTAAT-----------------------TACTATATTAGAATTAGATTAGCAATATATTTTTCCGTAACAAAAACAATTAACT----------------------ATTAACTAAATAAACTATTCCAATGAAAAGATTGAAAGTTTTTTGTTAGTTATAGAATTCTCGTACTTCTTCGACTCGAATACCAAAAGAAAGAAAAAAATGAAGT-AAAAAAA-----ACACATTTCGTGTAAAGTAAAATTAAGGTCTTTGCTTTTACTTATAGCATTCTTTCTTTTACCTAAAAGAAGCAACTCCAAATCAAAAATTAGGAGAAGTATGATTTTTGGAATCCATTCTATCCAACGAACAGTTCTTACCTTATCCTTACCAGAATGGATCATTCTGGATATTTAAAGAATCACAGATCGAGATCGTTTTCGCTTAACCAAAGAAGGACCCTTTTTGCTAATAATATAATACAACAAAAATCTATCTCTATCATAAAGGGATAGGTCTCATTTTTTATACAGTGTTTTACGTATAGACCAAATTTTTCATGAAAATAAAGATATTCAATTTGACTGGACTTGACACTTGATTATGTTTTCTGAGAAAGAAAATGAATGCTTAGAAATGCATCTAATCTAAGAGTTCATAAGAGAAAATTATTCTCT------TTAATAAACTTTCTTTTGTCTCGTGCGGGGTACAATACGATTTCATCTTTCGTTTCATCAGAAAAATCTGGGACGGAAGGTGGGGATAAAGGATTTGCAGTCCCCTGCCTTACCGCTTGGCCATGCCGCCAAAAAATCCGATCTAAAATCGAAAAAATAGCAAGTATTCATCCACGTTTTCTTAATAAAACCCCCTTTCTTTTATCTTGAATCTAATTCTACTTACTTTTTTCCAATATTTTTCCAAAAATCTATTCCTGCTTTTTTTGGATCCAGTTTCAATTATTCTCCTCCATGGATTCTATCTTAAAACACACATTGCTAACACTAGAAAACTTCCCTTTTCTTTCTATTGAGATGAAAAAGGAGAAAAAGTGGATTTCCAGTCACAGGCTGCAAAATTCAGAACAAATTGGAACCATTAACTAGAATTCTC-------CTTTTTTTTGAATTGCAGTAGTGAACGACTCTTAAATCGGTATTCTCT-CCCCCCCCTTCCT-------TTTAATAAAATAGAATGGGTTTATGCCTAATCCGTGTATAGGTAAACTCCAGGTCCGAACAGCATTATT--------------ATTATTATCCATAACAGCATTATTATCCATGGATCCCCCTTATGTACATATCTCTATGGGGAATCGTGCTTTAATTTTTCATTGCATTAAATATCTTGAATAAAAAAAGGAAATTTGCTCTGATATAGAGTATGACCTGGCCATCTTGGCCCACCCAAGTGAAATTACGATAAAAGCAGGGATATGTGGAGAGGTGGATAACTAGATTGGCATGTACTT-AAAAAAAGGACTTACTTTATTTTAGGATTCTACAATGAAATCCTATATTTTCTAGCAATTCTACTACTACGAAACAAAAAAGAACCCTCAAATTCTTTTTTGAAATTAAACTAAGCGTGCTATTCTAAATCGAACTAAAGT-----------CTTCTAGTGCTTATAAAT-----TATTATATTATGGCTTTATCCCATTCATAGAAAGGAGATAAAATGAGAAATCTTTGCCATCCAATCTGATTAGAATATCATTAAGTGGCAGAATTTTTTTCTAGGAATGTTTTATCAATTCATTTTCATTCGATTTGTACCCCTGGCAAATTCGAACTTTCCTCGAAATTGTCTCTATTCATATGTATGAAATACATATATGAAATACGTATGTGGAGTTCCCTAGAATTTCATGTGATTCAGTAAACAGAATATAGATTCCATGAT-----TGCTAAATCGATCCATAGGGATTGATGAAGAGTGAGCTGATAATGGAATTTTTCTTCGATAAAAAGGAAACTTAAGATTAAGATGCTCCGGAATGGAAATGAGGGAATGTCCACAATCTTGACAGGGCGGTGCTCTGACCAATTGAACTACAATCCCCGCGGGGTGTATGGCATACCTATACCTATTTTTAAATAGAA--CCATAAGAAGATTCGATTCGTCTGTCGTACTCTAAGAAATAGACGAATCATATACTACATACCCATATATCGTATGTGGGTATAGTGAGAGTGACATAACTAGTATGTCGCGATTTTTTATCGCTTAAAATGGATGATAATCCACCTTTCAATAAGAAAAACTCTTTTGTTTGT------AAAAAAGGAATGAGAGAAATATGGATTAGAAATAAATTTCCCCCTTTCTCTTTATCCTTTATTTCTATGGATCAGACATTTTTTTTTATGGAAG-AAAAAAAAAATGGATTTAGTTCATATTCACGAAGCCCTAGATTTTTGGGCCGAGCTGGATTTGAACCAGCGTAGACATATCGTCAACGAATTTACAGTCCGTCCCCATTAACCGCTCGGGCATCGACCCAGGAAGAATTTATTCTAGGGTTTTTGATAATCTATGATTAACCTCCTTTCATAATACTCCCTACCCCCAGGGGAAGTCGAATCCCCGCTGCCTCCTTGAAAGAGAGATGTCCTGAACCACTAGACGATAGGGGCATCACTAAACGATAGGGCCATATACAACCGCTCGTCATTATACTATAATGATAGTATGAGCAGTTTTTTAGAATTGTCAATATACTCGAAGAGTATAACTAGATCCAAAGCAAAGAGTCTTTCCTACTTTTCTGTTATGCTTTCTTAGGATTTTTTTTTTAGTTGATGGTTAGGTTAATTCACGGATCATCTCCTACTTTTTAGGTAAATTCATTTAAAGGGTATAGAATAAGAATAGATTAATAAAAGGGATTCTAGATTAGTTCAGTACAGGTAGTGATTTGATTGATCTAACAGGAAAAAGAGTCCAATTTGATTTCTTTTTTGCAATTTACACTCCGTGCTTCATTTAGTGTTTAGTGTTCAGACCAAAAATGCATGCATCCCGCACTAAGTCATAAAATTCAAGAAAAAAATAGAGAAATTTTCAAAAACA---------------------AAGAAAAA--------------------AAGGTGAATAAATAATAAATTTAGTAGAAAAGTACTTTATCGTATTCGAACCGATGACTTACGTCTTACCATGGCATTACTCTACCACCAAATTAAAAAGCCCTTTATCGGATTTGAACCGATGACTTATGC--------------------------------------AACCTGCTAAGTGGTAACTTCCAAATTCAGAGAAACCCTGGAATTAAAAAAGGGCAATCCTGAGCCAAATCCGTGTTTTGAGAAAACAAGTGGTTCTCGAACTAGAATCCAAAGGAAAAGGATAGGTGCAGAGACTCAATGGAAGCTGTTCTAACGAATCGAGTTGATTACGTTGTGTTGGTAGTGGAACTCCCTCTAAATTAGAGAAAGTAAGGGGTTTATACATCTAATACACACATATGGATACTGACATAGCAAACGATTAATCACAGAACCCATATCATAATATAGGTTCTTTATTCTTTTTTAGAATGAAATTAGGAATGATTATGAAATAGAAAATTCAGAA-TTTTTTTTAGAATTATTGTGAATCCATCCCAATCGAATATTGAGTAATCAAATCCTTCAATTCATAGTTTTCGAGATCTTTTAAAAAGTGGATTAATCGGACGAGGATAAAGAGAGAGTCCCATTCTACATGTCAATACTGACAACAATGAAATTTCTAGTAAAAGGAAAATCCGTCGACTTTATAAGTCGTGAGGGTTCAAGTCCCTCTATCCCCAAACCCTCTTTTATTCCCTAACTCTAACTATACTATAGTATTTATCCTCTTTTTTTCTTTTTATCAATCGGTTTAAGATTCATTAACTTTCTCATTCTACTCTTTCACAAAGGAGTGCGAAGAGAACTCAATGGATCTTATGCTATTCATTGAATAGATTTCTTTTTTAT----TATAGTATAGGCAAGGAACTTCGATTATTAACTCTATTTTTAAGTATTATTAAGTAAGCCATGCACAATGCATAGGACTA--CCCCCCCCCATTTCCAAATTTGGAATTTGGAATACTTTATTGATTTTTTAGTCCCTTTAATTGACATAGATACAAATACTCTACTAGGATGATGCACAAGAAAAGGTCAGGATAGCT---------------AGTGTAACAAATAGAAATATGTATAGTATAGGAAATCTGTAAAATGTCAGATCTTAATTATTAATCTTAGCTATTAACTAGTTCGAAATTTGAAGTTCTACTTAGAAAAAAATACTAGAACTTCATAAAAATCAAGTTAGCTTGATATGCTTAACTAGAGGATATCCTTAAATAGGATTATAGAATTTATTGAACTTTCTTTTTATTTCTCTAATTCGCAAATTGATTTTTCTAATAGAATAAAATCTATTCCAATTTCTATATTGAATTTTATTTCAGATATTTTCAATTTGATATGGCTCGGACAAGTAATCTAATACATAGAAAAGAATAATATATATGAAAGATATAATAAAGAGAAAATGCGAATTTCTTGGCATTTTCATTCGATCATTATAGACATTTTTTGAGATATTTTG-----TTTTTTTTGTTATTTCTTAATAATTTAATGATTAATATTTCACTAAGGAGAACATAGAATCATAGCAAATTAAATTGCTAATTCTGATTAG--AAAAAAAAAAATGAATATCAAGCGTTAGAGTATGATTTTGAATACTCTAAAAAAGAA----------GGGTGGGGGAGAGAAAAACTTTGGGATATATTGATTCGGATTGAATTGCAAATAAATCAACGATAGAATCAATTCAATTCTGAATTGCAACAAGCAGGGTCTCTCAAATAGAGACGAACTGCTAGACTACGTCGAGTAATGAATTCAACGATTCC--AAAAAAAAACTAAGAGATGGATGAAATTACACAAGGAATCTAGGTCTCA------------------CGATCTATTCATTCAATATTTCCCTTTTTAGAAGACAAATTTTTGCATTTACATTATCTATCACATATAGAAATACCCTATCCTATCCATTTGGAAATTTTGGTTCAACTCCTTCAATACCGGATCCAAGATGTTCCATCTTTGCATTTATTGCGATTCTTTCTCAACTACTATTCGAATTGGAATAGTCTTATTACTTCAATGAAATCGATTTTTCTTTTGAAAAAAGAAAATAAAAGACTATTTCGATTCTTATATAACTCTTATGTATCAGAATATGAATTTTTCTTGTTGTTTCTTCGTAAACAATCTTCTTGCTTACCATTAACATCTTCTGGAACCTTTGTGGAACGAATCCACTTTTCTAGGAAGATGGAGCATTTTGGGGTAATGTACCCAGGTTTTTTTCGGAAAACCGTATGGTTCTTTATGGATCCTCTTATGCATTATGTTCGATATCAAGGAAAGGCAATTCTTGCATCAAAAGGAACTCTTCTTTTGAAGAAGAAATGGAAATGTTACCTTGTCAATTTCTGGCAATATTCTTTCTCTTTTTGGACTCAACCGCGAAGGATCCATCTAAACCAATTAGCAAACTCTTGCTTCGATTTTCTGGGGTACCTTTCAAGTGTACCAATAAATCCTTTGTTAGTAAGGAATCAAATGCTAGAGAATTCATTTCTAATAGATACTCGAATGAAAAAATTCGATACCATAGTCCCCGCTACTCCCCTCATTCGATCCTTATCAAAAGCTCAATTTTGTACTGGATCGGGGCATCCTATTAGTAAACCAATTTGGACCGATTTATCAGATTGGGATATTCTTGATCGATTTGGTCGGATATGTAGAAATCTTTTTCATTATCATAGTGGATCTTCGAAAAAACGGACTTTGTATCGACTAAAGTATATACTTCGACTTTCTGTCTCAATTGGGTTATATGATGTTAGCTCTAGGTATAGGTTCTTATCAAGCTGCTTTATTCCATTTGATCACTCATGCTTATTCGAAAGCTTTATTGTTCTTGGGATCCGGATCCGTTATTCATTCAATGGAACCTCTTGTTGGATATTCACCAGATAAAAGTCAGAATATGGTTCTTATGGGTGGTTTAAGAAAATACGTTCCAATTACAAGAACTACTTTTTTATGGGGTACGCTTTCTCTTTGTGGTATTCCACCTCTTGCTTGCTTCTGGTCCAAAGATGAAATCCTTAGTAATAGTTGGTTGTATTCACCCTTTTTTGGAATAATAGCCTCTTTTACTGCAGGATTAACTGCGTTTTATATGTTTCGGATATATTTACTTACTTTTGATGGGTACCTGCGTGTTCATTTTCAAAATTACAGTAGCACTAAAGAGGGCTCGTTGTATTCAATATCCTTATGGGGAAAAAGGATACCCAAAGGAGTGAATAGAGATTTCATTTTATCAACAACGAAGAGTGGAGTTTCTTTTTTTTCACAAAATATATCCAAAATTCATGGTAATACAAGAAATAGGATAGGGTCCTTTAGTACTTCCTTTGGGGTTAAAAACACTTTTGTCTATCCTCATGAAACGGGAAATACTATGCTATTCCCTCTTTTTATATTACTGCTTTTTACTTTGTTCATTGGATCCATAGGAATCCATTTTGATAATGGAGTAATGGATAATGGAATAGCGGAGTTAACCATATTATCAAAGTGGTTAACTCCCTCAATAATCTTTTTCCAGGAAAGTTCTAATTCTTCCATAAATTCATATGAATTTATCACTAATGCAATTTCTTCTGTAAGTCTAGCTATGTTTGGTCTATTCATAGCATATATCTTCTATGGATCTGCTTATTCTTTTTTTCAGAATTTATATTTTAAAAATTCCCTTGTAAAAGAGAGTCCGAAAAAGTCTTTTTTGGATCAAGTAAAAAAAAAGATATACAGTTGGTCATATAATCGTGGTTATATGGATATTTTCTATACTAGGGTCTTTACCCTGGGTATAAGAGGATTAACCGAACTAACGCAGTTTTTCGATAAGGGTGTCATTGATGGAATTACCAATGGGGTAGGTCTTGCTGGTTTTTGTATA-------------------------------------------------------------------------------------------------------------------------CGCGCATGGTGGATTCACAATCCACTGCCTTGATCCACTTGGCTACATCCGCCCCTTATCCAGCTAAAGGATTTTTCTCTTTGTTCCATTCATCATTATTCTATTTATTCTGACCTCCATACTTCGATCGAGATATTGGACATAGAATGCCACTCTTTAAAATGGAAAAAGGAGTAATCAGCTGTGACACGAAAAAAAACGAATCCTTTTGTAGCTCATCATTTATTGGCAAAAATCGAAAAGGTCAATATGAAGGAGGAGAAAGAAACAATAGTAACGTGGTCCCGGGCATCTAGCATTCTACCCGCAATGGTTGGCCATACAATCGCGATTCATAATGGAAAGGAACATATACCTATTTACATAACAAATCCTATGGTAGGTCGCAAATTGGGGGAATTCGTGCCTACTCGGCATTTCACGAGTTATGAAAGTGCAAGAAAAGATACTAAATCTCGTCGTTAACTGAATTCAGAATAGAAAGATTCAAAAT-----AAAA-------AAAAACAAACAAA-------TACGAAATACCCAATATCTTGCTGGAACAAGATATTGGGTATTTCTGGCTTTCCTTCCTTCAAAAATTCCTATATGTTAGTAGAAAAGCCTTATCCATTAAGAGATGGAACTTCAAGAGCAGCTAGGTCTAGAGGGAAGTTGTGAGCATTACGTTCGTGCATTCCTTTTCCCGCTAGGATCGGAAATCTTATATTTTTCATATCCATATACCATCGAACCCTTAGGGTTCCAGAATCCTCCTTTTTTCCTAGTCTTCGGAAACAGAAAACCCATAGCCGGGAGGAGTTAGGTATGTAGGGTATGGTTTATTATTTTTTGTTGGGCAGGCAGTAGAATAATTTTTATACTCTGCAATATAAATTCTACTGCCCACTTTTTACAAGCAAATTGTTGCTAAAACTCTAACATAGTTTG-------------------------TTCAAAATGCACCAACTAGAATCCTTGGAGAATATTCAAGTACCCCCTTTCCAAGGGGTACCTGTTAAAAATCGCTTCAACAAATCCGTCCAAAACTTTTTAAGAAAAATGGAAAAGTTTTGAACTCGAAGGTTTTTCCAAGAGATGCCT---------------GTTAAAAATAGTTTCAATCTCTCACCAAAACAGATAAGAAGTATATTACTGAAAATTACTACCCAGCCATATGGGTATAGGAAGATCGCGAATTCCTTTATACCCCACCCAATTAGAATTAAAGGAAGTAAAACATAAATGGAGAAAATTCTCATAATAAGATCAGCCAATAGGAGAAAAAAATCCCTAATTCTGCAGAACGTTCTGAGCACGTGAAAAGTCAATAGCCTAAAGAT-AAAAAA---------------------GAA-AAAGTCTACCA-TTTTTTTGACAGCGGCTCTTATTGCCCCTTT-------------GGCCTTTTCTTTTATACG------------------ATTCAACAATTCATTCATA---------------TTTGTTATCCTCCTCTAAATAACAATAAC--AGAATTTTTTTCTTTTTTTTT-------------------------------TTTCTTTTTTATTTCTTTTT---------TATTTTTTATTTTCTTTTTTTAATAGAATTTTCGTGCTTTGGTTTAGTGAGTCGTCCGAGATCGTGTTTACATACCTATCAACTTACCCTATTCAAGTATATTG-----TATACTAC-----------------TA-ATAATTTT----CTAGTGTGTCAACTCT--CTTCACGTATTTTATTATACGTATTTTTTATACGTATTTTTTTATATAATA-----AAAT-----------------AT-AAAAAAAACCTATACTTTGTGCAAGTGATAAGAGAGAATATGAAAGATTTTCTTATTTTTCTTGATTTTCTCAAGATTTTGAACCTTGCCATGAATAAACTTCTATATCTCGATCTCGATATATACATATATAATCTCTACATATATCTCTATATATACATATATTATGTACATTATGCAGTAGACCCATAATGGGAAATCAAAGTGGCTAATTTTGGAATTGAATAAAAA-------------------GATGCAAGTCCCCTTTCGATATATCTCTGTATACTATATACACGGATACAGGATCCGCTATATCCGCTTGTGAAATAAAGACTAAAGCCCCTCCCCTCAACCCCATATCCAAATAAAAAAGTGGTAAGTAATAAGTTTTAAAGAGAAGAATCAATGGATTCATGATTAAACCCCTCCTACTTCTTGTATTTTATTACAATTTTGGTTAAGTGAGGGATCAAATATGTAGTCAACTTTATTTGATGGTAGCTTGGAGGATTAGAAATATGACTATTGCTTTCCAATTAGCTGTTTTTGCATTAATTGCGACTTCCTCAGTGTTAGTAATTAGTGTACCCCTTGTATTTGCTTCTCCTGATGGTTGGTCAAATAATAAAAACGTTGTATTTTCCGGTACATCATTATGGATTGGACTAGTCTTTCTGGTAGCTATTCTGAATTCTCTCATTTCTTAAATTTGTTTAGTATTTAGTAGCCCGATACAAAAT-AAAAAAGAAAAGGCCATTTCTTCAAAAAATTCGAATTGTGAGACGCATTAAAATGCAATTTGCGTTTCGAATTGCTTGCTACCTCTTCTCTTTCATTATTATGAAATTCCATTGCCATTATAATATTGATTGACAGACAATTAAAAAAAAGAAAACTAT------AATATAATAGAATAGAAAATGAAACGGTCGACCCAGACATAGACGGTCGACCCAGGCGGATATACCCTATAAAATA----AAATATATCCCGTAGCGAGCGTAGTTCAATGGTAAAACATCTCCTTGCCAAGGAGAAGATACGGGTTCGATTCCCGCCGCTCGCCAGCTTAATTTAGTAAGGTACTATGATAAAAAATTTAGTCTAGTTGACTACTTAACTACTTATATTAAATTAAGTAGGTGTTAGTCTAATACCGTATCCCTTACTATCTTACCCTTCCTTTGCACCCCACTC--AAAAAAAAGGGGCTCCGGCGGCGGGAATCGAACTCGCCAACAGGGCTCCCTAAATCAGGGATTCACCGAGACGAACAACTGGCAAACTGCTTTTAAAGGGAAGGGAGGTAGACTGTGCCTTTC-----TTTCATTTTTCTTTTCTGCAGGGTAGGAAGGAGCCTTGAGAGTTCTTCTTGTAGGGGCAAGGGCAAGTGACTTTGTAAACTGC-------------------------------------------AGTGTGCATTTTTCGTTGGGGATTCCCTGGAATAAAACGTCGCGTCTTCCTTCGATTCCTTATGCGGGATATCCAATCAATTAGAATTCAGGTTAAAGAGGGTCTTTATCCTCGTCGTATCCTTTATATGGAAATCCGGGGCCAGGGGGTCATTCCCTTGACTCGTACTGATGAGAAGTTTTTTACTCCACGAGAAATAGAACAAAAAGCTGCCGAATTGGCCTATTTCTTGCGTGTACCAATTGAAGTATTTTGAGTACCAATTGCA-TTTTTTTGAAATGAATTGAATGAGGAC--------------------------------------------------------------------------------------------------------------------------------------------------------------------------------------------------------------------------------------------------------------------------------------GAAATAGATACAAGGTCTCAAACCTTGTTATAGAATTTTTGCTTCAAAG-AAAAAGAAATATCATATAGAGTCAGCGAATGAAATAGAGTCAGCGAATGGAGCGGATTCATTAACAACTCAATTTACAGATCAAAAATGAAAAAAAAGAAAGCATTGCCTTCTTTCCTATATCTTGTATTTATCGTACTTTTGCCCTGGGGGGTCTCTTTCTCTTTTAACAAATGTCTGGAACTTTGGATTAAGAATTGGTGGAATACCAGGCAATCCGAAACTCTCTTAACTGATATTCAAGAGAAAAAGGTTCTAGAAAGATTCATAGAATTAGAAGAACTTTTTCTCTTGGACGAAATGATAAAAGAGAAACCGAAGACACATGTAGAAAAACCTCCTATAGGAATACACAAGGAAATAATACAATTGGCCAAAATAGATAATGAGGATCATCTCC
>Neomicrocalamus_sp.3
-------------------------------AATTATCACATAATTTTC-AAAAAAAAAGGAATTTGTCGAAATTTTTCTTTTTTTCTTGTTGAATAATGCCAAATCAAATCCAAAAAAAGAGCCAAAAATCCGAAAGTCAAAAGGAAATGAATTAGTTAATTCAATAAGAGAGAAAAGGGGACCAGGACTTGATTTCGTTGCCCAAGAGAATCCCATTCAATCGTTTACTCATGGAATGAGTCCGTTGGAAAGTTCAATCAATCTTTTTTTCATATACATTTCGCCTTTTGTGGAGGATCTGTCCCTACTCTACTTTCCTATCTAGGACTTCGATATACAAAATATATACTACTGTGAAGCATAGATTGCTGTCAACAGAGAATTTTCTTAGTATTTAGGTATTTACATTCAAAATAAGAAAGGGGCCTATTAAGAACTTGTAAAATAAGGATTAGGGATTGATTTGGGTTGCGCTATATCTATCAAAGAGTATACAATAATGATGGATTTGGTGAATCAAATCCATGGTTTAATAACGAACCATGTTAACTTACCATAACAACAACTCAATTCCTATCGAATTCCTATAGTAGAATTCCTATAGGATAGAACATACACAGGGTGTACGCATTATATATGAATGAAACATATTCATTAACTTAAGCATGCCCTCCATTTTCTTTAATGAGTTGATATTAATTGAATATCCTTTTTGTTTTAAAAGATTTTTGCAAAGGTTTCATTTACGCCTAATCCATATCGAGTAGACCCTGTCGTTGTGAGAATTCTTAATTCATGAGTTGTAGGGAGGGACTT--------------------------------------------------------------------------------------------------------------------------------------------------------------------------TTGGAATTCCAATTAATCATTGAAGAAATGAAAAAGGGATTAAA-GAAAAAAAAAATCCAAGTCTTAAATGAAAGGATCTGGTTGGAATCATAAAGTGTGGTAGAAAGAACTACATATAGTTTTTTCTACCACACTTTAGAGTCTTTCTATTATATTATCT-TGAATCTACATAGAATAGATTAGTAGATTGAAATAGTAGTCTAATTCAATTTCTTTTTTCACTGCATCCACTTAATTTCAATCAAGTCAAAATAAAAAAATCGAAGACAATTCTTCACGAAAGAATCCATGGAGGGAGAGAAAAATAATATGAGAATAGACTAT----------------------------------------AGTAAAAGAAAAAAA-GTAAAAGTCAAAATCAGCGAATCTTTCATGCTTAAACATGTGACGAGATGCTTCAAAAGAGCATAAAAATTTTTCTAAGAATAAGAAAAGAGTATAAAACAAATGGAAAGTGTGCGATATGTTGTGAATAGCTCCGTGGAAGAAAGTCTAATTTTCTTATGTATAGAACTTTTTTAACCATTCGTCACTTCTAGTAGAAATTATGAATTGCTGTAATCGCTCTTTCTAT------------------------TTCTATAGAGTAGAATAGAACGACTCCTTCTTACAAGAGTTTCTTACAGGAGTGAAACAAAACAAAAGAAAGAAAGAATAAAGTTTGGCAAAATGATTAATGCAAAAGGATCAATTAAAGAAAAGAGTTGATACAACAATTCGACTACTCAATCAATTAGTAGTATCC--------------------------------------------------------------TCCGAGCAGCTTGCAAATGGAGTCCTGAACTAGCCGCAGCTTGTGAAGTATGGAAGGCGATCAAATTCGAGTTCGAGCCGGTAGATAAACTAGATAAGTAGATAAAACTAGATATAAAGAAGGTCTAAATAAAAAAGAAGCGAAATAGAAAGAGAAAAAATCAGTTACAAAATGCAGTAATTCTTCTTTATTCTTCTAATTGATTGCAATTAAACTCGGCTCAATC--TT-TTTTTTTTAAGATTGAGCCGAATAAAAATAGATCTTGATACGATCATGAGACTTGACAAATAGAGATTCCTCTATTCTATATATTTAGAATATATAAAGGTATAA----------TACAATAAATAAATACAA------------ATATAG----TATTTATTTAT--------------------------------------------TGTATTGGGAAAGAATCAATGAAAAAAGATTAGGAATCGCAATGCTACTATACGCGTCCGGAGGAGTATTCGGAATAATATTCTTCTATAATCCATTCTTGCGTCTTGCGCGGGGTCTTACTAATAGGACTTCGTTGCACGGGAGGGGTCTTCATC----GAAAAGCTAACTCCACCCGGCATTTTCATACCCTTTGGGTGGTATATCGCCTTAAAAAGTCTAAGGGGGTAGTATGAGATCTGTAGTAAGTAAGAGAATTTGCCCTTTGATTTTGATTGAGTATGTTATTTTTCCGCCTTTACCGCGC-------ATTATTGTATGAGCTTCTAGAGAATAGAGGACCGCGTATGCAGGAAGGAAATTACAGCTTAATAAAAAAGTCTAAAAAAGCTTCAACTTTATGGCACTATCAATCAACTAAAAAGCCCTATGTATGAATACTTACAACCGGTGGGATAGGATAAGAGTTATAGTCGATGGTTCTTTCTTAGTTCCATCTCTACTGCAAAACTGGACATGAGAGTTTCTTCTCATCCAGCTCCTCGCGAATGAAATGAGAAAGCGTGCAAATTTCTCTAATTCC-----ATAATATTTTGGAATATTATGGATAGATGCACATTAATAGATAATAGAAAAAGTTAGGGTTTTTTTAATATTGAATATTGAATTTGTTAAAATAGATAAATATATAGTAAAGAAAGAAGATCTAGAATATATCTAGATGTGTGTGTCTATTTATCTATATTCTATATTTATAGATAATGTAATCTTTCTT--AACAAAAAATCTCCTTATTTTTACTCTTATTGAATCGCGGTAAAGTATTCTAATTCAATAAAGATTTCGCGGGCGAATATTTACTCTTTCCTGTCTTATTTGTTAATTTATATTATAACCTTACCAAATAAGGCAATTTTTTTGGTTTGTTCCGCCATCCCACCCAATGAAGTATTAGGATTCTTTTCAATAAAATCCTATGCAGTCATAGGTTCTGTCGTTCCCACTACTTCTCCTTTAATGGTTAGGTCTGAATTCCACAATGGAGCTTCCAAAAAATTTCTTTCCGAGTCAATTTTCTCAGTTTTATTAACCCGGGCCGCTCTTTATTATTGTTTTAAATTTGTATTTCTTGTTTCAAGTTACGATTTCGAATTCTCTGTTATTTTTATTATATTGATGCTTTATCACATTGCCTTTTATGATGTAACTCATAGACCATACATATTGGAATCCTATATCTTTCTTATTCCTCTTCTTTCTTTCTATCATCCCTCCTTTTATCCACATCCCTTTAGTTTTGCTTCACAACCTAGAATCCATTTTCTTTTTTAGAGAAAAAATTGCAGTTGCTACAACTATATGATAGATCTACTTATTTATGATAGATGTA-----TCATATAGTGACTGTTTCTTAGTTAGGATCTCGACAATACGAAGCAATAGGTTGGTTATTAGTTAATTTTCTATAATTACTAAGTTTTTTTC--------TTTTTCTATTTATAGTAGGGTTCAGTCAA-TTTTTTTGAATCTCCATTTTCGACTCTAAAGAAAAAACTAACGAGTCACAC---------------GTAAAAATCTTTGGAAGAAAAAGACTTATTTTTCCATAGTACAATCTTATTCTTTAGCAAAATCAAGATCATTTTCCAGCGGCAGCGAGCATCCAAAACCAAAGGGTTTTTCTGGGC----AACAAACAAATAATCTGGTTTTGGAATAATTTGAATTGACCTATCCAAAAGAAATTCCAATTATTTAATATGAATAATTCGGATTAATTAATGAATGTACTTTTATGTGTCGAATTCCTCGGTACAATATTCTTAGAACTAACCCCTCTGATATATAGAACAAAAGTTTTTGCTATACTGTGTCCTAAGTATTCTTTTCCTATCAACGAACTTTTCATAATAGAA--------TCCTCATAATAAAATATGAGGATTCTATTATGAAAAGTAGAGTATTCTTGCAATAGGACTTACAACTTCTACCTATCTTATCCAAAATCCACAAATAAATTGGTTTAGGCTTGGTAAATCGTATTAATAAGAGAATAAAGGCTTTCATTCTAGAAATTTTGCTAAAATCCAAAATTCTTTGTATTTAATGATGAAATTCTAGAAATTCTAATGGATAGATAGAAAAGGTTTTTTGGATTTTGTCCATTGCATTGAAAGATTTGAAAAAATTTCAATGAGAAACTAATTAG----AAAAAAATAAGTTCTATATTGCAACTGAG---AAAAAACAGTTCCAACTCTTTCAAGCTTTGTTTCTATTGAGCAAAGCAAGAGTTTTTTGTTAAAAAAATCCGCAACGATACTACCAAA------CGAAGTCTATTTTAATGAAGATTCTAATGTTCCTAAATTCTATGGACTCTCCCAATCTCGACGATTTGCCAGAGAATAACTATTATTCTTTTAAGTTCCCTATTATTTAAAGTTAG-----TTTGCTAGCTTATTTGGCAAAGAAAAATAGAGTACGTTATAAGAAATTAATCAGTCAGTTGGATATTAGGGAGAAGTAATTTAATCGTTCGAATTTTTTTCTTATTTTATTAGTAGTCTTATAGTAGTCTTAGATTTTTCATTTTGATGAGCCTCGTTTTGAGGAATTCATGGAATAATCCATTTTCATGGAATAATGAATTAAGGAAGAAAGGATATGAGTCTACCGCTTACAAGAAAAGATCTCATGATAGTCAATATGGGCCCTCACCACCCATCAATGCATGGTGTTCTTCGACTGATCGTTACTCTCGATGGTGAAGATGTTATTGATTGTGAACCCATATTAGGGTATTTACACAGAGGAATGGAAAAAATCGCGGAAAACCGAACTATTATACAATACTTACCTTAG----------------------------------------------GAGGGAGATAGAAAGAGAGAGATGGTAGAAAAGGGAGAGAGATGGTAGAAGGAGATAGGAAGGGGAATAA-GGGGCTCTTTAGGCAGGAGACAGGGGG-AATTCCTTAAGTTAAGAAAGAAAAAAGAATAAGAACACGGATACATAACATAAAAAAAAGAATAAATAAGACGATATTCGCCCTCCCCCTACATATTTAATTTCTTCTCCTATACAAAAACCAGCAAGACCTACCCCATTGGTAATTCCATCAATGACACCCTTATCGAAA--------------GCGACTTGAAGGACATGATCGATTGTGGATTTTGCTATCCATCATTTTTCATAGTAATGAAAATGCTCTTGGCTCGACATAGTCTGTTCTATTCGTCCCGAACCAAATTTGCGCTGGGTTGTTTGTAAGTAAATAGTACACGATGGAGCTCGAGAGGACAGAATTGA--TTTTTTATCAAGGGAAAGAATCTAGGGTTAGTGAAAACTAATAAATTAGGCCAACTTTGTCAGTCTATCCTTAATATAGAAGTCGAAAGGTTAAAATAAGAAGAAAGTCCAATTTTGGAAGATTGGAAAAACTCTTTCAATTAAAAGTCTATCAAAATCAATCGCTCATATTCGATTTCTATAGAAGAGGGAAATGCTTTATCGAAGGAAATAAGAAAAAAAGGGTATGTTGCTACTCTTTTGAAAGAAAAAAGAATAGGAATTCCCGAAGTAATGTCTAAACCCAAGGATTTCACAAATCAAAGATAAAGAATTCCGGAACAAGTAAACGCGATTTTCAACTGTCTCAACAATAAAATTGTCTCAACAATTGAATTGGATCAGAATAAGGAATAAAAGTAAATTCGTTCGAGATGAGACAAAGAAAAGAGTTTAGAGACGACTCAAAAAATTTCGAAGGATTTTTCCTTTTAAGTCTGTCAGTCAAAATTAGCCAACTTGAGTCATGAGTATAAATGAAATTTGTTTTTTCTGTAAGTAAATTAATGCAAGTCATAGTCGAATTTCTATCTACTTGTATTATAGACAGAAATTCGAATCATTTTCTCGAGCCGTATGAGGAGAAAACCTCCTATACGTTTCTAGGGGGGGCATTGTTTAGCTACATCTATCCCAATAA---------------------------------------------------------------AACAAACATTCCTCAAATTTCATTGCAAAGTGGTATAGGGAATTGATCCAATATGGATGGGATCATGAATAGTCATTAGTCATTGGTTTA-----GTTTAGTTTTTTGTATACTAATTCAAACTTGCTATCTATGGAAAAATATGGATAAAAGAAATAAGTATTTATCGGGGAAGACTCCGCAAAGATCCAATTTATTTAAACCCATATTCTATCATATGAAGGAAACATAGTTCGAAAAAGACGAATAAACAAGTTTGCTTAAGACTTATTTATTATTGAATTTCCATTCTCAACAGAGGACTCGAGATGGTCAATCCTGAAATGAGAAGAGAAGGATCGATTCTTCTCCAACAAATAAACTATCAACCTC--AAAAAAAAATTAATTAATTTAAT-----------------------TACTATATTAGAATTAGATTAGCAATATATTTTTCCGTAACAAAAACAATTAACT----------------------ATTAACTAAATAAACTATTCCAATGAAAAGATTGAAAGTTTTTTGGTAGTTATAGAATTCTCGTACTTCTTCGACTCGAATACCAAAAGAAAGAAAAAAATGAAGT-AAAAAAA-----ACACATTTCGTGTAAAGTAAAATTAAGGTCTTTGCTTTTACTTATAGCATTCTTTCTTTTACCTAAAAGAAGCAACTCCAAATCAAAAATTAGGAGAAGTATGATTTTTGGAATCCATTCTATCCAACGAACAGTTCTTACCTTATCCTTACCAGAATGGATCATTCTGGATATTTAAAGAATCACAGATCGAGATCGTTTTCGCTTAACCAAAGAAGGACCCTTTTTGCTAATAATATAATACAACAAAAATCTATCTCTATCATAAAGGGATAGGTCTCATTTTTTATACAGTGTTTTACGTATAGACCAAATTTTTCATGAAAATAAAGATATTCAATTTGACTGGACTTGACACTTGATTATGTTTTCTGAGAAAGAAAATGAATGCTTAGAAATGCATCTAATCTAAGAGTTCATAAGAGAAAATTATTCTCT------TTAATAAACTTTCTTTTGTCTCGTGCGGGGTACAATACGATTTCATCTTTCGTTTCATCAGAAAAA----------------------------------------------------------------AAAAAATCCGATCTAAAATCGAAAAAATAGCAAGTATTCATCCACGTTTTCTTAATAAAACCCCCTTTCTTTTATCTTGAATCTAATTCTACTTACTTTTTTCCAATATTTTTCCAAAAATCTATTCCTGCTTTTTTTGGATCCAGTTTCAATTATTCTCCTCCATGGATTCTATCTTAAAACACACATTGCTAACACTAGAAAACTTCCCTTTTCTTTCTATTGAGATGAAAAAGGAGAAAAAGTGGATTTCCAGTCACAGGCTGCAAAATTCAGAACAAATTGGAACCATTAACTAGAATTCTC-------CTTTTTTTTGAATTGCAGTAGTGAACGACTCTTAAATCGGTATTCTCC-CCCCCCCCCCCTTCCT----TTTAATAAAATAGAATGGGTTTATGCCTAATCCGTGTATAGGTAAACTCCAGGTCCGAACAGC--------------------ATTATTATCCATAACAGCATTATTATCCATGGATCCCCCTTATGTACATATCTCTATGGGGAATCGTGCTTTAATTTTTCATTGCATTAAATATCTTGAATAAAAAAAGGAAATTTGCTCTGATATAGAGTATGACCTGGCCATCTTGGCCCACCCAAGTGAAATTACGATAAAAGCAGGGATATGTGGAGAGGTGGATAACTAGATTGGCATGTACTT-AAAAAAAGGACTTACTTTATTTTAGGATTCTACAATGAAATCCTATATTTTCTAGCAATTCTACTACTACGAAACAAAAAAGAACCCTCAAATTCTTTTTTGAAATTAAACTAAGCGTGCTATTCTAAATCGAACTAAAGT-----------CTTCTAGTGCTTATAAAT-----TATTATATTATGGCTTTATCCCATTCATAGAAAGGAGATAAAATGAGAAATCTTTGCCATCCAATCTGATTAGAATATCATTAAGTGGCAGAATTTTTTTCTAGGAATGTTTTATCAATTCATTTTCATTCGATTTGTACCCCTGGCAAATTCGAACTTTCCTCGAAATTGTCTCTATTCATATGTATGAAATACATATATGAAATACGTATGTGGAGTTCCCTAGAATTTCATGTGATTCAGTAAACAGAATATAGATTCCATGAT-----TGCTAAATCGATCCATAGGGATTGATGAAGAGTGAGCTGATAATGGAATTTTTCTTCGATAAAAAGGAAACTTAAGATTAAG---------------------------------------------------------------------------CGCGGGGTGTATGGCATACCTATACCTATTTTTAAATAGAA--CCATAAGAAGATTCGATTCGTCTGTCGTACTCTAAGAAATAGACGAATCATATACTACATACCCATATATCGTATGTGGGTATAGTGAGAGTGACATAACTAGTATGTCGCGATTTTTTATCGCTTAAAATGGATGATAATCCACCTTTCAATAAGAAAAACTCTTTTGTTTGTAAAAAAAAAAAAGGAATGAGAGAAATATGGATTAGAAATAAATTTCCCCCTTTCTCTTTATCCTTTATTTCTATGGATCAGACATTTTTTTTTATGGAAG-AAAAAAAAAATGGATTTAGTTCATATTCACGAAGCCCTAGATTTTTGGGCCGAGCTGGATTTGAACCAGCGTAGACATATCGTCAACGAATTTACAGTCCGTCCCCATTAGCCGCTCGGGCATCGACCCAGGAAGAATTTATTCTAGGGTTTTTGATAATCTATGATTAACCTCCTTTCATAATACTCCCTACCCCCAGGGGAAGTCGAATCCCCGCTGCCTCCTTGAAAGAGAGATGTCCTGAACCACTAGACGATAGGGGCATCACTAAACGATAGGGCCATATACAACCGCTCGTCATTATACTATAATGATAGTATGAGCAGTTTTTTAGAATTGTCAATATACTCGAAGAGTATAACTAGATCCAAAGCAAAGAGTCTTTCCTACTTTTCTGTTATGCTTTCTTAGGATTTTTTTTTTAGTTGATGGTTAGGTTAATTCACGGATCATCTCCTACTTTTTAGGGAAATTCATTTAAAGGGTATAGAATAAGAATAGATTAATAAAAGGGATTCTAGATTAGTTCAGTACAGGTAGTGATTTGATTGATCTAACAGGAAAAAGAGTCCAATTTGATTTCTTTTTTGCAATTTACACTCCGTGCTTCATTTAGTGTTTAGTGTTCAGACCAAAAATGCATGCATCCCGCACTAAGTCATAAAATTCAAGAAAAAAATAGAGAAATTTTCAAAAACA---------------------AAGAAAAA--------------------AAGGTGAATAAATAATAAATTTAGTAGAAAAGTACTTTATTGTATTCGAACCGATGACTTACGTCTTACCATGGCATTACTCTACCACCAAATTAAAAAGCCCTTTATCGGATTTGAACCGATGACTTATGCCTTACCATGGCATTACTCTACCACTGAGTTAAAAGGGCAACCTGCTAAGTGGTAACTTCCAAATTCAGAGAAACCCTGGAATTAAAAAAGGGCAATCCTGAGCCAAATCCGTGTTTTGAGAAAACAAGTGGTTCTCGAACTAGAATCCAAAGGAAAAGGATAGGTGCAGAGACTCAATGGAAGCTGTTCTAACGAATCGAGTTGATTACGTTGTGTTGGTAGTGGAACTCCCTCTAAATTAGAGAAAGTAAGGGGTTTATACATCTAATACACACATATGGATACTGACATAGCAAACGATTAATCACAGAACCCATATCATAATATAGGTTCTTTATTCTTTTTTAGAATGAAATTAGGAATGATTATGAAATAGAAAATTCAGAA-TTTTTTTTAGAATTATTGTGAATCCATCCCAATCGAATATTGAGTAATCAAATCCTTCAATTCATAGTTTTCGAGATCTTTTAAAAAGTGGATTAATCGGACGAGGATAAAGAGAGAGTCCCATTCTACATGTCAATACTGACAACAATGAAATTTCTAGTAAAAGGAAAATCCGTCGACTTTATAAGTCGTGAGGGTTCAAGTCCCTCTATCCCCAAACCCTCTTTTATTCCCTAACTCTAACTATACTATAGTATTTATCCTCTTTTTTTCTTTTTATCAATCGGTTTAAGATTCATTAACTTTCTCATTCTACTCTTTCACAAAGGAGTGCGAAGAGAACTCAATGGATCTTATGCTATTCATTGAATAGATTTCTTTTTTAT----TATAGTATAGGCAAGGAACTTCGATTATTAACTCTATTTTTAAGTATTATTAAGTAAGCCATGCACAATGCATAGGACTA--CCCCCCCCCATTTCCAAATTTGGAATTTGGAATACTTTATTGATTTTTTAGTCCCTTTAATTGACATAGATACAAATACTCTACTAGGATGATGCACAAGAAAAGGTCAGGATAGCTTTACATAACAGAAATAGTGTAACAAATAGAAATATGTATAGTATAGGAAATCTGTAAAATGTCAGATCTTAATTATTAATCTTAGCTATTAACTAGTTCGAAATTTGAAGTTCTACTTAGAAAAAAATACTAGAACTTCATAAAAATCAAGTTAGCTTGATATGCTTAACTAGAGGATATCCTTAAATAGGATTATAGAATTTATTGAACTTTCTTTTTATTTCTCTAATTCGCAAATTGATTTTTCTAATAGAATAAAATCTATTCCAATTTCTATATTGAATTTTATTTCAGATATTTTCAATTTGATATGGCTCGGACAAGTAATCTAATACATAGAAAAGAATAATATATATGAAAGATATAATAAAGAGAAAATGCGAATTTCTTGGCATTTTCATTCGATCATTATAGACATTTTTTGAGATATTTTG-----TTTTTTTTGTTATTTCTTAATAATTTAATGATTAATATTTCACTAAGGAGAACATAGAATCATAGCAAATTAAATTGCTAATTCTGATTAG--AAAAAAAAAAATGAATATCAAGCGTTAGAGTATGATTTTGAATACTCTAAAAAAGAA----------GGGTGGGGGAGAGAAAAACTTTGGGATATATTGATTCGGATTGAATTGCAAATAAATCAACGATAGAATCAATTCAATTCTGAATTGCAACAAGCAGGGTCTCTCAAATAGAGACGAACTGCTAGACTACGTCGAGTAATGAATTCAACGATTCC--AAAAAAAAACTAAGAGATGGATGAAATTACACAAGGAATCTAGGTCTCAATCAAAGAAAAGGAAAATCGATCTATTCATTCAATATTTCCCTTTTTAGAAGACAAATTTTTGCATTTACATTATCTATCACATATAGAAATACCCTATCCTATCCATTTGGAAATTTTGGTTCAACTCCTTCAATACCGGATCCAAGATGTTCCATCTTTGCATTTATTGCGATTCTTTCTCAACTACTATTCGAATTGGAATAGTCTTATTACTTCAATGAAATCGATTTTTCTTTTGAAAAAAGAAAATAAAAGACTATTTCGATTCTTATATAACTCTTATGTATCAGAATATGAATTTTTCTTGTTGTTTCTTCGTAAACAATCTTCTTGCTTACCATTAACATCTTCTGGAACCTTTGTGGAACGAATCCACTTTTCTAGGAAGATGGAACATTTTGGGGTAATGTACCCAGGTTTTTTTCGGAAAACCGTATGGTTCTTTATGGATCCTCTTATGCATTATGTTCGATATCAAGGAAAGGCAATTCTTGCATCAAAAGGAACTCTTCTTTTGAAGAAGAAATGGAAATGTTACCTTGTCAATTTCTGGCAATATTCTTTCTCTTTTTGGACTCAACCGCGAAGGATCCATCTAAACCAATTAGCAAACTCTTGCTTCGATTTTCTGGGGTACCTTTCAAGTGTACCAATAAATCCTTTGTTAGTAAGGAATCAAATGCTAGAGAATTCATTTCTAATAGATACTCGAATGAAAAAATTCGATACCATAGTCCCCGCTACTCCCCTCATTCGATCCTTATCAAAAGCTCAATTTTGTACTGGATCGGGGCATCCTATTAGTAAACCAATTTGGACCGATTTATCAGATTGGGATATTCTTGATCGATTTGGTCGGATATGTAGAAATCTTTTTCATTATCATAGTGGATCTTCGAAAAAACGGACTTTGTATCGACTAAAGTATATACTTCGACTTTCTGTCTCAATTGGGTTATATGATGTTAGCTCTAGGTATAGGTTCTTATCAAGCTGCTTTATTCCATTTGATCACTCATGCTTATTCGAAAGCTTTATTGTTCTTGGGATCCGGATCCGTTATTCATTCAATGGAACCTCTTGTTGGATATTCACCAGATAAAAGTCAGAATATGGTTCTTATGGGTGGTTTAAGAAAATACGTTCCAATTACAAGAACTACTTTTTTATGGGGTACGCTTTCTCTTTGTGGTATTCCACCTCTTGCTTGCTTCTGGTCCAAAGATGAAATCCTTAGTAATAGTTGGTTGTATTCACCCTTTTTTGGAATAATAGCCTCTTTTACTGCAGGATTAACTGCGTTTTATATGTTTCGGATATATTTACTTACTTTTGATGGGTACCTGCGTGTTCATTTTCAAAATTACAGTAGCACTAAAGAGGGCTCGTTGTATTCAATATCCTTATGGGGAAAAAGGATACCCAAAGGAGTGAATAGAGATTTCATTTTATCAACAACGAAGAGTGGAGTTTCTTTTTTTTCACAAAATATATCCAAAATTCATGGTAATACAAGAAATAGGATAGGGTCCTTTAGTACTTCCTTTGGGGTTAAAAACACTTTTGTCTATCCTCATGAAACGGGAAATACTATGCTATTCCCTCTTTTTATATTACTGCTTTTTACTTTGTTCATTGGATCCATAGGAATCCATTTTGATAATGGAGTAATGGATAATGGAATAGCGGAGTTAACCATATTATCAAAGTGGTTAACTCCCTCAATAATCTTTTTCCAGGAAAGTTCTAATTCTTCCATAAATTCATATGAATTTATCACTAATGCAATTTCTTCTGTAAGTCTAGCTATGTTTGGTCTATTCATAGCATATATCTTCTATGGATCTGCTTATTCTTTTTTTCAGAATTTATATTTTAAAAATTCCCTTGTAAAAGAGAGTCCGAAAAAGTCTTTTTTGGATCAAGTAAAAAAAAAGATATACAGTTGGTCATATAATCGTGGTTATATGGATATTTTCTATACTAGGGTCTTTACCCTGGGTATAAGAGGATTAACCGAACTAACGCAGTTTTTCGATAAGGGTGTCATTGATGGAATTACCAATGGGGTAGGTCTTGCTGGTTTTTGTATAGGAGAAGAAATTAAATATGTAGGGGGAGGGCGAATATCGTCTTATTTATTCTTTTTTTTATGTTATGTATCCGTGTTCTTATTCTTTTTTCTTTCTTAAGGCGAACGACGGGAATTGAACCCGCGCATGGTGGATTCACAATCCACTGCCTTGATCCACTTGGCTACATCCGCCCCTTATCCAGCTAAAGGATTTTTCTCTTTGTTCCATTCATCATTATTCTATTTATTCTGACCTCCATACTTCGATCGAGATATTGGACATAGAATGCCACTCTTTAAAATGGAAAAAGGAGTAATCAGCTGTGACACGAAAAAAAACGAATCCTTTTGTAGCTCATCATTTATTGGCAAAAATCGAAAAGGTCAATATGAAGGAGGAGAAAGAAACAATAGTAACGTGGTCCCGGGCATCTAGCATTCTACCCGCAATGGTTGGCCATACAATCGCGATTCATAATGGAAAGGAACATATACCTATTTACATAACAAATCCTATGGTAGGTCGCAAATTGGGGGAATTCGTGCCTACTCGGCATTTCACGAGTTATGAAAGTGCAAGAAAAGATACTAAATCTCGTCGTTAACTGAATTCAGAATAGAAAGATTCAAAAT----AAAAA-------AAAAACAAACAAA-------TACGAAATACCCAATATCTTGCTGGAACAAGATATTGGGTATTTCTGGCTTTCCTTCCTTCAAAAATTCCTATATGTTAGTAGAAAAGCCTTATCCATTAAGAGATGGAACTTCAAGAGCAGCTAGGTCTAGAGGGAAGTTGTGAGCATTACGTTCGTGCATTCCTTTTCCCGCTAGGATCGGAAATCTTATATTTTTCATATCCATATACCATCGAACCCTTAGGGTTCCAGAATCCTCCTTTTTTCCTAGTCTTCGGAAACAGAAAACCCATAGCCGGGAGGAGTTAGGTATGTAGGGTATGGTTTATTATTTTTTGTTGGGCAGGCAGTAGAATAATTTTTATACTCTGCAATATAAATTCTACTGCCCACTTTTTACAAGCAAATTGTTGCTAAAACTCTAACATAGTTTG-------------------------TTCAAAATGCACCAACTAGAATCCTTGGAGAATATTCAAGTACCCCCTTTCCAAGGGGTACCTGTTAAAAATCGCTTCAACAAATCCGTCCAAAACTTTTTAAGAAAAATGGAAAAGTTTTGAACTCGAAGGTTTTTCCAAGAGATGCCT---------------GTTAAAAATAGTTTCAATCTCTCACCAAAACAGATAAGAAGTATATTACTGAAAATTACTACCCAGCCATATGGGTATAGGAAGATCGCGAATTCCTTTATACCCCACCCAATTAGAATTAAAGGAAGTAAAACATAAATGGAGAAAATTCTCATCATAAGATCAGCCAATAGGAGAAAAAAATCCCTAATTCTGCAGAACGTTCTGAGCACGTGAAAAGTCAATAGCCTAAAGAT-AAAAAA---------------------GAA-AAAGTCTACCA-TTTTTTTGACAGCGGCTCTTATTGCCCCTTT-------------GGCCTTTTCTTTTATACG------------------ATTCAACAATTCATTCATA---------------TTTGTTATCCTCCTCTAAATAACAATAAC--AGAATTTTTTTCTTTTTTTTTCTTTTTTTT----------------------TTTCTTTTTTTCTTTTTTTT---------TTCTTTTTTTAATAGAATTTTAATAGAATTTTCGTGCTTTGGTTTAGTGAGTCGTCCGAGATCGTGTTTACATACCTATCAACTTACCCTATTCAAGTATATTG-----TATACTAC-----------------TA-ATAATTTT----CTAGTGTGTCAACTCT--CTTCACGTATTTTA-------------TTATACGTATTTTTTTATATAATA-----AAAT-----------------AT-AAAAAAAACCTATACTTTGTGCAAGTGATAAGAGAGAATATGAAAGATTTTCTTATTTTTCTTGATTTTCTCAAGATTTTGAACCTTGCCATGAATAAACTTCTATATCTCGATCTCGATATATACATATATAATCTCTACATATATCTCTATATATACATATATTATGTACATTATGCAGTAGACCCATAATGGGAAATCAAAGTGGCTAATTTTGGAATTGAATAAAAAAACCTCTAGAAACATCTCAGATGCAAGTCCCCTTTCGATATATCTCTGTATACTATATACACGGATACAGGATCCGCTATATCCGCTTGTGAAATAAAGACTAAAGCCCCTCCCCTCAACCCCATATCCAAATAAAAAAGTGGTAAGTAATAAGTTTTAAAGAGAAGAATCAATGGATTCATGATTAAACCCCTCCTACTTCTTGTATTTTATTACAATTTTGGTTAAGTGAGGGATCAAATATGTAGTCAACTTTATTTGATGGTAGCTTGGAGGATTAGAAATATGACTATTGCTTTCCAATTAGCTGTTTTTGCATTAATTGCGACTTCCTCAGTGTTAGTAATTAGTGTACCCCTTGTATTTGCTTCTCCTGATGGTTGGTCAAATAATAAAAACGTTGTATTTTCCGGTACATCATTATGGATTGGACTAGTCTTTCTGGTAGCTATTCTGAATTCTCTCATTTCTTAAATTTGTTTAGTATTTAGTAGCCCGATACAAAAT-AAAAAAGAAAAGGCCATTTCTTCAAAAAATTCGAATTGTGAGACGCATTAAAATGCAATTTGCGTTTCGAATTGCTTGCTACCTCTTCTCTTTCATTATTATGAAATTCCATTGCCATTATAATATTGATTGACAGACAATTAAAAAAAAGAAAACTAT------AATATAATAGAATAGAAAATGAAACGGTCGACCCAGACATAGACGGTCGACCCAGGCGGATATACCCTATAAAATA----AAATATATCCCGTAGCGAGCGTAGTTCAATGGTAAAACATCTCCTTGCCAAGGAGAAGATACGGGTTCGATTCCCGCCGCTCGCCAGCTTAATTTAGTAAGGTACTATGATAAAAAATTTAGTCTAGTTGACTACTTAACTACTTATATTAAATTAAGTAGGTGTTAGTCTAATACCGTATCCCTTACTATCTTACCCTTCCTTTGCACCCCACTC--AAAAAAAAGGGGCTCCGGCGGCGGGAATCGAACTCGCCAACAGGGCTCCCTAAATCAGGGATTCACCGAGACGAACAACTGGCAAACTGCTTTTAAAGGGAAGGGAGGTAGACTGTGCCTTTC-----TTTCATTTTTCTTTTCTGCAGGGTAGGAAGGAGCCTTGAGAGTTCTTCTTGTAGGGGCAAGGGCAAGTGACTTTGTAAACTGCTCAATTTGGCCCTCTAGGGCCGGGAACTAATGAATAAAAAAGGAGTGTGCATTTTTCGTTGGGGATTCCCTGGAATAAAACGTCGCGTCTTCCTTCGATTCCTTATGCGGGATATCCAATCAATTAGAATTCAGGTTAAAGAGGGTCTTTATCCTCGTCGTATCCTTTATATGGAAATCCGGGGCCAGGGGGTCATTCCCTTGACTCGTACTGATGAGAAGTTTTTTACTCCACGAGAAATAGAACAAAAAGCTGCCGAATTGGCCTATTTCTTGCGTGTACCAATTGAAGTATTTTGAGTACCAATTGCA-TTTTTTTGAAATGAATTGAATGAGGAC--------------------------------------------------------------------------------------------------------------------------------------------------------------------------------------------------------------------------------------------------------------------------------------GAAATAGATACAAGGTCTCAAACCTTGTTATAGAATTTTTGCTTCAAAG-AAAAAGAAATATCATATAGAGTCAGCGAATGAAATAGAGTCAGCGAATGGAGCGGATTCATTAACAACTCAATTTACAGATCAAAAATGAAAAAAAAGAAAGCATTGCCTTCTTTCCTATATCTTGTATTTATCGTACTTTTGCCCTGGGGGGTCTCTTTCTCTTTTAACAAATGTCTGGAACTTTGGATTAAGAATTGGTGGAATACCAGGCAATCCGAAACTCTCTTAACTGATATTCAAGAGAAAAAGGTTCTAGAAAGATTCATAGAATTAGAAGAACTTTTTCTCTTGGACGAAATGATAAAAGAGAAACCGAAGACACATGTAGAAAAACCTCCTATAGGAATACACAAGGAAATAATACAATTGGCCAAAATAGATAATGAGGATCATCTCC
>Neomicrocalamus_sp.1
-------------------------------AATTATCACATAATTTTC-AAAAAAAAAGGAATTTGTCGAAATTTTTCTTTTTTTCTTGTTGAATAATGCCAAATCAAATCCAAAAAAAGAGCCAAAAATCCGAAAGTCAAAAGGAAATGAATTAGTTAATTCAATAAGAGAGAAAAGGGGACCAGGACTTGATTTCGTTGCCCAAGAGAATCCCATTCAATCGTTTACTCATGGAATGAGTCCGTTGGAAAGTTCAATCAATCTTTTTTTCATATACATTTCGCCTTTTGTGGAGGATCTGTCCCTACTCTACTTTCCTATCTAGGACTTCGATATACAAAATATATACTACTGTGAAGCATAGATTGCTGTCAACAGAGAATTTTCTTAGTATTTAGGTATTTACATTCAAAATAAGAAAGGGGCCTATTAAGAACTTGTAAAATAAGGATTAGGGATTGATTTGGGTTGCGCTATATCTATCAAAGAGTATACAATAATGATGGATTTGGTGAATCAAATCCATGGTTTAATAACGAACCATGTTAACTTACCATAACAACAACTCAATTCCTATCGAATTCCTATAGTAGAATTCCTATAGGATAGAACATACACAGGGTGTACGCATTATATATGAATGAAACATATTCATTAACTTAAGCATGCCCTCCATTTTCTTTAATGAGTTGATATTAATTGAATATCCTTTTTGTTTTAAAAGATTTTTGCAAAGGTTTCATTTACGCCTAATCCATATCGAGTAGACCCTGTCGTTGTGAGAATTCTTAATTCATGAGTTGTAGGGAGGGACTT--------------------------------------------------------------------------------------------------------------------------------------------------------------------------TTGGAATTCCAATTAATCATTGAAGAAATGAAAAAGGGATTAAA-GAAAAAAAAAATCCAAGTCTTAAATGAAAGGATCTGGTTGGAATCATAAAGTGTGGTAGAAAGAACTACATATAGTTTTTTCTACCACACTTTAGAGTCTTTCTATTATATTATCT-TGAATCTACATAGAATAGATTAGTAGATTGAAATAGTAGTCTAATTCAATTTCTTTTTTCACTGCATCCACTTAATTTCAATCAAGTCAAAATAAAAAAATCGAAGACAATTCTTCACGAAAGAATCCATGGAGGGAGAGAAAAATAATATGAGAATAGACTAT----------------------------------------AGTAAAAGAAAAAAA-GTAAAAGTCAAAATCAGCGAATCTTTCATGCTTAAACATGTGACGAGATGCTTCAAAAGAGCATAAAAATTTTTCTAAGAATAAGAAAAGAGTATAAAACAAATGGAAAGTGTGCGATATGTTGTGAATAGCTCCGTGGAAGAAAGTCTAATTTTCTTATGTATAGAACTTTTTTAACCATTCGTCACTTCTAGTAGAAATTATGAATTGCTGTAATCGCTCTTTCTAT------------------------TTCTATAGAGTAGAATAGAACGACTCCTTCTTACAAGAGTTTCTTACAGGAGTGAAACAAAACAAAAGAAAGAAAGAATAAAGTTTGGCAAAATGATTAATGCAAAAGGATCAATTAAAGAAAAGAGTTGATACAACAATTCGACTACTCAATCAATTAGTAGTATCC--------------------------------------------------------------TCCGAGCAGCTTGCAAATGGAGTCCTGAACTAGCCGCAGCTTGTGAAGTATGGAAGGCGATCAAATTCGAGTTCGAGCCGGTAGATAAACTAGATAAGTAGATAAAACTAGATATAAAGAAGGTCTAAATAAAAAAGAAGCGAAATAGAAAGAGAAAAAATCAGTTACAAAATGCAGTAATTCTTCTTTATTCTTCTAATTGATTGCAATTAAACTCGGCTCAATC--TT-TTTTTTTTAAGATTGAGCCGAATAAAAATAGATCTTGATACGATCATGAGACTTGACAAATAGAGATTCCTCTATTCTATATATTTAGAATATATAAAGGTATAA----------TACAATAAATAAATACAA------------ATATAG----TATTTATTTAT--------------------------------------------TGTATTGGGAAAGAATCAATGAAAAAAGATTAGGAATCGCAATGCTACTATACGCGTCCGGAGGAGTATTCGGAATAATATTCTTCTATAATCCATTCTTGCGTCTTGCGCGGGGTCTTACTAATAGGACTTCGTTGCACGGGAGGGGTCTTCATC----GAAAAGCTAACTCCACCCGGCATTTTCATACCCTTTGGGTGGTATATCGCCTTAAAAAGTCTAAGGGAGTAGTATGAGATCTGTAGTAAGTAAGAGAATTTGCCCTTTGATTTTGATTGAGTATGTTATTTTTCCGCCTTTACCGCGC-------ATTATTGTATGAGCTTCTAGAGAATAGAGGACCGCGTATGCAGGAAGGAAATTACAGCTTAATAAAAAAGTCTAAAAAAGCTTCAACTTTATGGCACTATCAATCAACTAAAAAGCCCTATGTATGAATACTTACAACCGGTGGGATAGGATAAGAGTTATAGTCGATGGTTCTTTCTTAGTTCCATCTCTACTGCAAAACTGGACATGAGAGTTTCTTCTCATCCAGCTCCTCGCGAATGAAATGAGAAAGCGTGCAAATTTCTCTAATTCC-----ATAATATTCCAAAATATTATGGATAGATGCACATTAATAGATAATAGAAAAAGTTAGGGTTTTTTTAATATTGAATATTGAATTTGTTAAAATAGATAAATATATAGTAAAGAAAGAAGATCTAGAATATATCTAGATGTGTGTGTCTATTTATCTATATTCTATATTTATAGATAATGTAATCTTTCTT--AACAAAAAATCTCCTTATTTTTACTCTTATTGAATCGCGGTAAAGTATTCTAATTCAATAAAGATTTCGCGGGCGAATATTTACTCTTTCCTGTCTTATTTGTTAATTTATATTATAACCTTACCAAATAAGGCAATTTTTTTGGTTTGTTCCGCCATCCCACCCAATGAAGTATTAGGATTCTTTTCAATAAAATCCTATGCAGTCATAGGTTCTGTCGTTCCCACTACTTCTCCTTTAATGGTTAGGTCTGAATTCCACAATGGAGCTTCCAAAAAATTTCTTTCCGAGTCAATTTTCTCAGTTTTATTAACCCGGGCCGCTCTTTATTATTGTTTTAAATTTGTATTTCTTGTTTCAAGTTACGATTTCGAATTCTCTGTTATTTTTATTATATTGATGCTTTATCACATTGCCTTTTATGATGTAACTCATAGACCATACATATTGGAATCCTATATCTTTCTTATTCCTCTTCTTTCTTTCTATCATCCCTCCTTTTATCCACATCCCTTTAGTTTTGCTTCACAACCTAGAATCCATTTTCTTTTTTAGAGAAAAAATTGCAGTTGCTACAACTATATGATAGATCTACTTATTTATGATAGATGTA-----TCATATAGTGACTGTTTCTTAGTTAGGATCTCGACAATACGAAGCAATAGGTTGGTTATTAGTTAATTTTCTATAATTACTAAGTTTTTTTC--------TTTTTCTATTTATAGTAGGGTTCAGTCAA-TTTTTTTGAATCTCCATTTTCGACTCTAAAGAAAAAACTAACGAGTCACAC---------------GTAAAAATCTTTGGAAGAAAAAGACTTATTTTTCCATAGTACAATCTTATTCTTTAGCAAAATCAAGATCATTTTCCAGCGGCAGCGAGCATCCAAAACCAAAGGGTTTTTCTGGGC----AACAAACAAATAATCTGGTTTTGGAATAATTTGAATTGACCTATCCAAAAGAAATTCCAATTATTTAATATGAATAATTCGGATTAATTAATGAATGTACTTTTATGTGTCGAATTCCTCGGTACAATATTCTTAGAACTAACCCCTCTGATATATAGAACAAAAGTTTTTGCTATACTGTGTCCTAAGTATTCTTTTCCTATCAACGAACTTTTCATAATAGAA--------TCCTCATATTTTATTATGAGGATTCTATTATGAAAAGTAGAGTATTCTTGCAATAGGACTTACAACTTCTACCTATCTTATCCAAAATCCACAAATAAATTGGTTTAGGCTTGGTAAATCGTATTAATAAGAGAATAAAGGCTTTCATTCTAGAAATTTTGCTAAAATCCAAAATTCTTTGTATTTAATGATGAAATTCTAGAAATTCTAATGGATAGATAGAAAAGGTTTTTTGGATTTTGTCCATTGCATTGAAAGATTTGAAAAAATTTCAATGAGAAACTAATTAG----AAAAAAATAAGTTCTATATTGCAACTGAG---AAAAAACAGTTCCAACTCTTTCAAGCTTTGTTTCTATTGAGCAAAGCAAGAGTTTTTTGTTAAAAAAATCCGCAACGATACTACCAAA------CGAAGTCTATTTTAATGAAGATTCTAATGTTCCTAAATTCTATGGACTCTCCCAATCTCGACGATTTGCCAGAGAATAACTATTATTCTTTTAAGTTCCCTATTATTTAAAGTTAG-----TTTGCTAGCTTATTTGGCAAAGAAAAATAGAGTACGTTATAAGAAATTAATCAGTCAGTTGGATATTAGGGAGAAGTAATTTAATCGTTCGAATTTTTTTCTTATTTTATTAGTAGTCTTATAGTAGTCTTAGATTTTTCATTTTGATGAGCCTCGTTTTGAGGAATTCATGGAATAATCCATTTTCATGGAATAATGAATTAAGGAAGAAAGGATATGAGTCTACCGCTTACAAGAAAAGATCTCATGATAGTCAATATGGGCCCTCACCACCCATCAATGCATGGTGTTCTTCGACTGATCGTTACTCTCGATGGTGAAGATGTTATTGATTGTGAACCCATATTAGGGTATTTACACAGAGGAATGGAAAAAATCGCGGAAAACCGAACTATTATACAATACTTACCTTAG----------------------------------------------GAGGGAGATAGAAAGAGAGAGATGGTAGAAAAGGGAGAGAGATGGTAGAAGGAGATAGGAAGGGGAATAA-GGGGCTCTTTAGGCAGGAGACAGGGGG-AATTCCTTAAGTTAAGAAAGAAAAAAGAATAAGAACACGGATACATAACATAAAAAAAAGAATAAATAAGACGATATTCGCCCTCCCCCTACATATTTAATTTCTTCTCCTATACAAAAACCAGCAAGACCTACCCCATTGGTAATTCCATCAATGACACCCTTATCGAAA--------------GCGACTTGAAGGACATGATCGATTGTGGATTTTGCTATCCATCATTTTTCATAGTAATGAAAATGCTCTTGGCTCGACATAGTCTGTTCTATTCGTCCCGAACCAAATTTGCGCTGGGTTGTTTGTAAGTAAATAGTACACGATGGAGCTCGAGAGGACAGAATTGA--TTTTTTATCAAGGGAAAGAATCTAGGGTTAGTGAAAACTAATAAATTAGGCCAACTTTGTCAGTCTATCCTTAATATAGAAGTCGAAAGGTTAAAATAAGAAGAAAGTCCAATTTTGGAAGATTGGAAAAACTCTTTCAATTAAAAGTCTATCAAAATCAATCGCTCATATTCGATTTCTATAGAAGAGGGAAATGCTTTATCGAAGGAAATAAGAAAAAAAGGGTATGTTGCTACTCTTTTGAAAGAAAAAAGAATAGGAATTCCCGAAGTAATGTCTAAACCCAAGGATTTTACAAATCAAAGATAAAGAATTCCGGAACAAGTAAACGCGATTTTCAACTGTCTCAACAATAAAATTGTCTCAACAATTGAATTGGATCAGAATAAGGAATAAAAGTAAATTCGTTCGAGATGAGACAAAGAAAAGAGTTTAGAGACGACTCAAAAAATTTCGAAGGATTTTTCCTTTTAAGTCTGTCAGTCAAAATTAGCCAACTTGAGTCATGAGTATAAATGAAATTTGTTTTTTCTGTAAGTAAATTAATGCAAGTCATAGTCGAATTTCTATCTACTTGTATTATAGACAGAAATTCGAATCATTTTCTCGAGCCGTATGAGGAGAAAACCTCCTATACGTTTCTAGGGGGGGCATTGTTTAGCTACATCTATCCCAATAA---------------------------------------------------------------AACAAACATTCCTCAAATTTCATTGCAAAGTGGTATAGGGAATTGATCCAATATGGATGGGATCATGAATAGTCATTAGTCATTGGTTTA-----GTTTAGTTTTTTGTATACTAATTCAAACTTGCTATCTATGGAAAAATATGGATAAAAGAAATAAGTATTTATCGGGGAAGACTCCGCAAAGATCCAATTTATTTAAACCCATATTCTATCATATGAAGGAAACATAGTTCGAAAAAGACGAATAAACAAGTTTGCTTAAGACTTATTTATTATTGAATTTCCATTCTCAACAGAGGACTCGAGATGGTCAATCCTGAAATGAGAAGAGAAGGATCGATTCTTCTCCAACAAATAAACTATCAACCTC-AAAAAAAAAATTAATTAATTTAAT-----------------------TACTATATTAGAATTAGATTAGCAATATATTTTTCCGTAACAAAAACAATTAACT----------------------ATTAACTAAATAAACTATTCCAATGAAAAGATTGAAAGTTTTTTGGTAGTTATAGAATTCTCGTACTTCTTCGACTCGAATACCAAAAGAAAGAAAAAAATGAAGT-AAAAAAA-----ACACATTTCGTGTAAAGTAAAATTAAGGTCTTTGCTTTTACTTATAGCATTCTTTCTTTTACCTAAAAGAAGCAACTCCAAATCAAAAATTAGGAGAAGTATGATTTTTGGAATCCATTCTATCCAACGAACAGTTCTTACCTTATCCTTACCAGAATGGATCATTCTGGATATTTAAAGAATCACAGATCGAGATCGTTTTCGCTTAACCAAAGAAGGACCCTTTTTGCTAATAATATAATACAACAAAAATCTATCTCTATCATAAAGGGATAGGTCTCATTTTTTATACAGTGTTTTACGTATAGACCAAATTTTTCATGAAAATAAAGATATTCAATTTGACTGGACTTGACACTTGATTATGTTTTCTGAGAAAGAAAATGAATGCTTAGAAATGCATCTAATCTAAGAGTTCATAAGAGAAAATTATTCTCT------TTAATAAACTTTCTTTTGTCTCGTGCGGGGTACAATACGATTTCATCTTTCGTTTCATCAGAAAAA----------------------------------------------------------------AAAAAATCCGATCTAAAATCGAAAAAATAGCAAGTATTCATCCACGTTTTCTTAATAAAACCCCCTTTCTTTTATCTTGAATCTAATTCTACTTACTTTTTTCCAATATTTTTCCAAAAATCTATTCCTGCTTTTTTTGGATCCAGTTTCAATTATTCTCCTCCATGGATTCTATCTTAAAACACACATTGCTAACACTAGAAAACTTCCCTTTTCTTTCTATTGAGATGAAAAAGGAGAAAAAGTGGATTTCCAGTCACAGGCTGCAAAATTCAGAACAAATTGGAACCATTAACTAGAATTCTC-------CTTTTTTTTGAATTGCAGTAGTGAACGACTCTTAAATCGGTATTCTCC-CCCCCCCCCCTTCCT-----TTTAATAAAATAGAATGGGTTTATGCCTAATCCGTGTATAGGTAAACTCCAGGTCCGAACAGC--------------------ATTATTATCCATAACAGCATTATTATCCATGGATCCCCCTTATGTACATATCTCTATGGGGAATCGTGCTTTAATTTTTCATTGCATTAAATATCTTGAATAAAAAAAGGAAATTTGCTCTGATATAGAGTATGACCTGGCCATCTTGGCCCACCCAAGTGAAATTACGATAAAAGCAGGGATATGTGGAGAGGTGGATAACTAGATTGGCATGTACTT-AAAAAAAGGACTTACTTTATTTTAGGATTCTACAATGAAATCCTATATTTTCTAGCAATTCTACTACTACGAAACAAAAAAGAACCCTCAAATTCTTTTTTGAAATTAAACTAAGCGTGCTATTCTAAATCGAACTAAAGT-----------CTTCTAGTGCTTATAAAT-----TATTATATTATGGCTTTATCCCATTCATAGAAAGGAGATAAAATGAGAAATCTTTGCCATCCAATCTGATTAGAATATCATTAAGTGGCAGAATTTTTTTCTAGGAATGTTTTATCAATTCATTTTCATTCGATTTGTACCCCTGGCAAATTCGAACTTTCCTCGAAATTGTCTCTATTCATATGTATGAAATACATATATGAAATACGTATGTGGAGTTCCCTAGAATTTCATGTGATTCAGTAAACAGAATATAGATTCCATGAT-----TGCTAAATCGATCCATAGGGATTGATGAAGAGTGAGCTGATAATGGAATTTTTCTTCGATAAAAAGGAAACTTAAGATTAAG---------------------------------------------------------------------------CGCGGGGTGTATGGCATACCTATACCTATTTTTAAATAGAA--CCATAAGAAGATTCGATTCGTCTGTCGTACTCTAAGAAATAGACGAATCATATACTACATACCCATATATCGTATGTGGGTATAGTGAGAGTGACATAACTAGTATGTCGCGATTTTTTATCGCTTAAAATGGATGATAATCCACCTTTCAATAAGAAAAACTCTTTTGTTTGTAAAAAAAAAAAAGGAATGAGAGAAATATGGATTAGAAATAAATTTCCCCCTTTCTCTTTATCCTTTATTTCTATGGATCAGACATTTTTTTTTATGGAAG-AAAAAAAAAATGGATTTAGTTCATATTCACGAAGCCCTAGATTTTTGGGCCGAGCTGGATTTGAACCAGCGTAGACATATCGTCAACGAATTTACAGTCCGTCCCCATTAGCCGCTCGGGCATCGACCCAGGAAGAATTTATTCTAGGGTTTTTGATAATCTATGATTAACCTCCTTTCATAATACTCCCTACCCCCAGGGGAAGTCGAATCCCCGCTGCCTCCTTGAAAGAGAGATGTCCTGAACCACTAGACGATAGGGGCATCACTAAACGATAGGGCCATATACAACCGCTCGTCATTATACTATAATGATAGTATGAGCAGTTTTTTAGAATTGTCAATATACTCGAAGAGTATAACTAGATCCAAAGCAAAGAGTCTTTCCTACTTTTCTGTTATGCTTTCTTAGGATTTTTTTTTTAGTTGATGGTTAGGTTAATTCACGGATCATCTCCTACTTTTTAGGGAAATTCATTTAAAGGGTATAGAATAAGAATAGATTAATAAAAGGGATTCTAGATTAGTTCAGTACAGGTAGTGATTTGATTGATCTAACAGGAAAAAGAGTCCAATTTGATTTCTTTTTTGCAATTTACACTCCGTGCTTCATTTAGTGTTTAGTGTTCAGACCAAAAATGCATGCATCCCGCACTAAGTCATAAAATTCAAGAAAAAAATAGAGAAATTTTCAAAAACA---------------------AAGAAAAA--------------------AAGGTGAATAAATAATAAATTTAGTAGAAAAGTACTTTATTGTATTCGAACCGATGACTTACGTCTTACCATGGCATTACTCTACCACCAAATTAAAAAGCCCTTTATCGGATTTGAACCGATGACTTATGCCTTACCATGGCATTACTCTACCACTGAGTTAAAAGGGCAACCTGCTAAGTGGTAACTTCCAAATTCAGAGAAACCCTGGAATTAAAAAAGGGCAATCCTGAGCCAAATCCGTGTTTTGAGAAAACAAGTGGTTCTCGAACTAGAATCCAAAGGAAAAGGATAGGTGCAGAGACTCAATGGAAGCTGTTCTAACGAATCGAGTTGATTACGTTGTGTTGGTAGTGGAACTCCCTCTAAATTAGAGAAAGTAAGGGGTTTATACATCTAATACACACATATGGATACTGACATAGCAAACGATTAATCACAGAACCCATATCATAATATAGGTTCTTTATTCTTTTTTAGAATGAAATTAGGAATGATTATGAAATAGAAAATTCAGAA-TTTTTTTTAGAATTATTGTGAATCCATCCCAATCGAATATTGAGTAATCAAATCCTTCAATTCATAGTTTTCGAGATCTTTTAAAAAGTGGATTAATCGGACGAGGATAAAGAGAGAGTCCCATTCTACATGTCAATACTGACAACAATGAAATTTCTAGTAAAAGGAAAATCCGTCGACTTTATAAGTCGTGAGGGTTCAAGTCCCTCTATCCCCAAACCCTCTTTTATTCCCTAACTCTAACTATACTATAGTATTTATCCTCTTTTTTTCTTTTTATCAATCGGTTTAAGATTCATTAACTTTCTCATTCTACTCTTTCACAAAGGAGTGCGAAGAGAACTCAATGGATCTTATGCTATTCATTGAATAGATTTCTTTTTTAT----TATAGTATAGGCAAGGAACTTCGATTATTAACTCTATTTTTAAGTATTATTAAGTAAGCCATGCACAATGCATAGGACTA--CCCCCCCCCATTTCCAAATTTGGAATTTGGAATACTTTATTGATTTTTTAGTCCCTTTAATTGACATAGATACAAATACTCTACTAGGATGATGCACAAGAAAAGGTCAGGATAGCTTTACATAACAGAAATAGTGTAACAAATAGAAATATGTATAGTATAGGAAATCTGTAAAATGTCAGATCTTAATTATTAATCTTAGCTATTAACTAGTTCGAAATTTGAAGTTCTACTTAGAAAAAAATACTAGAACTTCATAAAAATCAAGTTAGCTTGATATGCTTAACTAGAGGATATCCTTAAATAGGATTATAGAATTTATTGAACTTTCTTTTTATTTCTCTAATTCGCAAATTGATTTTTCTAATAGAATAAAATCTATTCCAATTTCTATATTGAATTTTATTTCAGATATTTTCAATTTGATATGGCTCGGACAAGTAATCTAATACATAGAAAAGAATAATATATATGAAAGATATAATAAAGAGAAAATGCGAATTTCTTGGCATTTTCATTCGATCATTATAGACATTTTTTGAGATATTTTG-----TTTTTTTTGTTATTTCTTAATAATTTAATGATTAATATTTCACTAAGGAGAACATAGAATCATAGCAAATTAAATTGCTAATTCTGATTAG--AAAAAAAAAAATGAATATCAAGCGTTAGAGTATGATTTTGAATACTCTAAAAAAGAA----------GGGTGGGGGAGAGAAAAACTTTGGGATATATTGATTCGGATTGAATTGCAAATAAATCAACGATAGAATCAATTCAATTCTGAATTGCAACAAGCAGGGTCTCTCAAATAGAGACGAACTGCTAGACTACGTCGAGTAATGAATTCAACGATTCC--AAAAAAAAACTAAGAGATGGATGAAATTACACAAGGAATCTAGGTCTCAATCAAAGAAAAGGAAAATCGATCTATTCATTCAATATTTCCCTTTTTAGAAGACAAATTTTTGCATTTACATTATCTATCACATATAGAAATACCCTATCCTATCCATTTGGAAATTTTGGTTCAACTCCTTCAATACCGGATCCAAGATGTTCCATCTTTGCATTTATTGCGATTCTTTCTCAACTACTATTCGAATTGGAATAGTCTTATTACTTCAATGAAATCGATTTTTCTTTTGAAAAAAGAAAATAAAAGACTATTTCGATTCTTATATAACTCTTATGTATCAGAATATGAATTTTTCTTGTTGTTTCTTCGTAAACAATCTTCTTGCTTACCATTAACATCTTCTGGAACCTTTGTGGAACGAATCCACTTTTCTAGGAAGATGGAACATTTTGGGGTAATGTACCCAGGTTTTTTTCGGAAAACCGTATGGTTCTTTATGGATCCTCTTATGCATTATGTTCGATATCAAGGAAAGGCAATTCTTGCATCAAAAGGAACTCTTCTTTTGAAGAAGAAATGGAAATGTTACCTTGTCAATTTCTGGCAATATTCTTTCTCTTTTTGGACTCAACCGCGAAGGATCCATCTAAACCAATTAGCAAACTCTTGCTTCGATTTTCTGGGGTACCTTTCAAGTGTACCAATAAATCCTTTGTTAGTAAGGAATCAAATGCTAGAGAATTCATTTCTAATAGATACTCGAATGAAAAAATTCGATACCATAGTCCCCGCTACTCCCCTCATTCGATCCTTATCAAAAGCTCAATTTTGTACTGGATCGGGGCATCCTATTAGTAAACCAATTTGGACCGATTTATCAGATTGGGATATTCTTGATCGATTTGGTCGGATATGTAGAAATCTTTTTCATTATCATAGTGGATCTTCGAAAAAACGGACTTTGTATCGACTAAAGTATATACTTCGACTTTCTGTCTCAATTGGGTTATATGATGTTAGCTCTAGGTATAGGTTCTTATCAAGCTGCTTTATTCCATTTGATCACTCATGCTTATTCGAAAGCTTTATTGTTCTTGGGATCCGGATCCGTTATTCATTCAATGGAACCTCTTGTTGGATATTCACCAGATAAAAGTCAGAATATGGTTCTTATGGGTGGTTTAAGAAAATACGTTCCAATTACAAGAACTACTTTTTTATGGGGTACGCTTTCTCTTTGTGGTATTCCACCTCTTGCTTGCTTCTGGTCCAAAGATGAAATCCTTAGTAATAGTTGGTTGTATTCACCCTTTTTTGGAATAATAGCCTCTTTTACTGCAGGATTAACTGCGTTTTATATGTTTCGGATATATTTACTTACTTTTGATGGGTACCTGCGTGTTCATTTTCAAAATTACAGTAGCACTAAAGAGGGCTCGTTGTATTCAATATCCTTATGGGGAAAAAGGATACCCAAAGGAGTGAATAGAGATTTCATTTTATCAACAACGAAGAGTGGAGTTTCTTTTTTTTCACAAAATATATCCAAAATTCATGGTAATACAAGAAATAGGATAGGGTCCTTTAGTACTTCCTTTGGGGTTAAAAACACTTTTGTCTATCCTCATGAAACGGGAAATACTATGCTATTCCCTCTTTTTATATTACTGCTTTTTACTTTGTTCATTGGATCCATAGGAATCCATTTTGATAATGGAGTAATGGATAATGGAATAGCGGAGTTAACCATATTATCAAAGTGGTTAACTCCCTCAATAATCTTTTTCCAGGAAAGTTCTAATTCTTCCATAAATTCATATGAATTTATCACTAATGCAATTTCTTCTGTAAGTCTAGCTATGTTTGGTCTATTCATAGCATATATCTTCTATGGATCTGCTTATTCTTTTTTTCAGAATTTATATTTTAAAAATTCCCTTGTAAAAGAGAGTCCGAAAAAGTCTTTTTTGGATCAAGTAAAAAAAAAGATATACAGTTGGTCATATAATCGTGGTTATATGGATATTTTCTATACTAGGGTCTTTACCCTGGGTATAAGAGGATTAACCGAACTAACGCAGTTTTTCGATAAGGGTGTCATTGATGGAATTACCAATGGGGTAGGTCTTGCTGGTTTTTGTATAGGAGAAGAAATTAAATATGTAGGGGGAGGGCGAATATCGTCTTATTTATTCTTTTTTTTATGTTATGTATCCGTGTTCTTATTCTTTTTTCTTTCTTAAGGCGAACGACGGGAATTGAACCCGCGCATGGTGGATTCACAATCCACTGCCTTGATCCACTTGGCTACATCCGCCCCTTATCCAGCTAAAGGATTTTTCTCTTTGTTCCATTCATCATTATTCTATTTATTCTGACCTCCATACTTCGATCGAGATATTGGACATAGAATGCCACTCTTTAAAATGGAAAAAGGAGTAATCAGCTGTGACACGAAAAAAAACGAATCCTTTTGTAGCTCATCATTTATTGGCAAAAATCGAAAAGGTCAATATGAAGGAGGAGAAAGAAACAATAGTAACGTGGTCCCGGGCATCTAGCATTCTACCCGCAATGGTTGGCCATACAATCGCGATTCATAATGGAAAGGAACATATACCTATTTACATAACAAATCCTATGGTAGGTCGCAAATTGGGGGAATTCGTGCCTACTCGGCATTTCACGAGTTATGAAAGTGCAAGAAAAGATACTAAATCTCGTCGTTAACTGAATTCAGAATAGAAAGATTCAAAAT----AAAAA-------AAAAACAAACAAA-------TACGAAATACCCAATATCTTGCTGGAACAAGATATTGGGTATTTCTGGCTTTCCTTCCTTCAAAAATTCCTATATGTTAGTAGAAAAGCCTTATCCATTAAGAGATGGAACTTCAAGAGCAGCTAGGTCTAGAGGGAAGTTGTGAGCATTACGTTCGTGCATTCCTTTTCCCGCTAGGATCGGAAATCTTATATTTTTCATATCCATATACCATCGAACCCTTAGGGTTCCAGAATCCTCCTTTTTTCCTAGTCTTCGGAAACAGAAAACCCATAGCCGGGAGGAGTTAGGTATGTAGGGTATGGTTTATTATTTTTTGTTGGGCAGGCAGTAGAATAATTTTTATACTCTGCAATATAAATTCTACTGCCCACTTTTTACAAGCAAATTGTTGCTAAAACTCTAACATAGTTTG-------------------------TTCAAAATGCACCAACTAGAATCCTTGGAGAATATTCAAGTACCCCCTTTCCAAGGGGTACCTGTTAAAAATCGCTTCAACAAATCCGTCCAAAACTTTTTAAGAAAAATGGAAAAGTTTTGAACTCGAAGGTTTTTCCAAGAGATGCCT---------------GTTAAAAATAGTTTCAATCTCTCACCAAAACAGATAAGAAGTATATTACTGAAAATTACTACCCAGCCATATGGGTATAGGAAGATCGCGAATTCCTTTATACCCCACCCAATTAGAATTAAAGGAAGTAAAACATAAATGGAGAAAATTCTCATCATAAGATCAGCCAATAGGAGAAAAAAATCCCTAATTCTGCAGAACGTTCTGAGCACGTGAAAAGTCAATAGCCTAAAGAT-AAAAAA---------------------GAA-AAAGTCTACCA-TTTTTTTGACAGCGGCTCTTATTGCCCCTTT-------------GGCCTTTTCTTTTATACG------------------ATTCAACAATTCATTCATA---------------TTTGTTATCCTCCTCTAAATAACAATAAC--AGAATTTTTTTCTTTTTTTTTCTTTTTTTTTCTTTTTTTTTTTCTTTTTTTCTTTTTTTTTTTCTTTTTTTT---------TTCTTTTTTTAATAGAATTTTAATAGAATTTTCGTGCTTTGGTTTAGTGAGTCGTCCGAGATCGTGTTTACATACCTATCAACTTACCCTATTCAAGTATATTG-----TATACTAC-----------------TA-ATAATTTT----CTAGTGTGTCAACTCT--CTTCACGTATTTTA-------------TTATACGTATTTTTTTATATAATA-----AAAT-----------------AT-AAAAAAAACCTATACTTTGTGCAAGTGATAAGAGAGAATATGAAAGATTTTCTTATTTTTCTTGATTTTCTCAAGATTTTGAACCTTGCCATGAATAAACTTCTATATCTCGATCTCGATATATACATATATAATCTCTACATATATCTCTATATATACATATATTATGTACATTATGCAGTAGACCCATAATGGGAAATCAAAGTGGCTAATTTTGGAATTGAATAAAAAAACCTCTAGAAACATCTCAGATGCAAGTCCCCTTTCGATATATCTCTGTATACTATATACACGGATACAGGATCCGCTATATCCGCTTGTGAAATAAAGACTAAAGCCCCTCCCCTCAACCCCATATCCAAATAAAAAAGTGGTAAGTAATAAGTTTTAAAGAGAAGAATCAATGGATTCATGATTAAACCCCTCCTACTTCTTGTATTTTATTACAATTTTGGTTAAGTGAGGGATCAAATATGTAGTCAACTTTATTTGATGGTAGCTTGGAGGATTAGAAATATGACTATTGCTTTCCAATTAGCTGTTTTTGCATTAATTGCGACTTCCTCAGTGTTAGTAATTAGTGTACCCCTTGTATTTGCTTCTCCTGATGGTTGGTCAAATAATAAAAACGTTGTATTTTCCGGTACATCATTATGGATTGGACTAGTCTTTCTGGTAGCTATTCTGAATTCTCTCATTTCTTAAATTTGTTTAGTATTTAGTAGCCCGATACAAAAT-AAAAAAGAAAAGGCCATTTCTTCAAAAAATTCGAATTGTGAGACGCATTAAAATGCAATTTGCGTTTCGAATTGCTTGCTACCTCTTCTCTTTCATTATTATGAAATTCCATTGCCATTATAATATTGATTGACAGACAATTAAAAAAAAGAAAACTAT------AATATAATAGAATAGAAAATGAAACGGTCGACCCAGACATAGACGGTCGACCCAGGCGGATATACCCTATAAAATA----AAATATATCCCGTAGCGAGCGTAGTTCAATGGTAAAACATCTCCTTGCCAAGGAGAAGATACGGGTTCGATTCCCGCCGCTCGCCAGCTTAATTTAGTAAGGTACTATGATAAAAAATTTAGTCTAGTTGACTACTTAACTACTTATATTAAATTAAGTAGGTGTTAGTCTAATACCGTATCCCTTACTATCTTACCCTTCCTTTGCACCCCACTC--AAAAAAAAGGGGCTCCGGCGGCGGGAATCGAACTCGCCAACAGGGCTCCCTAAATCAGGGATTCACCGAGACGAACAACTGGCAAACTGCTTTTAAAGGGAAGGGAGGTAGACTGTGCCTTTC-----TTTCATTTTTCTTTTCTGCAGGGTAGGAAGGAGCCTTGAGAGTTCTTCTTGTAGGGGCAAGGGCAAGTGACTTTGTAAACTGCTCAATTTGGCCCTCTAGGGCCGGGAACTAATGAATAAAAAAGGAGTGTGCATTTTTCGTTGGGGATTCCCTGGAATAAAACGTCGCGTCTTCCTTCGATTCCTTATGCGGGATATCCAATCAATTAGAATTCAGGTTAAAGAGGGTCTTTATCCTCGTCGTATCCTTTATATGGAAATCCGGGGCCAGGGGGTCATTCCCTTGACTCGTACTGATGAGAAGTTTTTTACTCCACGAGAAATAGAACAAAAAGCTGCCGAATTGGCCTATTTCTTGCGTGTACCAATTGAAGTATTTTGAGTACCAATTGCA-TTTTTTTGAAATGAATTGAATGAGGAC--------------------------------------------------------------------------------------------------------------------------------------------------------------------------------------------------------------------------------------------------------------------------------------GAAATAGATACAAGGTCTCAAACCTTGTTATAGAATTTTTGCTTCAAAG-AAAAAGAAATATCATATAGAGTCAGCGAATGAAATAGAGTCAGCGAATGGAGCGGATTCATTAACAACTCAATTTACAGATCAAAAATGAAAAAAAAGAAAGCATTGCCTTCTTTCCTATATCTTGTATTTATCGTACTTTTGCCCTGGGGGGTCTCTTTCTCTTTTAACAAATGTCTGGAACTTTGGATTAAGAATTGGTGGAATACCAGGCAATCCGAAACTCTCTTAACTGATATTCAAGAGAAAAAGGTTCTAGAAAGATTCATAGAATTAGAAGAACTTTTTCTCTTGGACGAAATGATAAAAGAGAAACCGAAGACACATGTAGAAAAACCTCCTATAGGAATACACAAGGAAATAATACAATTGGCCAAAATAGATAATGAGGATCATCTCC
>Temochloa_liliana_new
-------------------------------AATTATCACATAATTTTC-AAAAAAAAAGGAATTTGTCGAAATTTTTCTTTTTTTCTTGTTGAATAATGCCAAATCAAATCCAAAAAAAGAGCCAAAAATCCGAAAGTCAAAAGGAAATGAATTAGTTAATTCAATAAGAGAGAAAAGGGGACCAGGACTTGATTTCGTTGCCCAAGCGAATCCCATTCAATCGTTTACTCATGGAATGAGTCCGTTGGAAAGTTCAATCAATCTTTTTTTCATATACATTTCGCCTTTTGTGGAGGATCTGTCCCTACTCTACTTTCCTATCTAGGACTTCGATATACAAAATATATACTACTGTGAAGCATAGATTGCTGTCAACAGAGAATTTTCTTAGTATTTAGGTATTTACATTCAAAAAAAGAAAGGGGCCTATTAAGAACTTGTAAAATAAGGATTAGGGATTGATTTGGGTTGCGCTATATCTATCAAAGAGTATACAATAATGATGGATTTGGTGAATCAAATCCATGGTTTAATAACGAACCATGTTAACTTACCATAACAACAACTCAATTCCTATCGAATTCCTATAGTAGAATTCCTATAGGATAGAACATACACAGGGTGTACGCATTATATATGAATGAAACATATTCATTAACTTAAGCATGCCCTCCATTTTATTTAATGAGTTGATATTAATTGAATATCCTTTTTGTTTTAAAAGATTTTTGCAAAGGTTTCATTTACGCCTAATCCATATCGAGTAGACCCTGTCGTTGTGAGAATTCTTAATTCATGAGTTGTAGGGAGGGACTT--------------------------------------------------------------------------------CTCGCATTTATTGCTACTGCACTGTTCATTCTAGTTCCTACTGCCTTTTTACTTATTATTTATGTAAAAACAGTCAGCCAAAATGATTAATTGGAATTCCAATTAATCATTGAAGAAATGAAAAAGGGATTAAA-TAAAATAAAAATCCAAGTCTTAAATGAAAGGATCTGGTTGGAATCATAAAGTGTGGTAGAAAGAACTACATATAGTTTTTTCTACCACACTTTAGAGTCTTTCTATTATATTATCT-TGAATCTACATAGAATAGATTAGTAGATTGAAATAGTAGTCTAATTCAATTTCTTTTTTCACTGCATCCACTTAATTTCAATCAAGTCAAAATAAAAAAATCGAAGACAATTCTTCACGAAAGAATCCATGGAGGGAGAGAAAAATAATATGAGAATAGACTAT----------------------------------------AGTAAAAGAAAAAAA-GTAAAAGTCAAAATCAGCGAATCTTTCATGCTTAAACATGCGGCGAGATGCTTCAAAAGAGCATAAAAATTTTTCTAAGAATAAGAAAAGAGTATAAAACAAATGGAAAGTGTGCGATATGTTGTGAATAGCTCCGTGGAAGAAAGTCTAATTTTCTTATGTATAGAACTTTTTTAACCATTCGTCACTTCTAGTAGAAATTATGAATTGCTGTAATCGCTCTTTCTAT------------------------TTCTATAGAGTAGAATAGAACGACTCCTTCTTACAAGAGTTTCTTACAGGAGTGAAACAAAACAAAAGAAAGAAAGAATAAAGTTTGGCAAAATGATTAATGCAAAAGGATCAATTAAAGAAAAGAGTTGATACAACAATTCGACTACTCAATCAATTAGTAGTATCCCTAGAGTCCACTCCTCCCCCATACTACTAGTGAAAGAGAAAATGTAAAGACTACCATTAAAGTCCGAGCAGCTTGCAAATGGAGTCCTGAACTAGCCGCAGCTTGTGAAGTATGGAAGGCGATCAAATTCGAGTTCGAGCCGGTAGATAAACTAGATAAGTAGATAAAACTAGATATAAAGAAGGTCTAAATAAAAAAGAAGCGAAATAGAAAGAGAAAAAATCAGTTACAAAATGCAGTAATTCTTCTTTATTCTTCTAATTGATTGCAATTAAACTCGGCTCAATC--TT-TTTTTTTTAAGATTGAGCCGAATAAAAATAGATCTTGATACGATCATGAGACTTGACAAATAGAGATTCCTCTATTCTATATATTTAGAATATATAAAGGTATAA----------TA-AATAAATAAATACTA------------TATTTGTATTTATTTATTTAT--------------------------------------------TGTATTGGGAAAGAATCAATGAAAAAAGATTAGGAATCGCAATGCTACTATACGCGTCCGGAGGAGTATTCGGAATAATATTCTTCTATAATCCATTCTTGCGTCTTGCGCGGGGTCTTACTAATAGGACTTCGCTGCACGGGACGGGTCTTCATC----GAAAAGCTAACTCCACCCGGCATTTTCATACCCTTTGGGTGGTATATCGCCTTAAAAAGTCTAAGGGGGTAGTATGAGATCTGTAGTAAGTAAGAGAATTTGCCCTTTGATTTTGATTGAGTATGTTATTTTTCCGCCTTTACCGCGC-------ATTATTGTATGAGCTTCTAGAGAATAGAGGACCGCGTATGCAGGAAGGAAATTACAGCTTAATAAAAAAGTCTAAAAAAGCTTCAACTTTATGGCACTATCAATCAACTAAAAAGCCCTATGTATGAATCCTTACAACCGGTGGGATAGGATAAGA------------GGTTCTTTCTTAGTTCCATCTCTACTGCAAAACTGGACATGAGAGTTTCTTCTCATCCAGCTCCTCGCGAATGAAATGAGAAAGCGTGCAAATTTCTCTAATTCC-----ATAATATTCCAAAATATTATGGATAGATGTACATTAATAGATAATAGAAAAAGTTAGGGTTTTTTTAATATTGAATATTGAATTTGTTAAAATAGATAAATATATAGTAAAGAAAGAAGATCTAGAATATATCTAGATGTGTGTGTCTATTTATCTATATTCTATATTTATAGATAATGTAATCTTTCTT--AACAAAAAATCTCCTTATTTTTACTCTTATTGAATCGCGATAAAGTATTCTAATTCAATAAAGATTTCGCGGGCGAATATTTACTCTTTCCTGTCTTATTTGTTAATTTATATTATAACCTTACCAAATAAGGCAATTTTTTTGGTTTGTTCCGCCATCCCACCCAATGAAGTATTAGGATTCTTTTCAATAAAATCCTATGCAGTCATAGGTTCTGTCGTTCCCACTACTTCTCCTTTAATGGTTAGGTCTGAATCCCACAATGGAGCTTCCAAAAAATTTCTTTCCGAGTCAATTTTCTCAGTTTTATTAACCCGGGCCGCTCTTTATTATTGTTTTAAATTTGTATTTCTTGTTTCAAGTTACGATTTCGAATTCTCTGTTATTTTTATTATATTGATGCTTTATCACATTGCCTTTTATGATGTAACTCATAGACCATACATATTGGAATCCTATATCTTTCTTATTCCTCTTCTTTCTTTCTATCATCCCTCCTTTTATCCACATCCCTTTAGTTTTGCTTCACAACCTAGAATCCATTTTCTTTTTTAGAGAAAAAATTGCAGTTGCTACAACTATATGATAGATCTACTCATTTATGATAGATGTA-----TCATATAGTGACTGTTTCTTAGTTAGGATCTCGACAATACGAAGCAATAGGTTGGTTATTAGTTAATTTTCTATAATTACTAAGTTTTTTTC--------TTTTTCTATTTATAGTAGGGTTCAGTCAA-TTTTTTTGAATCTCCATTTTCGACTCTAAAGAAAAAACTAACGAGTCACACACTAAGCATAGCATCGTAAAAATCTTTGGAAGAAAAAGACTTATTTTTCCATAGTACAATCTTATTCTTTAGCAAAATCAAGATCATTTTCCAGCGGCAGCGAGCATCCAAAACCAAAGGGTTTTTCTGGGC----AACAAACAAATAATCTGGTTTTGGAATAATTTGAATTGACCTATCCAAAAGAAATTCCAATTATTTAATATGAATAATTCGGATTAATTAATGAATGTACTTTTATGTGTCGAATTCCTCGGTACAATATTCTTAGAACTAACCCCTCTGATATATAGAACAAAAGTTTTTGCTATACTGTGTCCTAAGTATTCTTTTCCTATCAACGAACTTTTCATAATAGAA--------TCCTCATATTTTATTATGAGGATTCTATTATGAAAAGTAGAGTATTCTTGCAATAGGACTTACAACTTCTACCTATCTTATCCAAAATCCACAAATAAATTGGTTTAGGCTTGGTAAATCATATTAATAAGAGAATAAAGGCTTTCATTCTAGAAATTTTGCTAAAATCCAAAATTCTTTGTATTTAATGATGAAATTCTAGAAATTCTAATGGATAGATAGAAAAGGTTTTTTGGATTTTGTCCATTGCATTGAAAGATTTGAAAAAATTTCAATGAGAAACTAATTAG----AAAAAAATTAGTTCTATATTGCAACTGAG---AAAAAACAGTTCCAACTCTTTCAAGCTTTGTTTCTATTGAGCAAAGCAAGAGTTTTTTGTTAAAAAAATCCGCAACGATACTACCAAA------CGAAGTCTATTTTAATGAAGATTCTAATGTTCCTAAATTCTATGGACTCTCCCAATCTCGACGATTTGCCAGAGAATAACTATTATTCTTTTAAGTTCCCTATTATTTCAAGTTAGCCGCCTTTGCTAGCTTATTTGGCAAAGAAAAATAGAGTACGTTATAAGAAATTAATCAGTCAGTTGGATATTAGGGAGAAGTAATTTAATCGTTCGAATTTTTTTCTTATTTTATTAGTAGTCTTATAGTAGTCTTAGATTTTTCATTTTGATGAGCCTCGTTTTGAGGAATTCATGGAATAATCCATTTTCATGGAATAATGAATTAAGGAAGAAAGGATATGAGTCTACCGCTTACAAGAAAAGATCTCATGATAGTCAATATGGGCCCTCACCACCCATCAATGCATGGTGTTCTTCGACTGATCGTTACTCTCGATGGTGAAGATGTTATTGATTGTGAACCCATATTAGGGTATTTACACAGAGGAATGGAAAAAATCGCGGAAAACCGAACTATTATACAATACTTACCTTAT----------------------------------------------GAGGGAGATAGAAAGAGAGAGATGGTAGAAAAGGGAGAGAGATGGTAGAAGGAGATAGGAAGGGGAATAA-GGGACTCTTTAGGCAGGAGACAGGGGG-AATTCCTTAAGTTAAGAAAGAAAAAAGAATAAGAACACGGATACATAACATAAAAAAAAGAATAAATAAGACGATATTCGCCCTCCCCCTACATATTTAATTTCTTCTCCTATACAAAAACCAGCAAGACCTACCCCA---------------------------------GTAGAAAGCAACGTGCGACTTGAAGGACATGATCGATTGTGGATTTTGCTATCCATCATTTTTCATAGTAATGAAAATGCTCTTGGCTCGACATAGTCTGTTCTATTCGTCCCGAACCAAATTTGCGCTGGGTTGTTTGTAAGTAAATAGTACACGATGGAGCTCGAGAGGACAGAATTGA--TTTTTTATCAAGGGAAAGAATCTAGGGTTAGTGAAAACTAATAAATTAGGCCAACTTTGTCAGTCTATCCTTAATATAGAAGTCGAAAGGTTAAAATAAGAAGAAAGTCCAATTTTGGAAGATTGGAAAAACTCTTTCAATTAAAAGTCTATCAAAATCAATCGCTCATATTCGATTTCTATAGAAGAGGGAAATGCTTTATCGAAGGAAATAAGAAAAAAAGGGTATGTTGCTACTCTTTTGAAAGAAAAAAGAATAGGAATTCCCGAAGTAATGTCTAAACCCAAGGATTTCACAAATCAAAGATAAAGAATTCCGGAACAAGTAAACGCGATTTTCAACTGTCTCAACAATAAAATTGTCTCAACAATTGAATTGGATCAGAATAAGGAATAAAAGTAAATTCGTTCGAGATGAGACAAAGAAAAGAGTTTAGAGACGACTCAAAAAATTTCGAAGGATTTTTCCTTTTAAGTCTGTCAGTCAAAATTAGCCAACTTGAGTCATGAGTATAAATGAAATTTGTTTTTTCTGTAAGGAAATTAATGCAAGTCATAGTCGAATTTCTATCTACTTGTATTATAGACAGAAATTCGAATCATTTTCTCGAGCCGTATGAGGAGAAAACCTCCTATACGTTTCTAGGGGGGGCATTGTTTAGCTACATCTATCCCAATAAGCTGTCTATCGAATCGTTGCAACGTTGCTTTCTACCACATCGTTTTAAACGAAGTTTCACCATAACAAACATTCCTCAAATTTCATTGCAAAGTGGTATAGGGAATTGATCCAATATGGATGGGATCATGAA-------TAGTCATTGGTTTA-----GTTTAGTTTTTTGTATACTAATTCAAACTTGCTATCTATGGAAAAATATGGATAAAAGAAATAAGTATTTATCGGGGAAGACTCCGCAAAGATCCAATTTATTTAAACCCATATTCTATCATATGAAGGAAACATAGTTCGAAAAAGACGAATAAACAAGTTTGCTTAAGACTTATTTATTATTGAATTTCCATTCTCAACAGAGGACTCGAGATGGTCAATCCTGAAATGAGAAGAGAAGGATCGATTCTTCTCCAACAAATAAACTATCAACCTCAAAAAAAAAATTTAATTAATTTAAT-----------------------TACTATATTAGAATTAGATTAGCAATATATTTTTCCGTAACAAAAACAATTAACT----------------------ATTAACTAAATAAACTATTCCAATGAAAAGATTGAAAGTTTTTTGGTAGTTATAGAATTCTCGTACTTCTTCGACTCGAATACCAAAAGAAAGAAAAAAATGAAGT-AAAAAAA-----ACACATTTCGTGTAAAGTAAAATTAAGGTCTTTGCTTTTACTTATAGCATTCTTTCTTTTACCTAAAAGAAGCAACTCCAAATCAAAAATTAGGAGAAGTATGATTTTTGGAATCCATTCTATCCAACGAACAGTTCTTACCTTATCCTTACCAGAATGGATCATTCTGGATATTTAAAGAATCACAGATCGAGATCGTTTTCGCTTAACCAAAGAAGGACCCTTTTTGCTAATAATATAATACAACAAAAATCTATCTCTATCATAAAGGGATAGGTCTCATTTTTTATACAGTGTTTTACGTATAGACCAAATTTTTCATGAAAATAAAGATATTCAATTTGACTGGACTTGACACTTGATTATGTTTTCTGAGAAAGAAAATGAATGCTTAGAAATGCATCTAATCTAAGAGTTCATAAGAGAAAATTATTCTCT------TTAATAAACTTTCTTTTGTCTCGTGCGGGGTACAATACGATTTCATCTTTCGTTTCATCAGAAAAATCTGGGACGGAAGGTGGGGATAAAGGATTTGCAGTCCCCTGCCTTACCGCTTGGCCATGCCGCCAAAAAATCCGATCAAAAATCGAGAAAATAGCAAGTATTCATCCACGTTTTCTTAATAAAACAACCTTTCTTTTATCTTGAATCTAATTCTACTTACTTTTTTCCAATATTTTTCCAAAAATCTATTCCTGCTTTTTTTGGATCCAGTTTCAATTATTCTCCTCCATGGATTCTATCTTAAAACACACATTGCTAACACTAGAAAACTTCCCTTTTCTTTCTATTGAGATGAAAAAGGAGAAAAAGTGGATTTCCAGTCACAGGCTGCAAAATTCAGAACAAATTGGAACCATTAACTAGAATTCTC-------CTTTTTTTTGAATTGCAGTAGTGAACGACTCTTAAATCGGTATTCTCT-CCCCCCCTTCCTTTTAATGGCATAATAAAATAGAATGGGTTTATGCCTAATCCGTGTATAGGTAAACTCCAGGTCCGAACAGC--------------------ATTATTATCCATAACAGCATTATTATCCATGGATCCCCCTTATGTACATATCTCTATGGGGAATCGTGCTTTAATTTTTCATTGCATTAAATATCTTGAATAAAAAAAGGAAATTTGCTCTGATATAGAGTATGACCTGACCATCTTGGCCCACCCAAGTGAAATTACGATAAAAGCAGGGATATGTGGAGAGGTGGATAACTAGATTGGCATGTACTT-AAAAAAAGGACTTACTTTATTTTAGGATTCTACAATGAAATCCTATATTTTCTAGCAATTCTACTACTACGAAACAAAAAAGAACCCTCAAATTCTTTTTTGAAATTAAACTAAGCGTGCTATTCTAAATCGAACTAAAGT-----------CTTCTAGTGCTTATAAAT-----TATTATATTATGGCTTTATCCCATTCATAGAAAGGAGATAAAATGAGAAATCTTTGCCATCCAATCTGATTAGAATATCATTAAGTGGCAGAATTTTTTTCTAGGAATGTTTTATCAATTCATTTTCATTCGATTTGTACCCCTGGCAAATTCGAACTTTCCTCGAAATTGTCTCTATTCATATGTATGAAATACATATATGAAATACGTATGTGGAGTTCCCTAGAATTTCATGTGATTCAGTAAACAGAATATAGATTCCATGAT-----TGCTAAATCGATCCATAGGGATTGATGAAGAGTGAGCTGATAATGGAATTTTTCTTCGATAAAAAGGAAACTTAAGATTAAGATGCTCCGGAATGGAAATGAGGGAATGTCCACAATCTTGACAGGGCGGTGCTCTGACCAATTGAACTACAATCCCCGCGGGGTGTATGGCATACCTATACCCATTTTTAAATAGAA--CCATAAGAAGATTCGATTCGTCTGTCGTACTCTAAGAAATAGACGAATCATATACTACATACCCATATATCGTATGTGGGTATAGTGAGAGTGACATAACTAGTATGTCGCGATTTTTTATCGCTTAAAATGGATGATAATCCACCTTTCAATAAGAAAAACTCTTTTGTTTGT------AAAAAAGGAATGAGAGAAATATGGATTAGAAATAAATTTCCCCCTTTCTCTTTATCCTTTATTTCTATGGATCAGACATTTTTTTTTATGGAAGAAAAAAAAAAATGGATTTAGTTCATATTCACGAAGCCCTAGATTTTTGGGCCGAGCTGGATTTGAACCAGCGTAGACATATCGTCAACGAATTTACAGTCCGTCCCCATTAACCGCTCGGGCATCGACCCAGGAAGAATTTATTCTAGGGTTTTTGATAATCTATGATTAACCTCCTTTCATAATACTCCCTACCCCCAGGGGAAGTCGAATCCCCGCTGCCTCCTTGAAAGAGAGATGTCCTGAACCACTAGACGATAGGGGCATCACTAAACGATAGGGCCATATACAACCGCTCGTCATTATACTATAATGATAGTATGAGCAGTTTTTTAGAATTGTCAATATACTCGAAGAGTATAACTAGATCCAAAGCAAACAGTCTTTCCTACTTTTCTGTTATGCTTTCTTAGGATTTTTTTTTTAGTTGATGGTTAGGTTAATTCACGGATCATCTCCTACTTTTTAGGGAAATTCATTTAAAGGGTATAGAATAAGAATAGATTAATAAAAGGGATTCTAGATTAGTTCAGTACAGGTAGTGATTTGATTGATCTAATAGGAAAAAGAGTCCAATTTGATTTCTTTTTTGCAATTTACACTCCGTGCTTCA-------TTTAGTGTTCAGACCAAAAATGCATGCATCCCGCACTAAGTCATAAAATTCAAGAAAAAAATAGAGAAATTTTCAAAAACA---------------------AAGAAAAA--------------------AAGGTGAATAAATAATAAATTTAGTAGAAAAGTACTTTATCGTATTCGAACCGATGACTTACGTCTTACCATGGCATTACTCTACCACCAAATTAAAAAGCCCTTTATCGGATTTGAACCGATGACTTATGC--------------------------------------AACCTGCTAAGTGGTAACTTCCAAATTCAGAGAAACCCTGGAATTAAAAAAGGGCAATCCTGAGCCAAATCCGTGTTTTGAGAAAACAAGTGGTTCTCGAACTAGAATCCAAAGGAAAAGGATAGGTGCAGAGACTCAATGGAAGCTGTTCTAACGAATCGAGTTGATTACGTTGTGTTGGTAGTGGAACTCCCTCTAAATTAGAGAAAGTAAGGGGTTTATACATCTAATACACACATATGGATACTGACATAGCAAACGATTAATCACAGAACCCATATCATAATATAGGTTCTTTATTCTTTTTTAGAATGAAATTAGGAATGATTATGAAATAGAAAATTCAGAA-TTTTTTTTAGAATTATTGTGAATCCATCCCAATCGAATATTGAGTAATCAAATCCTTCAATTCATAGTTTTCGAGATCTTTTAAAAAGTGGATTAATCGGACGAGGATAAAGAGAGAGTCCCATTCTACATGTCAATACTGACAACAATGAAATTTCTAGTAAAAGGAAAATCCGTCGACTTTATAAGTCGTGAGGGTTCAAGTCCCTCTATCCCCAAACCCTCTTTTATTCCCTAACTCTAACTATACTATAGTATTTATCCTCTTTTTTTCTTTTTATCAATCGGTTTAAGATTCATTAACTTTCTCATTCTACTCTTTCAAAAAGGAGTGCGAAGAGAACTCAATGGATCTTATGCTATTCATTGAATAGATTTCTTTTTTAT----TATAGTATAGGCAAGGAACTTCGATTATTAACTCTATTTTTAAGTATTATTAAGTAAGCCATGCACAATGCATAGGACTA--CCCCCCCCCATTTCCAAATTTGGAATTTGGAATACTTTATTGATTTTTTAGTCCCTTTAATTGACATAGATACAAATACTCTACTAGGATGATGCACAAGAAAAGGTCAGGATAGCT---------------AGTGTAACAAATAGAAATATGTATAGTATAGGAAATCTGTAAAATGTCAGATCTTAATTATTAATCTTAGCTATTAACTAGTTCGAAATTTGAAGTTCTACTTAGAAAAAAATACTAGAACTTCATAAAAATCAAGTTAGCTTGATATGCTTAACTAGAGGATATCCTTAAATAGGATTATAGAATTTATTGAACTTTCTTTTTATTTCTCTAATTCGCAAATTGATTTTTCTAATAGAATAAAATCTATTCCAATTTCTATATTGAATTTTATTTAAGATATTTTCAATTTGATATGGCTCGGACAAGTAATCTAATACATAGAAAAGAATAATATATATGAAAGATATAATAAAGAGAAAATGCGAATTTCTTGGCATTTTCATTCGATCATTATAGACATTTTTTGAGATATTTTG----TTTTTTTTTGTTATTTCTTAATAATTTAATGATTAATATTTCACTAAGGAGAACATAGAATCATAGCAAATTAAATTGCTAATTCTGATTAG---AAAAAAAAAATGAATATCAAGCGTTAGAGTATGATTTTGAATACTCTAAAAAAGAA----------GGGTGGGGGAGAGAAAAACTTTGGGATATATTGATTCGGATTGAATTGCAAATAAATCAACGATAGAATCAATTCAATTCTGAATTGCAACAAGCAGGGTCTCTCAAATAGAGACGAACTGCTAGACTACGTCGAGTAATGAATTCAACGATTCC--AAAAAAAAACTAAGAGATGGATGAAATTACACAAGGAATCTAGGTCTCA------------------CGATCTATTCATTCAATATTTCCCTTTTTAGAAGACAAATTTTTGCATTTACATTATCTATCACATATAGAAATACCCTATCCTATCCATTTGGAAATTTTGGTTCAACTCCTTCAATACCGGATCCAAGATGTTCCATCTTTGCATTTATTGCGATTCTTTCTCAACTACTATTCGAATTGGAATAGTCTTATTACTTCAATGAAATCGATTTTTCTTTTGAAAAAAGAAAATAAAAGACTATTTCGATTCTTATATAACTCTTATGTATCAGAATATGAATTTTTCTTGTTGTTTCTTCGTAAACAATCTTCTTGCTTACCATTAACATCTTCTGGAACCTTTGTGGAACGAATCCACTTTTCTAGGAAGATGGAACATTTTGGGGTAATGTACCCAGGTTTTTTTCGGAAAACCGTATGGTTCTTTATGGATCCTCTTATGCATTATGTTCGATATCAAGGAAAGGCAATTCTTGCATCAAAAGGAACTCTTCTTTTGAAGAAGAAATGGAAATGTTACCTTGTCAATTTCTGGCAATATTCTTTCTCTTTTTGGACTCAACCGCGAAGGATCCATCTAAACCAATTAGCAAACTCTTGCTTCTATTTTCTGGGGTACCTTTCAAGTGTACCAATAAATCCTTTGTTAGTAAGGAATCAAATGCTAGAGAATTCATTTCTAATAGATACTCGAATGAAAAAATTCGATACCATAGTCCCCGCTACTCCCCTCATTCGATCCTTATCAAAAGCTCAATTTTGTACTGGATCGGGACATCCTATTAGTAAACCAATTTGGACCGATTTATCAGATTGGGATATTCTTGATCGATTTGGTCGGATATGTAGAAATCTTTTTCATTATCATAGTGGATCTTCGAAAAAACGGACTTTGTATCGACTAAAGTATATACTTCGACTTTCTGTCTCAATTGGGTTATATGATGTTAGCTCTAGGTATAGGTTCTTATCAAGCTGCTTTATTCCATTTGATCACTCATGCTTATTCGAAAGCTTTATTGTTCTTGGGATCCGGATCCGTTATTCATTCAATGGAACCTCTTGTTGGATATTCACCAGATAAAAGTCAGAATATGGTTCTTATGGGTGGTTTAAGAAAATACGTTCCAATTACAAGAACTAGTTTTTTATGGGGTACGCTTTCTCTTTGTGGTATTCCACCTCTTGCTTGCTTCTGGTCCAAAGATGAAATCCTTAGTAATAGTTGGTTGTATTCACCCTTTTTTGGAATAATAGCCTCTTTTACTGCAGGATTAACTGCGTTTTATATGTTTCGGATATATTTACTTACTTTTGATGGGTACCTGCGTGTTCATTTTCAAAATTACAGTAGCACTAAAGAGGGCTCGTTGTATTCAATATCCTTATGGGGAAAAAGGATACCCAAAGGAGTGAATAGAGATTTCATTTTATCAACAACGAAGAGTGGAGTTTCTTTTTTTTCACAAAATATATCCAAAATTCATGGTAATACAAGAAATAGGATAGGGTCCTTTAGTACTTCCTTTGGGGTTAAAAACACTTTTGTCTATCCTCATGAAACGGGAAATACTATGCTATTCCCTCTTTTTATATTACTGCTTTTTACTTTGTTCATTGGATCCATAGGAATCCATTTTGATAATGGAGTAATGGATAATGGAATAGCGGAGTTAACCATATTATCAAAGTGGTTAACTCCCTCAATAAGCTTTTTCCAGGAAAGTTCTAATTCTTCCATAAATTCATATGAATTTATCACTAATGCAATTTCTTCTGTAAGTCTAGCTATGTTTGGTCTATTCATAGCATATATCTTCTATGGATCTGCTTATTCTTTTTTTCAGAATTTATATTTAAAAAATTCCCTTGTAAAAGAGAGTCAGAAAAAGTCTTTTTTGGATCAAGTAAAAAAAAAGATATACAGTTGGTCATATAATCGTGGTTATATAGATATTTTCTATACTAGGGTCTTTACCCTGGGTATAAGAGGATTAACCGAACTAACGCAGTTTTTCGATAAGGGTGTCATTGATGGAATTACCAATGGGGTAGGTCTTGCTGGTTTTTGTATAGGAGAAG------------------------------------------------------------------------------------------------------------------CGCGCATGGTGGATTCACAATCCACTGCCTTGATCCACTTGGCTACATCCGCCCCTTATCCAGCTAAAGGATTTTTCTCTTTGTTCCATTCATCATTATTCTATTTATTCTGACCTCCATACTTCGATCGAGATATTGGACATAGAATGCCACTCTTTAAAATGGAAAAAGGAGTAATCAGCTGTGACACGAAAAAAAACGAATCCTTTTGTAGCTCATCATTTATTGGCAAAAATCGAAAAGGTCAATATGAAGGAGGAGAAAGAAACAATAGTAACGTGGTCCCGGGCATCTAGCATTCTACCCGCAATGGTTGGCCATACAATCGCGATTCATAATGGAAAGGAACATATACCTATTTACATAACAAATCCTATGGTAGGTCGCAAATTGGGGGAATTCGTGCCTACTCGGCATTTCACGAGTTATGAAAGTGCAAGAAAAGATACTAAATCTCGTCGTTAACTGAATTCAGAATAGAAAGATTCAAAATAA-AAAAAA-------AAAAACAAACAAA-------TACGAAATACCCAATATCTTGTTCCAGCAAGATATTGGGTATTTCTGGCTTTCCTTCCTTCAAAAATTCCTATATGTTAGTAGAAAAGCCTTATCCATTAAGAGATGGAACTTCAAGAGCAGCTAGGTCTAGAGGGAAGTTGTGAGCATTACGTTCGTGCATTCCTTTTCCCGCTAGGATCGGAAATCTTATATTTTTCATATCCATATACCATCGAACCCTTAGGGTTCCAGAATCCTCCTTTTTTCCTAGTCTTCGGAAACAGAAAACCCATAGCCGGGAGGAGTTAGGTATGTAGGGTATGGTTTATTATTTTTTGTTGGGCAGGCAGTAGAATAATTTTTATACTCTGCAATATAAATTCTACTGCCCACTTTTTACAAGAAAATTGTTGCTAAAACTCTAACATAGTTTG-------------------------TTCAAAATGCACCAACTAGAATCCTTGGATAATATTCAAGTACCCCCTTTCCAAGGGGTACCTGTTAAAAATCGCTTCAACAAATCCGTCCAAAACTTTTTAAGAAAAATGGAAAAGTTTTGAACTCGAAGGTTTTTCCAAGAGATGCCT---------------GTTAAAAATAGTTTCAATCTCTCACCAAAACAGATAAGAAGTATATTACTGAAAATTACTACCCAGCCATATGGGTATAGGAAGATCGCTAATTCCTTTATACCCCACCCAATTAGAATTAAAGGAAGTAAAACATAAATGGAGAAAATTCTCATCATAAGATCAGCCAATAGCAGAAAGAAGTCCCTAATTCTGCAGAACGTTCTGAGCACGTGAAAAGTCAATAGCCTAAAGAT-AAAAAA---------------------GAA-AAAGTCTACCA-TTTTTTTGACAGCGGCTCTTATTGCCCCTTT-------------GGTCTTTTGTTTTATATG------------------ATTCAACAATTCATTCATA---------------TTTGTTATCCTCCTGTAAATAACATAATA------------------------------------------------------TTTTTAATAGAATTTTCATAGAATTTTTTTAATTTTTTTAATAGAATTTTCATAGAATTTTCGTGCTTTGGTTTAGTGAGTCGTCCGAGATCGTGTTTACATACCTATCAACTTATTCTATTCAAGTATATTG-----TATACTAC-----------------TA-ATAATTTT----GTAGTTTGTCAACTCT--CTTCACGTATTTTA-------------TTATACATATTTTTTTATATAATA-----AAATCAAATATATAATAAAATAA-AAAAAAAACCTATACTTTGTGCAAGTGATAAGAGAGAATATGAAAGATTTTCTTATTTTTCTTGATTTTCTCAAGATTTTGAACCTTGCCATGAATAAACTTCTATATCTCGATCTCGATATATACATATATAATCTCTACATATATCTCTATATATACATATATTATGTACATTATGCAGTAGACCCATAATGGGAAATCAAAGTGGCTAATTTTGGAATTGAATAAAAA-------------------GATGCAAGTCCCCTTTCGATATATCTCTGTATACTATATACACGGATACAGGATCCGCTATATCCGCTTGTGAAATAAAGACTAAAGCCCCTCCCCTCAACCCCATATCCAAATAAAAAAGTGGTAAGTAATAAGTTTTAAAGAGAAGAATCAATGGATTCATGATTAAACCCCTCCTACTTCTTGTATTTTATTACAATTTTGGTTAAGTGAGGGATCAAATATGTAGTCAACTTTATTTGATGGTAGCTTGGAGGATTAGAAATATGACTATTGCTTTCCAATTAGCTGTTTTTGCATTAATTGCGACTTCCTCAGTGTTAGTAATTAGTGTACCCCTTGTATTTGCTTCTCCTGATGGTTGGTCAAATAATAAAAACGTTGTATTTTCCGGTACATCATTATGGATTGGACTAGTCTTTCTGGTAGCTATTCTGAATTCTCTCATTTCTTAAATTTGTTTAGTATTTAGTAGCCCGATACAAAAT-AAAAAA-AAAAGGCCATTTCTTCAAAAAATTCGAATTGTGAGACGCATTAAAATGCAATTTGCGTTTCGAATTGCTTGCTACCTCTTCTCTTTCATTATTATGAAATTCCATTGCCATTATAATATTGATTGACAGACAATTAAAAAAAAGAAAACTAT------AATATAATAGAATAGAAAATGAAACGGTCGACCCAGACATAGACGGTCGACCCAGGCGGATATACCCT-----ATA----AAATATATCCCGTAGCGAGCGTAGTTCAATGGTAAAACATCTCCTTGCCAAGGAGAAGATACGGGTTCGATTCCCGCCGCTCGCCAGCTTAATTTAGTAAGGTACTATGATAAAAAATTTAGTCTAGTTGACTACTTAACTACTTATATTAAATTAAGTAGGTGTTAGTCTAATACCGTATCCCTTACTATCTTACCCTTCCTTTGCACCCCACTC--AAAAAAAAGGGGCTCCGGCGGCGGGAATCGAACTCGCCAACAGGGCTCCCTAAATCAGGGATTCACCGAGACGAACAACTGGCAAACTGCTTTTAAAGGGAAGGGAGGTAGACTGTGCCTTTCTTTCATTTCATTTTTCTTTTCTGCAGGGTAGGAAGGAGCCTTGAGAGTTCTTCTTGTAGGGGCAAGGGCAAGTGACTTTGTAAACTGC-------------------------------------------AGTGTGCATTTTTCGTTGGGGATTCCCTGGAATAAAACGTCGCGTCTTCCTTCGATTCCTTATGCGGGATATCCAATCAATTAGAATTCAGGTTAAAGAGGGTCTTTATCCTCGTCGTATCCTTTATATGGAAATCCGGGGCCAGGGGGTCATTCCCTTGACTCGTACTGATGAGAAGTTTTTTACTCCACGAGAAATAGAACAAAAAGCTGCCGAATTGGCCTATTTCTTGCGTGTACCAATTGAAGTATTTTGAGTACCGATTGCA-TTTTTTTGAAATGAATTGAATGAGGACGAATTGGAAGAAGATTTTCTCAACACGGGGAGGAGGTCCCTTCGAAATTGGATTCGTTATTGTAAGGGGATTTTCGAGTATTTATCTAAAGGAAGGAACAAACGAGGATAAGAGAAAATTGCTTCTAATTTGTTTTGTCCAAGTG------ATGGCATAATATTCTTCCATTTTCATCCGAAAGCGCTTTTTTTTTTTTATTCTATTTCTCTATTCCACTCCATCTAGATCTAAGAAAGAACCCAATGCAATGAAATTCCACTAGTATACAAAAAAGAGAAATAGATACAAGGTCTCAAACCTTGTTATAGAATTTTTGATTCAAAG-AAAAAGAAATATCATATAGAGTCAGCGAATGAAATAGAGTCAGCGAATGGAGCGGATTCATTAACAACTCAATTTACAGATCAAAAATGAAAAAAAAGAAAGCATTGCCTTCTTTCCTATATCTTGTATTTATCGTACTTTTGCCCTGGGGGGTCTCTTTCTCTTTTAACAAATGTCTGGAACTTTGGATTAAGAATTGGTGGAATACCAGGCAATCCGAAACTCTCTTAACTGATATTCAAGAGAAAAAGGTTCTAGAAAGATTCATAGAATTAGAAGAACTTTTTCTCTTGGACGAAATGATAAAAGAGAAACCGAAGGCACATGTACAAAAACCTCCTATAGGAATACACAAGGAAATAATACAATTGGCCAAAATAGATAATGAGGATCATCTCC
>Temochloa_liliana
---------------------------------------------------------------------GAAATTTTTCTTTTTTTCTTGTTGAATAATGCCAAATCAAATCCAAAAAAAGAGCCAAAAATCCGAAAGTCAAAAGGAAATGAATTAGTTAATTCAATAAGAGAGAAAAGGGGACCAGGACTTGATTTCGTTGCCCAAGCGAATCCCATTCAATCGTTTACTCATGGAATGAGTCCGTTGGAAAGTTCAATCAATCTTTTTTTCATATACATTTCGCCTTTTGTGGAGGATCTGTCCCTACTCTACTTTCCTATCTAGGACTTCGATATACAAAATATATACTACTGTGAAGCATAGATTGCTGTCAACAGAGAATTTTCTTAGTATTTAGGTATTTACATTCAAAAAAAGAAAGGGGCCTATTAAGAACTTGTAAAATAAGGATTAGGGATTGATTTGGGTTGCGCTATATCTATCAAAGAGTATACAATAATGATGGATTTGGTGAATCAAATCCATGGTTTAATAACGAACCATGTTAACTTACCATAACAACAACTCAATTCCTATCGAATTCCTATAGTAGAATTCCTATAGGATAGAACATACACAGGGTGTACGCATTATATATGAATGAAACATATTCATTAACTTAAGCATGCCCTCCATTTTATTTAATGAGTTGATATTAATTGAATATCCTTTTTGTTTTAAAAGATTTTTGCAAAGGTTTCATTTACGCCTAATCCATATCGAGTAGACCCTGTCGTTGT---------------------------------------------------------------------------------------------------------------------------------------------------------------------------------------------------------------------------------------------------------------------------------------------------------------------------------------------------------------------------------------------------------------------------------------------------------------------------------------------------------------------------------------------------------------------------------------------------------------------------------------------------------------------------------------------------------------------------------------------------------------------------------------------------------------------------------------------------------------------------------------------------------------------------------------------------------------------------------------------------------------------------------------------------------------------------------------------------------------------------------------------------------------------------------------------------------------------------------------------------------------------------------------------------------------------------------------------------------------------------------------------------------------------------------------------------------------------------------------------------------------------------------------------------------------------------------------------------------------------------------------------------------------------------------------------------------------------------------------------------------------------------------------------------------------------------------------------------------------------------------------------------------------------------------------------------------------------------------------------------------------------------------------------------------------GTTATAGTCGATGGTTCTTTCTTAGTTCCATCTCTACTGCAAAACTGGACATGAGAGTTTCTTCTCATCCAGCTCCTCGCGAATGAAATGAGAAAGCGTGCAAATTTCTCTAATTCC-----ATAATATTCCAAAATATTATGGATAGATGTACATTAATAGATAATAGAAAAAGTTAGGGTTTTTTTAATATTGAATATTGAATTTGTTAAAATAGATAAATATATAGTAAAGAAAGAAGATCTAGAATATATCTAGATGTGTGTGTCTATTTATCTATATTCTATATTTATAGATAATGTAATCTTTCTT--AACAAAAAATCTCCTTATTTTTACTCTTATTGAATCGCGATAAAGTATTCTAATTCAATAAAGATTTCGCGGGCGAATATTTACTCTTTCCTGTCTTATTTGTTAATTTATATTATAACCTTACCAAATAAGGCAATTTTTTTGGTTTGTTCCGCCATCCCACCCAATGAAGTATTAGGATTCTTTTCAATAAAATCCTATGCAGTCATAGGTTCTGTCGTTCCCACTACTTCTCCTTTAATGGTTAGGTCTGAATCCCACAATGGAGCTTCCAAAAAATTTCTTTCCGAGTCAATTTTCTCAGTTTTATTAACCCGGGCCGCTCTTTATTATTGTTTTAAATTTGTATTTCTTGTTTCAAGTTACGATTTCGAATTCTCTGTTATTTTTATTATATTGATGCTTTATCACATTGCCTTTTATGATGTAACTCATAGACCATACATATTGGAATCCTATATCTTTCTTATTCCTCTTCTTTCTTTCTATCATCCCTCCTTTTATCCACATCCCTTTAGTTTTGCTTCACAACCTAGAATCCATTTTCTTTTTTAGAGAAAAAATTGCAGTTGCTACAACTATATGATAGATCTACTCATTTATGATAGATGTA-----TCATATAGTGACTGTTTCTTAGTTAGGATCTCGACAATACGAAGCAATAGGTTGGTTATTAGTTAATTTTCTATAATTACTAAGTTTTTTTC--------TTTTTCTATTTATAGTAGGGTCC----------------------------------------------------------------------------------------------------------------------------------------------------------------------------------------------------------------------------------------------------------------------------------------------------------------------------------------------------------------------------------------------------------------------------------------------------------------------------------------------------------------------------------------------------------------------------------------------------------------------------------------------------------------------------------------------------------------------------------------------------------------------------------------------------------------------------------------------------------------------------------------------------------------------------------------------------------------------------------------------------------------------------------------------------------------------------------------------------------------------------------------------------------------------------------------------------------------------------------------------------------------------------------------------------------------------------------------------------------------------------------------------------------------------------------------------------------------------------------------------------------------------------------------------------------------------------------------------------------------------------------------------------------------------------------------------------------------------------------------------------------------------------------------------------------------------CCATCATTTTTCATAGTAATGAAAATGCTCTTGGCTCGACATAGTCTGTTCTATTCGTCCCGAACCAAATTTGCGCTGGGTTGTTTGTAAGTAAATAGTACACGATGGAGCTCGAGAGGACAGAATTGA--TTTTTTATCAAGGGAAAGAATCTAGGGTTAGTGAAAACTAATAAATTAGGCCAACTTTGTCAGTCTATCCTTAATATAGAAGTCGAAAGGTTAAAATAAGAAGAAAGTCCAATTTTGGAAGATTGGAAAAACTCTTTCAATTAAAAGTCTATCAAAATCAATCGCTCATATTCGATTTCTATAGAAGAGGGAAATGCTTTATCGAAGGAAATAAGAAAAAAAGGGTATGTTGCTACTCTTTTGAAAGAAAAAAGAATAGGAATTCCCGAAGTAATGTCTAAACCCAAGGATTTCACAAATCAAAGATAAAGAATTCCGGAACAAGTAAACGCGATTTTCAACTGTCTCAACAATAAAATTGTCTCAACAATTGAATTGGATCAGAATAAGGAATAAAAGTAAATTCGTTCGAGATGAGACAAAGAAAAGAGTTTAGAGACGACTCAAAAAATTTCGAAGGATTTTTCCTTTTAAGTCTGTCAGTCAAAATTAGCCAACTTGAGTCATGAGTATAAATGAAATTTGTTTTTTCTGTAAGGAAATTAATGCAAGTCATAGTCGAATTTCTATCTACTTGTATTATAGACAGAAATTCGAATCATTTTCTCGAGCCGTATGAGGAGAAAACCTCCTATACGTTTCTAGGGGGGGCATTGTTTAGCT--------------------------------------------------CCACATCGTTTTAAACGAAGTTTCACCATAACAAACATTCCTCAAATTTCATTGCAAAGTGGTATAGGGAATTGATCCAATATGGATGGGATCATGAA-------TAGTCATTGGTTTA-----GTTTAGTTTTTTGTATACTAATTCAAACTTGCTATCTATGGAAAAATATGGATAAAAGAAATAAGTATTTATCGGGGAAGACTCCGCAAAGATCCAATTTATTTAAACCCATATTCTATCATATGAAGGAAACATAGTTCGAAAAAGACGAATAAACAAGTTTGCTTAAGACTTATTTATTATTGAATTTCCATTCTCAACAGAGGACTCGAGATGGTCAATCCTGAAATGAGAAGAGAAGGATCGATTCTTCTCCAACAAATAAACTATCAACCTC-AAAAAAAAATTTAATTAATTTAAT-----------------------TACTATATTAGAATTAGATTAGCAATATATTTTTCCGTAACAAAAACAATTAACT----------------------ATTAACTAAATAAACTATTCCAATGAAAAGATTGAAAGTTTTTTGGTAGTTATAGAATTCTCGTACTTCTTCGACTCGAATACCAAAAGAAAGAAAAAAATGAAGT-AAAAAAA-----ACACATTTCGTGTAAAGTAAAATTAAGGTCTTTGCTTTTACTTATAGCATTCTTTCTTTTACCTAAAAGAAGCAACTCCAAATCAAAAATTAGGAGAAGTATGATTTTTGGAATCCATTCTATCCAACGAACAGTTCTTACCTTATCCTTACCAGAATGGATCATTCTGGATATTTAAAGAATCACAGATCGAGATCGTTTTCGCTTAACCAAAGAAGGACCCTTTTTGCTAATAATATAATACAACAAAAATCTATCTCTATCATAAAGGGATAGGTCTCATTTTTTATACAGTGTTTTACGTATAGACCAAATTTTTCATGAAAATAAAGATATTCAATTTGACTGGACTTGACACTTGATTATGTTTTCTGAGAAAGAAAATGAATGCTTAGAAATGCATCTAATCTAAGAGTTCATAAGAGAAAATTATTCTCT------TTAATAAACTTTCTTTTGTCTCGTGCGGGGTACAATACGATTTCATCTTTCGTTTCATCAGAAA-------------------------------------CCCCTGCCTTACCGCTTGGCCATGCCGCCAAAAAATCCGATCAAAAATCGAGAAAATAGCAAGTATTCATCCACGTTTTCTTAATAAAACAACCTTTCTTTTATCTTGAATCTAATTCTACTTACTTTTTTCCAATATTTTTCCAAAAATCTATTCCTGCTTTTTTTGGATCCAGTTTCAATTATTCTCCTCCATGGATTCTATCTTAAAACACACATTGCTAACACTAGAAAACTTCCCTTTTCTTTCTATTGAGATGAAAAAGGAGAAAAAGTGGATTTCCAGTCACAGGCTGCAAAATTCAGAACAAATTGGAACCATTAACTAGAATTCTC-------CTTTTTTTTGAATTGCAGTAGTGAACGACTCTTAAATCGGTATTCTCT-CCCCCCCTTCCTTTTAATGGCATAATAAAATAGAATGGGTTTATGCCTAATCCGTGTATAGGTAAACTCCAGGTCCGAACAGC--------------------ATTATTATCCATAACAGCATTATTATCCATGGATCCCCCTTATGTACATATCTCTATGGGGAATCGTGCTTTAATTTTTCATTGCATTAAATATCTTGAATAAAAAAAGGAAATTTGCTCTGATATAGAGTATGACCTGACCATCTTGGCCCACCCAAGTGAAATTACGATAAAAGCAGGGATATGTGGAGAGGTGGATAACTAGATTGGCATGTACTT-AAAAAAAGGACTTACTTTATTTTAGGATTCTACAATGAAATCCTATATTTTCTAGCAATTCTACTACTACGAAACAAAAAAGAACCCTCAAATTCTTTTTTGAAATTAAACTAAGCGTGCTATTCTAAATCGAACTAAAGT-----------CTTCTAGTGCTTATAAAT-----TATTATATTATGGCTTTATCCCATTCATAGAAAGGAGATAAAATGAGAAATCTTTGCCATCCAATCTGATTAGAATATCATTAAGTGGCAGAATTTTTTTCTAGGAATGTTTTATCAATTCATTTTCATTCGATTTGTACCCCTGGCAAATTCGAACTTTCCTCGAAATTGTCTCTATTCATATGTATGAAATACATATATGAAATACGTATGTGGAGTTCCCTAGAATTTCATGTGATTCAGTAAACAGAATATAGATTCCATGAT-----TGCTAAATCGATCCATAGGGATTGATGAAGAGTGAGCTGATAATGGAATTTTTCTTCGATAAAAAGGAAACTTAAGA--------------------------------------------------------------------------------CGCGGGGTGTATGGCATACCTATACCCATTTTTAAATAGAA--CCATAAGAAGATTCGATTCGTCTGTCGTACTCTAAGAAATAGACGAATCATATACTACATACCCATATATCGTATGTGGGTATAGTGAGAGTGACATAACTAGTATGTCGCGATTTTTTATGGCTTAAAATGGATGATAATCCACCTTTCAATAAGAAAAACTCTTTTGTTTGT------AAAAAAGGAATGAGAGAAATATGGATTAGAAATAAATTTCCCCCTTTCTCTTTATCCTTTATTTCTATGGATCAGACATTTTTTTTTATGGAAGAAAAAAAAAAATGGATTTAGTTCATATTCACGAAGCCCTAGATTTTTGGGCCGAGCTGGATTTGAACCAGCGTAGACATATCGTCAACGAATTTACAGTCCGTCCCCATTAACCGCTCGGGCATCGACCCAGGAAGAATTTATTCTAGGGTTTTTGATAATCTATGATTAACCTCCTTTCATAATACTCCCTACCCCCAGGGGAAGTCGAATCCCCGCTGCCTCCTTGAAAGAGAGATGTCCTGAACCACTAGACGATAGGGGCATCACTAAACGATAGGGCCATATACAACCGCTCGTCATTATACTATAATGATAGTATGAGCAGTTTTTTAGAATTGTCAATATACTCGAAGAGTATAACTAGATCCAAAGCAAACAGTCTTTCCTACTTTTCTGTTATGCTTTCTTAGGATTTTTTTTTTAGTTGATGGTTAGGTTAATTCACGGATCATCTCCTACTTTTTAGGGAAATTCATTTAAAGGGTATAGAATAAGAATAGATTAATAAAAGGGATTCTAGATTAGTTCAGTACAGGTAGTGATTTGATTGATCTAATAGGAAAAAGAGTCCAATTTGATTTCTTTTTTGCAATTTACACTCCGTGCTTCA-------TTTAGTGTTCAGACCAAAAATGCATGCATCCCGCACTAAGTCATAAAATTCAAGAAAAAAATAGAGAAATTTTCAAAAACA---------------------AAGAAAAA--------------------AAGGTGAATAAATAATAAATTTAGTAGAAAAGTACTTTATCGTATTCGAACCGATGACTTACGTCTTACCATGGCATTACTCTACCACCAAATTAAAAAGCCCTTTATCGGATTTGAACCGATGACTTATGCCTTACCATGGCATTACTC--------------------------CTAAGTGGTAACTTCCAAATTCAGAGAAACCCTGGAATTAAAAAAGGGCAATCCTGAGCCAAATCCGTGTTTTGAGAAAACAAGTGGTTCTCGAACTAGAATCCAAAGGAAAAGGATAGGTGCAGAGACTCAATGGAAGCTGTTCTAACGAATCGAGTTGATTACGTTGTGTTGGTAGTGGAACTCCCTCTAAATTAGAGAAAGTAAGGGGTTTATACATCTAATACACACATATGGATACTGACATAGCAAACGATTAATCACAGAACCCATATCATAATATAGGTTCTTTATTCTTTTTTAGAATGAAATTAGGAATGATTATGAAATAGAAAATTCAGAA-TTTTTTTTAGAATTATTGTGAATCCATCCCAATCGAATATTGAGTAATCAAATCCTTCAATTCATAGTTTTCGAGATCTTTTAAAAAGTGGATTAATCGGACGAGGATAAAGAGAGAGTCCCATTCTACATGTCAATACTGACAACAATGAAATTTCTAGTAAAAGGAAAATCCGTCGACTTTATAAGTCGTGAGGGTTCAAGTCCCTCTATCCCCAAACCCTCTTTTATTCCCTAACTCTAACTATACTATAGTATTTATCCTCTTTTTTTCTTTTTATCAATCGGTTTAAGATTCATTAACTTTCTCATTCTACTCTTTCAAAAAGGAGTGCGAAGAGAACTCAATGGATCTTATGCTATTCATTGAATAGATTTCTTTTTTAT----TATAGTATAGGCAAGGAACTTCGATTATTAACTCTATTTTTAAGTATTATTAAGTAAGCCATGCACAATGCATAGGACTA--CCCCCCCCCATTTCCAAATTTGGAATTTGGAATACTTTATTGATTTTTTAGTCCCTTTAATTGACATAGATACAAATACTCTACTAGGATGATGCACAAGAAAAGGTCA----------------------TAGTGTAACAAATAGAAATATGTATAGTATAGGAAATCTGTAAAATGTCAGATCTTAATTATTAATCTTAGCTATTAACTAGTTCGAAATTTGAAGTTCTACTTAGAAAAAAATACTAGAACTTCATAAAAATCAAGTTAGCTTGATATGCTTAACTAGAGGATATCCTTAAATAGGATTATAGAATTTATTGAACTTTCTTTTTATTTCTCTAATTCGCAAATTGATTTTTCTAATAGAATAAAATCTATTCCAATTTCTATATTGAATTTTATTTAAGATATTTTCAATTTGATATGGCTCGGACAAGTAATCTAATACATAGAAAAGAATAATATATATGAAAGATATAATAAAGAGAAAATGCGAATTTCTTGGCATTTTCATTCGATCATTATAGACATTTTTTGAGATATTTTG----TTTTTTTTTGTTATTTCTTAATAATTTAATGATTAATATTTCACTAAGGAGAACATAGAATCATAGCAAATTAAATTGCTAATTCTGATTAG---AAAAAAAAAATGAATATCAAGCGTTAGAGTATGATTTTGAATACTCTAAAAAAGAA----------GGGTGGGGGAGAGAAAAACTTTGGGATATATTGATTCGGATTGAATTGCAAATAAATCAACGATAGAATCAATTCAATTCTGAATTGCAACAAGCAGGGTCTCTCAAATAGAGACGAACTGCTAGACTACGTCGAGTAATGAATTCAACGATTCC--AAAAAAAAACTAAGAGATGGATGAAATTACACAAGGAATCTAG------------------------CGATCTATTCATTCAATATTTCCCTTTTTAGAAGACAAATTTTTGCATTTACATTATCTATCACATATAGAAATACCCTATCCTATCCATTTGGAAATTTTGGTTCAACTCCTTCAATACCGGATCCAAGATGTTCCATCTTTGCATTTATTGCGATTCTTTCTCAACTACTATTCGAATTGGAATAGTCTTATTACTTCAATGAAATCGATTTTTCTTTTGAAAAAAGAAAATAAAAGACTATTTCGATTCTTATATAACTCTTATGTATCAGAATATGAATTTTTCTTGTTGTTTCTTCGTAAACAATCTTCTTGCTTACCATTAACATCTTCTGGAACCTTTGTGGAACGAATCCACTTTTCTAGGAAGATGGAACATTTTGGGGTAATGTACCCAGGTTTTTTTCGGAAAACCGTATGGTTCTTTATGGATCCTCTTATGCATTATGTTCGATATCAAGGAAAGGCAATTCTTGCATCAAAAGGAACTCTTCTTTTGAAGAAGAAATGGAAATGTTACCTTGTCAATTTCTGGCAATATTCTTTCTCTTTTTGGACTCAACCGCGAAGGATCCATCTAAACCAATTAGCAAACTCTTGCTTCTATTTTCTGGGGTACCTTTCAAGTGTACCAATAAATCCTTTGTTAGTAAGGAATCAAATGCTAGAGAATTCATTTCTAATAGATACTCGAATGAAAAAATTCGATACCATAGTCCCCGCTACTCCCCTCATTCGATCCTTATCAAAAGCTCAATTTTGTACTGGATCGGGACATCCTATTAGTAAACCAATTTGGACCGATTTATCAGATTGGGATATTCTTGATCGATTTGGTCGGATATGTAGAAATCTTTTTCATTATCATAGTGGATCTTCGAAAAAACGGACTTTGTATCGACTAAAGTATATACTTCGACTTTCTGTCTCAATTGGGTTATATGATGTTAGCTCTAGGTATAGGTTCTTATCAAGCTGCTTTATTCCATTTGATCACTCATGCTTATTCGAAAGCTTTATTGTTCTTGGGATCCGGATCCGTTATTCATTCAATGGAACCTCTTGTTGGATATTCACCAGATAAAAGTCAGAATATGGTTCTTATGGGTGGTTTAAGAAAATACGTTCCAATTACAAGAACTAGTTTTTTATGGGGTACGCTTTCTCTTTGTGGTATTCCACCTCTTGCTTGCTTCTGGTCCAAAGATGAAATCCTTAGTAATAGTTGGTTGTATTCACCCTTTTTTGGAATAATAGCCTCTTTTACTGCAGGATTAACTGCGTTTTATATGTTTCGGATATATTTACTTACTTTTGATGGGTACCTGCGTGTTCATTTTCAAAATTACAGTAGCACTAAAGAGGGCTCGTTGTATTCAATATCCTTATGGGGAAAAAGGATACCCAAAGGAGTGAATAGAGATTTCATTTTATCAACAACGAAGAGTGGAGTTTCTTTTTTTTCACAAAATATATCCAAAATTCATGGTAATACAAGAAATAGGATAGGGTCCTTTAGTACTTCCTTTGGGGTTAAAAACACTTTTGTCTATCCTCATGAAACGGGAAATACTATGCTATTCCCTCTTTTTATATTACTGCTTTTTACTTTGTTCATTGGATCCATAGGAATCCATTTTGATAATGGAGTAATGGATAATGGAATAGCGGAGTTAACCATATTATCAAAGTGGTTAACTCCCTCAATAAGCTTTTTCCAGGAAAGTTCTAATTCTTCCATAAATTCATATGAATTTATCACTAATGCAATTTCTTCTGTAAGTCTAGCTATGTTTGGTCTATTCATAGCATATATCTTCTATGGATCTGCTTATTCTTTTTTTCAGAATTTATATTTAAAAAATTCCCTTGTAAAAGAGAGTCAGAAAAAGTCTTTTTTGGATCAAGTAAAAAAAAAGATATACAGTTGGTCATATAATCGTGGTTATATAGATATTTTCTATACTAGGGTCTTTACCCTGGGTATAAGAGGATTAACCGAACTAACGCAGTTTTTCGATAAGGGTGTCATTGATGGAATTACCAATGGGGTAGGTCTTGCTGGTTTTTGTATAGGA----------------------------------------------------------------------------------------------------------------------------------------------------------------------------------------------------------------------------------------------------------------------------------------------------------------------------------------------------------------------------------------------------------------------------------------------------------------------------------------------------------------------------------------------------------------------------------------------------------------------------------------------------------------------------------------------------------------------------------------------------------------------------------------------------------------------------------------------------------------------------------------------------------------------------------------------------------------------------------------------------------------------------------------------------------------------------------------------------------------------------------------------------------------------------------------------------------------------------------------------------------------------------------------------------------------------------------------------------------------------------------------------------------------------------------------------------------------------------------------------------------------------------------------------------------------------------------------------------------------------------------------------------------------------------------------------------------------------------------------------------------------------------------------------------------------------------------------------------------------------------------------------------------------------------------------------------------------------------------------------------------------------------------------------------------------------------------------------------------------------------------------------------------------------------------------------------------------------------------------------------------------------------------------------------------------------------AACCTCTAGAAACATCTCAGATGCAAGTCCCCTTTCGATATATCTCTGTATACTATATACACGGATACAGGATCCGCTATATCCGCTTGTGAAATAAAGACTAAAGCCCCTCCCCTCAACCCCATATCCAAATAAAAAAGTGGTAAGTAATAAGTTTTAAAGAGAAGAATCAATGGATTCATGATTAAACCCCTCCTACTTCTTGTATTTTATTACAATTTTGGTTAAGTGAGGGATCAAATATGTAGTCAACTTTATTTGATGGTAGCTTGGAGGATTAGAAATATGACTATTGCTTTCCAATTAGCTGTTTTTGCATTAATTGCGACTTCCTCAGTGTTAGTAATTAGTGTACCCCTTGTATTTGCTTCTCCTGATGGTTGGTCAAATAATAAAAACGTTGTATTTTCCGGTACATCATTATGGATTGGACTAGTCTTTCTGGTAGCTATTCTGAATTCTCTCATTTCTTAAATTTGTTTAGTATTTAGTAGCCCGATACAAAAT-AAAAAA-AAAAGGCCATTTCTTCAAAAAATTCGAATTGTGAGACGCATTAAAATGCAATTTGCGTTTCGAATTGCTTGCTACCTCTTCTCTTTCATTATTATGAAATTCCATTGCCATTATAATATTGATTGACAGACAATTAAAAAAAAGAAAACTAT------AATATAATAGAATAGAAAATGAAACGGTCGACCCAGACATAGACGGTCGACCCAGGCGGATATACCCT-----ATA----AAATATATCCCGTAGCGAGCGTAGTTCAATGGTAAAACATCTCCTTGCCAAGGAGAAGATACGGGTTCGATTCCCGCCGCTCGCCAGCTTAATTTAGTAAGGTACTATGATAAAAAATTTAGTCTAGTTGACTACTTAACTACTTATATTAAATTAAGTAGGTGTTAGTCTAATACCGTATCCCTTACTATCTTACCCTTCCTTTGCACCCCACTC--AAAAAAAAGGGGCTCCGGCGGCGGGAATCGAACTCGCCAACAGGGCTCCCTAAATCAGGGATTCACCGAGACGAACAACTGGCAAACTGCTTTTAAAGGGAAGGGAGGTAGACTGTGCCTTTCTTTCATTTCATTTTTCTTTTCTGCAGGGTAGGAAGGAGCCTTGAGAGTTCTTCTTGTAG------GGGCAAGTGACTTTGTAAACTGCTCAATTTGGCCCTTTAGGGCCGGGAACTAATGAATAAAAAAGG---------------------------------------------------------------------------------------------------------------------------------------------------------------------------------------------------------------------------------------------------------------------------------------------------------------------------------------------------------------------------------------------------------------------------------------------------------------------------------------------------------------------------------------------------------------------------------------------------------------------------------------------------------------------------------------------------------------------------------------------------------------------------------------------------------------------------------------------------------------------------------------------------------------------------------------------------------------------------------------------------------------------------------------------------------------
>Holttumochloa_hainanensis
[truncated: 36,992 more chars]
