# Supplementary material for: Phylogenomic analyses reveal reticulate evolution between Neomicrocalamus and Temochloa (Poaceae: Bambusoideae)
Source: Front Plant Sci. 2023 Dec 4;14:1274337. doi: 10.3389/fpls.2023.1274337 (PMC10726129; doi:10.3389/fpls.2023.1274337)
Supplement: Supplementary file 1 [file DataSheet_1.zip › matrices/plastome_alignment.fasta]

>Bonia_levigata
---------AAA-------TACGAAATACCCAATATCTTGCTGGAACAAGATATTGGGTATTTCTGGCTTTCCTTCCTTCAAAAATTCCTATATGTTAGTAGAAAAGCCTTATCCATTAAGAGATGGAACTTCAAGAGCAGCTAGGTCTAGAGGGAAGTTGTGAGCATTACGTTCGTGCATTACCTCCATACCAAGATTAGCACGGTTGATGATATCAGCCCAAGTATTAATAACGCGACCTTGGCTATCAACTACGGATTGGTTGAAATTGAAACCATTTAGGTTGAAAGCCATAGTACTAATACCTAAAGCAGTGAACCAGATCCCTACTACAGGCCAAGCAGCCAAGAAGAAGTGTAAAGAACGAGAGTTGTTGAAACTAGCATATTGGAAGATTAATCGGCCAAAATAACCATGAGCAGCCACAATATTATAAGTCTCTTCCTCTTGACCAAATTTGTAACCCTCATTAGCAGATTCATTTTCAGTGGTTTCCCTGATCAAACTAGAGGTTACCAAGGAACCATGCATAGCACTGAATAGGGAACCGCCGAATACACCAGCTACACCTAACATGTGAAATGGATGCATAAGGATGTTGTGCTCTGCCTGGAATACAATCATAAAGTTGAAAGTACCAGATATTCCTAAAGGCATACCATCAGAGAAACTTCCTTGACCAATAGGGTAAATCAAGAAAACAGCAGCAGCAGCTGCAACAGGAGCTGAATATGCAACAGCAATCCAAGGACGCATACCCAGACGGAAACTAAGTTCCCACTCACGACCCATATAACAAGCTACACCAAGTAAGAAGTGTAGAACAATTAGCTCATAAGGACCGCCATTGTATAACCACTCATCAACAGATGCAGCTTCCCAAATTGGGTAAAAGTGCAATCCGATCGCCGCAGAAGTAGGAATAATGGCACCAGAGATAATATTGTTTCCATAAAGTAAAGAACCAGAAACAGGCTCACGAATACCATCAATATCTACTGGAGGGGCTGCGATGAAGGCGATAATAAATACGGAAGTTGCGGTCAATAAGGTAGGGATCATCAAAACACCGAACCATCCGATGTAAAGACGATTTTCGGTGCTAGTTATCCAGTTACAAAAGCGACCCCACAGGCTTGTACTTTCGCGTCTCTCTAAAATTGCAGTCATGGTAAGATCTTGGTTTATTCAAATTGCAAGGACTCCCAAGCACACGTATTAACTAGAAAGAAAATAGATAATAGAAGGCTTGTTATTTAACAGTATAACATAGACTATATACCAATGTCAACCAAGCCAGCCCCAACGATTGGATATCCATATAACTAAATTCACCAAACCAAAAAATTTTGTAAATGAAGTGAGTGAAAATTCAAAAATCAGATTGTTTCCGTATGGGTTGCCCGGGACTCGAACCCGGAACTAGTCGGATGGAGTAGATAATTCTTCCTTGTTACAATAGAG-AAAAAAAATCCCTCCCCAAATCGTGCTTGCATTTTTCATTGCACACGACTTTCCCTATGTAGAAATAGTCAATTTCTATTCCAAAGAGGAAGTCTACTAACTAATTTTTTGAATTAGTAAGTTGATTCACCTACTATTTTTTATAGTATAGGGAACATTTCAGAATGGAAAACGTGAAAGTTTTATCTTGATCATTTATCGATCATTTCTAGTTTATTAGTTTTGTCTAATGATTAATTAAGAGGGTTCACCAGGTCATTGATACGGATAATATCCAAATACCAAATACGCTCACTGTGTGATCCACGGAAAGAAAAGTGGGTTGTTTTGGTGAACATCAAAGAAAAAACTTGCTCTTCTTCCATAAAAAATTCTTCTAAAAATACCGAACCCAATCGTTGCATAAAAGTTCGTACCGTGCTTTTATGTTTACGAGCTAAAGTTCTAGCGCATGAAAGTCGAAGTATATACTTTAGTCGATACAAAGTCCGTTTTTTCGAAGATCCACTATGATAATGAAAAAGATTTCTACATATCCGACCAAATCGATCAAGAATATCCCAATCTGATAAATCGGTCCAAATTGGTTTACTAATAGGATGCCCCGATCCAGTACAAAATTGAGCTTTTGATAAGGATCGAATGAGGGGAGTAGCGGGGACTATGGTATCAAATTTTTTCATTCGAGTATCTATTAGAAATGAATTCTCTAGCATTTGATTCCTTACTAACAAAGGATTTAATGGTACACTTGAAAGGTACCCCAGAAAATCGAAGCAAGAGTTTGCTAATTGGTTTAGATGGATCCTTCGCGGTTGAGTCCAAAAAGAGAAATAATATTGCCAGAAATTGACAAGGTAACATTTCCATTTCTTCTTCAAAAGAAGAGTTCCTTTTGATGCAAGAATTGCCTTTCCTTGATATCGAACATAATGCATAAGAGGATCCATAAAGAACCATACGGTTTTCCGAAAAAAACCTGGGTACATTACCCCAAAATGTTCCATCTTCCTAGAAAAGTGGATTCGTTCCACAAAGGTTCCAGAAGATGTTAATGGTAAGCAAGAAGATTGTTTACGAAGAAACAACAAGAAAAATTCATATTCTGATACATAAGAGTTATATAAGAATCGAAATAGTCTTTTATTTTCTTTTTTCAAAAGAAAAATTGATTTCATTGAAGTAATAAGACTATTCCAATTCGAATAGTAGTTGAGAAAGAATCGCAATAAATGCAAAGATGGAACATCTTGGATCCGGTATTGAAGGAGTTGAACCAAAATTTCCAAATGGATAGGATAGGGTATTTCTATATGTGATAGATAATGTAAATGCAAAAATTTGTCTTCTAAAAAGGGAAATATTGAATGAATAGATCGTAAATTCTGAAACTTTGGTGTTTCTTTTTCTTTCGGACAAGATAATTCTCGTAGCGAGAATGGGATTTCTACAACGATCGCAAACCCCTCAGATAGAATCTGAGAATAAAACTCAGAATAAAAAAAATTGTTGTAATCCAACAATCGATCTTGGTTAGGATGATTAACCGAGTTAATCCAAAAATTCTGCTGATACATTCGAATAATTAAACGTTTCACAAGTAGTGAACTAAATTTCTTGTTATTACAACTAACAATTTCCACAGGTTCGGAATCATTTAATCCATAATCATGGGCAAATGCATAAATATACTCCTGAAAGAGAAGTGGGTAGACGAAGTATTGTTGACGAGATTTATGTTTTTCTGAATACCCTTCGAATTTTTCCATTTGTATTTCTACTTGAATCAGAAAGAGGAAGCATTTCTCGGTTTTTCAAATGATGATACATAGTGCAATATGGTCAGAACAGGGTGTTGCATTTTTTAATACAAACCCTGGAAAGAAAGGGAGTCTAATCCACAGATCTTTTCCTTTTCTATCCAATTAGTTTATGTTTGTTCTAATTACAAAAGAGAACAAATCTTTTATTTTTGCAGGCCAATTGTTCTTTTGACTTTGGAATACAGTCTCTTTATCAATATACTGCTTCTTTTACACATTCAATCCATAACATTCCTTTTCAATCCATAATCAAGAATAATTAGGATTTCT---AAAAAAACAAAGAAAAAATCAAGGGTCCGCTCATAGGAAAACCCAACCTTTCCCCGCATCAGGCACTAATCTATTTTTAACGTCTAATTAGATCGGGGAATCATTTCAATTAAGAAGTTAAGCTCGTTGCTTTTTATTTTACCAGAATTGGAGCCAGACTCTATCCATTTATTCACTAGACCCAGAAAATCGGAATTTTTTTATTCCATTCCAAAAATCAAAAATAAGAATTTGATTTTATTACGACATGCTATTTTTTCCATTCATTACCCTTGAGGATCAGTCGTGGTCTTCTAGACTCTACCAAGAGTCTGAACGAATTTGTTGCTTCATCCAAATGTGTAAAAGATCATAGTCGCACTTAAAAGCCGAGTACTCTACCATTGAGTTAGCAACCCAGAGAAAATAGGATCTTAGATACGATCGAAACCCAAAAATCAATGGAATTACACCGCACGCTCCTGTCAAAACATTGAACTAGCAAGACATCAAAAGAAAGATTTTATCCCCCATTAAAAACACTCAAATGCTAAAATGAACAGGTCCGGTTAAATTTCACTAAGGTTAAAAAAAGAGCGGCTCCAATCACGATGGCAAAATTGTCATTTTTTTAGCAATTTCTATTTAAAGAAATCAAAAAATCTTGTATGAGAGTACATGCAAGAGGGACAACCCTATCATTTGAGCGAAGTGTAGGCAGAAAAACCTAATATGGAGTGAGGATAAAGAGACCTATCTATCTACAAATTCTATTTGTTCAATAGACCTTTGTCAATGGAAATACAATGGTAAGAAAACAAATTAGATATAAAAAGTAAATAAAATAAGGGCTTATGTTGGATTGGCACGACATAAATCCAGTTAAAAATAGGACTAAGAAAGAGGCAAATTGTGTCTAAATAATTAGACAACGAGGGATACTAGTGATCCCTCTCCTACTTTTTTATTCATTTAGTTCTTCAATTAACTCAAAGTTCCTTCTTTTTCTTTAAAGAATTCTGCCTTCCTTAAAATATCATAAACAGTTCTTGTAGGTTGAGCACCCTTTTCAAGGAAATAGAGAATAGCTGGAACATTTAAACAAGTTTGATTCTTTATCGGATCATAAAAACCTACTTTTCGAAGATCTCTTCCTTCTCTTCGAGATCGAACATCAATTGCAACGATTCGATAGACAGCTTATTGGGATAGATGTAGCTAAACAATGCCCCCCCTAGAAACGTATAGGAGGTTTTCTCCTCATACGGCTCGAGAAAATGATTCGAATTTCTGTCTATAATACAAGTAGATAGAAATTCGACTATGACTTGCATTAATTTCCTTACAGAAAAAACAAATTGCATTTATACTCATGACTCAAGTTGGCTAATTTTGACTGACAGACTTAAAAGGAAAAATCCTTCAAAATTTTTTGAGTCGTCTCTAAACTCTTTTCTTTGTCTCATCTCGAACGAATTTACTTTTATTCCTTATTCTGATCCAATTCAATTGTTGAGACAATTTTATTGTTGAGACAGTTGAAAATCGCGTTTACTTGTTCCGGAATTCTTTATCTTTGATTTGTGAAATCCTTGGGTTTAGACATTACTTCGGGAATTCCTATTCTTTTTTCTTTCAAAAGAGTAGCAACATACCCTTTTTTTCTTATTTCCTTCGATAAAGCATTTCCCTCTTCTATAGAAATCGAATATGAGCGATTGATTTTGATAGACTTTTAATTGAAAGAGTTTTTCCAATCTTCCAAAATTGGACTTTCTTCTTATTTTAACCTTTCGACTTCTATATTAAGGATAGACTGACAAAGTTGGCCTAATTTATTAGTTTTCACTAACCCTAGATTCTTTCCCTTGATAAAAAATCAATTCTGTCCTCTCGAGCTCCATCGTGTACTATTTACTTACAAACAACCCAGCGCAAATTTGGTTCGGGACGAATAGAACAGACTATGTCGAGCCAAGAGCATTTTCATTACTATGAAAAATGATGGATAGCAAAATCCACAATCGATCATGTCCTTCAAGTCGCACGTTGCTTTCTACCACATCGTTTTAAACGAAGTTTCACCATAACAAACATTCCTCAAATTTCATTGCAAAGTGGTATAGGGAATTGATCCAATATGGATGGGATCATGAA-------TAGTCATTGGTTTAGTTTTGTTTAGTTTTTTGTATACTAATTCAAACTTGCTATCTATGGAAAAATATGGATAAAAGAAATAAGTATTTATCGGGGAAGACTCCGCAAAGATCCAATTTATTTAAACCCATATTCTATCATATGAAGGAAACATAGTTCGAAAAAGACGAATAAACAAGTTTGCTTAAGACTTATTTATTATTGAATTTCCATTCTCAACAGAGGACTCGAGATGCTCAATCCTGAAATGAGAAGAGAAGGATCGATTCTTCTCCAACAAATAAACTATCAACCTCAAAAAAAAAA-TTAATTAATTTAATTACTATATTAGAATTAGATTAGCAATATATTTTTCCGTAACAAAAACAATTAACTATTAACTAAATAAACTATTCCAATGAAAAGATTGAAAGTTTTTTGGTAGTTATAGAATTCTCGTACTTCTTCGACTCGAATACCAAAAGAAAGAAAAAAATGAAGTAAAAAAAACACATTTCGTGTAAAGTAAAATTAAGGTCTTTGCTTTTACTTATAGCATTCTTTCTTTTACCTAAAAGAAGCAACTCCAAATCAAAAATTAGGAGAAGTATGATTTTTGGAATCCATTCTATCCAACGAACAGTTCTTACCTTACCCTTACCAGAATGGATCATTCTGGATATTTAAAGAATCACAGATCGAGATCATTTTCGCTTAACCAAAGAAGGACCCTTTTTGCTAATAATATAATACAACAAAAATCTATCTCTATCATAAAGGGATAGGTCTCATTTTTTATACAGTGTTTTACGTATAGACCAAATTTTTCATGAAAATAAAGATATTCAATTTGGCTGGACTTGACACTTGATTATGTTTTCTGAGAAAGAAAATGAATGCTTAGAAATGCATCTAATCTAAGAGTTCATAAGAGATAATTATTCTCTTTAATAAACTTTCTTTTGTCTCGTGCGGGGTACAATACGATTTCATCTTTCGTTTCATCAGAAAAATCTGGGACGGAAGGATTCGAACCTCCGAGTAACGGGACCAAAACCCGCTGCCTTACCACTTGGCCACGCCCCATTTCGGGTTTTATCCGACACTAATAAACACTATTATGTTTATTTGTTTTGTTATTCGTCAATCCCACTTCAATTACATAAAAAATGAGGGATACTCTCTTGCTAGGATTCTAGACATGCGGATAATATAGAATCCAAAAAATGCATTGATCATTACATGGAATTCTATTAAGATATTATATGAAAGTCGAATTTCTTCCATTCTCATTTGAGAGTGCGAATACAAGGAGGTATTTTGCGTTTGGGAAAGTCCGAAGAAAAAAGGATTTTGAATCCGCCTTTTCCTTTTTCCCTTAGAAAAATAACTCAATCAAAATCCAATTATCTACTCTACAAGAACGAAATGCTTGTTATGCCTAATATACTTAGTTTAACCTGTATCTGTTTTAATTCTGCTCTTTATCCGACTAGTTTTTTCTTCGCCAAATTGCCCGAAGCTTATGCCATTTTCAACCCAATCGTGGATGTTATGCCTGTCATACCTGTACTCTTTTTTCTATTAGCCTTTGTTTGGCAAGCTGCTGTAAGTTTTCGATGAAATCTTTACTACTCTGTCTGCCAAATTGAATGATGTATTCATTCCAAAAAAATTCTAAAAATGGATAAAAGCCGAGAAGTCTTATCTTATATTATGAACCTTCGATTCTAAAATTCAAATTCTTCTACATTGAATGTAT------AGCAATAAATTTGGATCAGCCTTTCTACCCCCTGCACCTACGTTGAGCAGGTACCTTTAGGTACCCACACAATACCTAACCTAATTTTTGATATTGATAAGAGTGCTTATTAGAAATCAATTCTTGAAAAAAATTGCAAGAATTGATTTTTGCATTTTTAGGTGTCAAAATAAACAAAACCCATCCTAATGGATCTGTGTGGTAAGGAAAAACGGGTAATCTATTCCTTAAAAAAAAAATCTTGGAGATTATGTAATGCTTACTCTCAAACTTTTTGTTTATACAGTAGTGATATTCTTTGTTTCCCTCTTTATCTTTGGATTCTTATCTAATGACCCAGGACGTAATCCTGGGCGTGAGGAGTAAAAATCCAA-TTTTTTTTGGAATTTTTTCTTACAAATTGGATTTGTTTCGTACATTTATCTATGAGAAAATCCGGGGGTCAGAATTCCTTCCAATTCGAAAGTCCCAAATGATCCGAGGGGGCGGAAAGAGAGGGATTCGAACCCTCGGTACAAAAAAATTGTACAACGGATTAGCAATCCGCCGCTTTAGTCCACTCAGCCATCTCTCCCCGTTCCAAATCGAAAGGTTTCCGTAATATGACAGAGGCAAGAAATAACGATTGCAAAAAATCCTTCCTTTTTCTTTCAAAAGCCCATAAAAATTATATTGCCAATTCCATTTTAGTTATATTCTTTTTTCTTAATGTTAATAAAAAAAAGAAGAAAATTCTTGTTTTTTCTTTCTAAAATTCGATATTGGCTGAGAAACAATCAGATAGATTTTCTCTTCAGCGGGCATTTCCATATAGGACTTCTTATAATAAAACAAGCAGGTTATATAAAAAATAAAAAACTCTTTTTTTGATTATTTATCAACAAAGCAAAAAGGATTCTTATCAAACCCACCATAAAATCAAACCCACCATAAAATTGGAAAGAAATATAAAGTAAGTAGACCTGACTCCTTGAATGATGCCTCTATTCGCTATTCTGATATATAAATTCGATGTAGATGAAATTGTATAAGCGGATTTTTTGTATTTCCTTAGACTTAGACCGCGCAAGGCAAGAATTTTTCGCTATTTACGATTTCATATTCTTGTTACTAGATGTTCTATAGGAATAAGAAAAAATCGCAACTCCTTTCCGCTACACATAAAAATTTATTTCGAAAGTCAATTTTTTTTTTTCAATATCTTTCCTT--TTTTTTCAGAATCCTATTTTTGTTCTTCCACCCATGCAATAGAGAGCGAGTGGGAAAAGAGGGGTTACTTTTTTTTTTCATTTTTCCCTTA-------------------------AAGGATAGGCTTTGAAATAGGAGTCATGGAATAATGCTGAATTCAAATGTTTATTTCTATAGTATAAGAAAAACTAATCGAATCAAATTCATGGATTTACCACGACCTCGGTTGTGACCC-----CATAGATAAAAATGCAAAATTTCTATCTTCGAGACCATTGAAAAAGGGCATTGAACGAGAAAGAAATCGTCCACAGATAATTAAACTATCGTATGCCTTGGAAGTGATATGAGGTGCTCGGAAATGGTTGAAGTAATTGAATAGGAGGATCACTATGACTATAGCCCTTGGTAGAGTTACTAAAGAAGAAAATGATCTATTTGATATTATGGACGACTGGTTACGAAGGGACCGTTTCGTTTTTGTAGGATGGTCCGGCCTATTGCTCTTTCCTTGTGCTTATTTCGCTTTAGGGGGTTGGTTTACAGGGACAACTTTTGTAACTTCTTGGTATACCCATGGATTGGCTAGTTCCTATTTGGAAGGTTGTAATTTCTTAACCGCGGCAGTTTCCACCCCTGCCAATAGTTTAGCACACTCTTTGTTGCTACTATGGGGCCCGGAAGCGCAAGGGGATTTTACTCGTTGGTGTCAATTAGGGGGTCTGTGGACTTTTGTCGCTCTCCATGGGGCTTTTGCACTAATAGGTTTCATGTTACGTCAATTTGAACTTGCTCGGTCTGTTCAATTGCGACCTTATAATGCAATTTCATTCTCTGCTCCAATCGCTGTTTTTGTTTCCGTATTCCTTATTTATCCACTGGGACAATCTGGTTGGTTCTTTGCGCCGAGTTTTGGCGTAGCAGCGATATTTCGATTCATCCTCTTTTTCCAAGGATTTCATAATTGGACGTTGAACCCATTTCATATGATGGGAGTTGCCGGAGTATTAGGTGCGGCTCTGCTATGCGCTATTCATGGGGCGACCGTAGAAAACACTCTATTCGAGGATGGTGATGGTGCAAATACCTTCCGCGCTTTTAACCCAACTCAAGCTGAAGAAACTTATTCAATGGTCACTGCTAACCGCTTTTGGTCCCAAATCTTTGGTGTTGCTTTTTCCAATAAACGTTGGTTACATTTCTTTATGCTATTTGTACCCGTCACCGGTTTATGGATGAGTGCTATTGGCGTAGTCGGCCTGGCTCTGAACCTACGTGCCTATGACTTCGTTTCCCAGGAAATCCGTGCAGCGGAAGATCCTGAATTTGAGACTTTCTACACCAAAAATATTCTTTTAAACGAGGGTATTCGTGCGTGGATGGCAGCTCAGGATCAGCCTCATGAAAATCTTATATTCCCTGAGGAGGTTCTACCACGTGGAAACGCTCTTTAATGGAACTTTCGTTTTAGCTGGTCGTGACCAAGAAACCACCGGCTTTGCTTGGTGGGCCGGGAATGCCAGACTTATCAATTTGTCCGGTAAACTACTTGGAGCTCACGTAGCCCATGCCGGATTAATCGTATTCTGGGCCGGAGCAATGAACCTATTTGAAGTGGCCCATTTCGTACCAGAAAAGCCCATGTATGAACAAGGGTTGATTTTACTTCCGCACTTAGCTACTCTAGGTTGGGGAGTAGGGCCGGGGGGAGAAGTTCTAGATACTTTTCCGTACTTTGTATCTGGAGTACTTCACCTAATTTCCTCCGCAGTCTTAGGCTTCGGTGGCATTTATCACGCGCTTCTGGGACCCGAGACTCTTGAAGAATCTTTTCCATTCTTTGGTTATGTATGGAAAGATAGAAATAAAATGACTACAATTTTGGGTATTCACTTAATTTTGTTAGGTATAGGTGCTTTTCTTCTAGTACTCAAGGCTCTTTATTTTGGCGGTGTATATGATACCTGGGCCCCAGGGGGGGGAGATGTAAGAAAAATTACCAATTTGACCCTTAGCCCCAGTGTTATATTTGGTTATTTACTAAAATCCCCTTTTGGGGGAGAAGGGTGGATTGTTAGTGTGGATGATTTAGAAGATATAATTGGGGGACATGTATGGTTGGGTTTCATTTGTGTATTTGGCGGAATTTGGCATATCTTAACCAAACCCTTCGCATGGGCTCGCCGTGCATTTGTATGGTCTGGAGAAGCTTACTTGTCTTATAGTTTAGGCGCTTTATCTGTCTTTGGTTTTATCGCTTGTTGTTTTGTCTGGTTCAATAATACGGCTTATCCGAGTGAGTTTTATGGACCCACCGGGCCAGAAGCTTCTCAAGCTCAAGCATTTACTTTTCTAGTTAGAGACCAGCGTCTTGGAGCTAATGTGGGATCTGCCCAAGGACCCACAGGTTTAGGTAAATATCTAATGCGTTCCCCAACGGGAGAGGTTATTTTTGGAGGGGAAACTATGCGTTTTTGGGACCTTCGTGCTCCATGGTTAGAACCTCTAAGGGGCCCCAACGGTTTGGACTTGAGTAGGTTGAAAAAAGACATACAACCTTGGCAAGAACGACGTTCGGCAGAATATATGACCCATGCTCCTTTAGGCTCTTTAAATTCCGTGGGTGGCGTAGCTACCGAGATCAATGCAGTTAATTATGTCTCTCCTAGAAGTTGGTTAGCGACCTCCCATTTTGTTCTAGGATTCTTCTTTTTTGTGGGCCATTTGTGGCATGCAGGAAGAGCCCGGGCTGCTGCAGCAGGCTTTGAAAAGGGAATCGATCGTGATTTGGAACCTGTTCTTTACATGAATCCTCTTAACTAAGATTTTCTTATTTATACCTGTTCTACTGTTTTTTTCTGTTCTGGCTCGGTTATTCCATCTAGCCGAGCCATTCATTCCTTTTTATGAAAGAAAGATAAGGGGACAGAACAAAGAAAAACAAATAAAGAAACAAACGTATTCAATAAGTAAAAGGAGAGAGAGGGATTCGAACCCTCGATAGTTCCTAGAACTATACCGGTTTTCAAGACCGGAGCTATCAACCACTCAGCCATCTCTCCACAGCCTAATCCCTATTTTATTCCTACAAATAGAACATAGCCATATGAAATGATCTACTAACCTCTAGAAACATCTCAGATGCAAGTCCCCTTTCGATATATCTCTGTATACTATATACACGGATACAGGATCCGCTATATCCGCTTGTGAAATAAAGACTAAAGCCCCTCCCCTCAATCCCATATCCAAATAAAAAAGTGGTAAGTAATAAGTTTTAAAGAGAAGAATCAATGGATTCATGATTAAACCCCTCCTACTTCTTGTATTTTATTACAATTTTGGTTAAGTGAGGGATCAAATATGTAGTCAACTTTATTTGATGGTAGCTTGGAGGATTAGAAATATGACTATTGCTTTCCAATTAGCTGTTTTTGCATTAATTGCGACTTCCTCAGTGTTAGTAATTAGTGTACCCCTTGTATTTGCTTCTCCTGATGGTTGGTCAAATAATAAAAACGTTGTATTTTCCGGTACATCATTATGGATTGGACTAGTCTTTCTGGTAGCTATTCTGAATTCTCTCATTTCTTAAATTTGTTTAGTATTTAGTAGCCCGATACAAAATAAAAA--AAAAGGCCATTTCTTAAAAAAATTCGAATTGTGAGACGCATTAAAATGCAATTTGCGTTCCGAA----TTGCTACCTCTTCTCTTTCATTATTATGAAATTCCATTGCCATTAGAATATTGATTGACAGACAATTAAAAAAAAGAAAACTCTAATATAATAGAATAGAAAATGAAACGGTCGACCCAGACATAGACGGTCGACCCAGGCGGATATACCCT-----ATAAAATATATCCCGTAGCGAGCGTAGTTCAATGGTAAAACATCTCCTTGCCAAGGAGAAGATACGGGTTCGATTCCCGCCGCTCGCCAGCTTAATTTAGTAAGGTACTATGATAAAAAATTTAGTCTAGTTGACTACTTAACTACTTATATTAAATTAAGTAGGTGTTAGTCTAATACCGTATCCCTTACTATCTTACCCTTCCTTTGCACCCCACTCAAAAAAAAAGGGGGCTCCGGCGGCGGGAATCGAACTCGCCAACAGGGCTCCCTAAATCAGGGATTCACCGAGACGAACAACTGGCAAACTGCTTTTAAAGGGAAGGGAGGTAGACTGTGCCTTTC-----TTTCATTTTTCTTTTCTGCAGGGTAGGAAGGAGCCTTGAGAGTTCTTCTTGTAGG------GGCAAGTGACTTTGTAAACTGCTCAATTTGGCCCTCTAGGGCCGGGAACTAATGAATAAAAAAGGGTTGGATACCGCCCAGCCCTCTACCATATCCATACAAATAGAATAGTCCTTTTATACAGACAGCTAAGTGCGGAGACGGGAATCGAACCCGTGACCTCAAGGTTATGAGCCTCGTGAGCTACCAAACTGCTCTACTCCGCTCTGGAGGGCCGGAAACTGGTGGACGAAAAAGGTTGAATACAGGCCTCTACCATGTCTAGACAAATAGAATAGTCCTTTTATACAGAATGGAGCGGGTAGCGGGAATCGAACCCGCATCGTTAGCTTGGAAGGCTAGGGGTTATAGTCGACGTTGGTTGATTATTTTTAACGTCTCTAATTCAAAACCGAACATGAAATTTGGATTTCATTCGGCTCCTTTATGGATATTCTCACCACTTAACATCTATGTCAGCTTTTCTATATGAATGGAACCAAAGCTCTCCGCTTTCTAGATGATCCCTATAGAGTAGGAAATAGAAATTCTACTAAATCTATCTAATCTACTTACTTCGTTCCCTAATTTTATTCAAGAGATCCTGAGGAAAAGAATTGTGTTTCCACCGAGCTGAAACAATATGCTGATGGTTCTAGTAAACCAAAACTACCGTTTTTTAGCTATTTGGCTTCCATTTCCTTTTTTAACAAAAGAAGATTTAGTTACGATTGGAAATAAACTTTTTTGTATCTTCATCCATAGATCCTTTACTCATATTTAAAAAATGGGAATACTTAATCCAATGCAAAATTATGCTTCGCGACTCTGTACTCATAATCCAATTTGTATTTTGGATGCAATTTCCATTAGTCTTTGGATACAAATCGCGAGAATGTATATTCTTCCTCAATATGCTATTGAGAGGAAAAGGATTAAATCCTTTATAAGAACTAAAGTTTTCATCGGAATATAAA-AACTTAAGGACACCTTAAGTATATCATTTCAAATTCAGTTATTAATAGAACGAATCACACTTTTACCACTAAACTATACCCGCTACATGTGGATTATGATACCAACGCTACCCTTTGTCAAGGGTAGCCATTCGAGAAGGAGGCTAATTCCCCCTTATTGAATCAAATGGAGAAAGTTCATGACAGTGAGCGATTGGTACTTCGATCGCGGGCCTTTACTTTAGGGTTTAGATAGCCTCTCTGGTCTGTAAAATACATATCTTCTTACCATCCCAATAGCGTATGAACCTAATGTATGCATTTCGATTAGGGTCGTATTCTTATTCTATGGTTACTACTACAATGATCATTATTTGCTTTGCAAGGACGTAAGTGTGCCAGACTGCTGTAAGGAATAGTTTGATTATTCCTACAATATACACTAGGAGATATAGGGGGCAGCACTGCCCCCATAAATCCCTTTCTTCCTTTTCCTTTTTGTTCAAT----------------------------------------------------------------------------------------------------------------------------------------------------------------------------------------------------------------------------------------------------------------------------------------------TTTCCTCTCCTCTTTTCCACTCAATTCTAGTTTATTAGATTCTTGTTTAAAAGAATCAAAGAAGATGAATAGAACTAAGAACACATAAAATAAAAAAAAGCATAGAGGACCAAGACCATTACCAAATGTTCCTCTCAAGAATCATATTGGGTATCTGTTCCCTTCCTTTTCCCGCTAGGATCGGAAATCTTAGATTTTTCATATCCATATACCATCGAACCCTTAGGGTTCCAGAATCCTCCTTTTTTCCTAGTCTTCGGAAACAGAAAACCCATAGCCAGGAGGAGTTAGGTATGTAGGGTATGGTTTATTATTTTTTGTTGGGCAGGCAGTAGAATAATTTTGATACTCTGCAATATAAATTCTACTGCCCACTTTTTACAAGCAAATTGTTGCTAAAACTCTAATATAGTTTGTTCAAAATGCACCAACTAGAATCCTGGGAGAATATTTAAGTACCCCCTTTCCAAGGGGTACCTGTTAAAAATCGCTTCAACAAATCCGTCCAAAACTTTTTAAGAAAAATGGAAAAGTTTTGAACTCGAAGGTTTTTCCAAGAGATGCCTGTTAAAAATAGTTGCAATCTCTCACCAAAACAGATAAGAAGTATCTGACTGAAAGTTACTACCCAGACACTTGGGTGTATTAAGAGCGCGAATTCCTTTATACCCCACCCAATTATAATTAGAGGAAAAAAAACATAAATGTAGAAAATTCTCATTATAAGATCTGCCAATAGAAGACAAAAGTCCCTAATTCTGCAGAACGTTCTGAGCACGTGAAAAGTAAATAGCCTAAAGATAAAAAA---------------------AACAAAGTCTACCATTTTTTTGACAGCAGCTCTTATTGCTGCTTTGGTCTTTTTTTTTATTTGATTCCAAAATTTATTCATATTTGTTCTCCCACTCTAATTGAG--------------------------------------------------------T------------------------------------------------------------------------------------------------------------------------TATATTGGATACTACTAATAATTTTAGTAATTTTTTTTATATTGTCAACTCTCTCTTCACCTATTTTA-------------TTATACGTATTTTTTTATATAATATAATAT------------AATATAAAAAAAACCTCTACTTTGTGCAAGTGATAAGAGAGAATATGAAAGATTTTCTTATTTTTCTTGATTTTCTCAAGATTTTGAACCTTGCCATGAATAAACTTCTAT------ATCTCGATATATACATATATAATCTCTACATATATCTCTATATGTACATATATTATGTACATTATGCAGTAGACCCATAATGGGAAATCAAAGTGGCTAATTTTGGAATTGAATAAAAAGCCCTTTTAACTCAGTGGTAGAGTAATGCCATGGTAAGGCATAAGTCATCGGTTCAAATCCGATAAAGGGCTTTTTAATTTGTTGGTAGAGTAATGCCATGGTAAGACGTAAGTCATCGGTTCGAATCCGATAAAGTACTTTTCTACTAAATTTATTATTTATTCACCTTTTTTTTTTTGTTTTTGAAAATTTCTCTATTTTTTTCTTGAATTTTATGACTTAGTGCGGGATGCATGCATTTTTGGTCTG-------AACACTAAATGAAGCACGGAGTATAAATTGCAAAAAAGAAATCAAATTGGACTCTTTTTCCTGTTAGATCCATCAAATCACTACCTGTACTGAACTAATCTAGAATCCCTTTTATTAATCTATTCTTATTCTATACCCTTTAAATGAATTTCCCTAAAAAGTAGGAGATGATCCGTGAATTAACCTAACCATCAACTAAAAAA-AAATCCTAAGAAAGCATAACAGAAAAGTAGGAAAGACTCTTTGCTTTGGATCTAGTTATACTCTTCGAGTATATTGACAATTCTAAAAAACTGCTCATACTATCATTATAGTATAATGACGAGCGGTTGTATATGGCCCTATCGTTTAGTGATGCCCCTATCGTCTAGTGGTTCAGGACATCTCTCTTTCAAGGAGGCAGCGGGGATTCGACTTCCCCTGGGGGTAGGGAGTATTATGAAAGGAGGTTAATCATAGATTATCAAAAACCCTAGAATAAATTCTTCCTGGGTCGATGCCCGAGCGGTTAATGGGGACGGACTGTAAATTCGTTGACGATATGTCTACGCTGGTTCAAATCCAGCTCGGCCCAAAAATCTAGGGCTTCGTGAATATGAACTAAATCCA-TTTTTTTTTTCTTCCATAAAAAAAAATGTCTGATCCATAGAAATAAAGGATAAAGAGAAAGGGGGAAATTTCTTTCTAATCCATATTTCTCTCATTCC------TTTTTTACAAACAAAAGAGTTTTTCTTATTGAAAGGTGGATTATCATCCATTTTAAGCGATAAAAAATCGCGACATACTAGTTATGTCACTCTCACTATACCCACATACGATATATGGGTATGTAGTATATGATTACTCTATTTCTTAGAGTACGACAGACGAATCGAATCTTCTTATGGTTCTATTTTAAAATGGGTATAGGTATGCCATACACCCCGCGGGGATTGTAGTTCAATTGGTCAGAGCACCGCCCTGTCAAGGCGGAAGCTGCGGGTTCGAGCCCCGTCAGTCCCGAACTAGGGTTCAATGAATGGAGAAATTCATCTTTCCTTTTTCCATAAAAAATTTCCATCAAAAAAG-GGGGGCAGGAGACAAGATCAAATACCTATGAGGCATCCTTACTTCACTTTTTTGATTTCGCATTTTTCATTAAAGAGGGAGGGAAGGCCTATAGGAATTTCTTTTTTCACTACTCCCGGTTGATAAAGAAAGACATACATATCATACGTGGATTAGTATAATTTAGGATATTACTCTATCCTTATGATGATACCATCCTCATCTTAACTTCCTATTCGACTCTTATGGATTATGGAATAGAGTACCGGTATTTTATCGGAATCCATACATAAATTGTATTCGTTTATTCTTAGACAGTGAATTTAATATAATTAGTACTTTTTGGGTTAAACCAGGCCCCTTCCATTTTGTAGTTCCAACTTTGTTTGTGTATGTTCAATGACTAATTGGAAAGAATCTATCTCATTCTCATTCCATTTGCGGACTCCTTTTTTATGGATCCGCTCTCATCTTTAGACCCCAAAAGTGGATATTGATAGTAACCTAATAAAATAAAAGAAAAACCAAGCAAAGCAAACGCCCTTTTTCCTAAATTTTAAATATTCGATTTTTTTTATTTAAGCCCTCTTTTCTCCATCTC------ACTTCTACTTCTACTGCTTATTTGTATGTCTATGTGACCCATAGAAAGTCGGTCATATAATACATACATACATAATTGTATGTATAACTATAAGAAAAAGGAAGGGAAATTGGATAAGATAAGAAAGATCGTGGGTTATAGATATAGAAAAGAAAAAGTAGAAAAGGATGAAAAAAAGAGAGAATTCCTAATCCAATCAAAAAACCAATTTTGGTCTTAGTATGGATAAGGGATCCTCCTATGTTATACTATTCCACTCTCAACCATGAATTGATTTGATAGATCCGATATTCATAATATTGAATTGATTCAGTATTATCAGAATGCAAGTCCTCCCCTTGAATTTACAGGATACCCCTTTTTCCTCTCCATGGGATTACATCCCGAGTTATTGCGAAAAAAAAAAGAGGTTATGGAAGTCAATATTCTCGCATTTATTGCTACTGCACTGTTCATTCTAGTTCCTACTGCCTTTTTACTTATTATTTATGTAAAAACAGTCAGCCAAAATGATTAATTGGAATTCCAATTAATCATTGAAGAAATGAAAAAGGGATTAAAT-AAAATAAAAATCCAAGTCTTAAATGAAAGGGTCTGGTTGGAATCATAAAGTGTGGTAGAAAGAACTACATATAGTTTTTTCTACCACACTTTAGAGTCTTTCTATTATATTATCTTGAATCTACATAGAATAGATTAGTAGATTGAAATAGTAGTCTAATTCAATTTCTTTTTTCACTGCATCCACTTAATTTCAATCAAGTCAAAATAAAAAAATCGAAGACAATTCTTCACGAAAGAATCCATGGAGGGAGAGAAAAATAATATGAGAATAGACTATAGTAAAAGAAAAAAAGTAAAAGAAAAAAAGTAAAAGTAAAAATCAGCGAATCTTTCATGCTTAAACATGCGGCGAGATGCTTCAAAAGAGCATAAAAATTTTTCTAAGAATAAGAAAAGAGTATAAAACAAATGGAAAGTGTGCGATATGTTGTGAATAGCTCCGTGGAAGAAAGTCTAATTTTCTTATGTATAGAACTTTTTTAACCATTCGTCACTTCTAATAGAAATTATGAATTGCTGTAATCGCTCTTTCTATTTCTATAGAGTAGAATAGAACGACTCCTTCTTACAAGAGTTTCTTACAGGAGTGAAACAAAACTAAAGAAAGAAAGAATAAAGTTTGGCAAAATGATTAATGCAAAAGGATCAATTAAAGAAAAGAGTTGATACAACAATTCGACTACTTAATCAATTAGTAGTATCCCTAGAGTCCACTCCTCCCCCATACTACTAGTGAAAGAGAAAATGTAAAGACTACCATTAAAGCAGCCCAAGCGAGACTTACTATATCCATGTAAATTATGTCTCCTATTTCTATGAAGGAATTATTCTACTATTGATCAATAATTATAGTGGAATCAAGGGTACAGAGTCAAAAAGGGATTCTGCCCTAAGGCTATGGATGAATCAGTTCAAGAAATTTACTCCTAACAAATTCTTATAGGATTTCTGGTAGAATTGGAGAGCATTAAGTATAAATATGATACATAGCCCTTTTCCTTAAAAAAGAGTACGGGGATGATGTCCTGAATAGAAGACGCGGGAATAGAAAGATTTTTTCTTCCTTTTGTTACCTTTTTTTTATAAGCAAAGGACGTCAGAATATACCATAAAATTAGGATAGATAAATATTTATTGGATACCTACCTTGCCTATGTTTATTTTTAACCTAAACCCTACAGCCCCGCTTTCTATCATTCTATGAAAGAATGAGGAGACTTTATCCACAATTCCGAAATTGATTTTTGATCAGCCTATTCAATCTGATTCTCGACGGAATCAGTAGCCCTTACTTTAGTGTATGTAGGTAGCATAAGATGTACGATAAATAAAATGTATAATAATTAGGAAGTCTTGATATTCCTTCGTGGAGTCCCTTCTTCAATCTTAG------------AAAAGAATGCCCCTTAGGAGCCCTTTGGATATCAAGATTTCTGACATCTTAGCCTCGTAGTTTTAAATTCTCGAATCGAATCAATTAAGAATCAATTCAAATTAATAAAAGAATAAGTAAACGCTACCTCATCCCTATTGGTAGCCGTTTGGGCCACTACCGACAAAACAAACCCTAGTTTGAGGATAGAACTATGGATTCTCAAAATCCAGTATCGCCAGGCCTAGTTATTCTCTTGCCCCAGCTTATGCGGGGTACGAATTTGTCGAGTTCGATCAGTACTATAAGCCTAAGTATTTTATTGATCAGGCGGCACCCAGATTTGAACTGGGGATAAAGGATTTGCAGTCCCCTGCCTTACCGCTTGGCCATGCCGCCAAAAAATCCGATCTAAAATCGAGAAAAGAGCAAGTATTCATCCACGTTTTCTTACTAAAACCCCCTTTCTTTTATCTTGAATCTAATTCTACTTACTTTTTTCCAATATTTTTCCAAAAATCTATTCCTGCTTTTTTTGGATCCAGTTTCGATTATTCTCCTCCATGGATTCTATCTTAAAACACACATTGCTAACACTAGAAAACTTCCCTTTTCTTTCTATTGAGATGAAAAAGGAGAAAAAGTGGATTTCCAGTCACAGGCTGCAAAATTCAGAACAAATTGGAACCATTAACTAGAATTCTCTTTTTTTTTGAATTGCAGTAGTGAACGACTCTTAAATCGGTATTCT---CTCCCCCCCTTCCTTTT-AATGGCATAATAAAATAGAATGGGTTTATGCCTAATCCGTGTATAGGTAAACTCCAGGTCCGAACAGC------ATTATTATCCATAACAGCATTATTATCCATGGATCCCCCTTATGTACATATCTCTATGGGGAATCGTGCTTTAATTTTTCATTGCATTAAATATCTTGAATAAAAAAAGGAAATTTGCTCTGATATAGAGTATGACCTGACCATCTTGGCCCACCCAAGTGAAATTACGATAAAAGCAGGGATATGTGGAGAGGTGGATAACTAGATTGGCATGTACTTAAAAAAAGGACTTACTATATTTTAGGATTCTACAATGAAATCCTATATTTTCTAGCAATTCTACTACTACGAAACAAAAAAGAACCCTCAAATTCTTTTTTGAAATTAAACTAAGCGTGCTATTCTAAATCGAACTAAAGTCAAACTTTCTAGTGCTTATAAATTATTATATTATATTATGGCTTTATCCCATTCATAGAAAGGAGATAAAATGAGAAATCTTTGCCATCCAATCTGATTAGAATATCATTAAGTGGCAGAATTTTTTTCTAGGAATGTTTTATCAATTCATTTTCATTCGATTTGTACCCCTGGCAAATTCGAACTTTCCTCGAAATTGTCTCTATTCATATGTATGAAATACATATATGAAATACGTATGTGGAGTTCCCTAGAATTTCATGTGATTCAGTAAACAGAATATAGATTCCATGATTGCTAGATCGATCCATAGGGATTGATGAAGAGTGAGCTGATAATGGAATTTTTCTTCGATAAAAAGGAAACTTAAGATTAAGATGCTCCGGAATGGAAATGAGGGAATGTCCACAATACCCGGATTTAGTCAGATCCAATTCGAGGGATTTTTTAGGTTCATTAATCAAGGCTTGGCAGAAGAACTTGAGAAGTTTCCAACAATTAAAGATCCAGATCACGAAATTGCATTTCAATTATTTGCGAAAGGATATCAATTGCTAGAACCCTCAATAAAAGAAAGGGATGCTGTGTATGAATCACTCACCTATTCTTCCGAATTATATGTATCTGCGAGATTAATTTTTGGTTTCGATGTGCAAAAGCAAACCATTTCTATTGGAAACATTCCTATAATGAATTCCTTAGGAACCTTTATAATAAATGGAATATACCGAATTGTGATCAATCAAATATTGCTAAGTCCTGGTATTTACTACCGCTCGGAATTAGACCATAAGGGAATTTCTATCTACACCGGGACTATAATATCAGATTGGGGAGGAAGATCGGAATTAGCAATTGATAAAAAAGAAAGGATATGGGCTCGCGTGAGTAGAAAACAAAAGATATCTATTCTAGTTCTATCATCAGCTATGGGTTCGAATCTAAGAGAAATTCTAGATAATGTTTCCTACCCTGAAATTCTCTTGTCTTTCCCGAATGCTAAGGAGAAGAAGAGGATTGAGTCAAAAGAAAAAGCTATTTTGGAGTTTTATCAACAATTTGCTTGTGTAGGTGGGGACCTGGTATTTTCGGAGTCCTTATGTGAGGAATTACAAAAGAAATTTTTTCAACAAAAATGTGAATTAGGAAGGATTGGTCGACGAAATATGAATCGGAGACTGAATCTTGATATACCTCAGAACAATACATTCTTGTTACCACGAGATGTATTGGCCGCTACGGATCATTTGATTGGAATGAAATTTGGAACGGGTATACTTGACGATGACGATATGAATCACTTGAAAAATAAACGTATTCGTTCGGTTGCGGATCTGTTACAAGATCAATTCGGACTGGCTCTTGATCGTTTACAACATGCGGTTCAAAAAACTATCCGTAGAGTATTCATACGTCAATCGAAACCGACTCCACAAACTTTGGTAACTCCAACTTCAACTTCGATTTTCTTAATAACTACTTATGAGACCTTTTTTGGCACATACCCCTTATCTCAAGTTTTTGATCAAACTAATCCATTGACACAAACTGTTCATGGGCGAAAAGTGAGTTGTTTGGGTCCTGGAGGATTGACGGGGAGGACTGCAAGTTTTCGGAGCCGAGATATTCATCCGAGTCACTATGGGCGTATTTGTCCAATTGACACGTCCGAAGGAATCAATGTTGGACTTACTGGATCCTTAGCTATTCATGCGAGAATTGATCACTGGTGGGGATCCATAGAGAGTCCATTTTATGAAATATCTGAGAAAGCAAAAGAAAAAAAAGATAAACAGGTGGTTTATTTATCACCAAATAGAGATGAATATTATATGATAGCAGCAGGAAATTCTTTGTCTTTGAATCAGGGTATTCAGGAAGAACAGGTTGTTCCAGCTAGATACCGTCAAGAATTCCTGACTATTGCATGGGAACAGATTCATGTTAGAAGTATTTTTCCTTTCCAATATTTTTCTATTGGAGGTTCTCTCATTCCTTTTATTGAGCATAATGATGCGAATCGGGCTTTAATGAGTTCTAATATGCAGCGCCAAGCAGTTCCGCTTTCTCGGTCCGAGAAGTGCATTGTTGGAACTGGATTGGAACGCCAAACAGCTCTAGATTCGAGGGTTTCCGTTATAGCCGAACGCGAGGGAAAGATCATTTCTACTGATAGTCACAAGATCCTTTTATCAAGTAGTGGGAAGACTATAAGTATTCCTTTAGTTACCCATCGGCGCTCTAACAAAAATACTTGTATGCACCAAAAACCTCGGGTTCCATGGGGTAAATCCATTAAAAAAGGACAAATTTTAGCAGAGGGAGCTGCTACAGTTGGTGGGGAACTTGCTTTAGGAAAAAACGTATTAGTAGCTTATATGCCATGGGAAGGTTACAATTTTGAAGACGCAGTACTAATTAGCGAACGTTTGGTATATGAGGATATTTATACTTCTTTTCACATCCGAAAATATGAAATTCAGACGGATACGACAAGCCAAGGCTCCGCTGAAAAAATCACTAAAGAAATACCACATCTAGAAGAACATTTACTCCGCAATTTGGACAGAAATGGAATTGTTAGGTTGGGATCCTGGGTAGAAACTGGCGATATTTTAGTAGGTAAATTAACGCCTCAGATAGCGAGCGAATCGTCGTATATCGCGGAAGCTGGATTATTACGGGCCATATTTGGTCTTGAGGTATCCACTTCAAAAGAAACTTCTCTCAAACTACCTATAGGTGGAAGAGGGCGCGTTATCGATGTGAAATGGATCCAGAGGGACCCCCTAGACATAATGGTTCGTGTATATATTTTACAGAAACGTGAAATCAAAGTTGGGGATAAAGTAGCCGGAAGACACGGGAATAAGGGGATCATTTCCAAAATTTTGCCTAGGCAAGATATGCCCTATTTGCAAGATGGAACACCTGTTGATATGGTCTTCAATCCCTTAGGAGTACCCTCACGAATGAATGTGGGACAAATATTTGAAAGCTCGCTCGGATTAGCAGGGGATCTGCTAAAGAAACATTATAGAATAGCACCCTTTGATGAGAGATATGAGCAAGAGGCTTCAAGAAAACTTGTGTTTTCAGAATTATATGAAGCCAGTAAACAAACAAAAAATCCATGGGTATTTGAACCCGAGTACCCGGGAAAAAGTAGAATATTTGATGGAAGAACAGGAGACCCCTTCGAACAACCTGTTCTAATAGGGAAGTCCTATATCTTAAAATTAATTCATCAAGTTGATGAGAAAATCCATGGACGTTCTACTGGGCCCTACTCACTTGTTACACAACAACCTGTTAGAGGAAGAGCCAAGCAAGGGGGACAACGAGTAGGAGAAATGGAAGTTTGGGCTTTAGAAGGATTTGGTGTTGCTCATATTTTACAAGAGATACTTACTTATAAATCTGATCATCTTATAGCTCGCCAAGAAATACTTAATGCTACGATCTGGGGAAAAAGAGTACCTAATCACGAGGATCCTCCAGAATCTTTTCGAGTGCTCGTTCGAGAACTACGATCTTTGGCTCTAGAACTGAATCATTTCCTTGTATCTGAGAAGAACTTCCAGGTTAATAGGGAGGAAGTTTGATCGGAATAAATATAAATTCTTTTCTTATTTCTATTTTATGATTGACCAATATAAACATCAACAACTCCAAATTGGACTCGTTTCCCCTCAACAAATAAAGGCTTGGGCTAACAAAAACCTACCTAATGGGGAAGTCGTTGGCGAAGTCACAAGGCCCTCTACTTTTCATTATAAAACCGATAAACCAGAAAAAGATGGATTGTTTTGCGAAAGAATCTTTGGACCCATAAAAAGCAGAATTTGTGCTTGTGGAAATTCTCGAGCGAGCGTAGCTGAAAACGAAGACGAAAGATTTTGCCAAAAATGCGGGGTAGAATTTGTTGATTCTCGAATACGAAGATATCAAATGGGATACATCAAACTCGCATGTCCCGTGACTCATGTGTGGTATTTGAAAGGTCTTCCTAGTTATATCGCGAACCTTTTAGATAAACCCCTTAAGAAATTGGAGGGCCTAGTATACGGCGATTTCTCTTTTGCTAGGCCCAGCGCTAAAAAACCCACTTTCTTACGATTACGAGGTTTATTCGAAGATGAAATTTCATCCTGTAACCACAGCATTTCTCCCTTTTTTTCTACCCCAGGCTTTGCAACATTTCGAAATCGGGAAATTGCGACAGGAGCAGGTGCTATTAGAGAACAATTAGCAGATTTGGATTTGCGAATTATTATAGAGAATTCCTTGGTCGAATGGAAGGAATTAGAAGACGAGGGGTATAGTGGAGATGAATGGGAAGATAGAAAAAGACGAATAAGAAAAGTTTTTTTGATTAGACGCATGCAATTGGCGAAACATTTTATTCAAACAAATGTAGAACCAGAATGGATGGTTTTGTGCTTATTACCGGTTCTTCCTCCCGAATTGAGACCCATTGTTTATAGGTCTGGGGATAAAGTAGTGACTTCGGATATTAATGAACTTTATAAGAGAGTTATCCGTCGGAACAACAACCTTGCCTATCTATTAAAAAGAAGTGAATTAGCGCCAGCAGATTTAGTAATGTGCCAGGAAAAGTTGGTACAAGAAGCCGTGGATACACTTCTTGATAGTGGGTCCCGCGGGCAACCAACGAGGGATGGTCACAATAAAGTATACAAATCACTTTCAGATGTAATTGAAGGTAAAGAGGGAAGGTTTCGCGAGACTCTGCTTGGGAAACGGGTCGATTACTCGGGGCGTTCTGTCATTGTTGTGGGTCCTTCACTTTCATTACATCAATGTGGATTACCTCTAGAGATAGCAATAAAGCTTTTTCAGCTATTTGTAATTCGCGATTTAATCACGAAACGCGCTACTTCTAATGTCAGGATTGCTAAAAGGAAAATTTGGGAAAAGGAACCCATTGTATGGGAAATACTTCAAGAAGTTATGCGGGGACATCCTGTACTGTTGAATAGAGCACCTACCCTGCATAGATTAGGCATACAGGCCTTCCAACCCACTTTAGTAGAGGGGCGTACTATTTGTTTACACCCATTAGTGTGTAAGGGTTTCAATGCGGACTTTGATGGGGATCAAATGGCTGTTCATCTACCTTTATCCTTGGAAGCTCAGGCGGAAGCCCGTTTACTTATGTTTTCTCATATGAATCTCCTATCTCCTGCTATTGGAGATCCTATTTGCGTACCGACCCAAGACATGCTTATAGGACTTTATGTATTAACGATTGGAAACCGTCGGGGTATTTGTGCAAATAGATATAATAGTTGCGGAAACTATCCAAATCAAAAAGTAAGTTACAATAATAATAATTATAAGTATACGAAAGATAAAGAACCCCATTTTTCTAGTTCCTATGATGCACTGGGAGCTTATAGACAGAAACGAATCAGTTTAGACAGTCCCTTGTGGCTCCGATGGAAACTAGATCAACGCGTCATTGGGTCAAGAGAAGTTCCGATTGAAGTTCAATATGAATCTTTGGGGACTTATCATGAGATTTATGCCCACTATCTAATAGTGGGAAATAGAAAAAAAGAAATCCGTTCTATATACATTCGAAGTACTCTTGGTCATATTTCTTTTTATAGAGAAATAGAGGAAGCCATACAAGGATTTAGTCAGGCCTATTCATACACTATCTAAACAAGGAAGTTAGATTCGGCGATGCCCCTTTCGGGGGGCATTCCGATTTCGCTAGTATCATCATTTTTGCCGCGCGAATCCAGATTGAGATT-----AAGGAAAGGAAGTTCATTAAATTTT-GAATCACTGACTCAGGCCCATTGTCGAATCCTACTCAGCAATTGTCGAATCCTACTCAGCCGAAAAAGGGGGTACTTATGTATGGCGGAACGGGCCAATCTGGTCTTTCATAATAAAGAGATAGACGGAACTGCTATGAAACGACTTATTAGCAGATTAATAGATCATTTCGGAATGGGATATACATCCCATATACTGGATCAAATAAAGACTCTGGGCTTTCATCAAGCCACTACTACATCGATTTCATTAGGAATCGAGGATCTTTTAACAATACCCTCTAAGGGATGGTTAGTCCAAGACGCGGAACAACAGAGTTTTCTTTTGGAGAAACACTATTATTATGGGGCTGTACACGCGGTAGAAAAATTACGCCAATCCGTTGAGATATGGTATGCTACAAGTGAATATTTGAAACAAGAAATGAATTCGAATTTTCGGATAACGGATCCTTCTAATCCAGTCTATCTAATGTCTTTTTCAGGAGCTAGAGGAAATGCATCTCAAGTACACCAATTAGTAGGTATGAGAGGATTAATGGCGGATCCTCAAGGACAAATGATTGATTTACCTATTCAAAGCAATTTACGCGAGGGACTTTCTTTGACAGAATATATAATTTCCTGCTACGGAGCCCGCAAAGGGGTTGTAGATACTGCTGTACGAACAGCGGATGCTGGATATCTTACACGTAGACTTGTTGAAGTAGTTCAACATATTATTGTGCGTAGAAGAGATTGTGGTACTATCCGAGGTATTTCTGTGAGTCCTCAAAATGGGATGACGGAAAAACTTTTTGTCCAAACACTAATTGGTCGTGTATTAGCAGACGATATATATATCGGTTCACGATGCATTGCCGCTCGAAATCAAGATATTGGAATTGGATTAGTCAATCGATTCATAACTGCCTTTCGAGCACAACCATTTCGAGCACAACCAATATATATTAGAACCCCCTTTACTTGCCGGAGCACATCTTGGATCTGTCAATTATGTTATGGTCGGAGTCCCACTCATGGCGATCTGGTCGAATTAGGGGAAGCCATAGGTATTATTGCGGGTCAATCAATTGGGGAGCCAGGGACTCAACTAACATTAAGAACTTTTCATACTGGTGGAGTATTCACAGGGGGTACTGCCGACCTTGTACGATCCCCTTCGAATGGAAAAATCCAATTCAATGAGGATTTGGTTCACCCCACACGTACCCGTCATGGGCAGCCTGCTTTTCTATGTTATATAGACTTGCATGTAACTATTCAGAGTCAGGATATTCTATATAGTGTGAATATTCCCTCAAAAAGCTTGATTCTAGTGCAAAATGATCAATATGTAGAATCCGAACAAGTAATTGCGGAGATTCGTGCCGGAACGTCCACTTTGCATTTTAAAGAAAGGGTACAAAAGCATATTTATTCCGAATCAGACGGGGAAATGCACTGGAGTACTGATGTTTACCATGCGCCCGAATATCAATATGGTAATCTTCGTCGATTACCAAAAACAAGCCATTTATGGATATTGTCAGTAAGTATGTGCAGATCCAGTATAGCGTCTTTTTCGCTCCACAAGGATCAAGATCAAATGAATACTTATTCTTTTTCTGTTGACGGAAGATATATCTTTGACCTCTCAATGGCTAATGATCAAGTAAGACATAAACTGTTGGATACTTTTGGTAAAAAAGATAGGGAAATTCTTGATTATTCAACGCCGGATAGAATCATGTCCAACGGCCATTGGAATTTTGTCTATCCTTCTATTCTTCAAGATAATTCGGATTTATTGGCGAAAAAGCGAAGAAATAGGTTCGTCATTCCATTACAATATCATCAAGAACAAGAGAAAGAACTAATATCCTGTTTGGGGATTTCTATTGAAATACCCTTTATGGGTGTTTTACGTAGAAATACTATTTTTGCTTATTTTGACGATCCACGATACAGAAAAGATAAAAAGGGTTCAGGAATTGTTAAATTTAGATATAGGACCCTAGAGGACGAATATAGGACTCGAGAGGAAGACTCTGAGGACGAATATGGGAGCCCAGAGAACGGATATAGGACCCGAGAGGACGAATATGAAACCCTAGAAGACGAATATAGGACTCTAGAGGAAGACTCAGAGGACGAATATGAAACCCTAGAAGATGAATATGGGATCCTAGAGGACGAATATGAAACCCTAGAAGACGAATATAGGACTCTAGAGGAAGACTCTGAGGACGAATATGGGAGCCCAGAGAACGAATATAGGACCCGAGAGGACGAATATGGAACTCTAGAGGAAGACTCAGAAGACGAATATGGGAC---------------------------------------------------------------------------------------------------------------TTTAGAGGAAGACTCAGAAGAAGACTCAGAGGACGAATACGGGAGCCCAGAGGAAGATTCCATCTTAAAAAAAGAGGGTTTGATTGAGCATCGAGGAACAAAAGAATTTAGTCTAAAATACCAAAAAGAACTAGATCGGTTTTTTTTCATTCTTCAAGAACTGCATATCTTGCCCAGATCCTCATCCCTAAAGGTACTTGATAATAGTATCATTGGAGTGGATACACAACTCACAAAAAATACAAGAAGTCGACTAGGTGGATTGGTCCGAGTGAATAGAAAAAAAAGCCATACGGAACTCAAAATCTTTTCCGGAGATATTCATTTTCCTGAAGAAGCAGATAAGATATTAGGTGGTAGTTTGATACCACCAGAAAGAGAAAAGAAAGATTCTAAGGAATCAAAAAAAAGGAAAAATTGGGTCTATGTTCAACGGAAAAAAATTCTCAAGAGCAAGGAAAAGTATTTTGTTTCGGTTCGACCTGCAGTCGCATATGAAATGGACGAAGGGAGAAATTTAGCAACACTTTTCCCGCAGGATCTCTTGCAAGAAGAGGATAATCTCCAACTTCGACTTGTCAATTTTATTTCTCATGAAAATAGCAAGTTAACTCAAAGAATTTATCACACGAATAGTCAATTTGTTCGAACTTGCTTAGTAGTGAATTGGGAACAAGAAGAAAAAGAGGAGGCTCGTGCTTCCCTTGTTGAGGTAAGAGCAAATGATCTGATTCGTGATTTCCTAAGAATTGAGTTAGTCAAGTCCACTATTTCGTATACACGAAGAAGGTATGATAGGACAAGTGCAGGACCGATTCCCAATAATAGGTTAGATCGCACCAATACCAATTCCTTTTATTCCAAGGCGAAGATTCAATCACTTAGCCAACATCAAGAAGCTATTGGCACCCTGTTGAATCGAAATAAAGAATACCAATCTTTGATGATTTTGTTGGCATCCAACTGTTCTCGAATTGGTTTATTCAAGAATTCGAAATATCCCAATGCGGTAAAAGAATCGAATCCTAGAATTCCTATTCGAGATATTTTTGGGCCCTTAGCTGCTATTGTACCTAGTATATCGAATTTTTCTTCATCTTACTATTTACTAACGCATAATCAGATCCTGTTAAAAAAATATTTGTTCCTTGACAATTTGAAACAAACCTTCCAAGTACTTCAAGGGCTTAAATACTCTTTAATAGATGAAAATCAAAGGATTTCGAATTTCGATAGTAACATCATGTTGGATCCATTCCATTTGAATTGGCACTTTCTCCATCATGATTCTTGGGAGGAGACATCGGCAATAATTCACCTTGGACAATTTATTTGCGAAAATGTATGTCTATTTAAATCGCACATAAAAAAATCTGGTCAAATTTTCATTGTTAATATTGATTCCTTTGTTATAAGAGCAGCTAAGCCTTATTTGGCCACTACAGGAGCAACTGTTCATGGTCATTATGGAGAAATCCTTTACAAAGGAGATAGGTTAGTTACGTTTATATATGAAAAATCGAGATCTAGTGACATAACGCAAGGTCTTCCAAAAGTAGAACAAATCTTTGAAGCGCGTTCAATTGATTCACTATCGCCGAATCTCGAAAGGAGAATTGAGGATTGGAATGAGCGTATACCAAGAATTCTTGGGGTCCCCTGGGGATTCTTGATTGGAGCTGAGCTAACCATAGCCCAAAGTCGTATCTCTTTGGTTAATAAGATCCAAAAGGTTTATCGATCCCAAGGGGTACAGATCCATAATAGACATATAGAGATTATTATACGCCAAGTAACATCAAAAGTGCGGGTTTCCGAAGATGGAATGTCTAATGTTTTTTCACCTGGGGAATTAATCGGATTATTGCGAGCGGAACGAGCAGGGCGAGCTTTGGATGAATCGATCTATTATCGGGCAATCTTATTGGGAATAACAAAGGCTTCCCTGAATACCCAAAGTTTCATATCTGAAGCAAGTTTTCAAGAAACTGCTCGAGTTTTAGCAAAAGCTGCCCTACGAGGTCGTATTGATTGGTTGAAAGGCCTGAAAGAAAACGTAGTTCTGGGGGGGATTATACCTGTTGGTACCGGATTCCAAAAATTTGTGCATCGTTCCCCAAAAGACAAGAACCTTTATTTCGAAATTCAAAAAAAAAATCTATTCGCGTCGGAAATGAGAGACATTTTGTTTCTCCATACAGAATTAGTTTCTTCTGATTCTGACGTAACAAACAATTTCTATGAGACATCAGAACCCCCATTTACCCCCATTTATACGATTTAAGGATACATAAAGCAGATTTTTTGACTTTAAACTAGACTTTTGACCTTAGAACACTAACAGGTCAGATTTTAGATTTTTATTTTAATAAGTAAAAGAAGTCAGTTAATTCATTAAGGTTACGTTTATACCATGTATCAATGGCCAATTCTCAGTGGAAGGTTACATCGGAACAATTATTATTTATTTCAAGCTATTTCGGCTCTTTCTTAATCTTCAAAAAGAAATAAATTCCGTAATGGAATGGTAGGATGAAAAAAAAAAAAA-GAAAAAATCAAAAGGAAGTGTGGAAAAAATGACAAGAAGATATTGGAACATCAATTTGAAAGAGATGATAGAAGCGGGAGTTCATTTTGGTCATGGTATTAAGAAATGGAATCCTAAAATGGCCCCTTACATCTCGGCAAAGCGTAAAGGTACTCATATTACAAATCTCGCTAGAACGGCTCGCTTTTTATCAGAAGCTTGTGATTTAGTTTTTGATGCAGCAAGTCAGGGAAAAAGCTTCTTAATTGTTGGTACCAAAAAAAGAGCAGCGTATTTAGTAGCATCAGCTGCAATAAGGGCTCGTTGTCATTATGTTAATAAAAAGTGGTTCAGTGGTATGTTAACGAATTGGTCGATTACGAAAACTAGACTTTCTCAATTTAGAGACTTAAGAGCAGAAGAAAAGATGGGAAAATTCCACCATCTCCCAAAAAGAGATGTGGCAATCTTGAAGAGAAAATTATCGACCTTGCAAAGATATCTCGGCGGGATCAAATATATGACGAGGTTGCCGGACATTGTGATCGTCCTCGATCAGCAAAAAGAGTATATAGCTCTTCGGGAATGTGCCATTTTGGGGATTCCTACTATTTCTTTAGTCGATACAAATTGTGACCCAGATCTCGCGAATATATCGATTCCAGCCAACGATGACACTATGACTTCAATTCGATTGATTCTTAACAAATTAGTATTTGCAATTTGTGAGGGCCGTTCTCTCTATATAAGAAATCGTTGATTAAGAAGAATAGTGAATTCTTGGGCAACTGCGTAGATTTATGGGATCACTTACTATTCTTT------------------TTTGTTTTGTATAGATAAAAGAAGGGGAATATTGATATATATTAGAGGGTATTGATATATATTATGATCTGATGTGATTTCTTGGTATCCTAAATATAAGATTAATACTTCAAGTTGCTGAGTTGAGAAAGAGATGGTTGAATCAAAAGAGTTCCTTTTTTGAAGTTCAATTTTTATCAGAGGACAATATGAATATTATACCATGTTCCATTAAAACACTCAAGGGGTTATACGATATATCGGGTGTAGAAGTAGGCCAACACTTCTATTGGCAAATAGGAAGTTTCCAAATTCATGCCCAAGTACTCATCACTTCTTGGGTCGTAATTACTATCTTGCTAGGTTCAGTTATCATAGCTGTTCGGAATCCACAAACCATCCCGACCGACGGTCAGAATTTCTTCGAATATGTGCTTGAGTTTATTCGAGACTTGAGCAAAACTCAGATTGGAGAAGAATATGGTCCCTGGGTTCCCTTTATTGGAACTATGTTCCTTTTTATTTTTGTTTCGAATTGGTCGGGTGCTCTTTTACCTTGGAAAATTATACAGTTACCCCATGGGGAATTAGCAGCGCCCACGAATGATATAAATACTACTGTTGCTTTAGCTTTACTCACGTCAGCGGCATATTTTTATGCGGGTCTTAGCAAAAAAGGATTGAGTTATTTCGAGAAATATATTAAACCAACTCCAATCCTTTTACCAATTAACATCCTAGAAGATTTCACAAAACCATTATCGCTTAGTTTTCGACTTTTCGGGAATATATTGGCGGATGAATTAGTCGTTGTTGTTCTTGTTTCTTTAGTCCCCTTAGTAGTCCCTATACCGGTCATGTTTCTTGGATTATTTACAAGCGGTATTCAAGCTCTTATTTTTGCAACGTTAGCCGCAGCCTATATAGGTGAATCCATGGAGGGTCATCATTGAATTGACTAGTTTTCAAAATAGTC---TTTTTTTTTTAGCTTAGCTCAATTCATGCATGGTTCCAGATAATCCGCTTGGTTGGAAAACAAAATAGTTAGAAATGCGTATGAATATACAACCTAGAGTTGTAGGAGAGAGAATAGACTATATTACGGAATTGTCAAAGTATATATGCATTAAGGGGGGCGGAGTCAGGCTAGATCTATATCCTTAATGTCTAGAAGTCCAGTCATCTTTTGTGCGGGTTTCCACTTTAAGGAATGATTTT-GAATCTGATTCAATAGAAAATAAGAAAATACGCAAAATAGAAGAAACAAGTGTATATGGGATATTATATATTCCTAAGTTAGATTCATTATCTAATCCGATATATCGAATTCCCTCTATATGGAATTGGATTCCATATCTAGTTCTATGCAGCATATTGTTATCAATTGTATATCTTGATTTAATTCCTATTGGATTTGGATTAGGTCGATTTCAATAGGTGTTCTTCCTCTATTTCGTCTTTTATTATGGATTAGATTATAGGGGAAATAATAGGAACTCAAGGATATCGAAGAGTAAAGAAAGAAGGATGGAATGAAAGAGTTGTTGGTTGGAAAGAAAGAGAAATAGAATAATAAGAATCATATGGATTTACACAAACCTCTAATGATTAGAAACTAAAAATGAGATCTCGAAGTAGTTCGGACAATTCAGATTATCATTTCAATTTGTACTTTTTAGTTACTTCTCCCCAATAGAGCTTAGAAGTAAGAATTTCTTGGTTGATTGTATCCTTAACCATTTC--TTTTTTTTTTTTGACACGAGGAACTCACCATGAATCCACTAATTGCTGCTGCTTCCGTTATTGCTGCTGGATTGGCCGTAGGGCTTGCTTCTATTGGGCCTGGAGTTGGTCAAGGTACTGCTGCAGGACAAGCTGTAGAAGGTATTGCGAGACAGCCAGAAGCAGAAGGTAAAATACGAGGTACTTTATTGCTTAGTCTAGCTTTTATGGAAGCTTTAACAATTTATGGACTAGTTGTGGCACTAGCACTTTTATTTGCGAACCCTTTTGTTTAATCCTAAAAAAGAAAATGAGTGCTTTAGATTAGATACTTTTTTCTTTTTTTAGTAAATTGGTATTTGCTTCTGCAATTCCAATTATATCAATACTTTACTCCTATTTATTACTCCTGGAATTATCTATTTATTGGGACAGACAATACCCCACCCCAGGAAGGGCTGATTTGAGGATGATCAATTTAGAGGATATGCTCGCCTTCTTCCTTCCCGTCCTTAGTTTAGGACAGTGGAAAGTCTTTTTCCTTTTATTTTAGGAATTTTGGGAACATTTCAACAAAGGAGGTCTTTCACAGGTCAAACGAGACCTAAGACTTAATCTAAAATAAATTACTAGATTGAATCTATTTGCATTAAAAAAAATTGCATTAAAAAAACCGATCAAAAAAGGGCGAGCGAAGTAAGTGATCGAAAAACTTTGTTCTTTGTTCGTCCTATCTATAAGAGGAGAGCATATGAAAAATGTAACCCATTCTTTCGTTTTTTTAGCTCACTGGCCATCCGCTGGGAGTTTCGGGCTTAATACCGATATTTTAGCAACAAATCTAATAAATCTAACTGTAGTGGTTGCTGTATTGATTTTTTTTGGAAAGGGAGTGTGTGCGAGTTGTCTATTTCAAGAATAGATTGGATCTATCCGGCTGCACTTTAAAATATTTTTTAGTATTTTTCGGATAAATAAGAAAAAGGTGCACGATCTCGACGAATTACTTCTGAATAAATTCAGAAATCATATGGAAGAACCATAGCATTTCGCGACTCATTGGTAAATCAACTTTGATTCTCTATAGACCAATAATGTGAGACCATTAACACGGTTAAAGCTAAACTGCTTGAAGTCCAGGCAAAAAAAGGGGTACTCTTTCTACAACTA------TATTAGTATTAGTACCGAAATGCTTTAAACGGGAAATAGCTAATGTAGAATTTATCTGATATAGAACACTCATATCGATAAAATGGTTTAAACTATTTACTAGAAGGGCACCCTGCCCTTTTTTATCCAATGCCGAATCGACGACCTATGTATAAAAAA--------AAAAAAAAAAGAGAAATTTTTTGGATTTGAAGAAAAAAT-AAAAAAAAAAAGGAATTCTATCAATTTTCATTTTCCATTTATTTAGTTAGTTTTTCTTAATGAAATTGAAATTATTAACTAAAGGGCAAATACAAATAAAGAAACAACTTTGCTGACCATGATAGATTTTTATCTAGGCGGAAGAGTCCTCTTAATATTTATCTAGTCTTATATTCTTATATGGGTTTCGGTATATTGAAATATAAACAGAAAAGAGAAGATAGAGGATAGGCTCATTACAT-AAAAAAAAAGATATGGAAATAGCCATAGCAAAAAAAGAAAAAAAGGAGCGTGAGAGCCAAATGAATCGAAAGATTCATGTTTGGTTCGGGAAGAGATCATAAAAGTTGTAAACTTAATAGCAAGATAATCTACTTTCATTAAAAGATTTATTAGATAATCGAAAACAGAGGATCTTGAGCACTATTCGAAATTCGGAAGAATTGCGTAGAGGGACCATTGAGCAGCTCGAAAAAGCTCGGGTTCGATTACAGAAAGTCGAACTAGAAGCAGATGAGTATCGAATGAATAGATACTCTGAGATAGAACGAGAAAAAGAAAATTTGATTAATGCTACTTCTATTAGTTTGGAACAATTAGAAAAGTCTAAAAACGAAACCCTTTATTTTGAAAAACAAAGGGCGATGAATCAGGTCCGACAACGGGTTTTCCAACAGGCCGTGCAAGGAGCTCTAGGAACTCTGAATAGTTGTTTGAATACCGAGTTACATTTCCGTACGATTCGTGCTAATATTGGCATTCTCGGGGCCATAGAATCGAAGAGATAATTAAATTAATTAGGCCTTGAACTTCTACTTTCGTTTAGAATTTAGGCATTATTTTTCCCCTTGCTTCCGAAAAAAAGAGTCAAGAAACACTAATGGCAACCCTTCGAGTCGACGAAATTCATAAAATTCTCCGCGAACGTATTGAACAATATAATAGGAAAGTAGGGATTGAGAATATCGGTCGCGTAGTTCAAGTGGGGGATGGGATTGCTCGTATTATAGGTCTTGGTGAAATAATGTCAGGTGAATTAGTCGAATTTGCAGAAGGGACTAGGGGTATTGCTCTGAATTTGGAATCCAAAAATGTTGGGATTGTATTAATGGGCGATGGGTTGATGATACAAGAGGGAAGTTTTGTAAAAGCAACAGGAAGAATTGCTCAGATACCCGTGAGCGAGGCTTACTTGGGTCGTGTTATAAATGCTCTGGCTAAACCTATTGATGGGAGAGGCGAAATTGTAGCTTCGGAATCTCGCTTAATTGAATCTCCTGCTCCGGGTATAATTTCCAGGCGTTCTGTATATGAACCCCTTCAAACAGGGCTTATTGCTATCGATTCGATGATCCCTATAGGTCGCGGTCAGCGAGAGTTAATTATTGGGGACAGACAGACTGGCAAAACAGCAGTAGCCACAGATACAATTCTCAATCAAAAAGGGCAAGATGTAATATGTGTTTATGTAGCTATCGGTCAAAGAGCATCCTCCGTGGCTCAAGTAGTAACTACTTTCCATGAAGAAGGGGCCATGGAATACACTATTGTAGTAGCTGAAATGGCGGATTCACCTGCTACATTACAATACCTCGCTCCTTATACGGGAGCAGCCCTGGCTGAGTATTTTATGTACCGCGAACGGCATACTTTAATAATTTATGATGATCTCTCCAAACAGGCACAAGCTTATCGCCAAATGTCCCTTCTATTAAGAAGACCCCCCGGACGCGAAGCTTATCCAGGGGATGTTTTTTATTTGCATTCACGCCTTTTAGAAAGAGCCGCTAAATTAAATTCTCTTTTAGGCGAAGGAAGTATGACCGCTTTACCAATAGTTGAGACTCAATCTGGAGACGTTTCCGCCTATATTCCTACTAATGTAATCTCCATTACAGATGGACAAATATTCTTATCCGCGGATCTATTCAATGCCGGAATTCGACCTGCTATTAATGTGGGTATTTCTGTTTCCAGAGTAGGATCCGCGGCTCAAATTAAAGCCATGAAACAAGTAGCTGGCAAATCAAAATTGGAACTAGCTCAATTCGCAGAGTTACAAGCCTTTGCACAATTTGCCTCTGCTCTAGATAAAACAAGTCAGAATCAATTGGCAAGGGGTCGACGATTACGGGAATTGCTTAAACAATCTCAATCAAACCCTCTCCCAGTGGAAGAGCAGATAGCTACTATTTATACCGGAACGAGAGGATATCTTGATTCGTTAGAAATTGGACAGGTAAAGAAATTTCTGGATGAGTTACGTAAACACCTAAAAGATACGAAACCTCAATTCCAAGAAATTATATCTTCTAGCAAGACATTCACCGAGCAAGCGGAAATCCTTTTGAAGGAAGCTATTCAGGAACAGCTCGAACGGTTTTCCCTTCAGGAACAAACATAAATTTTGCATGTCTACTCTTGTT---------AGTAGAAGTAGTAGAAGAGGAATCGTTGAGAAAGATTTTTCATTTGAATCATGCAAAAAAGTTTTCTTAGTTTTTAGTATAGTTATTTAAAGAATAGATAGAAATAAGATTGCGTCCAATAGGATTTGAACCTATACCAAAGGTTTAGAAGACCTCTGTCCTATCCATTAGACAATGGACGCTTTTCTTTCGTATTTTCTTCTTTCTTTTCG-TTTTTTTTTTTCTCTTGTTCCGATAAAAAACTCTTAGACCGAAACTCTTTTAGGAAAGAAAAACAAATCCATATACAAATGGATGATGCATATATCATAAAGAAGGAATATGGAGCGGGTAGTGGGAATCGAACCCGTAACCCCAAGGTTATGAGCCTTGTGAGCTACCAAACAGCTCTATCCTCTTAAACTAAAGAGCGGGGAACTAGTGGATAAAAGGGGGTTGGATACGCCCCTCTACCATATCTATACAAATAGAATAGTCCATTTATACAGAATGGTAAAGAGGGCTCTTCTACGATCATCAATTCCAGAAATCCATACAAATACGAAAGGGTATTTTATCCTTACCAACTGGATCTTGTTGCACCCGGTAACAAACATGCATAAACCATTTCTCGAAGTATGTGTCCGGATAGTCCAAAGTCTCGATAGTTAGCTCTAGGTCTTCCGGTCAAAAAACAACGTCGATTAAGGCGTGTAGGTGCACTATTACGTGGTAGGGATTGCAATTTTTCTCGCATTTTCGTTTTTTCACTCAAACTCAAGGGGGAAACTTTGCTTCTTATCTTTTTTTTTGAAGATCGACGAATCAAATGATATTTCTGTTCTAATTTCTGCCGCTTCTTCTCCCTCTGAATCAAACTTTTTTTTGCCATAATGTGCCGTTACTATTATTACCAAGTATATGGTTCTAGTCCTAGATGGAAAAATAAATAGAAAAAGAAATCT---------------------------------------------------------AAAAAAACAAAAAAAAAAACTAACTAAATTAACCAAACTTGCCTGATGTTGAGGCAATCAAGAAAGCTGCATAAGTGAATATATAACCCACAGAAAAGTGGGCTAATCCAACCAATCTTGCTTGCACAATGGAAAGAGCCACGGGCTTATCTCTCCAGCGAATTAAATTAGCCAAAGGTGTGCGTTCATGAGCCCATGCTAAAGTTTCAATTAATTCCTGCCAATATCCACGCCAGGAAATTAAGAACATAAATCCAGTAGCCCAAACAAGATGTCCAAATAAGAACATCCACGCCCATACCGATAAACTATTCATCCCAAAAGGATTATATCCATTGATAAGTTGTGAAGAGTTTAACCATAGGTAATCTCTTAACCATCCCATCAAATAAGTGGAGGATTCATTAAATTGTGAAACGTTGCCCTGCCATAATGTGATGTGCTTCCAATGCCAATAAAAAGTAACCCATCCAATGGTATTTAACATCCAGAAAACTGCCAAATAAAACGCGTCCCAAGCAGAAATATCACAAGTACCGCCGCGCCCTGGGCCGTCACAAGGAAAACTATACCCAAAATCCTTTTTATCCGGCATTAATTTGGAACCGCGTGCATCTAAAGCACCCTTTACTAAAATCAATGTAGTTGTATGCAAACCTAGAGCAATAGCATGATGAACCAAGAAATCCCCAGGTCCTATTGTTAAGAAAAGAGAATTACTATTCTCATTAACAGCATTCAACCATCCGGGCAACCATAAGGTTCGACCCGCATTGAAAGCGGGGCCACTCGTTGAAGATAAGAGTATATCGAACCCATATGTCGTCTTACCATGAGCAGATTGTATCCATTGGGCAAATATAGGTTCGATCAAGATTTGCTTTTCTGGAGTACCAAAAGCAAGCATGACGTCGTTATGAACATAAAGGCCCAAGGTATGGAATCCTAGGAAGAGGCTAGCCCAACTTAAATGAGATATGATAGCTTCTTTATGGTCTAACATTCTTGCCAATACATTATCCTCATTCTGTTCCGGATTGTAATCCCTAATGAAAAAAATAGCTCCATGAGCAAAAGCCCCTGTCATGATGAACCCTGCAATATATTGGTGATGAGTATATAAAGCAGCTTGAGTGGTAAAGTCTTGTGCTATGAATGCATAAGCAGGTAAAGAGTACATATGTTGAGCTACTAAGGAAGTAATAACCCCTAAAGAAGCTAGAGCAAGACCTAATTGAAAATGAATCGAATTATTGATTGTGTCGTAAAGGCCCTTATGTCCACGCCCTAATCGACCTCCCGGAGGAGTATGTGCTTCTAAAAGATCTTTGATACTGTGCCCAATTCCGAAGTTAGTTCGATACATATGACCGGCAATGAGAAAAATAAATGCAATAGCTAAATGATGGTGAGCAATATCGGTCAGCCACAAACTTTGTGTTTGTGGATGGAATCCCCCAAGAAGAGTTAGAATGGCAGTTCCGGCTCCTTGAGCGGTACCAAATAAATGATTACTCGAATCAGGGTTTTGGGCATAAAGATTCCACTGACCCGTCAGAAGGGGTCCCAACCCCTGGGGATAGGGTAATACATCTAAGAAATTATTCCATCGAACGTACTCCCCCCTGGATCCGGGAATAGCGACATGAACTAAATGTCCTGTCCAAGCCAAAGAACTTACCCCGAAAAGTCCTGACAAATGATGATTGAGACGAGATTCCGCGTTTTTGAACCACGAAAGGCTTGGTTTCCATTTGGGTTGTAGATGTAACCAACCTGCTATTAAGGATAGCGTAGAAAGAAATAATAGAAACAGAGCTCCAGTATAAAGATCTTGATTGGTGCGTAATCCAATTGTATACCACCACTGATAAACCCCAGAATAGGCGATATTCACTGGACCGGCAGCACCTCCTCGAGTAAAGGCTTCCACAGCGGGTTGACCAAAATGAGGATCCCAAATCGCATGAGCAATAGGTCTTACGTGTAAAGGATCCTGTATCCATGATTCAAAATTTCCTTGCCAAGCTACATGAAACAGATTTCCGGACGTCCATAGAAAGATTATTGCTAACTGCCCAAAGTGAGAAGCAAAAATGTTCTGATAAAGACGTTCCTCAGTAATATCATCATGACTTTCGAAATCATGTGCGGTAGCAATACCAAACCAAATACGACGAGTAGTGGGGTCCTGAGCTAAGCCTTGGCTAAACCTGGGAAATCTTAATTCCATAATGCCTTTCAAATCCTCCTAGCCACTATCCTACTGCAATAATTCTCGCTAAGAAGAATGCCCATGTTGTGGCAATTCCACCCAGAAGGTAATGGGTTACTCCTACAGCACGTCCTTGTATAATGCTCAAGGCTCTAGGCTGAGTAGCGGGAGCAACTTTTAATTTGTTATGAGCCCAAACGATAGATTCAATGAGTTCTTGCCAATAACCACGGCCGCTGAATAAAAACATTAAACTGAAGGCCCAGACAAAATGAGCACCTAAGAAAAAAAGGCCATATGCAGATAATGAAGAACCATAAGACTGAATTACTTGGGATGCCTGTGCCCACAAGAAATCTCGGAGCCACCCATTAATCGTAATGGAACTCTGTGCAAAGTTTCCCCCTGTGATATGAGTTACCATCCCTTGATCACTTATAGTACCCCAAACATCCGACTGCATTTTCCAACTGAAATGGAAAATGACTACCGAAATTGCATTGTACATCCAGAATAGACCTAAGAAAACATGATCCCAGGCGGATACTTGACATGTTCCCCCTCTCCCAGGCCCATCGCAAGGGAAGCGAAAACCAAGATTTGCTTTATCGGGTATCAAACGGGAACTGCGAGCAAATAAAACACCTTTCAAAAGTATTAATACAGTCACATGTATGGTAAATGCGTGAATGTGATGGACTAAAAAATCTGCGGTTCCTAATGGAATAGGTAACAAAGCTACTTTGCCGCCTACTGCTACTAACTCTCCACCTCCCCACGTTAAGCTGGTACTTGTTGTTGCACCAGGAGCTGTTACGCCAGGCGCGTTAGCATGGATATTTTGTACCCATTGAGCAAAGATGGGTTGTAATTGTATGGCGGTATCCGAAAACATATCTTGGGGACGGCCTAAAGCACTCATGGTATCATTATGAATGTACAAGCCAAAACTGTGAAAACCTAGAAATATACATACCCAGTTAAGGTGGGATATGATTGCATCGCGGTGTCTAAGGACGCGATCTAATAGATCGTTGTATCGAGTAGTTGGATCATAGTCTCTTACCATAAAAATGGCTGCATGTGCAGCAGCACCGACTATTAGAAATCCGCCAATCCACATGTGGTGTGTGAACAAGGAAAGTTGTGTACCATAGTCAGTAGCTAGGTATGGATAGGGGGGCATAGAATACATATGATGAGCTACAACAATGGTTGTAGAGCCTAGCATAGCTAGGTTAAGAGATAATTGAGCATGCCATGACGTTGTTAGGATTTCATAGAGACCTTTATGGCCTTGTCCTGTAAACGGGCCCTTATGAGCCTCCAAAATATCTTTAAGTCCATGACCAATACCCCAGTTGGTCCTATACATATGACCTGCGATCAGGAAAAGAATAGCAATAGCTAAATGATGGTGCGCAATATCGCTCAACCATAGACCGCCGGTTATTGGGTCTAGTCCTCCGCGAAAACTCAGAAATTCTGCGTATTTGGACCAATTCAAGGTGAAAAAGGGGGTTGCTCCTTCGGCAAAACTAGGATAAAGTTGAGCCAAAAGGTCGCGATTCAAGATAAATTCATGAGGAAGTGGTATCTCTTTAGGATCAACCCCAGCGTCAAGAAATTGGTTAATCGGTAAAGATACATGGATTTGGTGTCCCGCCCAAGAAAGAGACCCAAGTCCTAATAACCCCGCTAAGTGGTGATTCAACATGGATTCTACATCTTGGAACCAGGCCAATTTGGGAGCGGCCTTGTGATAATGGAACCAACCAGCAAAAAGCATTAACGATGCAAAAATCAATGCACCGATTGCGGTACAATAGAGTTGTAATTCACTAGTTATTCCAGATGCTCGCCAAATCTGAAAAAACCCAGAGGTTATTTGGATTCCTCGGAAACCCCCGCCTACATCACCATTCAATATTTCTTGCCCTACTATTGGCCAAACTACCTGAGCACTGGGTCCAATGTGAGTAGGATCACTTAGCCATGCTTCATAATTGGAAAAACGGGCACCATGGAAGTACATGCCACTCAACCAAAGAAAGATAATGGAGAGTTGACCGAAATGAGCACTAAAGACTTTTCGAGAGATCTCCTCCAAATCACCGGTATGACTATCGAAATCGTGAGCATCAGCATGTAGGTTCCAGATCCAAGTGGTAGTATCGGGGCCCTTAGCTATTGTTCTTGAGAAATGGCCGGGTTTGGCCCATTCCTCAAAAGATGTTTTTACAGGATCCCTATCCACAACAATTTTTACTTCTGGTTCCGGCGAACGAATAATCATTAAGTCCTCCTCTTTCCGGACAAGACATACAAAGAGACCCGCCAACTGTCTTTTTAGTGAACCTTTGAAAGATAGATATTATGATTAGTCCTTTTCTTTACTATCTATCGTCCTTCTA---TTTTTTTTAGTTATTCACTGGAGCAATTATATATTGAAGTCAATCCGAGGCAAGTGTTCGGATCTATTATGACATAAGGATTAGGTGCCTAACGGACATTGTTTCTCTTGGAAAATTATTTCCCGACGTAAC-AAAAAAATCTTTTTTTAATTTAAGAAGCTAGTGTA--TTTTTTTTGAGGGTATAAGCTCCTATCTACATCTACTTTCCTTGAGTATAGATTTTTTTATTCGATTCCAAATTCCAAGATAACTCATTAGAATTATTAATAAGACGGTCCTGATATATTAGCAATATTTAGATTGTCCCCCTTTATTCGCTTTATTACTTCTATTCTAGACCCTATCCCTATCGTTTATCCTTATGAAATATCATATAAAATAGAAGGTAGAAGAAAGGGATATAATGAAATTCTTGATTCGATCTTCCGACCTAATTTATTTGATTAATGGATCAACAACCAAATTACCCATTTTATGAAAAAGGGGAGTGGTCTTATTCAAATTCAAAGCGCTTCGTAATCTTCAACCAGTTCTGTGCTTCAATATAATTTCCCGGAGTAAGCGCTATAGCTTGTTTCCAATACTCAGCAGCTTGATCAAACCAAGCTTCCGCAATTTCCGAATCACCCTGTAGAATGGCCTGTTCTCCTCGGTCGGAATAGGCGGTTCCTTCCCCTAGAACCGTACTTGAGAGTTTCCTACCTCATACGGCTCAGAAATTGCTATCTTAATTTCCCCTATCTTAACTGAATTCGATTTCTCAAAAATCGATCCAATTTCTTCTTGGGTTAAGCAGAAGAAGTTAATTACCTAAGTTTCAAACCCTAATTTTGATCAATAATCAGTTTGATCTTTTCTCCCACCTTCAGAAGAATGAAGCATAGATAGACCTATAGCCTTCGTTCGAATTTTCTGAAAGGTAACTATCTCGGTTTCATATATGAAATTTCTATAGAATCCTTGAAAAAGACTTTTTCCCATAAGAAAGAAAAAAGAACTTACTATCTTTGGGATCTGATACTACACCGCTGCTTAATTCCTTAGTGGATCGGCTCTATTACATAAGCAGATTCCTAAATTTTGCCCCATATCATGGGATAAGTAAGCAGTTTTTTTTAGTTGTATCGACCCAGTCGCTCACTAATGGATCTTTACGGTGCTTTCTCTATCAATTTGGGAACTTTATCCATAGAGTAGTAGTATAGGCCATACTTTACTTTCTTCCTATTTTGATTCTCGTGAAGTGTCCTTCCTTCCTACAGCTGATAGGGCAAAATCGTTGTTTTGACGATCCCTATGTAGAAAGCCCTTTTTCTAGTAAATACTAGAAAATTGGATCCTTTCT----TTTTTTTTTTCTTCTTTCTATAGTGGAGATAGTCGCACGTAATGACAGATCACGGCCATATTATTAAAAGCTTGCGGTAAGAAGGGGTTTCGTTCTAGTGCCCGGAAATAATATTCCAAAGCCTTTGTATGCTCTCCATTGCTTGTGTGTATAAGGCCTATGTTATAGAGTATATAACTTCGATCATAGGGATCAATTTCTAGTCGCGTAGCTTCATAATAATTCTGCAAAGCTTCCGCATAATTTCCTTCGGATTGAGCCAACATCCGTTACGGTCGTTCATTCTATTCAAAAAATCTCCGTTCCAAAACCGTACATGAGGTTTTCATCTCATACGGCTCCTCCCTTCTGTACATAGTACTAAGCGAAATAATCTATAGAATAAAAATAGAATTAGTCCCATCTCATTATGGACCGAAAGGGGCTGGTATTTTTCCAAGAAATCTCTAGCCAACCTTCCCGCAAGAGGTTTTTCTTAACACCAATGAATTCTATTAATGCTAGAGGAAAACGATAACTCCAAGAATTTCTTTGTTCTCAACGCCTCCTATTTAGAGGAATTAGCCACTTCAACGATCTTTGATGGTTATAGGGGTATCCAAAGTACAAACCTGATGGTTGTTTGTTATCCCAACCATTCTTCCCAGCCCTGATACCGATCAGAAAAGGGCTAATTTCTAACAAAGTTTTTCTCTTGTTGATTCCTATTTCTAGGTGTAGTGCTTTTCTCCCCTATGCTGCCTATTGGTACTAGTGGAGTAGGATTGGCCTGTAATACAGAACCTATCCTGTAGGTGTAACCTTTCGCTCAATACTCAAATCTACAATTGAAGCATCTGAGGCCGCATCAATCGAGGATACACGACAGAAGGAATTGTTAGTTCACCTCACCTTCTCCAAGCGTGGGTTTCCTTTACTAATTTTGTTCTCTCTATGCGAACCCCCTCTCTTTCTCGTAAGACTGAGGTGTAGGTAGGGCTAAAAAAAAAAAAAAGAGTCAAATCGCACCATCTCTATAATAAGTAAATGCCCTTTTTTCCCCTGAGGTTGTCGGAATTATTCGCAATAAAATATTGGCTACAATTGAGGAGGTCTTATCAATGAAATTTCCATTTATACGGGATCTAGGCATAATTCCCAACCCATTCTATATAGAATTGTTTTCATTCCTTCACAAAATACCATAAAAACAAACACATTCTATTCTTATAAATCGATCGATCCATATATATGCTATAAATGGATAAGAGAGGTATGGATTTTCCGCTCAGCTCAAATTGTGTCCTTTTCCTTCTGTTTGGACAAGAAGAGATATGAAATATTTGACTAAGATTGGATTTCATTCCACTTTTCTATTTCTCAACAATAACTTCTCTCATCAGCTATTTCGCGTTTTCAAAGTCATTAATTGTCTCATACCCTTTTTTAGATTCCGATTGTATGGCGTAGCGTACCTTATGCAAACAGAATTTTAGGGTTCCTTTATTTTATTATGGAATAAGAAGAATTCTTCCATTCTCTTTTTCTTTGGTTTTGGGAAAACCCAAACTAAAACTTTTCGAGGGAGCGGAATTCCTAGTAAAAAAATCCTGGATCCTTCCACTTAGATGAAAAGGAATTTTTCCAATAGAACCAAGGAACCCCCGAGCGGTTGTGGTTGTACCTGTACTGCAGGAATAGGAAAACTCGCTATTCACTCAGTTTATTTTCCATAATAAGATTATGTAGGAGAGATGGCCGAGCGGTTCAAGGCGTAGCATTGGAACTGCTATGTAGACTTTTGTTTACCGAGGGTTCGAATCCCTCTCTTTCCGTTTCTCTTAATTCATCAACGTTAACGATCACAATGTATCAAATCAAATAACAGTTTATTCCAGCAATAATAC---------------------------CTTTATTTAATAGAAATTCTCTATAGTAAATTACTGTGGTATGTAAAATACACATAGAGGAAAGAAC---AAAAAAAAAGGATCCTAGGGTTAATCCATTTCTGCTAGTTGAATGGAAAATACGAATTAAGGGCCTTAGGTCGATTTAGTTCGGGGAAAGGGGAAGGGGAAGAAAATTCTATGAACCTTTCCTTTTTTCATTAAGTTCAAGTCTTACGAGAGTAATATTCTACAACTAACAGCTCATTTATTTTGAGACCGACCCACTTCCTATCTAGGATTTTTTTAACTAGTCCTTTATATTGCAATGTGTCAATCGTCAAATGCTTTGGCAATTTCCCCGGGTCGGATGAAGCAATAGAATTTTGAACCAGACATTTTGATCTTTGGTTATCCTTCGTAGTAATAATATCTCGGGGTTTGCAACGAAAACTTGGTATATCGACTATACGACGATTAACTAAAATATGTCTATGGTTAACTAATTGCCGGGCCTCAGGAATGGTTGAAGCCATACCCAATCGAAAAAGGATATTATCCAAACGCATTTCAAGTAATTGTAGTAAAACCTGACCTGTTGACCTTTTTGCTTTTCCAGCGATATGTACATATCTAAGTAATTGTCGTTCTGTCAGACCATAATGAAAACGCAATTTCTGTTTTTCTTGAAGACGAATACGATATTGCTCTTTTTTCCCAGAATGGAATTTCTTTTTCAGATTACTTCCGGATTTAGGTGTTTTTCTAGTGAGTCCTGGTAAAGCTCCCAGACGGCGTATTTTTTTAAAACGAGGTCCTCGATAACGGGACATGAAGACTCCTTTTTTATTTTATTGAAATTTCATTTTACACAATGAATTTCATTGTATTTACATTAAAGAATACAGCGAAATTAAAACTGAATTAAACTAAAGGATAAACAGAGTAAAATCTACTAAAGTACCACAAAAAATGGAATTTCATCAACATCTGGATTTTTTGTATATATATTATTTATTTTATTGTTTTGTATCTAGCAAAATTGTAAGGTAGAACCACAGAATAGATCCTGGATTCTCCATTTAATTCGGAGAAAAAGAGAGATTCTTGTTCATGGAACATCGATATAGAAAAAAGCCGACTATCGGATTTGAACCGATGACCCTCGCATTACAAATGCGATGCTCTAACCTCTGAGCTAAGTGGGCTTACATAACAGAAATAGTGTAACAAATAGAAATATGTATAGTATAGGAAATCTGTAAAATGTCAGATCTTAATTATTAATCTTAGCTATTAACTAGTTCGAAATTTGAAGTTCTACTTAGAAAAAAATACTAGAACTTCATAAAAATCAAGTTAGCTTGATATGCTTAACTAGAGGATATCCTTAAATAGGATTATAGAATTTATTGAACTTTCTTTTTATTTCTCTAATTCGCAAATTGATTTTTCTAATAGAATAAAATCTATTCCAATTTCTATATTGAATTTGATTTCAGATATTTTCAATTTGATATGGCTCGGACAAGTAATCTAATACATAGAAAAGAATAATATATATGAAAGATATAATAAAGAGAAAATGCGAATTTCTTGGCATTTTCATTCGATCATTATAGACATTTTTTGAGATATTTTGTTTTTTTTTGTTATTTCTTAATAATTTAATGATTAATATTTCACTAAGGAGAACATAGAATCATAGCAAATTAAATTGCTAATTCTGATTAG-AAAAAAAAAATGAATATCAAGCGTTAGAGTATGATTTTGAATACTCTAAAAAAGAAGGGTGGGGGAGAGAAAAACTTTGGGATATATTGATTCGGATTGAATTGCAAATACATCAACGATAGAATCAATTCAATTCTGAATTGCAACAAGCAGGGTCTCTCAAATAGAGACGAACTGCTAGACTACGTCGAGTAATGAATTCAACGATTCCAAAAAAAAAACTAAGAGATGGATGAAATTACACAAGGAATCTAGGTCTCAATCAAAGAAAAGGAAAATGGGGATATGGCGAAATCGGTAGACGCTACGGACTTGATTGTATTGAGCCTTGGTATGGAAACCTGCTAAGTGGTAACTTCCAAATTCAGAGAAACCCTGGAATTAAAAAAGGGCAATCCTGAGCCAAATCCGTGTTTTGAGAAAACAAGTGGTTCTCGAACTAGAATCCAAAGGAAAAGGATAGGTGCAGAGACTCAATGGAAGCTGTTCTAACGAATCGAGTTGATTACGTTGTGTTGGTAGTGGAACTCCCTCTAAATTAGAGAAAGTAAGGGGTTTATACATCTAATACACACATATGGATACTGACATAGCAAACGATTAATCACAGAACCCATATCATAATATAGGTTCTTTATTCTTTTTTAGAATGAAATTAGGAATGATTATGAAATAGAAAATTCTGAA-TTTTTTTAGAATTATTGTGAATCCATTCCAATCGAATATTGAGTAATCAAATCCTTCAATTCATAGTTTTCGAGATCTTTTAAAAAGTGGATTAATCGGACGAGGATAAAGAGAGAGTCCCATTCTACATGTCAATACTGACAACAATGAAATTTCTAGTAAAAGGAAAATCCGTCGACTTTATAAGTTGTGAGGGTTCAAGTCCCTCTATCCCCAAACCCTCTTTTATTCCCTAACTCTA-----ACTATAGTATTTATCCTCTTTTTTTCTTTTTATCAATCGGTTTAAGATTCATTAACTTTCTCATTCTACTCTTTCACAAAGGAGTGTGAAGAGAACTCAATGGATCTTATGCTATTCATTGAATAGATTTCTTTTTTATTATAGTATAGGCAAGGAACCTCGATTATTAACTCTATTTTTAAGTATTATTAAGTAAGCCATGCACAATGCATAGGACTA--CCCCCCCCATTTCCAAATTTGGAATTTGGAATACTTTATTGATTTTTTAGTCCCTTTAATTGACATAGATACAAATACTCTACTAGGATGATGCACAAGAAAAGGTCAGGATAGCTCAGTTGGTAGAGCAGAGGACTGAAAATCCTCGTGTCACCAGTTCAAATCTGGTTCCTGGCACAGAAAAAAAAAGGATCTACCGAATAGGTATTGATACAAATACCTCGAGATAGGTTGGAATACATATTCGTTAATAATATAGATAGAGTATGATTTATTCATCTAAGTAGATAAATCTCTAAATAGAGGCACTTCTTTTTCTTTTTAGAAAAGGGTAAAAATCTCTGGTTCTTTTCTTTATGGTACAGAAGGAGGTGAGATTAGGTTCCCTTTTCTTCATTTTTGCATTTCTTAATTTAGTATTCCGCTATTCCGACGAATATTTCTTTATTCTTGCTTATCTTATCTTACTTTCCTAGTTGTTCTAAGTAATGCGCGCGGTACAAAGTTCGTGGTAGGGAACTTCTTTGAGTCATCGTATTTTTCTGTTCATACGAAAGAAATGAATATGTGATTTTCCAAATTGAAGAATCGAAATGAAGCCCTTTTTGCTCAGTCTATCTGGACCCTTTTTGTATAATAGGAATTAATTAGAATATAATAGGTATTCCGTTTCATCTAGGAACAGAACGTAAAAATATTCCTTGACTTGAATAAAATCTGGAGTTGTGTTGTATAAGTGAGCATGAATTTCTTATCATTCAATGAGCATCTTGTATTTCATAGAAATTGGGGGTTATATAGTCCTTACGTAAGGGCCAGCCTATCCAACTTTCAGGCATTAGGATACGTTTAAGGCGTGGATGATTATCATAAGAGATTCCCACCATATCATAAGATTCACGTTCTTGAAAATCGGCACTTTTCCAAATCCAGAAGACAGACGGGATTCTAGGATTATCCTTTTGGGCAAAGACTTTTATGCATATTTCTTCTGGGTTATCTATACCATACTGTATTCTCGTAAGATGATACACGCTAGCTAAAGATCCACCGGGTGCTACATCATAAGCACATTGGGAACGTAAATAATTGTAACCATATACATATAAAATGACAGCAATGGAATCCCAATCCCCTGCTTTTATTTGTAAAGTCTCTATTCCTCGGTGATCGAAGCCCAAAGATCTATGAACCACCTCATGTTTGACTAGCCAATTAGATAACCAACCCTGCTGCATTGTCTTGATCTCTCCCCCTTTGTATAAATATTTCACATTTCGAATGCAAGTTTGAAAGATTGCCCTGCTCTTTCTTTTTCTACACAAAAGAGCCCTTCCTAATTCACTAATTTGTAAGAAGATACTGGACTTTTGGATTTGAAAAAAGTTTCAGAAGATATGTCTAAAGTAGATGGTGATTGATAGAGCAATTCTTGCTCGTAAGTTCCAGTATGAGTACTGCGCCTTACATAAAGCTTGTGACTGGTAGTAAAACATCGATTTTTCTTTTGAGATAGAGTTCGATCCTCAACTATTTCTCGCGATATCTTCTTACGAAGTTTTGTTAGGGCATCTATAACTGCCTCCGGTTTAGGTGGGCAGCCTGGCAAGTAGACATCCACAGGAATTAACTTATCAACTCCCCGAACAGTACTATAGGAATCCGTACTGAACATTCCCCCTGTAATAGTACAGGCTCCCATAGCAATGACATATTTGGGTTCAGGCATTTGCTCGTATAATCTCACTAAAGAGGGAGCCATTTTCATTGTTACCGTACCGGCTGTTAAAATTAGGTCTGCTTGCCTAGGACTTGATCTTGGTACCAATCCATAACGATCAAAGTCGAATCGCGAGCCTATTAATGAAGCAAATTCAATGAAACAACAACTGGTACCATATAGAAGGGGCCATAAACTGGAGAGTCTTGACCAATTCGAAAGATCATTTGGTGTAGTTGAAATAACGGAATTGGAACTTGTTTGGTCAAGTAAGGGAAACTCAATCAAACTCATAACTGTCTCAATGGAATCTTTTCCTTCTTTTTTTTTTTTGTCTGAATATTCATTTAAGACCATTCCAAGGCTCCTTTTCGCCATGCATAAACTGAACCAACAACTGGGATAAGCACGAAAATGAAAGCTTCAATAAAAACGGATACACCCAATACGTCGAAACTCATTGCCCAAGGGTAGAGAAAGACTGTTTCCACATCAAAAACAACAAAAACTAGCGCAAACATGTAATAGCGTATTCGGAATTGTAACCAAGCCCCTCCCATGGGTTCTATACCCGATTCATAACTAGAAAGCTTCTCTGGTCCTTCACTAACCGGGGCTAAAAGTCCTGAAATCCAAAATGCCAAAATAGGAATAAGGCTTGCTATTATTAGAAATGTCCAAAAAATATCATATTCGTGAAGCAGAAACATAAATGTACTCCCATTAATGTGGAATAGGCGGAACTGAATTAGTCAATTCAAGTCAGCATTGTCAATTTATCCAGAACATCTCTCTTTTCCTCGTTGAAACAAGAATCCGTTTTGCTCAAACCAAAGCGCTTAGTTTAGCCTTTGTTTCCTCTGTGCCATGTCTTCTTTAAAGATTCATCCAATGGAATCCCGACTCCCTTTTTG------ATTTCCATTCTATTTAGATATGGTGTAGACCTAATTCTTATACAAAGAAAACTCTCTCGCTTCACTTTGTCTCGTTTTCTCTAGAATCTCTAGAAAAAGCAATTCCTCTATCCTTTATTTAATGATAATCAGAGACTATTAAATA------AAAATACTACTAATTAGAACCTAATTAAGATAGGATGACTAATGTATGCAGCCTAATGAGGAGTAATACTATAAAAAGAAAAAATAAAGAACTCTATTTCAGAACTATGAGACAGAATATTCTGTTTTCTTATTTACTCTTTCTTTATTTTTGGATTTTATTTCTATTTTTCTATTTAAAGTAGATCGATTTAGATAACGTATCTATAAGCAAAATAATATACTTCAAACAAAGTAGGAATTCGCAAGATGGAGAAAATCATTGCAGTTATTATAGGGAAGTCTAGGGACTTAGAGCATATCCTATTTGAAGGAGGATGGAATTCTAATAGGGTAAGGGATCCTTCCTTCTATTGATTTGATAGAAATTCATTTTTCTTTTCCTGTCTCTATGATTTTCGAAGAATGAGCCTGTGGTAATGCTTTTATCTCTATTCTATGGCGCAAGCGACCGTCCAGTCTATAAACAAGTACTAATGAGAAAATGAAAACTATACTAAAGGAAACATAGGATCTCTATCCTAAAATCTAA-AAATAGGA-----CATATTAGGGCTATACGGATTCGAACCGTAGACCTTCTCGGTAAAACAGATCAAACGGATTATTATCGAAATGATTCGAACTGTTTCAAAGACTCAACATGCATTTTTTTGCATTGGGCTCTTTCATCAACTGATGTAAAGATCAGTTAGTCCACCATAGTTTTTCTTTACGGAAAGATAATGAGATGGCTCCCTGTGCTCTGATTGATTATTTGTATTATGATCTATCTAGGAGCAATACCAAAGTGTTTCAAAGGAGGATTACCTTGACTTAGGTCTGCCTCCGGCCTAAATTAAATCAACCTAAGTGAAATGGAGTCTCTATCGTTCCGCTGCAAGAGTTGACTATGAGACTTCATACACCTTAAAGTTCATAGAACGAAAAGAAGTTTTTTGGAGGCCCTTATCCTCATTACGCCTAGCATTTAGTGGGCTGGATATTTACCTTATCAACTAGCAAATCAATAAGGGTTCTATTTGATTAGGCACCTGAATTGGCACCTGAATCGGACTGAACCGACTATTTGTCAGGCTACTGTTCTCCTATTCTCTCGAATCCATGAAGTAAGACATTGATTTTGCAATAAGATCAATTATGTTCATTGCATAATAAGCTCCCTTGAAAAGCATTGGCGCACGTGTAAGCGAGTTGCTCTACCGAACTGAGCTATAGCCCTTGTCAGAGATATCTTAACATATAGATAATTTCTTGTCAAGATGAATATTCTCTAATGCCAGAGGATATCCCTTTGATCTGCTTACTATATAACATAGTAATAACGGAGCAGTATTGCTTATAAAAAGGATTCGATCTATAATCGATCGAAGTAATGGGTCTTCCTTTGTGGTGATAAATTGCCTACTTAACTCAGTGGTTAGAGTATTGCTTTCATACGGCGGGAGTCATTGGTTCAAATCCAATA----GTAGGTAGGTAGAAAAATTACTAGATAGCATTGGACTTACTTCGCTTCGCTATCTAATAACTTTTTCTACTCCTCTTCCCTTTTTCTTTGTATCAACTAAACCTTTGGATTGTCTTCAATTGGATGGGGGAATCCAATTGATAGCCTCGACTCGTATCCTAGCTCGTCTGAGAGCTAGCTTCGCTTCAACCAATTCTTTCGTACCCTCAGCTCTACTCAAGTTAGCTTCGGCTATTTCAAGTGCCTGTTGAGCTTCTTCCGGATCAATGTCACTACCCAGTTCCGCATCATTTCCTAAAATGATGATCTCATTATTAACTATTCTCGCAAAACCGCTCCACAGAACCGCCGTTAACCATTGGTCGTTGAGGAGGCGTATTCTCAAAGGACCCATATCTACAGCTGTGTTAATGGGGGCGTGGTTTGGTAATACGCCAATTTGACCACTATTAGTAGATAAAATGATTTCTTTCACTTCACAATCCCAAATAATTCGCTTAGGAGTTAGTACATAAAGATTTAATTTCATTTCTTCAATTTGTTCTCCTCTTCTAAGTTTATAGCTTTCGTGCTAGCTTCATCGATGTTACCCACCAAATAAAAAGCCTGTTCGGGTAGGCCGTCTAATTCTCCGGAAAGGATTAGTTGAAATCCCCTAATTGTTTCTGCAAGACCAACATACTTTCCTGCAGAACCGGTAAAAACTTCTGCCACAAAGAACGGTTGTGATAAGAAACGTTCAATTTTTCGTGCTCTTGCTACAGTTAAACGATCCTCCTCCGATAATTCATCCAACCCAAGAATTGCGATAATGTCCTGAAGTTCTTTGTAACGTTGTAAAGTTTGCTTAACTCTTTGCGCAGTTTCATAATGTTCGTTGCCAACGATCCGAGGCTGTAACATAGTTGAGGTTGAATCTAAAGGATCTACTGCTGGATAAATACCCTTGGAAGCTAATCCTCTGGAAAGTACGGTAGTAGCATCCAAATGTGCAAATGTTGTGGCAGGAGCAGGGTCGGTCAAATCGTCCGCAGGTACATAAACCGCTTGGATCGAAGTTATAGATCCCTTTTTGGTAGAAGTAATTCTTTCTTGCAAAGAACCCATTTCTGTACTAAGAGTAGGTTGATAACCCACTGCGGAGGGCATTCTCCCTAATAAAGCGGATACCTCCGATCCTGCTTGAACAAAACGAAAGATATTATCGATGAATAGAAGCACGTCTTGCTTATTAACATCTCGGAAATATTCTGCCATAGTTAGGGCAGTTAAACCAACTCTCATACGAGCTCCCGGCGGTTCATTCATTTGGCCATAGACTAGAGCTACCTTTGATTCCTCAATATTTTTTTCATTAATTACTCCGGATTCCTTCATTTCCATATAAAGATCATTTCCTTCACGAGTCCGTTCCCCTACTCCGCCAAATACGGATACGCCTCCATGAGCTTTAGCAATGTTGTTGATTAATTCCATGATGAGTACTGTTTTCCCTACTCCAGCCCCCCCAAATAGTCCGATTTTTCCCCCACGTCGATAAGGAGCTAAAAGATCGACCACCTTAATACCTGTTTCAAAGATGGATAATTTCGTATCTAACTCGATAAAGGCAGGCGCAGATCTATGAATAGGGAATGTTGCACTAGTATCTACAGGACCCAAATTGTCAATAGGTTCCCCAAGAACGTTGAAAATTCGTCCGAGAGTAGCTCCACCGACTGGAACACTGAGAGGAGCTCCCGTGTCAATCACTTCCATTCCTCTCATCAACCCGTCTGTAGCACTCATAGCTACAGCTCTAACTCGATTATTTCCTAATAATTGTTGTACCTCACAAGTCACATTAATTTGCTTACCGGCAGTGTCTCTACTCTTGACTACCAAAGCGTTATAAATATAAGGTAACTTGCCTGGGGGAAAAGTGATATCCAGCACGGGTCCAATAATTTGATCGATACGCCCTGTGCTTTTTTCCTCAATTGTGGAAACCCCGGGACGAGAAGTAGTAGGATTGGTTCTCATAATTATCACATAATTTTCAAAAAAAAAGGAATTTGTCGAAATTTTTCTTTTTTTCTTGTTGAATAATGCCAAATCAAATCCAAAAAAAGAGCCAAAAATCCAAAAGTCAAAAGGAAATGAATTAGTTAATTCAATAAGAGAGAAAAGGGGACCAGGACTTGATTTCGTTGCCCAAGCGAATCCCATTCAATCGTTTACTCATGGAATGAGTCCGTTGGAAAGTTCAATCAATCTTTTTTTCATATACATTTCGCCTTTTGTGGAGGATCTGTCCCTACTCTACTTTCCTATCTAGGACTTCGATATACAAAATATATACTACTGTGAAGCATAGATTGCTGTCAACAGAGAATTTTCTTAGTATTTAGGTATTTACATTCAAAATAAGAAAGGGGCCTATTAAGAACTTGTAAAATAAGGATTAGGGATTGATTTGGGTTGCGCTATATCTATCAAAGAGTATACAATAATGATGGATTTGGTGAATCAAATCCATGGTTTAATAACGAACCATGTTAACTTACCATAACAACAACTCAATTCCTATCGAATTCCTATAGTAGAATTCCTATAGGATAGAACATACACAGGGTGTACGCATTATATATGAATGAAACATATTCATTAACTTAAGCATGCCCTCCATTTTCTTTAATGAGTTGATAGTAATTGAATATCCTTTTTGTTTTAAAAGATTTTTGCAAAGGTTTCATTTACGCCTAATCCATATCGAGTAGACCCTGTCGTTGTGAGAATTCTTAATTCATGAGTTGTAGGGAGGGACTTATGTCACCACAAACAGAAACTAAAGCAAGTGTTGGATTTAAAGCTGGTGTTAAGGATTATAAATTGACTTACTACACCCCGGAGTATGAAACCAAGGATACTGATATCTTGGCAGCATTCCGAGTAACTCCTCAGCCGGGGGTTCCGCCCGAAGAAGCAGGGGCTGCAGTAGCTGCCGAATCTTCTACTGGTACATGGACAACTGTTTGGACTGATGGACTTACCAGTCTTGATCGTTACAAAGGACGATGCTATCACATCGAGCCCGTTGTTGGGGAGGAAAATCAATATATCGCTTATGTAGCTTATCCATTAGACCTATTTGAAGAGGGTTCTGTTACTAACATGTTTACTTCCATTGTGGGTAACGTATTTGGTTTCAAAGCCCTACGCGCTCTACGTCTGGAGGATCTGCGAATTCCCCCTACTTATTCAAAAACTTTCCTAGGTCCGCCTCATGGTATCCAAGTTGAAAGGGATAAGTTGAACAAGTACGGCCGTCCTTTTTTGGGATGTACTATTAAACCAAAATTGGGATTATCCGCAAAAAATTATGGTAGAGCGTGTTATGAGTGTCTACGCGGTGGACTTGATTTTACCAAAGATGATGAAAACGTAAACTCACAACCATTTATGCGCTGGAGGGACCGTTTTGTCTTTTGTGCCGAAGCTCTTTATAAAGCACAGGCCGAAACCGGTGAAATCAAGGGGCATTACTTGAATGCGACTGCAGGTACATGCGAAGAAATGATTAAGAGAGCTGTATTTGCGAGGGAATTAGGGGCTCCTATTGTAATGCATGACTACTTAACTGGGGGATTCACTGCAAATACTAGTTTGGCTCATTATTGCCGCGACAATGGCCTACTTCTTCACATTCACCGGGCAATGCATGCAGTTATTGATAGACAGAAAAATCATGGTATGCATTTTCGTGTATTAGCTAAAGCATTGCGTATGTCTGGGGGAGATCATATCCACGCCGGTACAGTAGTAGGTAAGTTAGAAGGGGAACGCGAAATGACTTTAGGTTTTGTTGATTTATTGCGCGATGATTTTATTGAAAAAGATCGTGCTCGCGGTATCTTTTTCACTCAGGACTGGGTATCCATGCCAGGTGTTATACCGGTGGCTTCAGGGGGTATTCATGTTTGGCATATGCCAGCTCTGACCGAAATCTTTGGAGATGATTCTGTATTACAATTTGGTGGAGGAACTTTAGGACATCCTTGGGGAAATGCACCTGGTGCAGCAGCTAATCGGGTGGCTTTAGAAGCTTGTGTACAAGCTCGTAACGAAGGACGCGATCTTGCTCGTGAAGGTAATGAAATTATCCGAGCAGCTTGTAAATGGAGTCCTGAACTAGCCGCAGCTTGTGAAGTATGGAAGGCGATCAAATTCGAGTTCGAGCCGGTAGATAAACTAGATAAGTAGATAAAACTAGATATAAAGAA-GTCTAAATAAAAAAGAAGCGAAATAGAAAGAGAAAAAATCAGTTACAAAATGCAGTAATTCTTCTTTATTCTTCTAATTGATTGCAATTAAACTCGGCTCAATCTTTTTTTTTTAAGATTGAGCCGAATAAAAATGGATCTTGATACGATCATGAGACTTGACAAATAGAGATTCCTCTATTCTATATATTTAGAATATATAAAGGTAT----------------------------------------------------------------------------------------------------------------------------------AATCCATTCTTGCGTCTTGCGCGGGGTCTTACTAATAGGACTTCGCTGCACGGGACGGGTCTTCATCGAAAAGCTAACTCCACCCGGCATTTTCATACCCTTTGGGTGGTATATCGCCTTAAAAAGTCTAAGGGGGTAGTATGAGATCTGTAGTAAGTAAGAGAATTTGCCCTTTGATTTTGATTGAGTATGCTATTTTTCCGCCTTTACCGCGC-------ATTATTGTATGAGCTTCTAGAGAATAGAGGACCGCGTATGCAGGAAGGAAATTACAGCTTAATAAAAAAGTCTAAAAAAGCTTCAACTTTATGGCACTATCAATCAACTAAAAAGCCCTATGTATGAATCCTTACAACCGGTGGGATAGGATAAGAGCGAGTTTCGGTATACTGGGGCTGGGGGATATCCTTATTTCAAAACCTGACGCGCATCTTGCGTTTGTAGGGGTCCGAGAGTGGTTGAAGAAGTATTGCATGTGGAAGTAGGTAGACGAAACTTATTTAGGATTCAAAATGGGCGCATTCGACTAAAAGTCGTACTGAGACCTTTTTTAAAGGGTATTCTGAAAGAGGTATTTCATTTTCACAATCGCTTTCTTTTGAATCCAATTTCAAGTTCGATTAGAAGGATAGAAAGGCCGTGAGGACGGGAAAAGAAAAATCAAATCTTTTGAATTTTTAATTAGTTCTCTTTTTTTGCAATTTTCTTATTATCCATTCCATTCATTTTTTTTTTTATAGAATACTAAAGTATTCTATAAAAAATCTTTATTTTGCAAACTAAAAAATACAATAGTCAATATTCCTTATAATAGATATACTTAATTATATTATAAGAATCTTAAGATATTTTTCGAATAGATAGAAATAGTAAATTTGAATTGAGACACCTATTCTATGACGGATTTTAACTTACCTTCTATTTTCGTGCCTTTAGTAGGCTTAGTATTTCCGGCAATTGCAATGGCTTCTTTATTTCTTTATGTGCAGAAAAATAAGATTGTCTAGAACCGACGGGGGCGAATTTTCTCAATGTATTTCCACGCAGGATCATAATACAGATATTTTTTAGTGTAAGTAATATGGTAGGGTATGTGGTTCTTTCTACACACAAACGAAAAACGGCTATGGATGCGGATATAGGCTACGAGCATAAATGCATGCATATGCGGAGCCGGGTATAGCGAGTTTTATTTTAAGTGGATCAACGAATATTTTTTGAATAGAAAGTCAATGTATCTAACCAATTATTTCACAGGAGTACTCGTTGCTGAAGGCGATTTCAGAATCAAAAAAAGTAAAGTCAAAATCATTTAGCTTATTCTCTCAATTTCAATCGACCGCTGCTGGATTTAGTATATCTAATATGAATTGGCGATCAGAACACATATGGATAGAACTTCTAAAAGGTTCTCGAAAAAGAGGTAATTTTTTCTGGGCCTGTATTCTTTTTCTAGGTTCACTAGGATTCTTATCGGTTGGGGCTTCCAGTTATCTTGGTAAGAATATGATATCTGTACTTCCATCTCAACAAATTCTTTTTTTTCCACAGGGGGTCGTGATGTCTTTCTACGGAATCGCGGGCCTATTCATTAGCTCCTACTTGTGGTGCACTATTTTGTGGAATGTAGGCAGTGGTTATGACCGATTCGATAGAAAAGAGGGAATAGTGTGCATTTTTCGTTGGGGATTCCCTGGAATAAAACGTCGCGTCTTCCTTCGATTCCTTATGCGGGATATCCAATCAATTAGAATTCAGGTTAAAGAGGGTCTTTATCCTCGTCGTATCCTTTATATGGAAATCCGGGGCCAGGGGGTCATTCCCTTGACTCGTACTGATGAGAAGTTTTTTACTCCACGAGAAATAGAACAAAAAGCTGCCGAATTGGCCTATTTCTTGCGTGTACCAATTGAAGTATTTTGAGTACCGATTGCATTTTTTTGAAATGAATTGAATGAGGACGAATTGGAAGAAGATTTTCTCAACACGGGGAGGAGGTCCCTTCGAAATTGGATTCGTTATTGTAAGGGGATTTTCGAGTATTTATCTAAAGGAAGGAACAAACGAGGATAAGAGAAAATTGCTTCTAATTTGTTTTGTCCAAGTGATGGCATAATATTCTTCCATTTTCATCCGAAAGCGCTTTT----TTTTATTCTATTTCTCTATTCCACTCCATCTAGATCTAAGAAAGAACCCAATGCAATGAAATTCCACTAGTATACAAAAAAGAGAAATAGATACAAGGTCTCAAACCTTGTTATAGAATTTTTGCTTCAAAGAAAAAGAAATATCATATAGAGTCAGCGAATGAAATAGAGTCAGCAAATGAAGCGGATTCATTAACAACTCAATTTACAGATCAAAAATGAAAAAAAAGAAAGCATTGCCTTCTTTCCTATATCTTGTATTTATCGTACTTTTGCCCTGGGGGGTCTCTTTCTCTTTTAACAAATGTCTGGAACTTTGGATTAAGAATTGGTGGAATACCAGGCAATCCGAAACTCTCTTAACTGATATTCAAGAGAAAAAGGTTCTAGAAAGATTCATAGAATTAGAAGAACTTTTTCTCTTGGACGAAATGATAAAAGAGAAACCGAAGACACATGTACAAAAACCTCCTATAGGAATACACAAGGAAATAATACAATTGGCCAAAATAGATAATGAGGATCATCTCCATATCATTTTGCATTTCTCGACAAATATAATCTGTTTGGCTATTCTAAGTGGTTCTTTTTTTCTGGGTAAAGAGGAACTTGTCATTTTGAATTCTTGGGTTCAGGAATTCTTCTATAACTTAAATGACTCAATAAAAGCTTTTAGTATTCTTTTAGTTACTGATTTTTTTGTTGGATTTCACTCCACCCGCGGTTGGGAACTACTAATTCGTTGGGTCTACAATGATCTTGGATGGGCTCCTAACGAGCTAATTTTCACTATTTTTGTTTGTAGTTTTCCAGTGATTCTAGATACATGTTTGAAATTTTGGGTCTTTTTTTATTTAAACCGTCTATCTCCTTCGCTTGTAGTCATTTATCATTCAATTAGTGAAGCATAAACTCATTTGATCTCCTGATATTAATCAAATTAGCATCTTTCTTCTTTTAGAAAGAAAGCCCTTTTCCTTTTTAGCAAAATTCTTTCTATTTCTACCTGCTCAAGGTATTCATCATTCCAGTACAACTGTTGCAGTAGAATGACAACAGACTCGTGTATAGGGAACTAGATTAGCTTAGCTACCTATCTAATTTATTGTAGAAATTCTGGGATCTGCGATTGGACATGGAAAATAGAAATACTTTTTCTTGGGTAAAGGAACAGATGATTCGATCTATTTCTGTATCGATCATGATATATGTAATAACTCGGACATCTATTTCAAATGCATATCCCATTTTTGCGCAGCAGGGTTATGAAAACCCACGAGAAGCAACCGGACGAATTGTATGTGCCAATTGCCATTTAGCTAATAAGCCCGTGGATATTGAAGTTCCCCAAGCTGTGCTTCCCGATACTGTATTTGAAGCAGTTCTTCAAATTCCTTATGATATGCAACTGAAACAAGTTCTTGCTAATGGGAAAAAGGGAGGGTTAAATGTAGGTGCTGTTCTTATTTTGCCCGAGGGATTCGAATTAGCGCCGCCCGACCGTATTTCTCCTGAGTTGAAAGAAAAGATAGGAAATCTCTCTTTTCAGAGTTATCGTCCCGATAAAAAAAATATTCTTGTGATAGGCCCTGTTCCCGGTCAGAAATATAGTGAAATCGTCTTTCCCATTCTTTCCCCCGATCCTGCTACGAAGAAAGACGTTCATTTCTTAAAATATCCCATATATGTAGGGGGAAACCGAGGAAGGGGACAGATCTATCCTGATGGTAGTAAGAGTAACAATACGGTCTATAATGCTACGTCAACAGGTATAGTAAGAAAAATACTACGTAAAGAAAAAGGGGGATATGAAATATCCATAGTCGATACATTGGATGGACGCCAAGTGATTGATATTATACCTCCCGGGCCAGAACTTCTTGTTTCAGAAGGGGAATCGATCAAGCTTGATCAACCATTAACAAGCAATCCTAATGTGGGAGGGTTTGGTCAGGGGGATGCAGAAATAGTGCTTCAGGATCCATTACGCGTCCAAGGCCTTTTATTCTTCTTCGCATCCGTTATTTTGGCACAAGTTTTTTTGGTTCTCAAAAAGAAACAGTTTGAAAAGGTTCAATTGTACGAAATGAATTTCTAGGGCCCGGGATTTCTTACCATCAAATTGGTAAAAAGCCGCGATTTATTGGCGATTGCTAGAATTATCTATGATCTATTTTGGAAATCCTTTTTTTGTTTAAACTGTTTTTCGTTTGCGAGGTGTCTGGAATTCCTTATTTCTATCTCATGCAAAAGAAGAGAATTCAAGGCAAAGGGGGGAACAATAAAAGGATTTCTTCCTTTTAGGAGGGATTGCTGGTCTTCTTAATCCTCTATTGGGCACAAGAAAAAGGCAAAAAAGCCTTTTTCTTGTGTCGATTCTTCTTGTATCGAAATAAGAATCATTTTTCTTCCTATTCGTCAAAGATTACTATTTCTTCTTTTCTTTATTCGGGTCTGTCTCTTGGACCTCTTTTGCTGAGGTTCAGGCGAGGTAGTGGACAAACAGAGGGAAAGAAAATATGGCGGGGGACAAATTTCTTGTGAGCAAATAGAATTGCTTGACTTGTTCAATTAAGTTCAACTTCGAACTTACAGAATTTTTGCAAAAA--AAACGTATACTCTTCCATTGAAGGGTGGTTTTTCTTTTTAGGCTAGTTGAGTAGTTTTGATTAAGGTTTTATTAGTTTATTACTCTAAACTAAATCAATGATTTGCAGGATACTTCTTCCGTGGAATAAAATATTGAATCCTCGATTGATCCCTTCTTTCTTGTTGCTTCATAAGAGTGAATCAATTTCATGGGCGAAGGGTGGATAAATCAACCGATGGATTGCTTCACTAACATCATTAACAAACAAAAGAATAAATAGAGGGATTCTGACCATCAGAGCAAAGGTTTCCCTTTGTTATTTTTACAAATCGAAATAGGTAATCAATTTGTAGGTTATGGAATAGATTAAAGTCGCGTTATATTATAAGAGTAAGAATTCCGCGGGTCCTTTCCGCTCTAATCAGAT----AAAGGGGGGTAAGGACCCGCTAAGCTCCTACTTTTTCATGTTTACAATCTGGTCCCTCCGATTACTATAGAGATGAACCCAATCCAGAATATGAACCGTAAAAGAAAACACCTATTAAACCAATCACAGGAATACCAGTTACAGTACCTATCAGCCAAAGAGGAATTCTTCCAGTAGTATCGGCCATTTCCCCTACTTTCCTCCACATTTTCTCAAGTGGTCATGCTAGAGACAAAAACAGTCATGGATAGTTATAAGGATGGTATCCTTCCAAATGGGATAAGAGAATTCTTACTACTCTCTTTCTTTCTCTCAATTGAAGAAGTAATTGGAAAATAAAACAGCAAGTACAAAAATGAGTAATAAACCCCAGTATAGACTGGTACGATTCAATTCAACATTTTGTTCATTCGGGTTTGATTGTGTCATAGTTCTATAGTTGGAATTTGATTTATCGTTGGATGAACTGCATTGCTGATATTGATCCCAAGAAAAAAACAGTAGGTACGGCTAGTCCGTGAACAGCCAGCCATCGGACTGTAAAAATAGGATAGGTTCGGTCTATGGTCATTGAGGGCCTCCTAAAAGGATCTACTAAATTCATCGAGTTGTTCTAAAGAATCAAAACGGTCGGTTATTAATGGAATTCCTTGTCGGCTTTCCGTGAAATACTCGTTTGGCCGAGGACTTCCAAACACGTCATAAGCTAAACCCGTACTGACAAATAACCAACCCGCAATGAATAGGGAAGGTATAGTAATGCTATGAATAACCCAGTATCGAATACTGGTAATAATATCAGCAAAAGAACGTTCTCCCGTGCTTCCAGACATGCTGAGCTCCCCAAATTTTTGTACATTCAAAAAAGGAATTGATTCCGTAAAAGATGGGATCAACCAGTAAATAGAAAATTACTGATATTTCATCCTTGTGAGATTGTCAATTTTGTACCAAAGGTGTATTTTGAGTATACCGAATTAGTATAGCTATCCTTCCTATGGCACAGCAATCCAGTTTCGCTTGGTCCCGAAACATAATTCCTTTTTTCTCTTCTTTGTTCCTTGTCTATAGGTAAGCTATATGTTATTCAAGGCATCAATAGAAAACCCCCAATTTTTGAGGTCCTACTTATTTTCATTGGCTTCGGAATAGTAGAATAATTCGGAATAGCGGCCAAGATCTTGGGAAAATCCAAGTTAATGATCAATAGGTTTGGATAAAGAATTTAGGAAAGATATTCTCATACTGACAAAATACAAGGACAAGTATATGCGAAATCTATCCCTTTTTAGTTAAAAGTTTTCTTAGAATCCAATCCAACCTTTCCCTTTAAGGAATTTAATTGGTTAGCATAATATCTAATAAATAGAAAATCGAATAGTAGATAATCTGTTATGAAAGAAAGAAAACATTCTTTGAAGAATCAAGATTCGTAACCAATCCTTGCCTTATTTGTTGGATTAGGTCTAACTTTCTTGACTAAACTGCAAGAGTGGAACTTTACGAGATGAAATAGGGAAAGACAGAAGATAAAACTTAAAAGGATAATTGAAGTGACTCGTCTTCGAATCAACTTTGGTTGGGGGTTCGAAAAAGGAATAAAAATAAAGTAAATTCAAGGAGGAGCTTTCCTTTTTTTAAGGGGCCCCTCGGGGGGTCGTGAAATGCTTTTCTTCTCCTCTTATTCCATGTGGAATACAATCAGTTAAAATAAGAAGGAATAAGGGAATATTTGACCGTTTCAATTCTTTATTTATCTTTTATTCCAAAATTCTCCCGAAAATCCAATTTCATTTTTCAATGGGGTTAGATGATCTAGTTCTTAATATTATTACTTTACTCAACTGACAGATTCCACAACAAATCTCTTGATTCGGAATTAGGGACTCATGTCGCATCTGATGAATCGATTTTCTTTTACACTTCTGTATCTCACTCGATCTT-TTTTTTAGTATTATCTAAAATAACCGATGAATTCTGAATTTTCCATAACTTAGGTAAGTGCTTTACCAACATATGTAGTGTAGTAAAAAAATAAATGGAATTTAACCCTTTCATGCTTACTATAACTAGTTATTTCGGTTTTCTACTGGCTGCTTTAACTATAACCCCAGCTCTATTTATTGGTTTGAACAAGATACGTCTTATTTGAAATGAATTGAATGAATAAGTCAGAAAAGAAAAATCTTTCTTTTAGATTCCTGGTATTCTACGACTCTTTTCCACACTAATTACCAATTCTTTTCTTGGTCATTGAGATTCGTGGATAATTTAGACTACTATTTAGGGATAGATCGTACCTCTTTTTTTTTTTATCCCCTCGAACAAATCGAAATGATTGAAGTTTTTCTATTTGGAATCGTCTTAGGCCTAATTCCTATTACTTTAGCGGGATTATTCGTGACTGCGTATTTGCAATACAGGCGTGGGGATCAGTTGGATCTTTGATTGAGTAATATTTCTTTTTTGATTGACCTCCTCCAGACCAGAGAGGAGGTCAAATTGGAGTTGCAATTCAACTTTGTTTTGTTAAGTTATTTTACTCTGCTTCGAGATAAGATAGATGGAATCACGCTCTGTAGGATTTGAACCTACGACATCGGGTTTTGGAGACCCGCGTTCTACCGAACTGAACTAAGAGCGCTTTCATTCAAAAAGAAAACCCTTTTCTACTCCTAACGTGTCTCACGTACGTATAGTATCCACAAATTCAAGTTATACCCACTTTAATTGATCTCCTCGCTACTG--CCCATAAAGAAGAAAGAAGTAATAGGTAGGGATGACAGGATTTGAACCTGTGACATTTTGTACCCAAAACAAACGCGCTACCAAGCTGCGCTACATCCCTTTTCCAAATTGTTGTACAATGGCATTGTACACAATTCCTGTCTTGTTTTCCACATCGTAATTTTCTTCTCTTTCTCTATCTATATAGAACCTTCTTGTCATTTCTTCTTTTTGGTCTCATATAATCAAGTCAAGGAATGGTATACATCTAAAATCGAATCTAATTTCACCTATAAAAGAAAGATTACTATTCCTTGGTAATGTATAGGAAGAAGAGGTCATCTTTTTCTTTTTTAGGGATAGGAAAATCTCGTCTATACGGTTCATTCTATATAGAATATTGATTTTGTTTTTTTAGTTAGGAATTTCGCCTAAACAAAAGAAATACAAAAGATCTTGGGCAAGAGTATCTGATCATATATGTATTCCAATAAGGAAGGAGGATTTTCAATGCGGGATATAAAAACATATCTCTCTGTAGCACCCGTGCTAAGTACTCTATGGTTTGGGGCTTTAGCAGGTTTATTGATAGAAATTAATCGTTTATTCCCAGATGCTTTGTCATTCCCTTTTTTTTCATTCTAGTTATTGCTATGCGAGGAATTCTTCGTGACATGACGAAAATTTTCCCTTTTTCAATCC---TTTTTTTTTAGTATAGGAAGGAAAAAGAAAGAAAAGATGTATTGGGTTGAACCTCAGAGTCATGAAAAATTCGGTAAATCCCATTTTGGAAAACAGAAATTCAATTAAAAGCGGTATCCAAGCTAAGTCAGGCCTCAGAAATCAGAGCATAGAAAGAGGCTGGGCTGGCTACTTAAATGAAAGGATTTCGAAGCAAAATCCT-----TGCTAATTCGACAAGGATTGTATTCTTTAATTATTTCTCCATTTTTTATTACTTAATTTAAGAATTTCCAAAATTTTTTATTCTAATGGATTTTATTCTTCTTCTTCGGATTCAAAATAGAAGAATAAAAGAATAAGTAGAAGAATTAAGTTTAAGTTAAGTCAATCCAAAAAAGAAAGGAGGTTCATGGCCAAGGGGAAAGATGTTAGAATCAGACTTATTTTGGAATGTATCAGTTGTGTTCGAAAAGGTACCAATAAGGAATCGACGGGGATTTCTAGATATAGTACTCAAAAGAATCGCCACAATACACCTGGACAATTAGAATTCAAAAAATTTTGTCGTTATTGTCGCAAGCATACGACTCATGGCGAAATAAAAAAATAGGAGCATCGTGTGTTCGATCTTTCCAAAGAAAGAACAGATTTAATATATAGAACATAGATAGAATACAAAATACAAATCAACTCATTTGATTTCAGGTAGATATTATTTCATATGTATAGAGGGTATTCATATACTATATATGAATCAAATAATATATGGACCAAAGAAAGACTACTTCTTCTGGATCCAAAATTAATAAAATAAAGAAATCCATTTT-----TTTTCAATTTTTTAATAAAGAATAAATCATGTATACATCTAAACAACCTTTTCATAAATCTAAGCAACCCTTTCGTAAATCCAAGCAAACTTTTCAAAAATCCAAGCAAACTTTTCGTAAGTCCAAGCAAACTTTTCGTAAATCCAAACAACCTTTTCGTAAATCCAAACAACCTTTTCGTAAATCCAAACAACCTTTTCGTAGGCGTCCTCGGATTGGCCCGGGGGATCCAATTGATTATAGAAACATGAGTTTAATTAATCGATTTATTAGTGAACAAGGAAAAATATTATCGAGACGAATAAATAGATTAACCTTGAAACAACAACGATTAATTACTCTTGCTATAAAACAGGCTCGTATTTTATCTTTCTTACCATTTCGTAACTATGAGAATGAGAAGCAATTTCAAGCCCAGTCAATTTCAATAATTACTGGTCCTAGACCCAGAAAAAATAGACATATTCCTCAATTAACGCAAAAGTTCAATTCCAATCGAAACTTAAGAAACTCCAACCAGAATTTAAGAAACAACAATCGGAACTTAAGTTCCGATTGTTGATGTTTTATTCGAAAAGGCCAGACCTATATATAAGGAAAGTAATCCAGTTTTGATTCTTGTGTTTGTTATAAGAAAGAAAAATGGGGAAGAAGAAATAGTTTTTTTATTTATTGCAACATGCTCGTTGATTCTTACCACTTAATCTTAATTTATTGTATCTTCCCGGAGTTCCCTCTCCGGGAATTCGG------TTTTCATTATTCCTGTATATTACTTTTTTCTCCATTTAATTGATGATCTTTATTTTATTGGAAATCGTGTAAAGATTATTTGGATTTGATACAGCTACTTGTGCAAGCATTTTACGATTAAGAATCAATTCCTTCTTGTACAGATTGTGTATTAATTTACTATAACTATTGAATACTTTATATATCCGCGTTGCTGCGTTTATCCGAGTGATCCACAAACGACGAAAATCCCTCTTTTGCCTGCCTCTATCTCGATGAGAGGAAACAAAAGCTCTTCTTACTTGTTGAGTAATCATTCGATTAAGTCTTAAATGAGCCCCTCTAAAGTTTGAGGCAAATGAACGCATTTTTGTTCGTCGTCTCCGAGCTATATATCCTCGCGGAACTCTGGTCATTGAATCAAATTAACCTTAATGAATAACTAATGATTTCTCTTCTTTTAGCCATCCTTTTTCCCATTAATAACAAAACGAATTATTCCGATATATAAAATATGAATTCCAATGGCTTTTGCTACTGTAACCTTCCCAACCACGATTTTTTATTCTATTCCCTTCAGTTATTTCGCATAGAAATAACAAATTCTAATGATACTCAAAAAAATAGTGGGTTCCATCGTTTCTATGGTTCCCTTTTAAACGGTGAGGCCCTCTCTATACACCGGAGCCCTTTCTTTCATTTCATCAAAAGGTATTGTGAACTTGTATAGTTCACATTCTTTGGCTCTACCTATCCATTATAGAGTAAATAGCTCTTTTCACAATAAGAGTTATCCATACAGTGACGGCATTTAATTATGAAAGTTGGCTAAGTAGCTGACCCTGTTAGTCCGTTCTTTTAAGATAAAGGAGCATAAGCCTTTTTCTTTTTATTACTATTTCCTCCGCTTAATGGATAACCATTTTCTACCAATGGGGGAATTGCTTCTTATTTCCAATTTAGATGATTGGATTTGCACCAAAGGAAACCAGAAATTCCATATTACCATAGAAATCTAGGATAGAGCTTCTCTATCCTATTCATTGGTACCGATCATGGATACTTCAAAAATTGTCTTATTTGTTTGAACTCATGATCTGAACGAGTCACACATACACCCTAGCACATGTTCCTCGACGCTGAGGACATCCCTTAAGCGCGGCCGATTTTCTAGCATTTCGTATTGGCTGTCTTGCGTTTCTAATAAGTTGTTTAACCGTTGGCATGTCGTATGTATATAGAAAAAAAAAGGATTGGTTTAGATCGATCTTAACCTGATGATTGATCATCATGAAGTATTTCTATTTTCTATTAAATCGCAGAAAACCTGAATTTAGGTTTGAAATAAATTTACAAGAAATGCGAGCACTACCAATCCTTAAACATTTCTGGAAACCACACTGGATCAGTATCGCAGTGCTCGTCAATCATTTCATCCCCTACAATATCGACAAGTCCATAAGCTTTGGCTTCGTCTGCTGACATAAAAACATCCCTTTCCATGTCTTCGGATACAACCCAAAAAGGCTTGCCTGTTCTTAGTGCATAAACCCTTGTGATCATTTCGCGAACTTTGTGTAACTCTTCCACTTCTAGTAAAAATTCTGGTGTCCTTGCCCGATAATAAGCACTAGCAGGTTGGTGAAGCATAATCCTCGCGTGAGGGAATGCTATACGCTTGGTGGGTTCTCCTCCAAGCAGAATGAAGGATGCCATGGACGCAGCTATTCCGAGGCATATTGTATATATATCTGGTGTCACCGTTTGCATCGTATCAAAAATTGCCATTCCTGAGATTAGCCACCCGCCTGGGGAGTTTATAAACAAAAAAATATCGCTAATTCCATCTTCTATACTGAGATATACCATGAGACCTGTAATATGATTCGTGATCTCGCAACGAATCTCTTGACCTAAAAAAAGTGTCCTTTCTCGATACATAACATTGTATAAGTCAACCCAAGTCGCTTCTTCATCTCCGGGAATCCGGTAAGGTACTTTTGGAACACCAATGGGCATATTAGATTAATATTATTAAATTTAAGTAAGAAAACTACACTTTAATATGGAAACGTAAGAATGGAAG----AGAAAGAAAGAATCCGCAGTTTATTGTCTTTTTTTTTTTCTTATTCTA----------------------------------------TATGAATACTATAGATTCTATTAATACGTAGATTGAAATAATACATAGATTGAAAGGTTATATCTATAAGGAAGGTAAGACAGATTGAATAAAGAAAAAGGAATCGGTGATTGGAATGATAAACAAAGAGGGATAGGGATCTATTCTTCG---TTTTTTTTCCAAATAGGCCAAGCTACCCATTGCATATTGGCACTTATCGAGTATAGAATAGATCTGCTTCTCTTTCTTCTTACGAACAGAATTGGCTTCTTATTTTTAATGG--------AATGAAATAAATATTCACGTTTTCTGACACAGAATCCCCTAGAGGGGTTAGGTACATAGGATATGGATAGTCTTTTCCAATGCGATAAAATAAAGCGACATCGTGTCTATTTTTCTTTGCTAAAGGGGTATTTCCATGGGTTTGCCTTGGTATCGTGTTCATACTGTTGTATTGAATGATCCGGGTCGATTGCTTTCGGTGCATATAATGCACACAGCTCTAGTTTCTGGTTGGGCCGGCTCGATGGCTTTATACGAATTAGCGGTTTTTGATCCCTCTGATCCTGTTCTGGATCCAATGTGGAGACAAGGTATGTTCGTCATTCCCTTCATGACTCGTTTAGGAATAACCAATTCGTGGGGTGGTTGGAGTATTTCAGGAGGAACTGTAACGAATCCGGGTATTTGGAGTTATGAAGGTGTGGCAGGTGCGCATATTGTGTTTTCTGGCTTGTGTTTCTTGGCAGCTATCTGGCATTGGGTATATTGGGACCTAGAAATATTCTGTGATGAGCGGACGGGAAAACCCTCTTTGGATTTGCCCAAGATCTTTGGAATTCATTTATTTCTTGCAGGGGTGGCTTGCTTTGGCTTTGGCGCATTTCATGTAACGGGTTTGTATGGTCCTGGGATATGGGTGTCCGATCCTTATGGACTAACTGGAAAAGTACAAGCTGTAAATCCAGCGTGGGGTGTAGAAGGTTTTGATCCTTTTGTTCCGGGGGGAATAGCTTCTCATCATATTGCTGCGGGTACATTGGGCATATTAGCGGGCCTATTCCATCTTAGTGTCCGTCCGCCTCAACGTCTATACAAAGGATTACGTATGGGCAATATTGAAACTGTACTTTCCAGTAGTATCGCTGCTGTTTTTTTTGCAGCTTTCGTAGTTGCCGGAACTATGTGGTATGGGTCAGCAACTACCCCAATCGAATTATTTGGGCCTACTCGTTATCAGTGGGATCAGGGATACTTTCAGCAAGAAATATATCGAAGAGTTAGCGATGGGTTAGCCGAAAATCTTAGTTTATCAGAAGCTTGGTCTAAAATTCCCGAAAAATTAGCCTTTTATGATTATATTGGTAATAATCCGGCAAAGGGGGGATTATTCAGAGCAGGCTCAATGGACAATGGGGATGGAATAGCTGTTGGATGGTTAGGACATCCCGTCTTTAGAGATAAAGAAGGGCGCGAGCTTTTTGTACGCCGTATGCCTACTTTTTTTGAAACATTTCCGGTTGTTTTGGTAGATGAAGAGGGAATTGTGAGAGCGGACGTTCCTTTTAGAAGAGCAGAATCCAAATATAGTGTTGAACAAGTAGGCGTAACGGTGGAGTTCTATGGTGGCGAACTTAATGGAGTAAGTTATTCTGATCCTGCTACTGTAAAAAAATATGCGAGGCGTTCCCAATTAGGGGAAATTTTTGAATTAGATCGGGCTACTTTGAAATCGGATGGTGTTTTTCGCAGCAGTCCAAGGGGTTGGTTCACTTTTGGTCATGCTACCTTTGCTTTGCTCTTCTTTTTCGGACACATTTGGCATGGCGCTAGAACCTTGTTCCGAGATGTTTTTGCTGGTATTGATCCAGACTTGGATGCTCAAGTGGAATTTGGAACATTCCAAAAAGTTGGAGATCCAACTACAAGGAGACAGGCAGTCTGATACCACATTGCTATGGTATCTTTCATATCTCTTTTTTGATTTGACATGGGAAACATCTCCCATCCTTTCTTTGACTCTTTTTCTTTCTTTATATGGGAAATGATCCCAAATGACAAATGAATAGGTGTGGAAGTTATAATTGTAAATAAACCACGATCGAATCTATGGAAGCATTGGTTTATACGTTCCTTTTAGTTTCGACTTTAGGGATAATTTTTTTCGCTATCTTCTTCCGAGAACCACCTAAGGTTCCGACTAAAAAAATGAAATAATTTCATTGAAGTAAGAAGTCTCCCCATCTGGGAGACTTCTTACTTCAATTAGTCCCCGTGTTCTTCGAATGGATCTCTTAATTGTTGAGAGGGTTGCCCAAACGCGGTATATAAGGCATACCCAGTAAAGCTTACAAGTAAACCAGATATGGAGATGGCGACTAAAGTTGCTGTTTCCATTTTTATAGAATTTCAAGATTACAATGGATCTACGAAAAGATCGTGTATTTACAACTACAACGGAATAGTATACAAAGTCAACACCAATGATTAAATAGAATTTATGGCTACACAAACCGTTGAAGATAGTTCTAGACCTGGGCCAAGACGAACTCGCGCAGGTAGTTTATTGAAACCCTTGAATTCGGAATATGGGAAAGTAGCTCCGGGTTGGGGGACTACTCCTTTTATGGGGGTCGCAATGGCTTTATTCGCGATATTCCTATCTATCATTTTAGAAATTTATAATTCTTCTGTTTTACTGGACGGAATTTTAATGAATTAGGTTTATACTAACTAAAACTACGAAGTCATAGTTTTTCCATCCAAAAAAGCCTTTCTACTTTAAGCTCCACATTTCTAGACATTCTGGTAGTTCGACCGTGGAATTTTTTTGTTTCGGTATCTCTGGAATATGAGTGTGTGACTTGTTAGAATTGATCCTATTGATAATACATAGAAAGGGCCTGTTATCTCTATCAAGATGATTCTAATTCGTCGGATATTTATTATTTATTCTAGTATCTGGAACACGAA-ATAGATAGAGTGGATCAAG--AAAAAAAAATGGAACTATGATTCATACTCACTATTCAGACCTCGCAACCAGACTG-------------AAAAAAATTCAAGTAGTTTTTAATAAAAAAAGAAAATTTCTTCCTTCCAAATTTGTTTGCCCAAAAGACAACTTTTTTTTTTTTCTCTTGATTTTGTCGAGTTATTACACCGATTCAATAAATGATCATCAAGCGGTTCTTATTCGAAGAACCCTTGCCTTTTGTTTAGCTTGAGACTCAATCATCGTGGCTCTAGTATGAATCTAAGGTTTTAATTGAACTGATTCATAGGATCGCAACAAGATAATTTCTATCAGAAAACTACTAGAATTTTTGCTTTATTTATTTACTAGTAAAACAAAACAAGAGTAAATCCGCATTACGC----AAAAAAAAAAAGAAATCCAAAATAGGGAAGAGAAAAGTCAAGAGGCCTCTAATGACCAACATAAGGCAAAGAAAGGAAGACAGATGAGCCAACTTGAGATTTTTTGGCATTATCATCACAAAGAATAAATTCTGGATTTTTCTTATTTCATATCTTCAAGGCAAATCGACCCAATCCAGTGGCTGATGAAGTTTTGAACCC--TTTTTTTCTAATATCCGTTGAAAATTTGTGTGTTTCTGCTTGAGCCGTACGAGATGAAATTTTCATATACGGTTCTCGGAGGGGGACTCGGGTTAGTTACCTATCTCAATAAAGTATATGATTGGTTTGAGGAACGTCTTGAGATTCAGGCAATTGCGGATGATATAACTAGTAAATATGTTCCTCCTCATGTCAACATATTTTATTGTTTAGGGGGAATTACACTTACTTGTTTTCTAGTACAAGTCGCTACAGGTTTTGCTATGACTTTTTACTACCGCCCAACCGTTACAGAGGCTTTTTCCTCGGTTCAATACATAATGACCGAGGCCAACTTTGGTTGGTTAATCCGATCAGTTCATCGATGGTCAGCAAGTATGATGGTTCTAATGATGATCCTGCACGTATTTCGTGTGTATCTCACAGGTGGATTTAAAAAACCCCGCGAATTAACTTGGGTCACAGGTGTGGTTTTGGCTGTATTGACTGCATCGTTTGGTGTAACTGGTTATTCTTTGCCTTGGGATCAAATTGGTTATTGGGCAGTCAAAATTGTGACAGGTGTACCTGAAGCGATTCCGGTAATAGGATCGCCTTTAGTGGAGTTATTGCGTGGAAGTGCTAGTGTGGGCCAATCCACTTTGACTCGTTTTTATAGTTTACATACTTTTGTACTGCCTCTGCTTACTGCCGTATTTATGTTAATGCACTTTCCAATGATACGTAAGCAAGGTATTTCGGGTCCTTTATAGGGAAGGCATATCATAGAGAAAGATAATTCTAATTCTCATATATCATATCGGGTAGGTTGTGGTATTTCATTGCTACAAACATGGGTTATTGTAAAATAAGACATGTCATTTGGATACTTTTCTTCAACTCCGAAGTATTTTGATACAAATAGTTGAAGTTAATTTTACGAAAGAAAATAAGGCGGATTATGGGAGTGTGTGACTTGAATTATTGATTTGGCCATGCAGATAAAGAATTGGATCTGCCACATTAGAATTCACAACCAAAGGTGTCTCCGCATCCAATCAACACGTAAGTCCCCTATCTAGGAAGGATAGGCTGGTTCACTTGAGGAGAATATTTTCTATGATCATACCCCGACCATGTCATCCATGAACAGGCTCCGTAAGATCCCATAGAGTAGAAATGGAATAAGTCATATCACATGATCTAATTCTCTATTTATTACACTTA----CTTTTTTATTATAGTATGGAAATGCATTCATTTTCTTTGCATCGATTGCGATCCGCAATACTATCGGAGTAAAAGAAGGTATCTAAGGAAGAACGTAGGCTAGACTTTTGGATTTTTTATTAGTAACAAGTAAATACTTTGTTTGGACGTAAGAAATTTGCGATATTGAGGGGATAAACACCAACTAATCAAGAGACATGAGACAATCCACAAAGCAATTGATCATGATCAAATTTGCAAGCCCACTTGGATATTGAGCATTTACCCATAAGAATAGGATTCTTTTCAATGAGTAGTTGTAGGTGCAACTTCGGAAAAGAGAATCTGATAAAGCTTTTCTTACCTAGAGTCATTGAGTCATTATATACCTTATTCTATTATGGATCTTCCACGGTCTTTTTTCTTTCATTCTTGCTCGAGCCGGATGATGAAAAATTCTCATGTCCGGTTCCTTTGGGGGATGGATCCTAAAGAATTCACCTATCCCAATAACAAAGAAACCTGACTTAAATGATCCTGTATTAAGAGCAAAATTAGCTAAAGGGATGGGACATAATTATTACGGGGAACCCGCGTGGCCCAACGATCTTTTATATATTTTTCCAGTAGTAATTCTAGGTACTATTGCATGTAATGTAGGTTTAGCGGTTCTCGAGCCGTCAATGATTGGTGAACCGGCGGATCCGTTTGCAACTCCTCTGGAAATATTACCCGAGTGGTACTTCTTTCCCGTGTTTCAAATACTCCGTACAGTACCCAATAAGTTATTGGGCGTTCTCTTAATGGTTTCTGTGCCAACGGGCTTATTGACAGTACCCTTTCTAGAGAATGTCAATAAATTCCAAAATCCATTTCGTCGCCCAGTAGCTACGACAGTTTTTTTAATCGGTACTGCGGTAGCTCTTTGGTTAGGTATTGGAGCAACATTACCCATTGAAAAATCCTTAACTTTAGGTCTTTTTTAGGGATTTTGCAGGTTGATTCATTCAACCGTGAAGTACCGTGCATAGGTATCTAGGAAATAATTACTTCCAAGTGAATCTTCCCTAGATACCTAAAATCCATTTTATTATGATCCATTTCGCGAAAATATAGATTGTGCCAAAGATGCAAAATTGTTTTCTTTTTTTTTTATTCTAACTCGAAAAGGAAGAAGAGGAAAAAATTGCAATGGATTTAAAACGAGAACTTATTCTTAGGTAAATCAATTGGGAGATGCTTCTCTAGAGTGTCCCATATCTGTTTTCCATCTTCCATACGAAAACTGTCAATTCTCATAAGATCTTCTTCAGTCTTACTCAAAAGGTCCAATAGTGTATGTATATTGGCCCTTTTGAGACAATTATACGTTCTAGAAGGCAATTCTAATTGATCAATAAAAATACAATTCAATGGAATTCCTTTTTTGTTTTTCTTTAGATTAGTTAATTTTTTTTGAAAGGTTAAAAGGGGTGGAGTAAACCTGTTTTTATTTTCTTCGAAACTAGTGCCCTCTTCCTCCGCGTGTAGAAAAGGAAGAAATAAATCAATCAAATTACGAGAAGCCTCATAAAGCGCTTCCTTAGGGGTTAAACTTCCATTCGTCCATATTTCTAGAAAAAGTATCTCGTGTTTTTCATTTCCATTCCCACAATAAAAAATACTATAATTCACATTTCGAACAGGCATGGATACAGCATCTATGGGATAACTTCCATCTTGAGAGTTCTTTCTGAGTTCCGTGTGATATCCGCGATCTCTCTTGATCTGTAACTCAATACAGAAATCAATGGGCTCTGTCAAGTTAGCTATAGGTTGTGCCATATCAACGATCTCTACGGAAGGGGGTAAGATGATATCTTGAGCAGTTATGTATCTAGGACCTTTGACACAAATTGATGCGTCTCTAACTCCATAGAGATTACTTCTCAATACAATTTCTTTCAAATTTAGTAAAATTTCTTGTACGGATTCTTCAATACCTGCTATTGTAGAATATTCGTGTGGCACGCTCCCAAATTTTGCACGTGTGATACATGTTCCTTCTATTTCTCCAAGTAAAGCTCTTCGCAAGGCAATACCGACGGTATCCGCTTGACCTTTTCTAAGCGGGGACAAAATGAAACGACCATAATAAAGACGCTTACTATCTACTCTTGATTCAACACACTTCCACTGTAGTGTTTGAGTGGATCCTGCTACCTCCTCTCGAACCATAATAGACTAGTATTATTATTTGATCATTGAATCGTTTATTTCTCTTGAAAGCGGTTTAATTCTTTTACAGACGTCTTTTTTTAGGAGGTCGACATCCATTATGCGGCATAGGTGTTACATCGCGTATACAACTTAATCGTACACCACTTTTAGCAATGGCTCGTAATGCGGCATCTCTTCCACTACCAGCACCCTTTACCATAACTTCTGCTCGTTGCAAACCCACTGTACGAATAGCATCTACTGCTGTTCTTTGACCAGCATAGGGTGATGCTTTTCTTGAGCTTTTGAATCCACAAGTACCCGCGGAGGACCAGAAAACCACCCGACCCTGCGGGTCTGTAACAGTTATAATGGTATTGTTGAAACTAGCTTGAACATGAATAACTCCTTTTGTTATTCTACGTGCACTCTTCCGTAAACTAAAACGCGCATTCCTACGCAAACCAATACGCACTTTCCTACGTGAACCAATTTTTGGTATAGCTTTTGTCATATTTTATTATCTCATAAATATGAGTTAGAAATAACAAAAAGAAAAAAAGATACAAAGATATCCGTTTCAGGGTAAAATATATCCTTTACTTTAATTATTTTATTTGGAATTTGGACATTTCCGCGGGTACTTTTTTTACTTT------TTAAAAAGTAAAGTTCTTTTTCGAAAGATTACCCCTGTCTTTGTTTATGCTTCGGGTTGGAACAAATGACTCTAATTCGTCCACGCCTACGAATCAGTCGACATTTTGTACAAATTTTACGAACAGAAGCTCTTATTTTCATATTTCCGTATTCCTTTCTTAAACTATGAATCTAATCTTTGG-AAAAAATAAGTCTCTTCGCTTGAATTTTGGAACTTTGAATTTATTACCCTAG----AAAAAAAGAAAAACCTAATCCTTTGAATCTTTGGTATCCTTCAAATCTTCGGTATCCTTCAAATCTTCGGTATCCTTCGAGTCTTCGGTACGCTTCGAATCCTTATGGGGAAGTCTATAAATTATACGTCCCTTGCTTGAATCATAACGACTTACTTCAATTTTGACCCTATCCCCCATCAGTATTCGTATAGAACTAGACCGGATCTTTCCTGAAATATAGCCCAGAATGATGGTGTCATTCTCTAGGCGAACGCGGAACATTCCGTTGGGTAGGGCTTCCGTAACTAAACCTTCGAAAGTGACTTTTGCTTCTCTCGGGTTTTTTTTTTCTCTCCTATTTTTTTTTTCTGTCATATTTTTTTTTCTCCTATTTTTCTATTTTGATTTTCAAATAAAAATACAACGTTTTTTTTTATTTGAAAAATAGGAAGTTCGAGATAGAATTCGGGTACTATAGGAGGGGCGATTACCATATATAACATAAGACTTCTCCCCCAATTCTGTTTAGTCGAGCTTCTCGATCTGTCATTATACCTCGAGAAGTAGAAAGAATAGCAATTCCCATTCCGCCCAAAACTTTAGGAATTCCTTGATAGTTGGCATAAATTCGTAAGCCGGGTCGGCTGATACGCTTTAAAAAGGTTCTAGTTCTATATATTCCTTTTCTAGTCTTTCTCTTTTGATGTCGCAAAGTTGAAACCAAGAAATATCTGTTACTTTCCTGATGTTTCCGAACACTTTCAATAAAACCCTCTCGTAGAAGTATTTTAACAATGTTTTCGGTAATATTTGTAGATACTACTCGAACTGTTCCTTTTTTATTCATGTCCGCGTTTCTTATAGAGGTTAGTAAATCAGCAATAGTGTCCTTGCCCATAAGACTCTAATTCTAGGTTCCTCCTAATTTTTCTATAATCAACATGTTTTCTTTTTTTTTTCTTTTAATTTTGGATTTTAAAGCATATACGTGAAACACAATCTACTAATTTTTTCTTTGATCTATATCTTGCCTACTAGTATTTATAATACTTCAGGAGCTAATGAAACTATTTTAGTAAAATTCAATTCTCTCAATTCCTCGGCGATCGCGCCAAAAACTCGAGTTCCTTTTGGATTTCCTTTTTGATCAATGATAACCGCTGCATTGTCATCATAGCGTATTATTATACCGTCTTCGCATTTGAACTCTTTACATGTACGTACAATTACAGCTCGAATTACTTCGGATCTTTCTAGAGGCATTTGGGGCACTGCGTCTTTGATTACAGCAACAATAACATCACCAATACGAGCATATCGCTGATTACTAGCAGCTCCTATGACTCGAATACACATCAATTTTCGAGCTCCACTGTTATCTGCTACATTTAAAAGGGTCTGAGGTTGAATCATATTATTTTGATTTCAATTTGTTATTTCAATGCAAAAGGATGAAAGAAATATTGTCTTTCCAGAAAGAAAAACCTGGTTTTTTTATCTTCAATACTCC-TTTTTTGGGTTCTATATCTCTATCTCTAATCGAAGAAATTGACTTCGTATGGGCATTTTACTGGCAGCTATGGAGATAGCTGCTTTAGCTACAGTTTCGGATACTCCGCCCATTTCATAAAGTATTCGACCTGGTTTAACAACGGCTACCCAATATTCGGGGGATCCCTTTCCTGAGCCCATACGTGTTTCCGTGGGTCTTAGTGTAACCGGTTTGTCGGGAAATATACGTACCCATAGTTTTCCACCACGACGTGCATATCGTGTCATTGCTCTTCGTCCTGCTTCTATCTGTCTCGACGTGATCCAAGCGGGTTCAAGTGCTTGAAGAGCATATCTACCAAAACAAATACGATTGCCTCGGCAGGATTTTCCCTTCATTCTTCCTCTATGTTGTTTACGAAATCTGGTTCTTTTGGGGTTATAGTCGATGGTTCTTTCTTAGTTCCATCTCTACTGCAAAACTGGACATGAGAGTTTCTTCTCATCCAGCTCCTCGCGAATGAAATGAGAAAGCGTGCAAATTTCTCTAATTCCATAATATTCCAAAATATTATGGATAGATGCACATTAATAGATAATAGAAAAAGTTAGGGTTTTTTTAATATTGAATATTGAATTTGTTAAAATAGATAAATATATAGTCAAGAAAGAAGATCTAGAATATATCTAGATGTGTGTGTCTATTTATCTATATTCTATATTTATAGATAATGTAATCTTTCTTAACAAAAAATCTCCTTATTTTTACTCTTATTGAATCGCGGTAAAGTATTCTAATTCAATAAAGATTTCGCGGGCGAATATTTACTCTTTCCTGTCTTATTTGTTAATTTATATTATAACCTTATCAAATAAGGCAATTTTTTTGGTTTGTTCCGCCATCCCACCCAATGAAGTATTAGGATTCTTTTCAATAAAATCCTATGCAGTCATAGGTTCTGTCGTTCCCACTACTTCTCCTTTAATGGTTAGGTCTGAATCCCACAATGGAGCTTCCAAAAAATTTCTTTCCGAGTCAATTTTCTCAGTTTTATTAACCCGGGCCGCTCTTTATTATTGTTTTAAATTTGTATTTCTTGTTTCAAGTTACGATTTCGAATTCTCTGTTATTTTTATTATATTGATGCTTTATCACATTGCCTTTTATGATGTAACTCATAGACCATACATATTGGAATCCTATATCTTTCTTATTCCTCTTCTTTCTTTCTATCATCCCTCCTTTTATCCACATCCCTTTAGTTTTGCTTCACAACCTAGAATCCATTTTCTTTTTTAGAGAAAAAATTGCAGTTGCTACAACTATATGATACATCTA-TCATAAATGAGTAGATCTATCATATAGTGACTGTTTCTTAGTTAGGATCTCGACAATACGAAGCAATAGGTTGGTTATTAGTTAATTTTCTATAATTACTAAGTTTTTTTCTTTTTCTATTTATAGTAGGGTTCAGTCAATTTTTTGGAATCCCCATTTTCGACTCTAAAGAAAAAACTAACGAGTCACACACTAAGCATAGCAATTATATTAAAAGATTTATCAATTTTCATTAAATCTTATAGAAAGAGGTAGAATTTCTTCTTTTTT----TTCAGGGATTTCAGGAAAAATAAGTCTCTTGTCATTTTTTATTCTATCACTGAACAGAATGGGAAGACAAGGCTAGTTATTCTTCGTCTACGAATATCCAAATTTTTACACCTAATACTCCATAGATAGTTCGAATTGGATAGCAGCAATAATCAATTTTAGCGCGAATTGTTTGGAGGGGAAGTCTACCCTTTTTGATGCATTCGGCACGTGCAATTTCTTTCCCTGCGAGACGACCTGCAATTTTTACTTTTACTCCCCTTATATCTGCTTTTTTAGTTAATTCAATGGCTTTTTTCATTGCCTTTCGGAATGAAACTCTATTTTTTAATTGGAAAGCTATATATTCTGCAAGAATGTTAGGTTGTCTATAAGGTTCTTTAACTTTTTCAATAGCAATATTAAGTCTCTGGTTTACAGAATTAACTTCCTTTTGTAGATCTTTCTCTAATTCTTCGATTGCTCCTTTTTTCTTTAATAAATTGGGGAATCCAATATGGATTATGACGTGGATCATATCGATTTCTTTTTGAATTTCTATATGTGTAATTACTTCGGAACTTGAGCCTGAGTCCATTTTTCTATTATGTGTAATTACTTCGGAACTTGAGTCTGATTCTATTTTTCTATTCGAGCCTTTTTTCCTATTCTTTTGTATATAGTTCTTGATACAATTCCGTATTTTTTTATCTTCCTGTAGACCTTCAGAATAATTTTTTGGTTGTGCGAACCAAAAGGAATGGTGATTTTGGGTTGTACCAAGTCTGAAACCGAGTGGATTTATTTTTTGTCCCATATTTTTCTATTCTAT---TTTTTTTTTTACTGGGAATCGAAATCTTAGATGGATCTAAAGATTATTTAGATTTCTTTACTATATTTAGTACAATTGTTATATGACACATGGTTTTTTTTATGGGAGAACTACGTCCTCGAGCTCGAGGTCTGCATTTTTTCATAATAGTACTCCTACTGACTTCGGCTTTAGTGATGAATAAATTCGCTTTGTCGAAATCCCTATAATGAGTAGCATTTGCTGCTGCCGAATAAACCAACTTTAGGATGGGATAAGATGCTCGATAAGGCATGAGGTTCAGTATCATAACAGTTTCTTCGTAGTAACGCCAGCGAATCTCATCAAGAACTCTTTGTGCTTTGAAAACAGACATATGGATGCGTTTTTGTGCTTTGAAAACCCGTTCGAACTTAAGTAGACGATCGGTTGGAACTTTCCTTGCGAGTTTCCTTAGCCCACTCTTCTTCTTCTTTATTCTAGGGGTATACTTTACCAGTTTGAAACTTGTCATAAATAAGGTTATTCCCCACCTAC---CTTTGTTTG---TTTTTTTTTTATTTTGAATCTTTCTATTCTGAATTCAGTTAACGACGAGATTTAGTATCTTTTCTTGCACTTTCATAACTCGTGAAATGCCGAGTAGGCACGAATTCCCCCAATTTGCGACCTACCATAGGATTTGTTATGTAAATAGGTATATGTTCCTTTCCATTATGAATCGCGATTGTATGGCCAACCATTGCGGGTAGAATGCTAGATGCCCGGGACCACGTTACTATTGTTTCTTTCTCCTCCTTCATATTGACCTTTTCGATTTTTGCCAATAAATGATGAGCTACAAAAGGATTCGTTTTTTTTCGTGTCACAGCTGATTACTCCTTTTTCCATTTTAAAGAGTGGCATTCTATGTCCAATATCTCGATCGAAGTATGGAGGTCAGAATAAATAGAATAATGATGAATGGAACAAAGAGAAAAATCCTTTAGCTGGATAAGGGGCGGATGTAGCCAAGTGGATCAAGGCAGTGGATTGTGAATCCACCATGCGCGGGTTCAATTCCCGTCGTTCGCCCATCGCATTATTGCAAATTCAAAAAATGCAATTTTCCATATTCCTAGTTACGTATTTACTTACGGCGACGAAGAATAAAACTATCACTATATTTTTTCCTTTTCCTAGTTCTTCTTCCAAGCGCAGGATAACCCCAAGGGGTTGTGGGTTTTTTTCTACCAATGGGGGCTTTCCCTTCACCGCCCCCATGGGGGTGGTCCACAGGGTTCATAACTACCCCTCTTACTACGGGGCGTTTACCTAGCCAACACTTAGATCCGGCTCTACCCAAACTTTTTTGGTTCACCCCAACATTACCCACTTGTCCGACTGTTGCTAAGCAATTTTGGGATACCAAACGGACCTCCCCAGATGGTAATCTTAAAGTGGCCGATTTACCCTCTTTTGCAATCAGTTTCGCTACAGCACCTGCTGCTCTAGCTAATTGCCCACCCCTTCCACGTGTGATTTCTATGTTATGTATGGCCGTGCCTAAGGGCATATCGGTTGAAGTAGATTCTTCTTTTCTCTCAAAAAACCCCTTCCCAAACTGTACAAGCTTCTTCCAAAGCATACAGCTTTCTAGATGTATATGACGATCTCTAGACAGATGGATCTTATATGAATCGTATGATGAAGTACCACATGAGTGGATATATAGGAAAGGAATCCAAATCTGCCGAATCGCTCATGTTATGATCTTCTACATCCTAGGTCTCCGCGTTCCGTCATCTGGCTTATGTTCTTCATGTAGCATTCAGATCGAATGACTCTATGAAATTACGTCGATACTTCCACATATTATGGGTAACGTAGGAGACATCCCTATTTTCCCCGGGGGGTCTTAATTACCACTGCTTAGCTTTCAATTCGCCTCTGACCATCAAATTAAATGTGAATAACCCGTCCTCCTCTCTTTGAAACAAGGGGCGCTTCCGGTTCTGTGCGTGCTTCAAACAATTTTGTCTTCTCCATATTACCATATCTCTAGAGTCAATAATTTTCTATGAGGAACTACTGAACTCAATCACTTGCTGCCGTTACTCAACAGTTTTCTGTTGAGGTCTATCCCGTAGAGGTAGTCAAATTGGATCAGTGATCGATTTCTAGGTTTCGTCGTAAACCTAATTGGTTACTTCCAATTACGTAAATCAATAGTTCAAACCGCACTCAAAGGTAGGGCATTTCCCATTGATATAGGAACTTTTGTACCAGAAACAATAGTATCTCCAATTATAGCCCCTCTGGGATGTAAAATATATCTCTTCTCACCATCCCCATAGTGTATGAGACAAATGTATGCATTTCGATTAGGGTCGTATTCTATGGTTACGATTCTACCAGATATGTCTTTTTGATTCCGTCGAAAATCGATTTTACGGTATAGGCGCTTATGACCTCCCCCTCTATGCCTTGCGGTAATGATTCCTCTGGAATTACGACCTTTACCACAACGGTGCCGTCCATGGATCAAATTATTTCGTGGATTGGATTTCACTTGCCTGTCTACGGTTCCCTTGCGTGTGCTCGGGATAGGTGTTTTGTATAAATGTTTCGCCGTATTATTAAGTATTCTCCTTTAGTTTTTTTCTCTATCTAGAAGTGGAATAGAATAACCCGGTTGAAGGGTAATGATCATACGTCTGTAATGCATTGTATGTCCCAGAATAGGTCCCATTCTTCTACCCTTTCTGGGTAGTCGATGGCTATTCACAGCTACTACCTTAACACCAAAGAAGAGTTCGACCCAATGCTTTATTTCTGTCTTAGTGAATCCCGATTCGACATTAAAAGTATATTGATTCTTTCCCAATAAACGAAGACTTTTTTCTGTAAATACTGCGTATTTGATTCCATCCATAAATCGACTTTCCCTCCTATGCTCTGAGTTCCAGTATCGATAAGAATTCGAGTTCTTATTGTTCTTATGTTATGGTATGAATATACCATACCAATTCGTTATGTATGGATGATGGATGAGATTCCATGGATAGAGAGCCAGTTCCAATAGACTTATGGAACGTTCCCGTTCGCGTGCATCCAGCAGGAATTGAACCCGCAAATTTACCAATTATGAGTTGGGCGCTTTAACCATTCAGCCATGGATGCTTAACAGGGATCATCGTACATCGTAAATAACCAATTTTCATATAGAAAGACATATCATAGAAAAATGAAATCAAAAATATTCGGAGATGGCAAATATTCGGAGATGACTATGAAAACACCTCTCTGGATCCTCGAATTGAAAGAGAGATTGAGAGGGATCAAGAATCCTAATTCTCGCTATTTGGAATGGATCCAATTCTATTGAGTCTGACTCATAGTGATCATTTCTCTTTAGCAAAGAATGACCTTGGTTATCAAAGGATTGAACAACCGGGATCCATTTACTTATGATACCTAGTTGACATTGATAACAAGGATCTAATGAATTATGAGTTTAATAGATCCTCTTTAGCAGAAAGACGTATATTCCTTGCTCATTATCAGACAATCACTTATTCCCAAACCTCGTGTGGGGCTAATCGTTTTCATTTACCATCTCATGGAAAACCCTTTTCGTTCCGCTTAGCCCTATCGGGTATTTTAGTGATAGGTTCTAATTTTAGTGATAGGTTCTATAGGAACTGGACGATCCTATTTGGTCAAATACCTAACGAAAAATTCCTATTTTCCTTTCATTAAGGTACGAGGGCTTCTTATTCCACAAGAACGAAAGCACCTTTTCATTCTTTCATATACTAGGGGTTTTTACTTGGAAAAGACAATGTTCCATACTAAAGGATTCGGGTCCATAACCACGAGTTCCAGTGCACTAGATCTTGTAGCACTTAGCAACGAGGCCCTATCCATTAGTATTCCACATAAGAAATCCATTATAGAAACTAATACAATTAGATTAGCTCTTCATAGACAAACTTGGGGTTTGCGAGCCAAGGTAAGACCGGCTCGGGATCATGGGACCCTTTTCTATCAGATAGGAGGGGCTCTTGTACAAAATAGACTTCTAAGTAATAACCCCATAGAATCTATCTATATAAAGAGGCAATCGTGTCAGGAAGCGGGTTTTTCTTTGGCCAAAGGGTACTTCGAACTTGGAACGAGCATGAAGAGATTAACGAGACTTCTTTCTCTTTTGAGTTTTTCTGGCGGACCGGTCGCGCAAGATCTTTGGTCTTCCCCCGGAACCGATGAAAAAAAGTGGGTCGCTTCTTATGGACTCGCTCAGAATGATTCTTCTCTATCTATAGTTCATGGCCTATTAGAAGTAGAAGGTGCTCTGGTGCAATCCTTACCGACAGAAAAAGATTGCAGTCAGGTTGATAATAATTGAGTGCCATTACTTCGTCGGTCCGAACCAAGGAATCCGTTAGAAATGTTTTGAAATGGATATTGTTCTCTCTTTGATCAGGGATTGCTATATGAAAAGAAGTGGAGTTTGAAAAAGGGAACGGAATGGTCAAACCGGAACTGCTAGAGGAACGAATTTTCAATAGCATAACTTGGGCTCCTAGAATATGGCGCCCTTGGGACAATCTATTTGATTGCAGGGTTTTGTTCCGAAGCAAAGATATCCGCGGAGGCCGGTTCGTTCGTCCTATTCTGATATTCAGGACCAAGAGGTACTGGATTCTCTTTCGGATAGGCCCTGAAAGGAGAAGAAAGGCTGAAATGCCAACGGATCTCTGTCTATTCTCTAATTCACCCGATCCGATAGTACCCGTTTTTGGAACGTCCAGTGCCAAAGTCACTGAATGGGTAAGTCACCAATCCAATCCCTTTGACAAATCGGGTGTCATATTAGATATCATATTCTATATATATAGAAATATCATAGAATAGACATATAGAATTTTTGGTCGGGAAATTCGAATGAATCATTGAGTGAAAAAGGAGCAAAGAATGACAAAAGACGAGACTCTACTAGTCTTCACTCTTTTGGTTTCCTCGGTTTCTGTTTTCTTATTCGGGATCTTGCTTTTCATGGTTCTCATCTCTGCAACTCGCGATTTTCGCGAGAGAACCAAATCCAAGTTGGTGAAGATCATGATTTGGGCTGGCAT--------AGTAGTTATTACCTTTGCAATTGCGGTTCGAATCTATCCGATCTTTATCTTTTTGCTCAAAGAACGAATAAAACCCCTTGTCGAAGCCCTTTATGATAAGCTTCCCTGGATCTGGGAAGTTTCTCTTTCACGGTATTGGGATCGTTTGATCGATTTCCTTGATCGCTACTTATGGGCGTGCGCTCAAAGGATACAAACAGGGATTCGCAAACAAAAAGGGGAATTCGTAGTCACTTTTTCCTGTCGCGTAAAAAAAAGGCTTTACGCGAGAGCAATAGAGGTTGGGATACATCTATCTCTTCTGAGCAACCTCTTTTGGATTCTTAAGACCACCCTTGCAGTAGGATACCGTCTGCTTTGGGTTCTTTATTATCTCCTTCGAGGGATTTTTAGGATCGTTCAGGCTATATTTAGTCTATTTTGGCTTTTACTGTCTACTTTTCTCAGGGAGATGGTTAAGGACCTCAGAAGATAGAGGAGAGCGCCAGGCGCAGATTTCCGGAATACTTCTACGGGGAATGCTCATTGAATGAGCATTCTCCATATTATGCCTTGAAGAGGACTCGAACCTCCACGCTCTTTAGCACGAGATTTTGAGTCTCGCGTGTCTACCATTTCACCATCAAGGCATCTTGAAAGTGAATCGTATTCCATGAATATGATATCTATCTAATGTGATATATTCCATATATGACAAAGGTGGAGTCTTGGAGTATTTCGATCGATCGGTCATATAGGCCTGAGTCAGACATCAAATAGCTTCGATTTGCATTATCCGTAGGACACCTTATATGTATCAAAATCGATATCAAAATCAAAAAGATGTACAATCCAATTTCTCGATTCAATAGAAGCCCAAAGAGGTCCATATGGTACCCAAATAAGGATAGGATAGATATGTCAAAAGCAGGTCTGATTACACCTATTCCTAATCCTAAATAGAATGTAAGGACGTAGGGATTTCTATGTAAACAGAGTATCCTATTTCCATAGGCTCGAATGACCCCTTCTCATAATAAGAATGTGCACGGCCTGGTCCGGTATGGAATGAACTTATAATCTGATGATCGAGTCGATTCCATGATTATAAGTTCATAACCCTAGCGCCCATTCCCATTTTGGGCGGAACAGATCTACTAATTCTTTTATTCCAGTTAGTAAGAGGGATCTTGAACTAAGAAATAGACCTAGCAGCTAAAAGAGGGTATCCTGAGCAATTGCAAGAATGGGGTTCATTGATATTCCTGGTATAGTAGATGCTATCACACATACAGTCATACTCAATTCGATGGAATTGTTTGATCTTAAAGGGGATCTTCTATAATTTCGCACATAAGGGGTTATTTCTTGGTTTCGTCCAGTCATTAATAACTTGATTATTTTTAGATAATAGTAGATAGAAAGAACGCTCGTAAGGAGTCCTATTGAAACCAAGAAATATAGGCCTGCTTGCCATCCACACCAGAATAGATAGAGTTTTCCGAAGAAACCCGCTAGTGGAGGAAGGCCTCCTAGGGATAAGAGACATAGGGCTAAAGAGAGAGCCAAAAAAGGATCTTTCGTGTATAATCCTGCATAATCTCGAATGTTATCAGTTCCGGTACGTAGACCAAATAATACAATGCAAGCAAAAGTTCCTAGATTCATGGAGATATAGAACAGCATATAAGTTATCATGCTTGCATATCCATCATTTGAGTCTCCAACAATTATTCCAATAATTACATATCCGATTTGCCCTATGGACGAATATGCAAGCATACGTTTCATGCTTGTTTGAGTAATAGCAAGGAGATTCCCCAATATCATGCTAAGAATAGCTAGGATTTCCAGAAGAAGATGCCATTCGTTTGATGAGAAATAAAAAGGAATATCGAGAATTCGCGTGGCTGAAGCTGAAGCAGCTACTTTCGAAGTAACAGAAAGAAAAGCAACGACTGGAGTGGGGGAGTCAGAGTCGAAAAGAGGATTCCTCGCTTCTTTCTCTCATGCAAAACCGTGCATGAGACTTTCATCTCGCACGGCTCCTAAGTGATAAAAGAAAGAAGAACTCGTCTTCTTTCTTTTTTGATTACCTTCCTCGCGTATGTATAAGACCCAATCCATTCTTTTTCGAAATCGATTTCGAAAAAGAACTACTAATCCTTAACTTTTCGAGGAATCCTTCATCAGTGGTTGTGAATGACTGACTTTTTCAATCCTTTCGACCTTGGTTCCGTAGGAGCAAGTCAGAAAGGTTGAGAAATAGAACCATCTGATTTGATTCGTTCCCAATAGCCATGAGATGATTATCTTAGGGTGATCCTTTTGTCAACGGATGCTCCTATTACACTCGTAGTCTCTGAAGGATGAGAACCCACTATGTAGCATCTACATCGATAATTCAAGCATTGTATACGTCATTAGTCCGATTCTTTGTAGGAACTACCCGTAATAACGAGCTTGCAAAATGGATCTGTTTATCATAAAGAGATTCGTTGTTCCTGACCCTGCTTCACCTTAATTGTTATTTGAACAAAAAGATCACAATAAACTTTTGGTAAAAGTTCTGTCTTGGTCGGAGTGGGGATAGCATTTCTCTTCTGCATGTCTATGGAGTTTTGCAAAACCCAAACACCTCAGAGATAGATATAGAGGTAGGAATTTGTCGAACGAACCACACTCCTTCGTAGACGTCAGGAGTCCATTGATGAAAAGGGGCTGGGGAAAGCTTGAACCCAAGTCCTACAGTGATGGATATAAGCGCAATTGAAATTCCTGGGGAGTTATACATTTGTGTATTGATAAGACCGTTCACAATTTCTTGAAGCTCGATCTCCCCCCCAGATGAACCATATAGCCAAGAGAAACCATGAACCAGAATAGAAGAGCTTGCCCCACCCATGAGTAAATATTTCATAGTAGCCTCATTAGACCGTAGATCTCTCTTGGTATATCCAGACAATAGGTAGGAACATAAACTGAAACATTCTGGAGCTACAAAGATAGTTATTAAATCGTTAGCACCACATAAAAACATTCCCCCTAGAGTAGCTGTTAATACGAATAACAGAAACTCTGTTATAGCCATTTCTGTACATTCAATGTACTCTACGGATAGAGGAATACATAAAGTGGAACATAATAAAATAAGAAATTGAAAGATTTCGTTGAAATTGTTCGTTTGGAAATTTCCCGAAAAGCTAATTATAGGTTCTTCTCTCCATCGGAACAATAGGGCCGTTATGCTTATTACTAAACTTGTTGAAGAGATGAAATAGAACCAAGGTCTATCTTTTTGATCAGAGGTTGAATCGATCATCAGAAGAAGAATTAGGCCAAAAATTAGGATACATTCTGGGAAAATGAAACTTCCATGGAAGAGAAGCAAATGAAACGCTTTCATAAAAATTCTCGTAGAATCGAGAATGAAGTTTTCATTCTGTACATGCCAGATCATGAATTAGTAACTGCATCCAATCTCCGAAAAGTCCCGATTGTTTCGATTTTTGGAATGGGATATTTACGGAATCCCCATGAATAGGATCAAACCTTATTCCATGCTATTTCCATAAGATTCCTCTTTCTTATTCTTAAGCAAGCACCCGAGAGGGCTTAGTTGATCATGATTTCTGTTTTCTCTTTCTTTTCCTTTTTGTTTGTTTCGAGAAAGATATCGTCCGATTCTCCTTCTATTGATTCTTTTCCGATCGAGATGTATGGATCCATGTGTCTACATACCTAGATTCTGTTCATGGATTAACGAAAATGTGCAAGAGCTCTATTTGCCTCTGCCATTCTATGAGTCGCTTCCTTTTTGCGTATGGCACCCCCACTCCCTTTGGCAGCATCTACTAATTCGGAACTTAATTTGAAAGCCATATTTCGACCCGGACGCTTTTGGGATGCTTCTAATAACCAACGAATGGCAAGTGCTCTTCCTTGTTTAGATCCTATTTCAATCGGAACTTTCCGCGTCGATCCTTTTTTATTACGTCTTGTTTTTACTCCTATATTGGGAGTTACTCTACGTATTGCTTGACGTAAAACCAATAGTGGATTTGTTTCTGTCTTTTGTTGAATCTTTTTCACGGCTCGATAGAGAATTTGATAAGCCAATGATTTTTTTCCGTCTTTCATAATACGGTTAACCACCATGTTAACTAATCGATTACGAAAAATTGGATCGGATTTTGCAGTTCTTTTTTCTGCAGTACCTCGACGTGACATGAGCGTGAAAGAGGTTCAAGAATCCGTTTTCTTTTTATAAGGGCTAAAAACGAATCACTTATTTTTTTGGCTTTTTGACCCCATATTGTAGGGTGGATCTCGAAAGATAGGAAAGATCTCCCTCCAAGCCGTACATACGACTTTCATCGAATACGGCTTTCCACAGAATTCTATAGGGATCTATGAGATCGAGTATGGAATTCTGTTTACTCACTTTAAATTGAGTATCCGTTTCCCTCCTTTTCCCGCTAGGATCGGAAATCCTGTATTTTCCATATCCATACGATCGAGTCCTTAGGTTTCCGAAATAGTGTAATGGAAAAAGAAGTGCTTCGAATCATTGCTATTTGACTCGGACCTGTTCTGAAAAAGTCGAGGTATTTCGAATTGTTTGTTGACACGGACAAAGTAAGGGAAAACCTCTGAAAGAATTTCCATATTGACCTTGGACATATAAGAGTTCCGAATCGAATCTCTTTAGAAAGAAGATCTTTTGTCTCATGGTAGCCTGCTCCAGTCCCCTTACGAAACTTTCGTTATTGGGTTAGCCATACACTTCACATGTTTCTAGCGATTCACATGGCATCATCAAATGATACAAGTCTTGGATAAGAATCTACAACGCACTAGAACGCCCTTGTTGACGATTCTTTACTGCGACAGCATCTAGGGTTCCTCGAATAATGCGATATCTCACACCGGGTAAATCCTTAACCCTTCCTCCTCTTACTAATACTACAGAATGTTCTTGTAAATTATGGCCAATACCTGGTATATAAGCAGTGATTTCAAATCCAGAGGTTAATCGTACTCTGGCAACTTTACGTAAGGCAGAGTTGGGTTTTTTGGGGTTGATAGTGGAAAAGTCGACAGATAAGTCACCCTTACTGTCCCTCTACAGAACCGTACATGAGATTTTCACCTCATACGGCTCCTCGTTCAATTCTTTCGAAGGGATCCTTTTCCTCGTTCGAGAGTATCCGCCCTTCTTCCACTCCGTCCCGAAGACTAACTAAGACCAATGGAGTCACGTTTTCATGTTCTAATTGAACACTTTCCATTTATGATTAAAGGAGAAGATTGTTCTTTTACCAAACATATGCGGATCAAATCACGTCTTATAATAAGAAGAAATCTTTCTCGGTATCAATCCCCTTGCCCCTCATTCTTTGAGAATCAGAAGGATCCTTTTCGAGTTTCCATTTCTTCATTTGGAATCTGGGCTCTTCTATCTTCGACTTATTTTTTTGGCTTTATTCTTTATTTATTTCATTTCGATTTTTCCCTCTTCCTCTATCCCTATCCTCTAGGTACAGCGTTTGCATCAATAGAGAACCTTTTCCTCTGTATGAATCGATATTATTCCATTCCAATTTCTTCCCGAAACTTCCCAAGAAAAATCCCGAATTGGATCCAAAATTGACGGGTTAATGTGAGCTTATCCATGCGGTTAGGCACTCTTCAAATAGGAATCCATTTTCTAACTGGCTTTCGTGCTTTGGTGAGTCGTCCGAGATCCTTTCGATGACCTATGTTGTGTTGAAGGGATATCCATATGATCCGATCGATTGCATAAGACCCGCGGTAGCAATAGAACGGGGAAAGTATACAGAAAAGACAGTTCTTTTCAATTTCGATTATCTATATATTAGTTCGTTTCTATTTCTAGATATCTATTTCTATATATTAGTATTAGTTAGTAGTACTATTCTATTAGTTAGCGATCCCGGCTCTGTGAGTTCTTTCTTCCGTGATGAACTGTCGGCACCAGTCCTACATTTTTTCTCTGTGGACCGAGGAGAAAGGGGGTTCAGCAGGAAGAGGATTGTACCATGAGAGAAGCACAGAGGTCAACCCGCTTCAAATATGGAACATGGATTCTGGCAATGCAACGGAGTTGGGTCCTCATATCGATCCGAATGAATCAGTCTTTCTACAGAGGTCAATCTTTGCCTATTAGGCAAGAGGATAGCAAGTTCGAAATTCTGTCTCGATAGGACATGGATTTCTATTCCTATGAAATTCATAAATGAAAATGAAGTAGTTAATGGGAGGGCTACCATTATCTTTTTTCTTGTATGTGTTCCTAAGAGAAGGAATTTGTCCATTTCATGTTTCGAGGTCTCAAAAAAAGGGCGTGGAAACAGATAGAAACTCTTGAATGGAAATTGAAAAGAAATGTAGCCCCAGTTCCTTCGGAAATGGTAAGATCTTTGGCGCAAGAAGAAGGGGCGACCCATATCATCTTGACTTGGTTCTGCTTCCCCTCTTTTTTTAAGAAGACCGAGTCGGGTTCTTCTCCTACCAGTATCGAATAGAACATGCTGAACAAGATCTTCTTCATGGAAACCTGCTCGATTTAGATCGGGAAAATCGTACAGATTTTATGAAACCATGTGCTATGGCTCGAATCCATAGTCAATCCTACTTTCGATAGGACCGGTTGACAATTGAATCCAATTTTTCCCATTATTTGACTATCCATAATAGTGCGGAAAGAAAGCCCGGAGGAAGAGTGGCCTTGAGTTTCTCGCCCCTTTGCCTTAGGATTCGTTAATTCTCTTTCTCGATGGGACGGGGAAGGGATATAACTCAGCGGTAGAGTGTCACCTTGACGTGGTGGAAGTCATCAGTTCGAGCCTGATTATCCCTAAACCCAATGTGAGTTTTTTCTATTTTGACTTACTCCCCCGCCACGATCGAACGGGAATGGATAAGAGGCTTGTGGGATTGACGTGATAGGGTAGGGTTGGCTATACTGCTGGTGGCGAACTCCAGGCTAATAATCTGAAGCGCATGGATACAAGTTATCCTTGGAAGGAAAGACAATTCCGAATCCGCTTTGTCTACGAATAAGGAAGCTATAAGTAATGCAACTATGAATCTCATGGAGAGTTCGATCCTGGCTCAGGATGAACGCTGGCGGCATGCTTAACACATGCAAGTCGAACGGGAAGTGGTGTTTCCAGTGGCGAACGGGTGAGTAACGCGTAAGAACCTGCCCTTGGGAGGGGAACAACAACTGGAAACGGTTGCTAATACCCCGTAGGCTGAGGAGCAAAAGGAGAAATCCGCCCAAGGAGGGGCTCGCGTCTGATTAGCTAGTTGGTGAGGCAATAGCTTACCAAGGCGATGATCAGTAGCTGGTCCGAGAGGATGATCAGCCACACTGGGACTGAGACACGGCCCAGACTCCTACGGGAGGCAGCAGTGGGGAATTTTCCGCAATGGGCGAAAGCCTGACGGAGCAATGCCGCGTGGAGGTGGAAGGCCTACGGGTCGTCAACTTCTTTTCTCGGAGAAGAAACAATGACGGTATCTGAGGAATAAGCATCGGCTAACTCTGTGCCAGCAGCCGCGGTAAGACAGAGGATGCAAGCGTTATCCGGAATGATTGGGCGTAAAGCGTCTGTAGGTGGCTTTTCAAGTCCGCCGTCAAATCCCAGGGCTCAACCCTGGACAGGCGGTGGAAACTACCAAGCTGGAGTACGGTAGGGGCAGAGGGAATTTCCGGTGGAGCGGTGAAATGCATTGAGATCGGAAAGAACACCAACGGCGAAAGCACTCTGCTGGGCCGACACTGACACTGAGAGACGAAAGCTAGGGGAGCAAATGGGATTAGAGACCCCAGTAGTCCTAGCCGTAAACGATGGATACTAGGTGCTGTGCGACTCGACCCGTGCAGTGCTGTAGCTAACGCGTTAAGTATCCCGCCTGGGGAGTACGTTCGCAAGAATGAAACTCAAAGGAATTGACGGGGGCCCGCACAAGCGGTGGAGCATGTGGTTTAATTCGATGCAAAGCGAAGAACCTTACCAGGGCTTGACATGCCGCGAATCCTCTTGAAAGAGAGGGGTGCCCTCGGGAACGCGGACACAGGTGGTGCATGGCTGTCGTCAGCTCGTGCCGTAAGGTGTTGGGTTAAGTCTCGCAACGAGCGCAACCCTCGTGTTTAGTTGCCACTATGAGTTTGGAACCCTGAACAGACCGCCGGTGTTAAGCCGGAGGAAGGAGAGGATGAGGCCAAGTCATCATGCCCCTTATGCCCTGGGCGACACACGTGCTACAATGGGCGGGACAAAGGGTCGCGATCTCGCGAGGGTGAGCTAACTCCAAAAACCCGTCCTCAGTTCGGATTGCAGGCTGCAACTCGCCTGCATGAAGCAGGAATCGCTAGTAATCGCCGGTCAGCCATACGGCGGTGAATCCGTTCCCGGGCCTTGTACACACCGCCCGTCACACTATAGGAGCTGGCCATGTTTGAAGTCATTACCCTTAACCGTAAGGAGGGGGATGCCTAAGGCTAGGCTTGCGACTGGAGTGAAGTCGTAACAAGGTAGCCGTACTGGAAGGTGCGGCTGGATCACCTCCTTTTCAGGGAGAGCTAATGCTTATGCTTATTGGGTATTTTGGTTTGACACTGCTTCACGCCCAAAAAGAAGGCAGCTACGTCTGAGCTAAACTTGGATATGGAAGTCTTCTTTCGTTTAGGGTGAAGTAAGACCAAGCTCATGAGCTTATTATCCTAGGTCGGAACAAATTAGTTGATAGTGATAGGATCCCCTTTTTGACGTCCCCATG-TCCCCCCCGTGTGGTGTGGCGGCATGGGGATGTCAAAAGGAAAGGGATGGAGTTTTTCTCGCTTTTGGCGTAGCAGGCCTCCCTTTGGGAGGCCCGCGCGACGGGCTATTAGCTCAGTGGTAGAGCGCGCCCCTGATAATTGCGTCGTTGTGCCTGGGCTGTGAGGGCTCTCAGCCACATGGATAGTTCAATGTGCTCATCAGCGCCTGACCCGAAGATGTGGATCATCCAAGGCACATTAGCATGGCGTACTCCTCCTGTTTGAATCGGAGTTTGAAACCAAACAAACTTCTCCTCAGGAGGATAGATGGGGCGATTCAGGTGAGATCCCATGTAGATCTAACTTTCTATTCACTCGTGGGATCCGGGCGGTCCGGGGGGGGGGCCACCACGGCTCCTCTCTTCTCGAGAATCCATACATCCCTTATCAGTGTATGGAGAGCTATCTCTCGAGCACAGGTTGAGGTTCGTCCTCAATGGGAAAATGGAGCACCTAACAACGCATCTTCACAGACCAAGAACTACGAGATCACCCCTTTCATTCTGGGGTGACGGAGGGATCGTACCATTCGAGCCTTTTTTTCATGCTTTTCCCGGCGGTCTGGAGAAAGCAGCAATCAATAGGACTTCCCTAATCCTCCCTTCCTGAAAGGAAGAACGTGAAATTCTTTTTCCTTTCTGCAGGGACCAGGAGATTGGATCTAGCCATAAGAGGAATGCTTGGTATAAATAAGCCGCTTATTGGTCTTCGACCCCCTAAGTCACTACGAGCGCCCCCGATCAGTGCAATGGGATGTGGCTATTTATCTATCTCTTGACTCGAAATAGGAGCAGAGCAGGTTTGAAAAAGGATCTTAGAGTGTCTAGGGTTGGGCCAGGAGGGTCTCTTAACGCCTTCCTTTTTCTGCCCATCGGAGTTATTTCCCAAGGACTTGCCATGGTAAGGGGGAGAAGGGGGAAGAAGCACACTTGAAGAGCGCAGTACAACGGGGAGTTGTATGCTGCGTTCGGGAAGGATGAATCGCTCCCGAAAAGGAGTCTATTGATTCTCTCCCAATTGGTTGGATCGAAGGGGCGATGATTTACTTCACGGGCGAGGTCTCTGGTTCAAGTCCAGGATGGCCCAGCTGCGCCAGGGAAAAGAATAGAAGAAGCATCTGACTCTTTCATGCATACTCCACTTGGCTCGGGGGGGATATAGCTCAGTTGGTAGAGCTCCGCTCTTGCAATTGGGTCGTTGCGATTACGGGTTGGCTGTCTAATTGTCCAGGCGGTAATGATAGTATCTTGTACCTGAACCGGTGGCTCACTTTTTCTAAGTAATGGGGAAGAGGACTGAAACATGCCACTGAAAGACTCTACTGAGACAAAAAGATGGGCTGTCAAAAAGGTAGAGGAGGTAGGATGGGCAGTTGGTCAGATCTAGTATGGATCGTACATGGACGATAGTTGGAGTCGGCGGCTCTCCTAGGCTTCCCTCATCTGGGATCCCTGGGGAAGAGGATCAAGTTGGCCCTTGCGAATAGCTTGATGCACTATCTCCCTTCAACCCTTTGAGCGAAATGTGGCAAAAGGAAGGAAAATCCATGGACCGACCCCATTGTCTCCACCCCGTAGGAACTACGAGATCACCCCAAGGACCCCTTCGGCGTCCAGGGGTCACGGACCGACCATAGACCCTGTTCAATAAGTGGAACACATTAGCCGTCCGCTCTCCGGTTGGGCAGTAAGGGTCGGAGAAGGGCAATCACTCGTTCTTAAAACCAGCATTCTTAAGTTTAAGATCAAAGAGTCGGGCGGAAAAAGGGGAGAGCTCCCCGTTCCTGGTTCTCCTGTAGCTGGATTCCCCGGAACCACAAGAATCCTTAGAATGGGATTCCAACTCAGCACCTTTTGTTTTGAGATTTTGAGAAGAGTTGCTCTTTGGAGAGCACAGTACGATGAAAGTTGTAAGCTGTGTTCGGGGGGGAGTTATTGTCTATCGTTGGCCTCTATGGTAGAACCCGTCGGGGAGGCCTGAGAGGCGGTGGTTTACCCTGTGGCGGATGTCAGCGGTTCGAGTCCGCTTATCTCCAGCCCGTGAACTTAGCGGATACTATGATAGCACCGAATTTTGCCAATTCGGCAGTTCGATCTATGATTTCGCATTCATGGACGTTGATAAGATCCTTCCATTTAGTAGCACCTTAGGATGGCATAGCCTTAACGTTAATGGCGAGGTTCAAAAGAGGAAAGGCTTGCGGTGGATACCTAGGCACCCAGAGACGAGGAAGGGCGTAGCAAGCGACGAAAAGCTTCGGGGAGTTGAAAATAAGCATAGATCCGGAGATTCCCAAATAGGTCAACCTTTTGAACTGCCTGCTGAATCCATGAGCAGGCAAGAGACAACCTGGCGAACTGAAACATCTTAGTAGCCAGAGGAAAAGAAAGCAAAAGCGATTCCCGTAGTAGCGGCGAGCGAAATGGGAGCAGCCTAAACCGTGAAAACGGGGTTGTGGGAGAGCAATACAAGCGTTGTGCTGCTAGGCGAAGCGGTTGAGTGCCGCACCCTAGATGGCTAAAGTCCAGTAGCCGAAAGCATCACTAGCTTATGCTCTGACCCGAGTAGCATGGGGCACGTGGAATCCCGTGTGAATCAGCAAGGACCACCTTGCAAGGCTAAATACTCCTGGGTGACCGATAGCGAAGTAGTACCGTGAGGGAAAGGTGAAAAGAACCCCCAGTGGGTAGTGAAATAGAACGTGAAACCGTGCTGAGCTCCCAAGCAGTGGGAGGGGAAAGTGATCTCTGACCGCGTGCCTGTTGAAGAATGAGCCGGCGACTCATAGGCAGTGGCTTGGTTAAGGGAACGGAACCCACCGGAGCCGTAGCGAAAGCGAGTCTTCATAGGGCGATTGTCACTGCTTATGGACCCGAACCTGGGTGATCTATCCATGACCAGGATGAAGCTTGGATGAAACTAAGCAGAGGTCCGAACCGACTGATGTTGAAGAATCAGCGGATGAGTTGTGGTTAGGGGTGAAATGCCACTCGAACCCAGAGCTAGCTGGTTCTCCCCGAAATGCGTTGAGGCGCAGCAGTTGACTGGACATCTAGGGGTAAAGCACTGTTTCGGTGCGGGCTGCGCGAGCGGTACCAAATCGAGGCAAACTCTGAATACTAGATATGACCCAAAAATAACAGGGGTCAAGGTCGGCCAGTGAGACGATGGGGGATAAGCTTCATTGTCGAGAGGGAAACAGCCCGGATCACCAGCTAAGGCCCCTAAATGACCGCTCAGTGATAAAGGAGGTGGGGGTGCAAAGACAGCCAGGAGGTTTGCCTAGAAGCAGCCACCCTTTAAAGAGTGCGTAATAGCTCACTGATCGAGCGCCCTTGCGCTGAAGATGAACGGGGCTAAGCGATCTGCCGAAGCTGTGGGATGTCAAAATGCATCGGTAGGGGAGCGTTCCGCCTTAGAGGGAAGCAAACGCGAAAGCGGGGGTCGACGAAGCGGAAGCGAGAATGTCGGCTTGAGTAACGAAAACATTGGTGAGAATCCAATGCCCCGAAAACCCAAGGTTTCCTCCGCAAGGTTCGTCCACGGAGGGTGAGTCAGGGCCTAAGATCAGGCCGAAAGGCGTAGTCGATGGACAACAGGTCAATATTCCTGTACTACCCCTTGTTGGTACGGAGGGACGGAGGAGGCTAGGTTAGCCGAAAGATGGTTATAGGTTTAAGGACACAAGGTGACCCTGCTTTTTCAGGGTAAGAAGGGGTAGAGAAAATGCCTCGAGCCGAGGTCCGAGTACCAAGCGCTGCAGCGCTGAAGTATGAGCCCCGTGGACTAGCTATTGCTTCTCCACGAGGCTCATACCAGGCGCTACGGCGCTGAAGTATGTAACCCATGCCATACTCCCAGGAAAAGCTCGAACGACCTTCAACAAAAGGGTACCTGTACCCGAAACCGACACAGGTGGGTAGGTAGAGAATACCTAGGGGCGCGAGACAACTCTCTCTAAGGAACTCGGCAAAATAGCCCCGTAACTTCGGGAGAAGGGGTGCCCCCTCGCAAAAGGGGGTCGCAGTGACCAGGCCCGGGCGACTGTTTACCAAAAACACAGGTCTCCGCAAAGTCGTAAGACCATGTATGGGGGCTGACGCCTGCCCAGTGCCGGAAGGTCAAGGAAGTTGGTGAACTGATGACAGGGAAGCCGGCGACCGAAGCCCCGGTGAACGGCGGCCGTAACTATAACGGTCCTAAGGTAGCGAAATTCCTTGTCGGGTAAGTTCCGACCCGCACGAAAGGCGTAACGATCTGGGCACTGTCTCGGAGAGAGGCTCGGTGAAATAGACATGTCTGTGAAGATGCGGACTACCTGCACCTGGACAGAAAGACCCTATGAAGCTTTACTGTTCCCTGGGATTGGCTTTGGGCCTTTCCTGCGCAGCTTAGGTGGAAGGCGAAGAAGGCCCCCTTCCGGGGGGGCCCGAGCCATCAGTGAGATACCACTCTGGAAGAGCTCGGATTCTAACCTTGTGTCAGACCCGCGGGCCAAGGGACAGTCTCAGGTAGACAGTTTCTATGGGGCGTAGGCCTCCCAAAAGGTAACGGAGGCGTGCAAAGGTTTCCTCGGGCCAGACGGACATTGGTCCTCGAGTGCAAAGGCAGAAGGGAGCTTGACTGCAAGACTCACCCGTCGAGCAGAGACGAAAGTCGGCCTTAGTGATCCGACGGTGCCGAGTGGAAGGGCCGTCGCTCAACGGATAAAAGTTACTCTAGGGATAACAGGCTGATCTTCCCCAAGAGTCCACATCGACGGGAAGGTTTGGCACCTCGATGTCGGCTCTTCGCCACCTGGAGCTGTAGGTGGTTCCAAGGGTTGGGCTGTTCGCCCATTAATGCGGTACGTGAGCTGGGTTCAGAACGTCGTGAGACAGTTCGGTCCATATCCGGTGTGGGCGTTAGAGCATTGAGAGGACCTTTCCCTAGTACGAGAGGACCGGGAAGGACGCACCTCTGGTGTACCAGTTATCGTGCCTACGGTAAACGCTGGGTAGCCAAGTGCGGAGAGGATAACTGCTGAAAGCATATAAGTAGTAAGCCCACCCCAAGATGAGTGCTCTCTCCTCCGACTTCCCTAGAGCCTCCGGTAGCACAGCCGAGACAGCGACGGGTTCTCCACCCATACGGGGATGGAGCGACAGAAGTATGGAAATAGGATAAGGTAGCGGCGAGACGAGCCGTTTAAATAGGTGTCAAGTGGAAGTGCAGTGATGTATGCAGCTGAGGCATCCTAACGAACGAACGATTTGAACCTTGTTCCTACACGACCTGATCAAATTGATCAGGCACTTGCCATCTATCTTCATTGTTCAACTCTTTGATGAAAAGATGAAAAAACCAAAAAAAAGCTCTGCCCTTCCATCTCTTGGATAGATAGAGAGGGAGGGCAGAGGCCTTTGGTGTCCCTTCCAGTCAAGAATTGGGGCTTCACAATTATTAGCCAATATTTCTCTCATGCCTTTCCTCGTTCATGGTTCGATATTCTGGTGTCCTAGGCGTAGAGGAACCACACCAATCCATCCCGAATTTGGTGGTTAAACTCTACTGCGGTGACGATACTGTAGGGGAGGTCCTGCGGAAAAATAGCTCGATGCCAGAATGATAAAAAGCTTAACACCTCTTATTTGACTTTTTCACTATTTTGAAATACGAAAAAGATCCAAATCCAAAATGCAAAGGTCGTCTTATTCAAAACCTCAATCATCACATCCCCTCTCTCCCACTTCACACCTCGGAACGCACTGTTCTTATAGAGAGAAAGGCGCTTTCCCATCTTCTTAACCCGAAATGAAATGGCTGAGGAGAGGAAGGTTCCTTTTGGGGGGTACCCCCGGGAAGAGATCCAGTGGAGACGGGGTGGGCCTGTAGCTCAGAGGATTAGAGCACGTGGCTACGAACCACGGTGTCGGGGGTTCGAATCCCTCCTCGCCCACAGCCTTCCAAAGGGGGAAGGGCCTTTACTTTCCCCCTGAGGGTAGGAAAATCATGATCGGGATAGCGGACGTAAAGCTATTGAACTTGGGTATGCTCTTTCCTTTTGTCGAAGTGGAATCGTAGAACAGAATGTGATACGATGAGATAGAATGCAATAGAAACAAGCAAGGATAGCGAACGGGTTACCTACTCCTAAGGGTCAAAGCAAGCCCTTTAATTCAATTCTTTATTCTTACATTAAAGAATGAATCAAATCTCCCCAAGTAGGATTCGAACCTACGACCAGTCAGTTAACAGCCGACCGCTCTACCACTGAGCTACTGAGGAACAAGGGGAGATTCGATCTCCTAGAGTTCAACTCCCGCTCTCAACCCATGAACAATATGAGTCCGAAGCTTCTTTCGTAACTCCCGGAATTTCTTCGTAGTGACTCCGTTCCATGCCTCATTTCATAGGGAAGCCCAAAGTGGCTCTATTTCATTCTATTTCACTTCCTAGCACTTCCTATCATTTAATATCCATCCCTTTGGTCTTATTTACATAAGAGATGTCATTTATAGTCTATCTCTTTCTATATATGGAAAGTCAAGAAATTCTCATCGAAACATCGAGAAATTGTGCATATAGAAAACTCTAAAGAAAGAAAAAAAGGAGACCCATGCCATGATTTTCAAATCTTTTCTACTTAGTAGTCTAAGTTTCTCGATGAGGATAATTAATTCGGTCGTTGTGGTCGGACTCTATTATGGATTTCTGACCACATTCTCCATAGGTCCCTCTTAGATCTTCTTTCTCCAATCTTGGATTAGGGAAGAAGGAGATATTCGCGACTACTGGCGGTTTCATTATGGGGCAGCTCATGATCTTCATATCGATCTATTATCCACCTCTGCATCTATTCTTTCTTAGCTAAACGGGTGGAAGATCCATCCAATTTGGTTATATCATGGACTCGAAAAACGGATCTGAATGTGACTGAAATGCACGATCTTCACAGGTATCACTTTTCACGATACCTAAAAGATGGAATAGCGATTTTCGAAGCATTTCCTATAAGAGAATGGTTTCCATTACTTTGAGAAATGGATTCTATATCAAACTATAGCTATTGCATTAAAGAAGAAAAGAAACTAATAGAAGTCGAAGACGAGGAATGGTAGTGAATAGAGAGAAAGATTCTTCTGATTTTCTTGTTCCTGAAAATATTCTATCTATCTCCTAGACGCCGTAGAGAATTGAGAATTTTCATGTCTTTCAATTCTCGTACTCGTAATTGGAAAGTTACGGAAGGAGATCCATCATTTTGCAATGAAAACAACATAAAAAACTCTGGACAATTTCGAAATCAGGCCAAGCGTCTTAATACATATGCAAAAAAATTCATTATTGGCCCACCATTGATTAGAAGATTTAGCTTGTATGAATCGCTATTGGTTTGATACGAATAATGGCAGTCGTTTCAGTATGTTAAGGATACAGATGTATCCACAATTCATTTAGAGTTACTTAATAGCCTATTTCTTATACCATATCTCTATCCCGTGAAATTCTCGAGCCGAAAGATGGATGCATATGCTGTGTTTCATTTTGCTAAACGATATCAATTAAATGGTGTATCAATTCCATAAATTGGATATAGCAATAAATAAATCAGCAAAATTCTTTTATTTTAGATAGAAGAAACATTTCTTCTATCTAAAATAAAAGAATGTACCCTTCTATCCAAATCCAATTTGCATCGATAAAATAAATCCAAATTCCAGTAGTAGATGAATAATTGCAAATTTTTGTGTGTACGAGATTAGAATAACTTCAAAATAACTGACATAATTTTGTATTTTTCCTGATCAGAAAAATACAAGAAAAAGAAAGGA-----------------------------------------------------------------------------------------------------------------------------------------------------------------------------------------------------------------------------------------------------------------------------------------------------------------------------------------------------------------------------------------------------------------------------------------------------------------------------------------------------------------------------------------------------------------------------------------------------------------------------------------------------------------------GGTAGAAAAGGGAGAGAGATGGTAGAAGGAGATAGGAAGGGGAAAAAGGGGCTCTTTAGGCAGGAGACAGGGG-AATTCCTTAAGTTAAGAAAGAAAAAAGAATAAGAACACGGATACATAACATAAAAAAAAGAATAAATAAGACGATATTCGCCCTCCCCCTACATATTTAATTTCTTCTCCTATACAAAAAACAGCAAGACCTACCCCATTGGTAATTCCATCAATGACACCCTTATCGAAAAACTGCGTTAGTTCGGTTAATCCTCTTATACCCAGGGTAAAGACCCTAGTATAGAAAATATCTATATAACCACGATTATATGACCAACTGTATATCTTTTTTTTTACTTGATCCAAAAAAGACTTTTTCGGACTCTCTTTTACAAGGGAATTTTTAAAATATAAATTCTGAAAAAAAGAATAAGCAGATCCATAGAAGATATATGCTATGAATAGACCAAACATAGCTAGACTTACAGAAGAAATTGCATTAGTGATAAATTCATATGAATTTATGTAAGAATTAGAACTTTCCTGGAAAAAGCTTATTGAGGGAGTTAACCACTTTGATAATATGGTTAACTCCACTATTCCATTATCCATTACTCCATTATCAAAATGGATTCCTATGGATCCAATGAACAAAGTAAAAAGCAGTAATATAAAAAGAGGGAATAGCATAGTATTTCCCGTTTCATGAGGATAGACAAAAGGGTTTTTAACCCCAAAGGAAGTACTAAAGGACCCTATCCTATTTCTTGTATTACCATGAATTTTGGATATATTTTGTGAAAAAAAAGAAACTCCACTCTTCGTTGTTGATAAAATGAAATCTCTATTCACTCCTTTGGGTATCCTTTTTCCCCATAAGGATATTGAATACAACGAGCCCTCTTTAGTGCTACTGTAATTTTGAAAATGAACACGCAGGTACCCATCAAAAGTAAGTAAATATATCCGAAACATATAAAACGCAGTTAATCCTGCAGTAAAAGAGGCTATTATTCCAAAAAAGGGTGAATACAACCAACTATTACTAAGGATTTCATCTTTGGACCAGAAGCAAGCAAGAGGTGGAATACCACAAAGAGAAAGCGTACCCCATAAAAAAGTAGTTCTTGTAATTGGAACGTATTTTCTTAAACCACCCATAAGAACCATATTCTGACTTTTATCTGGTGAATATCCAACAAGAGGTTCCATTGAATGAATAACGGATCCGGATCCCAAGAACAATAAAGCTTTCGAATAAGCATGAGTGATCAAATGGAATAAAGCAGCTTGATAAGAACCTATACCTAGAGCTAACATCATATAACCCAATTGAGACATTGTAGAGTAGGCTAAGCTTCTTTTAATATCTCTCTGAGCAAGAGCTAAAGTAGCTCCTAAGAAGAGTGTTATTGTACCTACTAAAGAAATGAAACTCATTATTAAAGGTAGGGATATGAAAAGAGGAAGAAGTCGAGCTAGAAGAAAAATCCCCGCAGCAACCATAGTTGCTGCGTGTATAAGAGCCGAAATGGGAGTGGGTCCTTCCATAGCATCGGGTAACCATACGTGAAGAGGGAATTGTGCAGATTTTGCAACTGCACCAAGGAATAATAAAAAAGCACACAAAGTAGTAAGTAAGGAATTAATCCCATTATTAGGAATCCAGTTATTAGCTATTTTGAACAAATCCCGAAACTCTAAACTACCTGTTATCCAAAAAAAACCTAAAATTCCTAATAACAGACCAAAATCCCCTACACGATTAGTTACAAAAGCTTTTTGACAAGCACTCGCTGCAATTGGCCGTGTAAACCAAAAGCCTATCAATAAATAGGAACACATTCCCACAAGTTCCCAAAAAAAATAAATTTGTATCAAATTGGAACTAGTAACCAATCCCAACATGGAAGTATTGAAAAAACTTATATAAACAAAAAATCTCAAATATCCTTCATCGTGAGACATATAATCGTCACTATAAATAAGAACGAGGATTCCTACTGTAGTAATTAGTATTAACATAATAGAAGTAAGCGGGTCGATCAAGTATCCAAATTCTAAGGAAAAATCATTATTGACGGTCCAAGACCATAGATATTGATAGATAGAACTTCCATTTATTTGTTGAATAGATAGGTGAACTGAGAATACCATAGCTATACTTAAGAGTAAAACACTAGGAAAAGCCCATATGCGACGAAGATTTTTTGTTGCTGTCGGAATAAGAATAAGTCCAAACCCCATTGACATAATAACTGGAAGTGGGAGAAGAGGGATTACCCATGCATATTGATATGTATGTTCCATAAGAAAAGAAATGGAAATTTTTACTTCAATTTTTTTATAAAATAAAATTGTTTCCGATTCACCAAACCAATTCTTATCTCTTTCTGAAGG-----AATTCAAAAAA-AAAGAATAAGACAAAATACTGGAATTCTTCATTTTTCCAAATTTCTCTCATTGAAATAATCAAAAATGAAGAATGGGTTTACTTGATTAAATTCAAAAAGTTAATCAAATAACTTTGTTACCTAGTTATTATCTAAAGAAGGATATTTATTAAAATATAAAAAAGGATTGAATCATTTTACTTTCTATTCATTTTTTTATTCATTTTTGTATTTCTTTCTATTAAAATGAAGATGAAGCAACTCTCATGTTTCGTAACTGATTGATTGAATTCCAATGAAAACCTATGTTTATAGGAAATTATCGAATATTCCTTACTTCATATAGAACTGAAATCCTAATGACTAGAATTACCTAAGTTTTAGAATGTCTTGTTTAAGAGACTAAC---TATTTTTTTTTTGTTTTGATTGGAATTCAATTATGGAATACCATTCTGAACTTAATTAACTATTTGAATTTTCCCTTACTTTTATCCCCCCATATAAGATGGGGGATAGACCCCCGTACCATATATCTATATATGAAGTATACTTGATATATAAATTGATTTAAATAGAAAACCTTTGTATATATTCTATATTATTAAAACAAAATCTAAAATATATATGAAAAATATGCTAAATGAAAAATATGCTAAAAAATTCTTGTCTTATCCGCATTAGAGAAAATGAAGTAAAAAAGAATTCTGAATTTCAGTTCAGTATCTAAGTATAAATACTAAGAAAAACCAGAAAGAAGGATTGATTTGCGGCAATAGATGTCTTTCACATACAACTAGAAAAAAAGTAATCTCCTTTTTAAATGGCAGTTCCAAAAAAACGTACTTCGATGTCAAAAAAGCGTATTCGTAAAAATCTTTGGAAGAAAAAGACTTATTTTTCCATAGTACAATCTTATTCTTTAGCAAAATCAAGATCATTTTCCAGCGGCAGCGAGTATCCAAAACCAAAGGGTTTTTCTGGGCAACAAACAAATAATCTGGTTTTGGAATAATTTGAATTGACCTATCCAAAAGAAATTCCAATTATTTAATATGAATAATTCGGATTAATTAATCAATGTACTTTTATGTGTCGAATTCCTCGGTACAATATTCTTAGAACTAACCCCTCTGATATATAGAACAAAAGTTTTTGCTATACTGTGTCCTAAGTATTCTTTTCCTATCAACGAACTTTTCATAATAGAATCCTCATAATAAAATATGAGGATTCTATTATGAAAAGTAGAGTATTCTTGCAATAGGACTTACAACTTCTACCTATCTTATCCAAAATCCACAAATAAATTGGTTTAGGCTTGGTAAATCATATTAATAAGAGAATAAAGGCTTTCATTCTATAAATTTTGCTAAAATCCAAAATTCTTTGTATTTAATGATGAAATTCTAGAAAATCTAATGGATAGATAGAAAAGGTTTTTTGGATTTTGTCCATTGCATTGAAAGATTTGCAAAAATTTCAATGAGAAACTAATTAAAAAAAAATTAGTTCTATATTGCAACTGAGAAAAAACAGTTCCAACTCTTTCAAGCTTTGTTTCTATTGAGCAAAGCAAGAGTTTTTTGTTAAAAAAATCCGCAACGATACTACCAAACGAAGTCTATTTTAATAGAGGATTCTAAGGTTCCTAAATTCTATGGACTCTCCCAATCTCGACGATTTGCCAGAGAATAACTATTATTCTTTTAAGTTCCCTATTATTTCAAGTTAGCCGCCATGGTGAAATTGGTAGACACGCTGCTCTTAGGAAGCAGTGCTCAAGCATCTCGGTTCGAGTCCGAGTGGCGGCATTCTCGAAAAAGAATACAATAGATTAGAAAATGGATTCAATTCGAAATTTCCAATTTTGTAATGGGACCTTCTCCTTATGCTATTTGCAACTTTAGAACATATACTAACTCATATCTCTTTCTCAACCATTTCAATTGTGATTACGATTCATTTGATAACCTTATTAGTTCGTGAACTTGGGGGATTACATGATTCGTCAGAAAAAGGAATGATAGCAACTTTTTTCTCTATAACAGGATTCTTAGTTTCTCGTTGGGCTTCTTCGGGACATTTTCCATTAAGTAATTTATATGAGTCATTGATCTTCCTTTCATGGGCTCTGTATATTCTTCATACGATTCCTAAGATACAGAACTCTAAAAATGATTTAAGCACAATAACTACGCCAAGTACTATTTTAACGCAAGGCTTTGCCACGTCGGGTCTTTTAACTGAAATGCATCAATCCACAATACTAGTACCTGCTCTACAATCTCAGTGGTTAATGATGCATGTCAGTATGATGTTACTAAGCTATGCAACTCTTTTGTGCGGATCCTTATTATCCGCCGCTCTTCTAATCATTAAATTTCGAAAGAATTTCGATTTATTTTCTAAAAAGAAAAAAAATGTTTTACTTAAAACATTTTTCTTTAGTGAGTTTAGTGAGATTGAATATTTCTATGCAAAAAGAAGTGCTTTAAAAAACACCTCTTTTCCTTCATTTTCAAATTATTACAAATATCAATTAACTGAGCGTTTGGATTCTTGGAGTTATCGTGTCATTAGCCTAGGGTTTACCCTTTTAACCATAGGTATTCTTTGTGGAGCAGTATGGGCTAATGAGGCGTGGGGATCCTATTGGAATTGGGATCCTAAGGAAACTTGGGCATTTATTACTTGGACCATATTCGCAATTTATTTACATAGTAGAACAAATACAAATTGGAAGGGTACGAATTCCGCACTTGTAGCTTCAATAGGATTTCTTATAATTTGGATCTGCTATTTTGGTATCAATCTATTAGGAATAGGTTTACATAGTTATGGTTCATTTACATTACCATCTAAATGATTACATAACATAAAACCTTCATGAAATGAAAGTTTTTCCATTTTTGTTTGATTTGAGAACCCCTTGAACGCCTTCTCAAAGGGTTCTCAAAAATTCGAGATATATCTAATTAGACTTAGACTTTTTTACTTTTTTCTGAATTATTTGGTTTTTCCACTATGGAATATAGAGTATAGAGCGGACTAGTT--AAAAAAAAAAA-----AATCCTATTTAGGATAATAATTGGATAAGAGAGCCTCTACCCTGTCAACGGATAGCGAGAGAACAAAATCTGGATAAATACCAATTCCTATTACTGGTAAAAAGATACAGATTAAAAGAAAGAGTTCTCGCGGTCCAGAATCCAAAAAATTTGCGTTTGGAACATGAAATAGCTTATATCCATAGAACATCTGGCGTAACATAGATAATAAATAAATAGGAGTTAATATCATTCCAATTGCCATTACAAAAGTAATTAGCATTTTTGGCATTAACATAAATTTGGGACTAGTAATTAGTCCAAAAAATACTACTAATTCTGCAACAAAACCGCTCATTCCTGGTAAGGCAAGAGAAGCCATTGAAAAGCTACTAAACATGGTAAAAATTTTTGGCATTGGGATAGATATCCCCCCCAGTTCTTCGAGATAAACAAGACGCATTCTATCACAAGCCGTTCCCGCCAAGAAAAAAAGCGTAGCACCAATAAATCCATGGGATAGTATTTGTAAAATAGCTCCATTGAGTCCAATGTTGGTTATGGAACCAATTCCTATAATTATGAAACCCATGTGAGATACGGAGGAATAGGCTATTCTTTTTTTGAAATTTCGTTGACCAAGAGAAGTTGAAGCTGCATAGATTATTTGCATCGCTCCTATTATTACCAACCAGGGGGAAAATAGATAATGAGCATGAGGTAACAATTCCATATTGATCCGAATCAATCCGTATGCTCCCATCTTTAATAGGATTCCCGCTAAAAGCATACATGTACTGTAATGCGCTTCCCCATGGGTATCTGGTAACCACGTATGTAGGGGTATAATTGGCAATTTGACAGCATAAGCAATAAGGAAGCCAAAATAAAAAAGTATTTCCAATGTTGCAGGGTATGATCGATTAATTAATCTTTCCAAATCTAATCTTGGTTCGTTGGAACCATATAAGCCCATACCTAGAACTCCGATTAAGAAAAAAATGGAACCGCCTGCAGTATACAAAATAAACTTTGTAGCTGAATACAGACGCCTCTTTCCCCCCCACATGGATAAAAGTAAGTAAACAGGAATTAATTCTAACTCCCACATGATAAAAAAAAGTAAAAGGTCTCGCGAAGAAAATAATCCTATTTGACCACTATACATTGCTAGCATCAGGAAATAGAATAATCGCGAATTCCGGGTAACCGGCCAAGCTGCTAAAGTAGCTAAAGTAGTGATAAATCCTGTCAATAAAATAGATCCTAATGAAAGTCCATCGATTCCCAATCTCCAGTGGAAATCAAAGACATCTATCCATTTAGAATCCTCCTTTAATTGGATTAAGGGATCCTCCAATTGGAAATGATAACAGAATGCATAAGTCATTAGAAGGAATTCTAATAAACAAATAGATATAGTATACCACCTAACGATTTTGTTTCCCCTATGAGGTAAAAAGAAAATTAATGAACCTGCAAATATTGGCAAAACAACAAGTATTGTTAACCAAGGAAAATAACTCATGATAAAGTGATAAAGACAAGATATGTTTTGACCAGAAAAGCCCGTGCTCGCTTATTTCGAGCACAGGCTTCTTCGGTAAAGAGGAATCAGACGATTCAAGTGGAGTTTTTTGTAACGTATCAATAAGATAGAGCCATGCTGCGGGTTGTTTCAGGCCCTAAATAAACGCGGACACTTAAAAAATCTGTTGGGCAGGCAGATTCGCATCTCTTACAACCCACACAATCTTCGGTTCTCGGAGCAGAAGCAATTTGCTTGGCTTTACACCCATCCCAGGGTATCATTTCTAATACATCTGTTGGACAAGCTCGTACACATTGAGTGCATCCTATACATGTATCATAAATTTTTACGGAATGTGACATTGGATCTATAAATTTTCCTTTTCAACATAAAAATTTTCGATCTGGTAAAAATGAAATTAGTACTATATGAGTCATATGTATTGTAGGCACCAGACGAAGCAATGGTTTATCCAAACTTCAACAAATAAATAATGCAATATATTTCTTAATCCGTTTGTGAGAAAGCGTGAAAAGAGCCAAGAGACTTGAATTTTGGGCTTCAACAATCATAATTATACGAATTGTACATACGAATTCGAACTAGCCAATAAATTGGCTATCGTCTTTTCAATATAAATTATTGCAATATTCAAATTGCAATATCAATGAATTGCAAAAATTAAATAAGTAAAAAAGAATACTATACAATAACCTACTCAAAAAATAGATATTCTAAAATAATAAAATAATAAGAAAATAGTATTCGATTTCTATTCATCTTAATATTTGAATTTTATATTATCATTATATGTGCGCCTTTGTTTATTTGTTTAGAGGATTCTATGTCTAATTATTCAAAAGTCTAATTATTCAAAAAATTAGATTGATTGATACGAGTTGATTTCCTGTTACGATGGATGGAAGAAAGAATGGATAGTCCAATAGCTGCTTCAGCAGCCGCAAGGGCTATAACAAAAATTGCGAAAATGTCTCCTTTTAATTGGCGACTATCAAATAGATCAGAAAATGTTACGAGATTTAGATTAATTGAATTCAGTATAAGTTCAAGACATATTAGAGCTCTAACCATGTTTCGGCTTGTGATCAATCCATAGATACCAATTGAAAATAAATAGACACTCAAAAAAAGTACATGCTCAAACATCATTAACTAACTCCTTATCAATCTCGATTCATTTCAATATGAGGACAAGAATTGAACCGATTCAATTAATTAGAATAGAACAATTACACAACAAAAGAGAAAAGAAGGTATTTGTTGGCAGTAGATGGGTTTTACTAAATCAAAATTGTGATTCTTTAGTTATTTATTTTAGTTACTTATTTTAGATTTGAAATTCTAAGAATTTTGACTCATTCTAAGTATTTCTTATTGCCGAGCCATAGTAATTGCACCTATTAAAGAAACTAGAAGAATTATGGAAATGAGTTCAAACGGAAGATAAAAATCAGTTGCTAAATGAATCCCAATTTGTTGAACGTTATTTATGAGACCCTGTTCTACTATTTGGTTTGATCTTGTAGTCCAAAGAATTCCATACCATGACGTATCTGGGATAGTAGTGATTAGTGAAAAAAGAATAGTTATACAAACGAGTGAAGTGAACCCATCTCCAATAGTCCAATAATTCTTATTTTTAGACCATTCTGAGCCATCTATGAACATTACGGCAAATATGATCAAGACATTTATGGCTCCCACATAAATAAGAAGTTGTGCGACAGCTACAAAGTAGGAATTCAATAAAATATAGAATAAGGATATACAAATAAGAACTAATCCCAACGAAAAGGCAGAATAAATTGGGTTGGTAAGTAATACTACTCCTATGCCCCCTAGTAGAAGAAAAAATTCCCCAAATAGCACAAGAATCTCATGTATTGGTCCAGGTAAATCCATTATGGATAAGAATAAATTAATAGTATAAAATTTTTCATGAACTGACTAAAACTAAAAGATTCAAGGAAGGCAAAAGGGATTAGGATATTTTTTGTATATAAGTTGTATAGTTAGAAATCACATCACGAAAATCTACTCTCATTTTAAATCAGGAATAATTTGCAATAAGCAGTAGTTATTCGTTTTTCTTTATAGTTAGTAAAGAACTATTGGATTTTTCTAACAAAAAACAAAAATCCTAGTAATTAGTAATCGTTCTTGAATTCAAGGATTTTTCTTCGTCTATTTTACTTTGAGTCGAATTCCTAATTGTTTGAATTGTGTAATCTCCCATTATGGAGATTGGTAACCGACTCAAAGCAATTTGATTGTAATTCAATTCATGACGATCATAAGTAGAAAGTTCATATTCTTCAGTCATTGATAAACAGCTTGTCGGACAGTACTCAACACAATTACCACAAAATATACAAACTCCAAAATCAATACTGTAATTAAGCAATTGTTTCCTTTTAATATCCTTTTCAAATCTCCAATCCACAAGGGGTAGATCTATCGGGCATACGCGAACACATACTTCACAAGCAATACATTTATCAAATTCAAAGTGGATTCGCCCCCGGAAACGCTCCGATGTAATTGATTTTTCATAAGGGTAGTGAATCGTTATAGGTAAACGATTTGTGTGGGATAAGGTAATTATGAAACTTTGACCAATGTACCTTGCAGCGCGTATTGTTTGTTGACCATAACTCATGAACCCAGTTACCATAGGGAACATATTCTAAATATCTATGAAAAAGGTATGTTTCTTTCTCTTGTTTGAGAGAATTTTAGTGTTGAAAATATTCTTACTATTATTGTATTATCTTATTTATAGTGAAACAAGTTGGGAAGAAGTTGTTAATAAGAGATTGCCCAGGGAAATAGGTAAAAGAAATTTCCATCCAAGATTTAATAACTGATCCATTCTCATCCTGGGTAAAGTCCATCTTATTGTGATAGAAATGAAGAGAAATAAATAAGCTTTAGTTAATGTAATGAAGATACCCATTGTCATTTCCAAAATTCCAACCATTTTATTCATTTGGAAAAATCCAAAAAAGGATATATAGGGAATAGATAAATTCCACCCGCCTAAGTAGAGAACTGTTACAAATAAAGAGGAAACTAATAAATTTAGGTAAGAAACAAGATAAAATAAACCATATTTGATACCGGAATATTCGGTTTGATAACCTGCTACTAATTCTTCCTCTGCTTCTGGTAAATCAAAGGGTAATCTTTCACATTCTGCCAAAGAAGAAATTAGAAAAACCAGAAAACCTATAGGCTGACGCCAAAGATTCCATCCAAAAAAACCATATTTTGACTGTGCTTCAACTATATCAACTGTACTTGAACTGTTAGATAATCATAGTCGATGATAACATCACAGTTCCCACCGCTATTCCAAAACCGTACATGAAACCTTAGCTTCATACGGCTTCTCTATGATCAGAAAAAAGGAGAGGGTTGTTTCATTTCGGTATTATCCCCCTGGGCATAGATAGAATTAGGTAAGATAAAATCGATTGGAAAGTCCTAAATTAGACCAAAGGAATTCCGTCTGCTAGAATAAGAAAAAGCGCTTCCGAATTGATCTCGTCCTTTATAATATAATGAGAATTTTTCTTTGTTCAGCAATAACTTAATCTTGGAATAAAACACTCGTTATAGCAATTAATAAATGAAAAGAATTGGGCATTAGTTCATGAGGAATTCTGTATGAATATGAATAGAGGAAGGAAAGAATAAATAAAGATCTTTTTTTTGTATTGCATTCCATATCTTTTGTCCTATTCTTCTTTCCCCCGGGAGGGGTACTTAAAAAGAAAAAAGGAATAAAGGGTTAATTCGTTCTTGATAGCCATTTCCTTAACAAGTGAATGGGAACATACTCTGGATCGGAATCCGAAGAAAGTACTACTTGATCATTTCCACCAATTTCAAGTCCTTATTATGATTCCTTTTATGAGGAAAAATCTCTAATGCCTTAGATTTCCTCATTACTAATCCTTTATGTACTTTAGTGTTCCTAACCCCTCACTAACTTTTGATGGATTCCTCTTATGATTATAAGTTATAGTAATAACTAGGAATATTCTAGTAATGGAATTCCATATCGCGAATCCTTTATTCTTGCCCGCTTCAAGATATGATGACTAATCAAAAAATCTCAACCTTGGGGTAAAGAGTTTACACTGCTTATGTTTACTTCAACTTTTTTCTTGTACGTAGGAAATGAGATTTTTTCTTTTTACTACAAATTAATAAGCTGTTTTGTTTCACTCATATAGCTATCTAGTTTAACTTACCAACCCGAATATAGAATAAGAAAAGGAAGGTAAATATTCAATGGATTTTAGAGGAAAAAAATCCTATTTTAACGAATCACACGTAGAGATATTGCTAGCACACAAAAAGTTAATGGTATTTCATAACTAATAGATTGAGCAGCAGCTCGTAGACCGCCTAAAAAAGAATATTTATTATTTGAGCTATATCCTGCCATAAGAAGACCAATAGGAGCAATACTTGAAATGGCAATCCATAAAAAAACACCAATACTAAGATCGGCTAAAACAAAACGATATCCTAAAGGGATAACTAAAAAACTTAATAAAATTGATATGACTGCTATAGAGGGTCCAATGCTAAATAAAGGAATATCTCCTCGGGATGGCAGGATATCCTCCTTAAAAAGTAGCTTAGTTCCATCGGCTATAGCTTGAAGCAGTCCCAGGGGGCCAGCATATTCAGGACCAATACGTTGTTGTATCGATGCGGATATTTCTCTTTCTAACCACACAATTACCAGTACTTCTATTGTGATTCCCAGTAGGAGGGTCAAAATAGGTAGAATCCATATCAGTCCATAGACTTCTTTTAATAATTCCGATTTCGAAAAAGAATTGATAGTTTCTACGTCTACCCTATCTATTATCATTTCAACGATCAACTTCCCCCATAATGATATCTATACTACCTAATATCGTCATGATATCAGCCAATTTCATTTTTTTAACTAGTTGAGGAAGAATTTGCAAATTAATAAAACCAGGTGGACGAATTTTCCATCTCCAGGGGAAAAGACTATCATCTCCTACCAGATAAATTCCTAATTCACCTTTTGGAGCTTCCACTCTTACATAAAGCTCTTGCTTTGACAATTCAAAATTGGGCGAAGGTTTTTTACCAAGAAATCGATATTCAAAATCATTCCATTCGGAATTCTTTGCTTTCTTAAAGCGTCGGACTTCTAAATTCTCATAAGGACCCCCAGGAATTTTCTCTACAGCCTGTTGAATAATTTTGATGGATTCCCTCATTTCACCCATTCGTACTAAATAGCGAGCTAATGAATCCCCTTCTTTTTGCCATTGGATTTTCCAATCAAATTGGTTGTAAGACTCATAAGGATCAACTTTACGAAGATCCCATTGTATTCCAGAAGCTCGTAACATCGGTCCCGATAAGCCCCAATTTACTGCTTCTTCTCCGCTAATAAAACCGACTCCTTCAACTCGTTCTATAAAAATGGGATTCTGTGTAATAAGTTGTTGATATTCAACAACTCCTCGTAAAAAATAATCACAGAAATCTAAACATTTATTGATCCATCCATAAGGTAGATCGGCGGCTACTCCTCCGATGCGAAAGTAATTATGCATCATTCGCATACCTGTAGCAGCTTCAAATAGATCGTATATCAATTCTCTCTCTCTAAAAATATAGAAAAAAGGAGTCTGTGCGCCGAGATCCGCCATAAAAGGTCCAAGCCATAACAAGTGAGAAGCTATACGGCTCAACTCTAACATAATTACCCTAATATAGCTGGCTCTTTGGGGTATTTGAATATTCTCCAAGAATTCTGGTGCATTTACCGTTATTGCTTCTGTAAACATAGTAGCTAAATAATCCCACCGTGTTACATAAGGTAAGTATTGTATAATAGTTCGGTTTTCCGCGATTTTTTCCATTCCTCTGTGTAAATACCCTAATATGGGTTCACAATCAATAACATCTTCACCATCGAGAGTAACGATCAGTCGAAGAACACCATGCATTGATGGGTGGTGAGGGCCCATATTGACTATCATGAGATCTTTTCTTGTAAGCGGTAGACTCATATCCTTTCTTCCTTAATTCATTATTCCATGAAAATGGATTATTCCATGAATTCCTCAAAACGAGGCTCATCAAAATGAAAAATCTAAGACTACTATAAGACTACTAATAAAATAAGAAAAAAATTCGAACGATTAAATTACTTCTCCCTAATATCCAACTGACTGATTAATTTCTTATAACGTACTCTATTTTTCTTTGCCAAATAAGCTAGCAAACGTTGACGTTTTCCCAAAAGTCTTCGTAGACCTCTTTCCGATGAAAAATCTTTTTTGTGTAATTCCAAATGTGAAGCAAGTCTCCGTATCTTATTGGTGAAACTGAATACTTGAAATTCAACAGAACCCCTGTTTTCTTCTTTTTCTTCTTTAACCATAAATCCAAAAATTTTTCTACCTCCTTTCTTTTTCTTGTATTTTTCTGATCAGGAAAAATACAAAATTATGTCAGTTATTTTGAAGTTATTCTAATCTCGTACACACAAAAATTTGCAATTATTCATCTACTACTGGAATTTGGATTTATTTTATCGATGCAAATTGGATTTGGATAGAAGGGTACATTCTTTTATTTTAGATAGAAGAAATGTTTCTTCTATCTAAAATAAAAGAATTTTGCTGATTTATTTATTGCTATATCCAATTTATGGAATTGATACACCATTTAATTGATATCGTTTAGCAAAATGAAACACAGCATATGCATCCATCTTTCGGCTCGAGAATTTCACGGGATAGAGATATGGTATAAGAAATAGGCTATTAAGTAACTCTAAATGAATTGTGGATACATCTGTATCCTTAACATACTGAAACGACTGCCATTATTCGTATCAAACCAATAGCGATTCATACAAGCTAAATCTTCTAATCAATGGTGGGCCAATAATGAATTTTTTTGCATATGTATTAAGACGCTTGGCCTGATTTCGAAATTGTCCAGAGTTTTTTATGTTGTTTTCATTGCAAAATGATGGATCTCCTTCCGTAACTTTCCAATTACGAGTACGAGAATTGAAAGACATGAAAATTCTCAATTCTCTACGGCGTCTAGGAGATAGATAGAATATTTTCAGGAACAAGAAAATCAGAAGAATCTTTCTCTCTATTCACTACCATTCCTCGTCTTCGACTTCTATTAGTTTCTTTTCTTCTTTAATGCAATAGCTATAGTTTGATATAGAATCCATTTCTCAAAGTAATGGAAACCATTCTCTTATAGGAAATGCTTCGAAAATCGCTATTCCATCTTTTAGGTATCGTGAAAAGTGATACCTGTGAAGATCGTGCATTTCAGTCACATTCAGATCCGTTTTTCGAGTCCATGATATAACCAAATTGGATGGATCTTCCACCCGTTTAGCTAAGAAAGAATAGATGCAGAGGTGGATAATAGATCGATATGAAGATCATGAGCTGCCCCATAATGAAACCGCCAGTAGTCGCGAATATCTCCTTCTTCCCTAATCCAAGATTGGAGAAAGAAGATCTAAGAGGGACCTATGGAGAATGTGGTCAGAAATCCATAATAGAGTCCGACCACAACGACCGAATTAATTATCCTCATCGAGAAACTTAGACTACTAAGTAGAAAAGATTTGAAAATCATGGCATGGGTCTCCTTTTTTTCTTTCTTTAGAGTTTTCTATATGCACAATTTCTCGATGTTTCGATGAGAATTTCTTGACTTTCCATATATAGAAAGAGATAGACTATAAATGACATCTCTTATGTAAATAAGACCAAAGGGATGGATATTAAATGATAGGAAGTGCTAGGAAGTGAAATAGAATGAAATAGAGCCACTTTGGGCTTCCCTATGAAATGAGGCATGGAACGGAGTCACTACGAAGAAATTCCGGGAGTTACGAAAGAAGCTTCGGACTCATATTGTTCATGGGTTGAGAGCGGGAGTTGAACTCTAGGAGATCGAATCTCCCCTTGTTCCTCAGTAGCTCAGTGGTAGAGCGGTCGGCTGTTAACTGACTGGTCGTAGGTTCGAATCCTACTTGGGGAGATTTGATTCATTCTTTAATGTAAGAATAAAGAATTGAATTAAAGGGCTTGCTTTGACCCTTAGGAGTAGGTAACCCGTTCGCTATCCTTGCTTGTTTCTATTGCATTCTATCTCATCGTATCACATTCTGTTCTACGATTCCACTTCGACAAAAGGAAAGAGCATACCCAAGTTCAATAGCTTTACGTCCGCTATCCCGATCATGATTTTCCTACCCTCAGGGGGAAAGTAAAGGCCCTTCCCCCTTTGGAAGGCTGTGGGCGAGGAGGGATTCGAACCCCCGACACCGTGGTTCGTAGCCACGTGCTCTAATCCTCTGAGCTACAGGCCCACCCCGTCTCCACTGGATCTCTTCCCGGGGGTACCCCCCAAAAGGAACCTTCCTCTCCTCAGCCATTTCATTTCGGGTTAAGAAGATGGGAAAGCGCCTTTCTCTCTATAAGAACAGTGCGTTCCGAGGTGTGAAGTGGGAGAGAGGGGATGTGATGATTGAGGTTTTGAATAAGACGACCTTTGCATTTTGGATTTGGATCTTTTTCGTATTTCAAAATAGTGAAAAAGTCAAATAAGAGGTGTTAAGCTTTTTATCATTCTGGCATCGAGCTATTTTTCCGCAGGACCTCCCCTACAGTATCGTCACCGCAGTAGAGTTTAACCACCAAATTCGGGATGGATTGGTGTGGTTCCTCTACGCCTAGGACACCAGAATATCGAACCATGAACGAGGAAAGGCATGAGAGAAATATTGGCTAATAATTGTGAAGCCCCAATTCTTGACTGGAAGGGACACCAAAGGCCTCTGCCCTCCCTCTCTATCTATCCAAGAGATGGAAGGGCAGAGCTTTTTTTTGGTTTTTTCATCTTTTCATCAAAGAGTTGAACAATGAAGATAGATGGCAAGTGCCTGATCAATTTGATCAGGTCGTGTAGGAACAAGGTTCAAATCGTTCGTTCGTTAGGATGCCTCAGCTGCATACATCACTGCACTTCCACTTGACACCTATTTAAACGGCTCGTCTCGCCGCTACCTTATCCTATTTCCATACTTCTGTCGCTCCATCCCCGTATGGGTGGAGAACCCGTCGCTGTCTCGGCTGTGCTACCGGAGGCTCTAGGGAAGTCGGAGGAGAGAGCACTCATCTTGGGGTGGGCTTACTACTTATATGCTTTCAGCAGTTATCCTCTCCGCACTTGGCTACCCAGCGTTTACCGTAGGCACGATAACTGGTACACCAGAGGTGCGTCCTTCCCGGTCCTCTCGTACTAGGGAAAGGTCCTCTCAATGCTCTAACGCCCACACCGGATATGGACCGAACTGTCTCACGACGTTCTGAACCCAGCTCACGTACCGCATTAATGGGCGAACAGCCCAACCCTTGGAACCACCTACAGCTCCAGGTGGCGAAGAGCCGACATCGAGGTGCCAAACCTTCCCGTCGATGTGGACTCTTGGGGAAGATCAGCCTGTTATCCCTAGAGTAACTTTTATCCGTTGAGCGACGGCCCTTCCACTCGGCACCGTCGGATCACTAAGGCCGACTTTCGTCTCTGCTCGACGGGTGAGTCTTGCAGTCAAGCTCCCTTCTGCCTTTGCACTCGAGGACCAATGTCCGTCTGGCCCGAGGAAACCTTTGCACGCCTCCGTTACCTTTTGGGAGGCCTACGCCCCATAGAAACTGTCTACCTGAGACTGTCCCTTGGCCCGCGGGTCTGACACAAGGTTAGAATCCGAGCTCTTCCAGAGTGGTATCTCACTGATGGCTCGGGCCCCCCCGGAAGGGGGCCTTCTTCGCCTTCCACCTAAGCTGCGCAGGAAAGGCCCAAAGCCAATCCCAGGGAACAGTAAAGCTTCATAGGGTCTTTCTGTCCAGGTGCAGGTAGTCCGCATCTTCACAGACATGTCTATTTCACCGAGCCTCTCTCCGAGACAGTGCCCAGATCGTTACGCCTTTCGTGCGGGTCGGAACTTACCCGACAAGGAATTTCGCTACCTTAGGACCGTTATAGTTACGGCCGCCGTTCACCGGGGCTTCGGTCGCCGGCTTCCCTGTCATCAGTTCACCAACTTCCTTGACCTTCCGGCACTGGGCAGGCGTCAGCCCCCATACATGGTCTTACGACTTTGCGGAGACCTGTGTTTTTGGTAAACAGTCGCCCGGGCCTGGTCACTGCGACCCCCTTTTGCGAGGGGGCACCCCTTCTCCCGAAGTTACGGGGCTATTTTGCCGAGTTCCTTAGAGAGAGTTGTCTCGCGCCCCTAGGTATTCTCTACCTACCCACCTGTGTCGGTTTCGGGTACAGGTACCCTTTTGTTGAAGGTCGTTCGAGCTTTTCCTGGGAGTATGGCATGGGTTACATACTTCAGCGCCGTAGCGCCTGGTATGAGCCTCGTGGAGAAGCAATAGCTAGTCCACGGGGCTCATACTTCAGCGCTGCAGCGCTTGGTACTCGGACCTCGGCTCGAGGCATTTTCTCTACCCCTTCTTACCCTGAAAAAGCAGGGTCACCTTGTGTCCTTAAACCTATAACCATCTTTCGGCTAACCTAGCCTCCTCCGTCCCTCCGTACCAACAAGGGGTAGTACAGGAATATTGACCTGTTGTCCATCGACTACGCCTTTCGGCCTGATCTTAGGCCCTGACTCACCCTCCGTGGACGAACCTTGCGGAGGAAACCTTGGGTTTTCGGGGCATTGGATTCTCACCAATGTTTTCGTTACTCAAGCCGACATTCTCGCTTCCGCTTCGTCGACCCCCGCTTTCGCGTTTGCTTCCCTCTAAGGCGGAACGCTCCCCTACCGATGCATTTTGACATCCCACAGCTTCGGCAGATCGCTTAGCCCCGTTCATCTTCAGCGCAAGGGCGCTCGATCAGTGAGCTATTACGCACTCTTTAAAGGGTGGCTGCTTCTAGGCAAACCTCCTGGCTGTCTTTGCACCCCCACCTCCTTTATCACTGAGCGGTCATTTAGGGGCCTTAGCTGGTGATCCGGGCTGTTTCCCTCTCGACAATGAAGCTTATCCCCCATCGTCTCACTGGCCGACCTTGACCCCTGTTATTTTTGGGTCATATCTAGTATTCAGAGTTTGCCTCGATTTGGTACCGCTCGCGCAGCCCGCACCGAAACAGTGCTTTACCCCTAGATGTCCAGTCAACTGCTGCGCCTCAACGCATTTCGGGGAGAACCAGCTAGCTCTGGGTTCGAGTGGCATTTCACCCCTAACCACAACTCATCCGCTGATTCTTCAACATCAGTCGGTTCGGACCTCTGCTTAGTTTCATCCAAGCTTCATCCTGGTCATGGATAGATCACCCAGGTTCGGGTCCATAAGCAGTGACAATCGCCCTATGAAGACTCGCTTTCGCTACGGCTCCGGTGGGTTCCGTTCCCTTAACCAAGCCACTGCCTATGAGTCGCCGGCTCATTCTTCAACAGGCACGCGGTCAGAGATCACTTTCCCCTCCCACTGCTTGGGAGCTCAGCACGGTTTCACGTTCTATTTCACTACCCACTGGGGGTTCTTTTCACCTTTCCCTCACGGTACTACTTCGCTATCGGTCACCCAGGAGTATTTAGCCTTGCAAGGTGGTCCTTGCTGATTCACACGGGATTCCACGTGCCCCATGCTACTCGGGTCAGAGCATAAGCTAGTGATGCTTTCGGCTACTGGACTTTAGCCATCTAGGGTGCGGCACTCAACCGCTTCGCCTAGCAGCACAACGCTTGTATTGCTCTCCCACAACCCCGTTTTCACGGTTTAGGCTGCTCCCATTTCGCTCGCCGCTACTACGGGAATCGCTTTTGCTTTCTTTTCCTCTGGCTACTAAGATGTTTCAGTTCGCCAGGTTGTCTCTTGCCTGCTCATGGATTCAGCAGGCAGTTCAAAAGGTTGACCTATTTGGGAATCTCCGGATCTATGCTTATTTTCAACTCCCCGAAGCTTTTCGTCGCTTGCTACGCCCTTCCTCGTCTCTGGGTGCCTAGGTATCCACCGCAAGCCTTTCCTCTTTTGAACCTCGCCATTAACGTTAAGGCTATGCCATCCTAAGGTGCTACTAAATGGAAGGATCTTATCAACGTCCATGAATGCGAAATCATAGATCGAACTGCCGAATTGGCAAAATTCGGTGCTATCATAGTATCCGCTAAGTTCACGGGCTGGAGATAAGCGGACTCGAACCGCTGACATCCGCCACAGGGTAAACCACCGCCTCTCAGGCCTCCCCGACGGGTTCTACCATAGAGGCCAACGATAGACAATAACTCCCCCCCGAACACAGCTTACAACTTTCATCGTACTGTGCTCTCCAAAGAGCAACTCTTCTCAAAATCTCAAAACAAAAGGTGCTGAGTTGGAATCCCATTCTAAGGATTCTTGTGGTTCCGGGGAATCCAGCTACAGGAGAACCAGGAACGGGGAGCTCTCCCCTTTTTCCGCCCGACTCTTTGATCTTAAACTTAAGAATGCTGGTTTTAAGAACGAGTGATTGCCCTTCTCCGACCCTTACTGCCCAACCGGAGAGCGGACGGCTAATGTGTTCCACTTATTGAACAGGGTCTATGGTCGGTCCGTGACCCCTGGACGCCGAAGGGGTCCTTGGGGTGATCTCGTAGTTCCTACGGGGTGGAGACAATGGGGTCGGTCCATGGATTTTCCTTCCTTTTGCCACATTTCGCTCAAAGGGTTGAAGGGAGATAGTGCATCAAGCTATTCGCAAGGGCCAACTTGATCCTCTTCCCCAGGGATCCCAGATGAGGGAAGCCTAGGAGAGCCGCCGACTCCAACTATCGTCCATGTACGATCCATACTAGATCTGACCAACTGCCCATCCTACCTCCTCTACCTTTTTGACAGCCCATCTTTTTGTCTCAGTAGAGTCTTTCAGTGGCATGTTTCAGTCCTCTTCCCCATTACTTAGAAAAAGTGAGCCACCGGTTCAGGTACAAGATACTATCATTACCGCCTGGACAATTAGACAGCCAACCCGTAATCGCAACGACCCAATTGCAAGAGCGGAGCTCTACCAACTGAGCTATATCCCCCCCGAGCCAAGTGGAGTATGCATGAAAGAGTCAGATGCTTCTTCTATTCTTTTCCCTGGCGCAGCTGGGCCATCCTGGACTTGAACCAGAGACCTCGCCCGTGAAGTAAATCATCGCCCCTTCGATCCAACCAATTGGGAGAGAATCAATAGACTCCTTTTCGGGAGCGATTCATCCTTCCCGAACGCAGCATACAACTCCCCGTTGTACTGCGCTCTTCAAGTGTGCTTCTTCCCCCTTCTCCCCCTTACCATGGCAAGTCCTTGGGAAATAACTCCGATGGGCAGAAAAAGGAAGGCGTTAAGAGACCCTCCTGGCCCAACCCTAGACACTCTAAGATCCTTTTTCAAACCTGCTCTGCTCCTATTTCGAGTCAAGAGATAGATAAATAGCCACATCCCATTGCACTGATCGGGGGCGCTCGTAGTGACTTAGGGGGTCGAAGACCAATAAGCGGCTTATTTATACCAAGCATTCCTCTTATGGCTAGATCCAATCTCCTGGTCCCTGCAGAAAGGAAAAAGAATTTCACGTTCTTCCTTTCAGGAAGGGAGGATTAGGGAAGTCCTATTGATTGCTGCTTTCTCCAGACCGCCGGGAAAAGCATGAAAAAAAGGCTCGAATGGTACGATCCCTCCGTCACCCCAGAATGAAAGGGGTGATCTCGTAGTTCTTGGTCTGTGAAGATGCGTTGTTAGGTGCTCCATTTTCCCATTGAGGACGAACCTCAACCTGTGCTCGAGAGATAGCTCTCCATACACTGATAAGGGATGTATGGATTCTCGAGAAGAGAGGAGCCGTGGTGGCCCCCCCCCCGGACCGCCCGGATCCCACGAGTGAATAGAAAGTTAGATCTACATGGGATCTCACCTGAATCGCCCCATCTATCCTCCTGAGGAGAAGTTTGTTTGGTTTCAAACTCCGATTCAAACAGGAGGAGTACGCCATGCTAATGTGCCTTGGATGATCCACATCTTCGGGTCAGGCGCTGATGAGCACATTGAACTATCCATGTGGCTGAGAGCCCTCACAGCCCAGGCACAACGACGCAATTATCAGGGGCGCGCTCTACCACTGAGCTAATAGCCCGTCGCGCGGGCCTCCCAAAGGGAGGCCTGCTACGCCAAAAGCGAGAAAAACTCCATCCCTTTCCTTTTGACATCCCCATGCCGCCACACCACAC-GGGGGGGACATGGGGACGTCAAAAAGGGGATCCTATCACTATCAACTAATTTGTTCCGACCTAGGATAATAAGCTCATGAGCTTGGTCTTACTTCACCCTAAACGAAAGAAGACTTCCATATCCAAGTTTAGCTCAGACGTAGCTGCCTTCTTTTTGGGCGTGAAGCAGTGTCAAACCAAAATACCCAATAAGCATAAGCATTAGCTCTCCCTGAAAAGGAGGTGATCCAGCCGCACCTTCCAGTACGGCTACCTTGTTACGACTTCACTCCAGTCGCAAGCCTAGCCTTAGGCATCCCCCTCCTTACGGTTAAGGGTAATGACTTCAAACATGGCCAGCTCCTATAGTGTGACGGGCGGTGTGTACAAGGCCCGGGAACGGATTCACCGCCGTATGGCTGACCGGCGATTACTAGCGATTCCTGCTTCATGCAGGCGAGTTGCAGCCTGCAATCCGAACTGAGGACGGGTTTTTGGAGTTAGCTCACCCTCGCGAGATCGCGACCCTTTGTCCCGCCCATTGTAGCACGTGTGTCGCCCAGGGCATAAGGGGCATGATGACTTGGCCTCATCCTCTCCTTCCTCCGGCTTAACACCGGCGGTCTGTTCAGGGTTCCAAACTCATAGTGGCAACTAAACACGAGGGTTGCGCTCGTTGCGAGACTTAACCCAACACCTTACGGCACGAGCTGACGACAGCCATGCACCACCTGTGTCCGCGTTCCCGAGGGCACCCCTCTCTTTCAAGAGGATTCGCGGCATGTCAAGCCCTGGTAAGGTTCTTCGCTTTGCATCGAATTAAACCACATGCTCCACCGCTTGTGCGGGCCCCCGTCAATTCCTTTGAGTTTCATTCTTGCGAACGTACTCCCCAGGCGGGATACTTAACGCGTTAGCTACAGCACTGCACGGGTCGAGTCGCACAGCACCTAGTATCCATCGTTTACGGCTAGGACTACTGGGGTCTCTAATCCCATTTGCTCCCCTAGCTTTCGTCTCTCAGTGTCAGTGTCGGCCCAGCAGAGTGCTTTCGCCGTTGGTGTTCTTTCCGATCTCAATGCATTTCACCGCTCCACCGGAAATTCCCTCTGCCCCTACCGTACTCCAGCTTGGTAGTTTCCACCGCCTGTCCAGGGTTGAGCCCTGGGATTTGACGGCGGACTTGAAAAGCCACCTACAGACGCTTTACGCCCAATCATTCCGGATAACGCTTGCATCCTCTGTCTTACCGCGGCTGCTGGCACAGAGTTAGCCGATGCTTATTCCTCAGATACCGTCATTGTTTCTTCTCCGAGAAAAGAAGTTGACGACCCGTAGGCCTTCCACCTCCACGCGGCATTGCTCCGTCAGGCTTTCGCCCATTGCGGAAAATTCCCCACTGCTGCCTCCCGTAGGAGTCTGGGCCGTGTCTCAGTCCCAGTGTGGCTGATCATCCTCTCGGACCAGCTACTGATCATCGCCTTGGTAAGCTATTGCCTCACCAACTAGCTAATCAGACGCGAGCCCCTCCTTGGGCGGATTTCTCCTTTTGCTCCTCAGCCTACGGGGTATTAGCAACCGTTTCCAGTTGTTGTTCCCCTCCCAAGGGCAGGTTCTTACGCGTTACTCACCCGTTCGCCACTGGAAACACCACTTCCCGTTCGACTTGCATGTGTTAAGCATGCCGCCAGCGTTCATCCTGAGCCAGGATCGAACTCTCCATGAGATTCATAGTTGCATTACTTATAGCTTCCTTATTCGTAGACAAAGCGGATTCGGAATTGTCTTTCCTTCCAAGGATAACTTGTATCCATGCGCTTCAGATTATTAGCCTGGAGTTCGCCACCAGCAGTATAGCCAACCCTACCCTATCACGTCAATCCCACAAGCCTCTTATCCATTCCCGTTCGATCGTGGCGGGGGAGTAAGTCAAAATAGAAAAAACTCACATTGGGTTTAGGGATAATCAGGCTCGAACTGATGACTTCCACCACGTCAAGGTGACACTCTACCGCTGAGTTATATCCCTTCCCCGTCCCATCGAGAAAGAGAATTAACGAATCCTAAGGCAAAGGGGCGAGAAACTCAAGGCCACTCTTCCTCCGGGCTTTCTTTCCGCACTATTATGGATAGTCAAATAATGGGAAAAATTGGATTCAATTGTCAACCGGTCCTATCGAAAGTAGGATTGACTATGGATTCGAGCCATAGCACATGGTTTCATAAAATCTGTACGATTTTCCCGATCTAAATCGAGCAGGTTTCCATGAAGAAGATCTTGTTCAGCATGTTCTATTCGATACTGGTAGGAGAAGAACCCGACTCGGTCTTCTTAAAAAAAGAGGGGAAGCAGAACCAAGTCAAGATGATATGGGTCGCCCCTTCTTCTTGCGCCAAAGATCTTACCATTTCCGAAGGAACTGGGGCTACATTTCTTTTCAATTTCCATTCAAGAGTTTCTATCTGTTTCCACGCCCTTTTTTTGAGACCTCGAAACATGAAATGGACAAATTCCTTCTCTTAGGAACACATACAAGAAAAAAGATAATGGTAGCCCTCCCATTAACTACTTCATTTTCATTTATGAATTTCATAGGAATAGAAATCCATGTCCTATCGAGACAGAATTTCGAACTTGCTATCCTCTTGCCTAATAGGCAAAGATTGACCTCTGTAGAAAGACTGATTCATTCGGATCGATATGAGGACCCAACTCCGTTGCATTGCCAGAATCCATGTTCCATATTTGAAGCGGGTTGACCTCTGTGCTTCTCTCATGGTACAATCCTCTTCCTGCTGAACCCCCTTTCTCCTCGGTCCACAGAGAAAAAATGTAGGACTGGTGCCGACAGTTCATCACGGAAGAAAGAACTCACAGAGCCGGGATCGCTAACTAATAGAATAGTACTACTAACTAATACTAATATATAGAAATAGATATCTAGAAATAGAAACGAACTAATATATAGATAATCGAAATTGAAAAGAACTGTCTTTTCTGTATACTTTCCCCGTTCTATTGCTACCGCGGGTCTTATGCAATCGATCGGATCATATGGATATCCCTTCAACACAACATAGGTCATCGAAAGGATCTCGGACGACTCACCAAAGCACGAAAGCCAGTTAGAAAATGGATTCCTATTTGAAGAGTGCCTAACCGCATGGATAAGCTCACATTAACCCGTCAATTTTGGATCCAATTCGGGATTTTTCTTGGGAAGTTTCGGGAAGAAATTGGAATGGAATAATATCGATTCATACAGAGGAAAAGGTTCTCTATTGATGCAAACGCTGTACCTAGAGGATAGGGATAGAGGAAGAGGGAAAAATCGAAATGAAATAAATAAAGAATAAAGCCAAAAAAATAAGTCGAAGATAGAAGAGCCCAGATTCCAAATGAAGAAATGGAAACTCGAAAAGGATCCTTCTGATTCTCAAAGAATGAGGGGCAAGGGGATTGATACCGAGAAAGATTTCTTCTTATTATAAGACGTGATTTGATCCGCATATGTTTGGTAAAAGAACAATCTTCTCCTTTAATCATAAATGGAAAGTGTTCAATTAGAACATGAAAACGTGACTCCATTGGTCTTAGTTAGTCTTCGGGACGGAGTGGAAGAAGGGCGGATACTCTCGAACGAGGAAAAGGATCCCTTCGAAAGAATTGAACGAGGAGCCGTATGAGGTGAAAATCTCATGTACGGTTCTGTAGAGGGACAGTAAGGGTGACTTATCTGTCGACTTTTCCACTATCAACCCCAAAAAACCCAACTCTGCCTTACGTAAAGTTGCCAGAGTACGATTAACCTCTGGATTTGAAATCACTGCTTATATACCAGGTATTGGCCATAATTTACAAGAACATTCTGTAGTATTAGTAAGAGGAGGAAGGGTTAAGGATTTACCCGGTGTGAGATATCGCATTATTCGAGGAACCCTAGATGCTGTCGCAGTAAAGAATCGTCAACAAGGGCGTTCTAGTGCGTTGTAGATTCTTATCCAAGACTTGTATCATTTGATGATGCCATGTGAATCGCTAGAAACATGTGAAGTGTATGGCTAACCCAATAACGAAAGTTTCGTAAGGGGACTGGAGCAGGCTACCATGAGACAAAAGATCTTCTTTCTAAAGAGATTCGATTCGGAACTCTTATATGTCCAAGGTCAATATGGAAATTCTTTCAGAGGTTTTCCCTTACTTTGTCCGTGTCAACAAACAATTCGAAATACCTCGACTTTTTCAGAACAGGTCCGAGTCAAATAGCAATGATTCGAAGCACTTCTTTTTCCATTACACTATTTCGGAAACCTAAGGACTCGATCGTATGGATATGGAAAATACAGGATTTCCGATCCTAGCGGGAAAAGGAGGGAAACGGATACTCAATTTAAAGTGAGTAAACAGAATTCCATACTCGATCTCATAGATCCCTATAGAATTCTGTGGAAAGCCGTATTCGATGAAAGTCGTATGTACGGCTTGGAGGGAGATCTTTCCTATCTTTCGAGATCCACCCTACAATATGGGGTCAAAAAGCCAAAAAAATAAGTGATTCGTTTTTAGCCCTTATAAAAAGAAAACGGATTCTTGAACCTCTTTCACGCTCATGTCACGTCGAGGTACTGCAGAAAAAAGAACTGCAAAATCCGATCCAATTTTTCGTAATCGATTAGTTAACATGGTGGTTAACCGTATTATGAAAGACGGAAAAAAATCATTGGCTTATCAAATTCTCTATCGAGCCGTGAAAAAGATTCAACAAAAGACAGAAACAAATCCACTATTGGTTTTACGTCAAGCAATACGTAGAGTAACTCCCAATATAGGAGTAAAAACAAGACGTAATAAAAAAGGATCGACGCGGAAAGTTCCGATTGAAATAGGATCTAAACAAGGAAGAGCACTTGCCATTCGTTGGTTATTAGAAGCATCCCAAAAGCGTCCGGGTCGAAATATGGCTTTCAAATTAAGTTCCGAATTAGTAGATGCTGCCAAAGGGAGTGGGGGTGCCATACGCAAAAAGGAAGCGACTCATAGAATGGCAGAGGCAAATAGAGCTCTTGCACATTTTCGTTAATCCATGAACAGAATCTAGGTATGTAGACACATGGATCCATACATCTCGATCGGAAAAGAATCAATAGAAGGAGAATCGGACGATATCTTTCTCGAAACAAACAAAAAGGAAAAGAAAGAGAAAACAGAAATCATGATCAACTAAGCCCTCTCGGGTGCTTGCTTAAGAATAAGAAAGAGGAATCTTATGGAAATAGCATGGAATAAGGTTTGATCCTATTCATGGGGATTCCGTAAATATCCCATTCCAAAAATCGAAACAATCGGGACTTTTCGGAGATTGGATGCAGTTACTAATTCATGATCTGGCATGTACAGAATGAAAACTTCATTCTCGATTCTACGAGAATTTTTATGAAAGCGTTTCATTTGCTTCTCTTCCATGGAAGTTTCATTTTCCCAGAATGTATCCTAATTTTTGGCCTAATTCTTCTTCTGATGATCGATTCAACCTCTGATCAAAAAGATAGACCTTGGTTCTATTTCATCTCTTCAACAAGTTTAGTAATAAGCATAACGGCCCTATTGTTCCGATGGAGAGAAGAACCTATAATTAGCTTTTCGGGAAATTTCCAAACGAACAATTTCAACGAAATCTTTCAATTTCTTATTTTATTATGTTCCACTTTATGTATTCCTCTATCCGTAGAGTACATTGAATGTACAGAAATGGCTATAACAGAGTTTCTGTTATTCGTATTAACAGCTACTCTAGGGGGAATGTTTTTATGTGGTGCTAACGATTTAATAACTATCTTTGTAGCTCCAGAATGTTTCAGTTTATGTTCCTACCTATTGTCTGGATATACCAAGAGAGATCTACGGTCTAATGAGGCTACTATGAAATATTTACTCATGGGTGGGGCAAGCTCTTCTATTCTGGTTCATGGTTTCTCTTGGCTATATGGTTCATCTGGGGGGGAGATCGAGCTTCAAGAAATTGTGAACGGTCTTATCAATACACAAATGTATAACTCCCCAGGAATTTCAATTGCGCTTATATCCATCACTGTAGGACTTGGGTTCAAGCTTTCCCCAGCCCCTTTTCATCAATGGACTCCTGACGTCTACGAAGGAGTGTGGTTCGTTCGACAAATTCCTACCTCTATATCTATCTCTGAGGTGTTTGGGTTTTGCAAAACTCCATAGACATGCAGAAGAGAAATGCTATCCCCACTCCGACCAAGACAGAACTTTTACCAAAAGTTTATTGTGATCTTTTTGTTCAAATAACAATTAAGGTGAAGCAGGGTCAGGAACAACGAATCTCTTTATGATAAACAGATCCATTTTGCAAGCTCGTTATTACGGGTAGTTCCTACAAAGAATCGGACTAATGACGTATACAATGCTTGAATTATCGATGTAGATGCTACATAGTGGGTTCTCATCCTTCAGAGACTACGAGTGTAATAGGAGCATCCGTTGACAAAAGGATCACCCTAAGATAATCATCTCATGGCTATTGGGAACGAATCAAATCAGATGGTTCTATTTCTCAACCTTTCTGACTTGCTCCTACGGAACCAAGGTCGAAAGGATTGAAAAAGTCAGTCATTCACAACCACTGATGAAGGATTCCTCGAAAAGTTAAGGATTAGTAGTTCTTTTTCGAAATCGATTTCGAAAAAGAATGGATTGGGTCTTATACATACGCGAGGAAGGTAATCAAAAAAGAAAGAAGACGAGTTCTTCTTTCTTTTATCACTTAGGAGCCGTGCGAGATGAAAGTCTCATGCACGGTTTTGCATGAGAGAAAGAAGCGAGGAATCCTCTTTTCGACTCTGACTCCCCCACTCCAGTCGTTGCTTTTCTTTCTGTTACTTCGAAAGTAGCTGCTTCAGCTTCAGCCACGCGAATTCTCGATATTCCTTTTTATTTCTCATCAAACGAATGGCATCTTCTTCTGGAAATCCTAGCTATTCTTAGCATGATATTGGGGAATCTCCTTGCTATTACTCAAACAAGCATGAAACGTATGCTTGCATATTCGTCCATAGGGCAAATCGGATATGTAATTATTGGAATAATTGTTGGAGACTCAAATGATGGATATGCAAGCATGATAACTTATATGCTGTTCTATATCTCCATGAATCTAGGAACTTTTGCTTGCATTGTATTATTTGGTCTACGTACCGGAACTGATAACATTCGAGATTATGCAGGATTATACACGAAAGATCCTTTTTTGGCTCTCTCTTTAGCCCTATGTCTCTTATCCCTAGGAGGCCTTCCTCCACTAGCGGGTTTCTTCGGAAAACTCTATCTATTCTGGTGTGGATGGCAAGCAGGCCTATATTTCTTGGTTTCAATAGGACTCCTTACGAGCGTTCTTTCTATCTACTATTATCTAAAAATAATCAAGTTATTAATGACTGGACGAAACCAAGAAATAACCCCTTATGTGCGAAATTATAGAAGATCCCCTTTAAGATCAAACAATTCCATCGAATTGAGTATGACTGTATGTGTGATAGCATCTACTATACCAGGAATATCAATGAACCCCATTCTTGCAATTGCTCAGGATACCCTCTTTTAGCTGCTAGGTCTATTTCTTAGTTCAAGATCCCTCTTACTAACTGGAATAAAAGAATTAGTAGATCTGTTCCGCCCAAAATGGGAATGGGCGCTAGGGTTATGAACTTATAATCATGGAATCGACTCGATCATCAGATTATAAGTTCATTCCATACCGGACCAGGCCGTGCACATTCTTATTATGAGAAGGGGTCATTCGAGCCTATGGAAATAGGATACTCTGTTTACATAGAAATCCCTACGTCCTTACATTCTATTTAGGATTAGGAATAGGTGTAATCAGACCTGCTTTTGACATATCTATCCTATCCTTATTTGGGTACCATATGGACCTCTTTGGGCTTCTATTGAATCGAGAAATTGGATTGTACATCTTTTTGATTTTGATATCGATTTTGATACATATAAGGTGTCCTACGGATAATGCAAATCGAAGCTATTTGATGTCTGACTCAGGCCTATATGACCGATCGATCGAAATACTCCAAGACTCCACCTTTGTCATATATGGAATATATCACATTAGATAGATATCATATTCATGGAATACGATTCACTTTCAAGATGCCTTGATGGTGAAATGGTAGACACGCGAGACTCAAAATCTCGTGCTAAAGAGCGTGGAGGTTCGAGTCCTCTTCAAGGCATAATATGGAGAATGCTCATTCAATGAGCATTCCCCGTAGAAGTATTCCGGAAATCTGCGCCTGGCGCTCTCCTCTATCTTCTGAGGTCCTTAACCATCTCCCTGAGAAAAGTAGACAGTAAAAGCCAAAATAGACTAAATATAGCCTGAACGATCCTAAAAATCCCTCGAAGGAGATAATAAAGAACCCAAAGCAGACGGTATCCTACTGCAAGGGTGGTCTTAAGAATCCAAAAGAGGTTGCTCAGAAGAGATAGATGTATCCCAACCTCTATTGCTCTCGCGTAAAGCCTTTTTTTTACGCGACAGGAAAAAGTGACTACGAATTCCCCTTTTTGTTTGCGAATCCCTGTTTGTATCCTTTGAGCGCACGCCCATAAGTAGCGATCAAGGAAATCGATCAAACGATCCCAATACCGTGAAAGAGAAACTTCCCAGATCCAGGGAAGCTTATCATAAAGGGCTTCGACAAGGGGTTTTATTCGTTCTTTGAGCAAAAAGATAAAGATCGGATAGATTCGAACCGCAATTGCAAAGGTAATAACTAC--------TATGCCAGCCCAAATCATGATCTTCACCAACTTGGATTTGGTTCTCTCGCGAAAATCGCGAGTTGCAGAGATGAGAACCATGAAAAGCAAGATCCCGAATAAGAAAACAGAAACCGAGGAAACCAAAAGAGTGAAGACTAGTAGAGTCTCGTCTTTTGTCATTCTTTGCTCCTTTTTCACTCAATGATTCATTCGAATTTCCCGACCAAAAATTCTATATGTCTATTCTATGATATTTCTATATATATAGAATATGATATCTAATATGACACCCGATTTGTCAAAGGGATTGGATTGGTGACTTACCCATTCAGTGACTTTGGCACTGGACGTTCCAAAAACGGGTACTATCGGATCGGGTGAATTAGAGAATAGACAGAGATCCGTTGGCATTTCAGCCTTTCTTCTCCTTTCAGGGCCTATCCGAAAGAGAATCCAGTACCTCTTGGTCCTGAATATCAGAATAGGACGAACGAACCGGCCTCCGCGGATATCTTTGCTTCGGAACAAAACCCTGCAATCAAATAGATTGTCCCAAGGGCGCCATATTCTAGGAGCCCAAGTTATGCTATTGAAAATTCGTTCCTCTAGCAGTTCCGGTTTGACCATTCCGTTCCCTTTTTCAAACTCCACTTCTTTTCATATAGCAATCCCTGATCAAAGAGAGAACAATATCCATTTCAAAACATTTCTAACGGATTCCTTGGTTCGGACCGACGAAGTAATGGCACTCAATTATTATCAACCTGACTGCAATCTTTTTCTGTCGGTAAGGATTGCACCAGAGCACCTTCTACTTCTAATAGGCCATGAACTATAGATAGAGAAGAATCATTCTGAGCGAGTCCATAAGAAGCGACCCACTTTTTTTCATCGGTTCCGGGGGAAGACCAAAGATCTTGCGCGACCGGTCCGCCAGAAAAACTCAAAAGAGAAAGAAGTCTCGTTAATCTCTTCATGCTCGTTCCAAGTTCGAAGTACCCTTTGGCCAAAGAAAAACCCGCTTCCTGACACGATTGCCTCTTTATATAGATAGATTCTATGGGGTTATTACTTAGAAGTCTATTTTGTACAAGAGCCCCTCCTATCTGATAGAAAAGGGTCCCATGATCCCGAGCCGGTCTTACCTTGGCTCGCAAACCCCAAGTTTGTCTATGAAGAGCTAATCTAATTGTATTAGTTTCTATAATGGATTTCTTATGTGGAATACTAATGGATAGGGCCTCGTTGCTAAGTGCTACAAGATCTAGTGCACTGGAACTCGTGGTTATGGACCCGAATCCTTTAGTATGGAACATTGTCTTTTCCAAGTAAAAACCCCTAGTATATGAAAGAATGAAAAGGTGCTTTCGTTCTTGTGGAATAAGAAGCCCTCGTACCTTAATGAAAGGAAAATAGGAATTTTTCGTTAGGTATTTGACCAAATAGGATCGTCCAGTTCCTATAGAACCTATCACTAAAATTAGAACCTATCACTAAAATACCCGATAGGGCTAAGCGGAACGAAAAGGGTTTTCCATGAGATGGTAAATGAAAACGATTAGCCCCACACGAGGTTTGGGAATAAGTGATTGTCTGATAATGAGCAAGGAATATACGTCTTTCTGCTAAAGAGGATCTATTAAACTCATAATTCATTAGATCCTTGTTATCAATGTCAACTAGGTATCATAAGTAAATGGATCCCGGTTGTTCAATCCTTTGATAACCAAGGTCATTCTTTGCTAAAGAGAAATGATCACTATGAGTCAGACTCAATAGAATTGGATCCATTCCAAATAGCGAGAATTAGGATTCTTGATCCCTCTCAATCTCTCTTTCAATTCGAGGATCCAGAGAGGTGTTTTCATAGTCATCTCCGAATATTTGCCATCTCCGAATATTTTTGATTTCATTTTTCTATGATATGTCTTTCTATATGAAAATTGGTTATTTACGATGTACGATGATCCCTGTTAAGCATCCATGGCTGAATGGTTAAAGCGCCCAACTCATAATTGGTAAATTTGCGGGTTCAATTCCTGCTGGATGCACGCGAACGGGAACGTTCCATAAGTCTATTGGAACTGGCTCTCTATCCATGGAATCTCATCCATCATCCATACATAACGAATTGGTATGGTATATTCATACCATAACATAAGAACAATAAGAACTCGAATTCTTATCGATACTGGAACTCAGAGCATAGGAGGGAAAGTCGATTTATGGATGGAATCAAATACGCAGTATTTACAGAAAAAAGTCTTCGTTTATTGGGAAAGAATCAATATACTTTTAATGTCGAATCGGGATTCACTAAGACAGAAATAAAGCATTGGGTCGAACTCTTCTTTGGTGTTAAGGTAGTAGCTGTGAATAGCCATCGACTACCCAGAAAGGGTAGAAGAATGGGACCTATTCTGGGACATACAATGCATTACAGACGTATGATCATTACCCTTCAACCGGGTTATTCTATTCCACTTCTAGATAGAGAAAAAAACTAAAGGAGAATACTTAATAATACGGCGAAACATTTATACAAAACACCTATCCCGAGCACACGCAAGGGAACCGTAGACAGGCAAGTGAAATCCAATCCACGAAATAATTTGATCCATGGACGGCACCGTTGTGGTAAAGGTCGTAATTCCAGAGGAATCATTACCGCAAGGCATAGAGGGGGAGGTCATAAGCGCCTATACCGTAAAATCGATTTTCGACGGAATCAAAAAGACATATCTGGTAGAATCGTAACCATAGAATACGACCCTAATCGAAATGCATACATTTGTCTCATACACTATGGGGATGGTGAGAAGAGATATATTTTACATCCCAGAGGGGCTATAATTGGAGATACTATTGTTTCTGGTACAAAAGTTCCTATATCAATGGGAAATGCCCTACCTTTGAGTGCGGTTTGAACTATTGATTTACGTAATTGGAAGTAACCAATTAGGTTTACGACGAAACCTAGAAATCGATCACTGATCCAATTTGACTACCTCTACGGGATAGACCTCAACAGAAAACTGTTGAGTAACGGCAGCAAGTGATTGAGTTCAGTAGTTCCTCATAGAAAATTATTGACTCTAGAGATATGGTAATATGGAGAAGACAAAATTGTTTGAAGCACGCACAGAACCGGAAGCGCCCCTTGTTTCAAAGAGAGGAGGACGGGTTATTCACATTTAATTTGATGGTCAGAGGCGAATTGAAAGCTAAGCAGTGGTAATTAAGACCCCCCGGGGAAAATAGGGATGTCTCCTACGTTACCCATAATATGTGGAAGTATCGACGTAATTTCATAGAGTCATTCGATCTGAATGCTACATGAAGAACATAAGCCAGATGACGGAACGCGGAGACCTAGGATGTAGAAGATCATAACATGAGCGATTCGGCAGATTTGGATTCCTTTCCTATATATCCACTCATGTGGTACTTCATCATACGATTCATATAAGATCCATCTGTCTAGAGATCGTCATATACATCTAGAAAGCTGTATGCTTTGGAAGAAGCTTGTACAGTTTGGGAAGGGGTTTTTTGAGAGAAAAGAAGAATCTACTTCAACCGATATGCCCTTAGGCACGGCCATACATAACATAGAAATCACACGTGGAAGGGGTGGGCAATTAGCTAGAGCAGCAGGTGCTGTAGCGAAACTGATTGCAAAAGAGGGTAAATCGGCCACTTTAAGATTACCATCTGGGGAGGTCCGTTTGGTATCCCAAAATTGCTTAGCAACAGTCGGACAAGTGGGTAATGTTGGGGTGAACCAAAAAAGTTTGGGTAGAGCCGGATCTAAGTGTTGGCTAGGTAAACGCCCCGTAGTAAGAGGGGTAGTTATGAACCCTGTGGACCACCCCCATGGGGGCGGTGAAGGGAAAGCCCCCATTGGTAGAAAAAAACCCACAACCCCTTGGGGTTATCCTGCGCTTGGAAGAAGAACTAGGAAAAGGAAAAAATATAGTGATAGTTTTATTCTTCGTCGCCGTAAGTAAATACGTAACTAGGAATATGGAAAATTGCATTTTTTGAATTTGCAATAATGCGATGGGCGAACGACGGGAATTGAACCCGCGCATGGTGGATTCACAATCCACTGCCTTGATCCACTTGGCTACATCCGCCCCTTATCCAGCTAAAGGATTTTTCTCTTTGTTCCATTCATCATTATTCTATTTATTCTGACCTCCATACTTCGATCGAGATATTGGACATAGAATGCCACTCTTTAAAATGGAAAAAGGAGTAATCAGCTGTGACACGAAAAAAAACGAATCCTTTTGTAGCTCATCATTTATTGGCAAAAATCGAAAAGGTCAATATGAAGGAGGAGAAAGAAACAATAGTAACGTGGTCCCGGGCATCTAGCATTCTACCCGCAATGGTTGGCCATACAATCGCGATTCATAATGGAAAGGAACATATACCTATTTACATAACAAATCCTATGGTAGGTCGCAAATTGGGGGAATTCGTGCCTACTCGGCATTTCACGAGTTATGAAAGTGCAAGAAAAGATACTAAATCTCGTCGTTAACTGAATTCAGAATAGAAAGATTCAAAATAAAAAAAAAA---CAAACAAAG-----------------------------------------------------------------------------------------
>2018VNB018
-------------------TATGAAATACCCAATATCTTGCTGGAACAAGATATTGGGTATTTCTGGCTTTCCTTCCTTCAAAAATTCCTATATGTTAGTAGAAAAGCCTTATCCATTAAGAGATGGAACTTCAAGAGCAGCTAGGTCTAGAGGGAAGTTGTGAGCATTACGTTCGTGCATTACCTCCATACCAAGATTAGCACGGTTGATGATATCAGCCCAAGTATTAATAACGCGACCTTGGCTATCAACTACGGATTGGTTGAAATTGAAACCATTTAGGTTGAAAGCCATAGTACTAATACCTAAAGCAGTGAACCAGATCCCTACTACAGGCCAAGCAGCCAAGAAGAAGTGTAAAGAACGAGAGTTGTTGAAACTAGCATATTGGAAGATTAATCGGCCAAAATAACCATGAGCAGCCACAATATTATAAGTCTCTTCCTCTTGACCAAATTTGTAACCCTCATTAGCAGATTCATTTTCAGTGGTTTCCCTGATCAAACTAGAGGTTACCAAGGAACCATGCATAGCACTGAATAGGGAACCGCCGAATACACCAGCTACACCTAACATGTGAAATGGATGCATAAGGATGTTGTGCTCTGCCTGGAATACAATCATAAAGTTGAAAGTACCAGATATTCCTAAAGGCATACCATCAGAGAAACTTCCTTGACCAATAGGGTAAATCAAGAAAACAGCAGCAGCAGCTGCAACAGGAGCTGAATATGCAACAGCAATCCAAGGACGCATACCCAGACGGAAACTAAGTTCCCACTCACGACCCATATAACAAGCTACACCAAGTAAGAAGTGTAGAACAATTAGCTCATAAGGACCGCCATTGTATAACCACTCATCAACAGATGCAGCTTCCCAAATTGGGTAAAAGTGCAATCCGATCGCCGCAGAAGTAGGAATAATGGCACCAGAGATAATATTGTTTCCATAAAGTAAAGAACCAGAAACAGGCTCACGAATACCATCAATATCTACTGGAGGGGCTGCGATGAAGGCGATAATAAATACGGAAGTTGCGGTCAATAAGGTAGGGATCATCAAAACACCGAACCATCCGATGTAAAGACGATTTTCGGTGCTAGTTATCCAGTTGCAGAAGCGACCCCACAGGCTTGTACTTTCGCGTCTCTCTAAAATTGCAGTCATGGTAAGATCTTGGTTTATTCAAATTGCAAGGACTCCCAAGCACACGTATTAACTAGAAAGAAAATAGATAATAGAAGGCTTGTTATTTAACAGTATAACATAGACTATATACCAATGTCAACCAAGCCAGCCCCAACGATTGGATATCCATATAACTAAATTCACCAAACCAAAAAATTTTGTAAATGAAGTGAGTGAAAATTCAAAAATCAGATTGTTTCCGTATGGGTTGCCCGGGACTCGAACCCGGAACTAGTCGGATGGAGTAGATAATTCTTCCTTGTTACAATAGAG-AAAAAAAATCCCTCCCCAAATCGTGCTTGCATTTTTCATTGCACACGACTTTCCCTATGTAGAAATAGTCAATTTCTATTCCAAAGAGGAAGTCTACTAACTAATTTTTTGAATTAGTAAGTTGATTCACCTACTTTTTTTTATAGTATAGGGAACATTTCAGAATGGAAAACGTGAAAGTTTTATCTTGATCATTTATCGATCATTTCTAGTTTATTAGTTTTGTCTAATGATTAATTAAGAGGGTTCACCAGGTCATTGATACGGATAATATCCAAATACCAAATACGCTCACTGTGTGATCCACGGAAAGAAAAGTGGGTTGTTTTGGTGAACATCAAAGAAAAAACTTGCTCTTCTTCCATAAAAAATTCTTCTAAAAATACCGAACCCAATCGTTGCATAAAAGTTCGTACCGTGCTTTTATGTTTACGAGCTAAAGTTCTAGCGCATGAAAGTCGAAGTATATACTTTAGTCGATACAAAGTCCGTTTTTTCGAAGATCCACTATGATAATGAAAAAGATTTCTACATATCCGACCAAATCGATCAAGAATATCCCAATCTGATAAATCGGTCCAAATTGGTTTACTAATAGGATGTCCCGATCCAGTACAAAATTGAGCTTTTGATAAGGATCGAATGAGGGGAGTAGCGGGGACTATGGTATCGAATTTTTTCATTCGAGTATCTATTAGAAATGAATTCTCTAGCATTTGATTCCTTACTAACAAAGGATTTATTGGTACACTTGAAAGGTACCCCAGAAAATCGAAGCAAGAGTTTGCTAATTGGTTTAGATGGATCCTTCGCGGTTGAGTCCAAAAAGAGAAAGAATATTGCCAGAAATTGACAAGGTAACATTTCCATTTCTTCTTCAAAAGAAGAGTTCCTTTTGATGCAAGAATTGCCTTTCCTTGATATTGAACATAATGCATAAGAGGATCCATAAAGAACCATACGGTTTTCCGAAAAAAACCTGGGTACATTACCCCAAAATGTTCCATCTTCCTAGAAAAGTGGATTCGTTCCACAAAAGTTCCAGAAGATGTTAATGGTAAGCAAGAAGATTGTTTACGAAGAAACAACAAGAAAAATTCATATTCTGATACATAAGAGTTATATAAGAATCGAAATAGTCTTTTATTTTCTTTTTTCAAAAGAAAAATCGATTTCATTGAAGTAATAAGACTATTCCAATTCGAATAGTAGTTGAGAAAGAATCGCAATAAATGCAAAGATGGAACATCTTGGATCCGGTATTGAAGGAGTTGAACCAAAATTTCCAAATGGATAGGATAGGGTATTTCTATATGTGATAGATAATGTAAATGCAAAAATTTGTCTTCTAAAAAGGGAAATATTGAATGAATAGATCGTAAATTCTGAAACTTTGGTATTTCTTTTTCTTTCGGACAAGATAATTCTCGTAGCGAGAATGGGATTTCTACAACGATCGCAAACCCCTCAGATAGAATCTGAGAATAAAACTCAGAATAAAAAAAATTGTTGTAATCCAACAATCGATCTTGGTTAGGATGATTAACCGAGTTAATCCAAAAATTCTGCTGATACATTCGAATAATTAAACGTTTCACAAGTAGTGAACTAAATTTCTTGTTATTACAACTCAAAATTTCCACAGGCTCGGAATCATTTAATCCATAATCATGGGCAAACGCATAAATATACTCCTGAAAGAGAAGTGGGTAGACGAAGTATTGTTGACGAGATTTCTGTTTTTCTGAATACCCTTCGAATTTTTCCATTTGTATTTCTACTTGAATCAGAAAGAGGAAGCATTTCTCGGTTTATCAAATGATGATACATAGTGCAATATGGTCAGAACAGGGTGTTGCATTTTTTAATACAAACCCTGGAAAGAAAGGGAGTCTAATCCACAGATCTTTTCCTTTTCTATCCAATTAGTTTATGTTTGTTCTAATTACAAAAGAGAACAAATCTTTTATTTTTGCAGGCCAATTGCTCTTTTGACTTTGGAATACAGTCTCTTTATCAATATACTGCTTCTTTTACACATTCAATCCATAACATCCCTTTTCAATCCATAATCAAGAATAATTAGGATTTCT---AAAAAAACAAAGAAAAAATCAAGGGTCCGCTCATAGGAAAACCCAACCTTTCCCCGCATCAGGCACTAATCTATTTTTAACGTCTAATTAGATCGGGGAATCATTTCAATTAAGAAGTTAAGCTCGTTGCTTTTTATTTTACCAGAATTGGAGCCAGACTCTATCCATTTATTCACTAGACCCAGAAAATCGGAATTTTTTTATTCCATTCCAAAAATCAAAAATAAGAATTTGATTTTATTACGACATGCTATTTTTTCCATTCATTACCCTTGAGGATCAGTCGTGGTCTTCTAGACTCTACCAAGAGTCTGAACGAATTTGTTGCTTCATCCAAATGTGTAAAAGATCATAGTCGCACTTAAAAGCCGAGTACTCTACCATTGAGTTAGCAACCCAGATAAAATAGGATCTTAGATACGATCGAAACCCAAAAATCAATGGAATTACACCGCACGCTCCTGTCAAAACATTGAACTAGCAAGACATCAAAAGAAAGATTTTATCCCCCATTAAAAACACTCAAATGCCAAAATGAACAGGTCCGGTTAAATTTCACTAAGGTTAAAAAAAGAGCGGTTCCAATCACGATGGCAAAATTGTCATTTTTTTAGCAATTTCTATTTAAAGAAATCAAAAAATCTTGTATGAGAGTACATGCAAGAGGGACAACCCTATCATTTGAGCGAAGTGTAGGCAGAAAAACCTAATATGGAGTGAGGATAAAGAGACCTATCTATCTACAAATTCTATTTGTTCAATAGACCTTTGTCAATGGAAATACAATGGTAAGAAAACAAATTAGATATAAAAAGTAAATAAAATAAGGGCTTATGTTGGATTGGCACGACATAAATCCAGTCAAAAATAGGACTAAGAAAGAGGCAAATTGTGTCTAAATAATTAGACAACGAGGGATACTAGTGATCCCTCTCCTACTTTTTTATTCATTTAGTTCTTCAATTAACTCAAAGTTCCTTCTTTTTCTTTAAAGAATTCTGCCTTCCTTAAAATATCATAAACAGTTCTTGTAGGTTGAGCACCCTTTTCAAGGAAATAGAGAATAGCTGGAACATTTAAACAAGTTTGATTCTTTATCGGATCATAAAAACCTACTTTTCGAAGATCTCTTCCTTCTCTTCGAGATCGAACATCAATTGCAACGATTCGATAGACAGCTTATTGGGATAGATGTAGCTAAACAATGCCCCCCCTAGAAACGTATAGGAGGTTTTCTCCTCATACGGCTCGAGAAAATGATTCGAATTTCTGTCTATAATACAAGTAGATAGAAATTCGACTATGACTTGCATTAATTTCCTTACAGAAAAAACAAATTTCATTTATACTCATGACTCAAGTTGGCTAATTTTGACTGACAGACTTAAAAGGAAAAATCCTTCGAAATTTTTTGAGTCGTCTCTAAACTCTTTTCTTTGTCTCATCTCGAACGAATTTACTTTTATTCCTTATTCTGATCCAATTCAATTGTTGAGACAATTTTATTGTTGAGACAGTTGAAAATCGCGTTTACTTGTTCCGGAATTCTTTATCTTTGATTTGTGAAATCCTTAGGTTTAGACATTACTTCGGGAATTCCTATTCTTTTTTCTTTCAAAAGAGTAGCAACATACCCTTTTTTTCTTATTTCCTTCGATAAAGCATTTCCCTCTTCTATAGAAATCGAATATGAGCGATTGATTTTGATAGACTTTTAATTGAAAGAGTTTTTCCAATCTTCCAAAATTGGACTTTCTTCTTATTTTAACCTTTCGACTTCTATATTAAGGATAGACTGACAAAGTTGGCCTAATTTATTAGTTTTCACTAACCCTAGATTCTTTCCCTTGATAAAAAATCAATTCTGTCCTCTCGAGCTCCATCGTGTACTATTTACTTACAAACAACCCAGCGCAAATTTGGTTCGGGACGAATAGAACAGACTATGTCGAGCCAAGAGCATTTTCATTACTATGAAAAATGATGGATAGCAAAATCCACAATCGATCATGTCCTTCAAGTCGCACGTTGCTTTCTACCACATCGTTTTAAACGAAGTTTCACCATAACAAACATTCCTCAAATTTCATTGCAAAGTGGTATAGGGAATTGATCCAATATGGATGGGATCATGAA-------TAGTCATTGGTTTA-----GTTTAGTTTTTTGTATACTAATTCAAACTTGCTATCTATGGAAAAATATGGATAAAAGAAATAAGTATTTATCGGGGAAGACTCCGCAAAGATCCAATTTATTTAAACCCATATTCTATCATGTGAAGGAAACATAGTTCGAAAAAGACGAATAAACAAGTTTGCTTAAGACTTATTTATTATTGAATTTCCATTCTCAACAGAGGACTCGAGATGGTCAATCCTGAAATGAGAAGAGAAGGATCGATTCTTCTCCAACAAATAAACTATCAACCTCAAAAAAAAA--TTAATTAATTTAATTACTATATTAGAATTAGATTAGCAATATATTTTTCCGTAACAAAAACAATTAACTATTAACTAAATAAACTATTCCAATGAAAAGATTGAAAGTTTTTTGGTAGTTATAGAATTCTCGTACTTCTTCGACTCGAATACCAAAAGAAAGAAAAAAATGAAGTAAAAAAAACACATTTCGTGTAAAGTAAAATTAAGGTCTTTGCTTTTACTTATAGCATTCTTTCTTTTACCTAAAAGAAGCAACTCCAAATCAAAAATTAGGAGAAGTATGATTTTTGGAATCCATTCTATCCAACGAACAGTTCTTACCTTATCCTTACCAGAATGGATCATTCTGGATATTTAAAGAATCACAGATCGAGATCGTTTTCGCTTAACCAAAGAAGGACCCTTTTTGCTAATAATATAATACAACAAAAATCTATCTCTATCATAAAGGGATAGGTCTCATTTTTTATACAGTGTTTTACGTATAGACCAAATTTTTCATGAAAATAAAGATATTCAATTTGACTGGACTTGACACTTGATTATGTTTTCTGAGAAAGAAAATGAATGCTTAGAAATGCATCTAATCTAAGAGTTCATAAGAGAAAATTATTCTCTTTAATAAACTTTCTTTTGTCTCGTGCGGGGTACAATACGATTTCATCTTTCGTTTCATCAGAAAAATCTGGGACGGAAGGATTCGAACCTCCGAGTAACGGGACCAAAACCCGCTGCCTTACCACTTGGCCACGCCCCATTTCGGGTTTTATCCGACACTAATAAACACTATTATGTTTATTTGTTTTGTTATTCGTCAATCCCACTTCAATTACATAAAAAATGAGGGATACTCTCTTGCTAGGATTCTAGACATGCGGATAATATAGAATCCAAAAAATGCATTGATCATTACATGGAATTCTATTAAGATATTATATGAAAGTCGAATTTCTTCCATTCTCATTTGAGAGTGGGAATACAAGGAGGTATTTTGCGTTTGGGAAAGTCCGAAGAAAAAAGGATTTTGAATCCGCCTTTTCCTTTTTCCCTTAGAAAAATAACTCAATCAAAATCCAATTATCTACTCTACAAGAACGAAATGCTTGTTATGCCTAATATACTTAGTTTAACCTGTATCTGTTTTAATTCTGTTCTTTATCCGACTAGTTTTTTCTTCGCCAAATTGCCCGAAGCTTATGCCATTTTCAACCCAATCGTGGATGTTATGCCTGTCATACCTGTACTCTTTTTTCTATTAGCCTTTGTTTGGCAAGCTGCTGTAAGTTTTCGATGAAATCTTTACTACTCTGTCTGCCAAATTGAATGATGTATTCATTCCAAAAAAATTCTAAAAATGGATAAAAGCCTAGAAGTCTTATCTTATATTATGAACCTTCGATTCTAAAATTCAAATTCTTCTACATTGAATGTATAGCTGCAGCAATAAATTTGGATCAGCCTTTCTACCCCCTGCACCTACGTTGAGCAGGTACCTTTAGGTACCCACACAATACCTAACCTAATTTTTGATATTGATAAGAGTGCTTATTAGAAATCAATTCTTACAATTTTTTTCAAGAATTGATTTTTGCATTTTTAGGTGTCAAAATAAACAAAACCCATCCTAATGGATCTGTGTGGTAAGGAAAAACGGGTAATCTATTCCTTAA-AAAAAAATCTTGGAGATTATGTAATGCTTACTCTCAAACTTTTTGTTTATACAGTAGTGATATTCTTTGTTTCCCTCTTTATCTTTGGATTCTTATCTAATGACCCAGGACGTAATCCTGGGCGTGAGGAGTAAAAATCCAATTTTTTTTTGGAATTTTTTCTTACAAATTGGATTTGTTTCGTACATTTATCTATGAGAAAATCCGGGGGTCAGAATTCCTTCCAATTCGAAAGTCCCAAATGATCCGAGGGGGCGGAAAGAGAGGGATTCGAACCCTCGGTACAAAAAAATTGTACAACGGATTAGCAATCCGCCGCTTTAGTCCACTCAGCCATCTCTCCCCGTTCCAAATCGAAAGGTTTCCGTAATATGACAGAGGCAAGAAATAACGATTGCAAAAAATCCTTCCTTTTTCTTTCAAAAGCCCATAAAAATTATATTGCCAATTCCATTTTAGTTATATTCTTTTTTCTTAATGTTAATAAAAAAAAGAAGAAAATTCTTGTTTTTTCTTTCTAAAATTCGATATTGGCTGAGAAACAATCAGATAGATTTTCTCTTCAGCGGGCATTTCCATATAGGACTTGTTATAATAAAACAAGCAGGTTATATAAAAAATAAAAAACTCTTTTTTTGATTATTTATCAACAAAGCAAAAAGGATTCTT-----------------ATCAAACCCACCATAAAATTGGAAAGAAATATAAAGTAAGTAGACCTGACTCCTTGAATGATGCCTCTATTCGCTATTCTGATATATAAATTCGATGTAGATGAAATTGTATAAGCGGATTTTTTGTATTTCCTTAGACTTAGACCGCGCAAGGCAAGAATTTTTCGCTATTTACGATTTCATATTCTTGTTACTAGATGTTCTATAGGAATAAGAAAAAATCGCAACTCCTTTCCGCTACACATAAAAATTTATTTCGAAAGTCAA-TTTTTTTTTTCAATATCTTTCCTTTTTTTTTTCAGAATCCTATTTTTGTTCTTCCACCCATGCAATAGAGAGCGAGTGGGAAAAGAGGGGTTAC-TTTTATTTTCATTTTTCCCTTA-------------------------AAGGATAGGCTTTGAAATAGGAGTCATGGAATAATGCTGAATTCAAATGTTTATTTCTATAGTATAAGAAAAACTAATCGAATCAAATTCATGGATTTACCACGACCTCGGTTGTGACCC-----CATAGATAAAAATGCAAAATTTCTATCTTCGAGACCATTGAAAAAGGGCATTGAACGAGAAAGAAATCGTCCACAGATAATTAAACTATCGTATGCCTTGGAAGTGATATGAGGTGCTCGGAAATGGTTGAAGTAATTGAATAGGAGGATCACTATGACTATAGCCCTTGGTAGAGTTACTAAAGAAGAAAATGATCTATTTGATATTATGGACGACTGGTTACGAAGGGACCGTTTCGTTTTTGTAGGATGGTCCGGCCTATTGCTCTTTCCTTGTGCTTATTTCGCTTTAGGGGGTTGGTTTACAGGGACAACTTTTGTAACTTCTTGGTATACCCATGGATTGGCTAGTTCCTATTTGGAAGGTTGTAATTTCTTAACCGCGGCAGTTTCCACCCCTGCCAATAGTTTAGCACACTCTTTGTTGCTACTATGGGGCCCGGAAGCGCAAGGGGATTTTACTCGTTGGTGTCAATTAGGGGGTCTGTGGACTTTTGTCGCTCTCCATGGGGCTTTTGCACTAATAGGTTTCATGTTACGTCAATTTGAACTTGCTCGGTCTGTTCAATTGCGACCTTATAATGCAATTTCATTCTCTGCTCCAATCGCTGTTTTTGTTTCCGTATTCCTTATTTATCCACTGGGGCAATCTGGTTGGTTCTTTGCGCCGAGTTTTGGCGTAGCAGCGATATTTCGATTCATCCTCTTTTTCCAAGGATTTCATAATTGGACGTTGAACCCATTTCATATGATGGGAGTTGCCGGAGTATTAGGCGCGGCTCTGCTATGCGCTATTCATGGGGCGACCGTAGAAAACACTCTATTCGAGGATGGTGATGGTGCAAATACCTTCCGCGCTTTTAACCCAACTCAAGCTGAAGAAACTTATTCAATGGTCACTGCTAACCGCTTTTGGTCCCAAATCTTTGGTGTTGCTTTTTCCAATAAACGTTGGTTACATTTCTTTATGCTATTTGTACCCGTCACCGGTTTATGGATGAGTGCTATTGGCGTAGTCGGCCTGGCTCTGAACCTACGTGCCTATGACTTCGTTTCCCAGGAAATCCGTGCAGCGGAAGATCCTGAATTTGAGACTTTCTACACCAAAAATATTCTTTTAAACGAGGGTATTCGTGCGTGGATGGCAGCTCAGGATCAGCCTCATGAAAATCTTATATTCCCTGAGGAGGTTCTACCACGTGGAAACGCTCTTTAATGGAACTTTCGTTTTAGCTGGTCGTGACCAAGAAACCACCGGCTTTGCTTGGTGGGCTGGGAATGCCAGACTTATCAATTTGTCCGGTAAACTACTTGGAGCTCACGTAGCCCATGCCGGATTAATCGTATTCTGGGCCGGAGCAATGAACCTATTTGAAGTGGCCCATTTCGTACCAGAAAAGCCCATGTATGAACAAGGGTTGATTTTACTTCCGCACTTAGCTACTCTAGGTTGGGGAGTAGGGCCGGGGGGAGAAGTTCTAGATACTTTTCCGTACTTTGTATCTGGAGTACTTCACCTAATTTCCTCCGCAGTCTTAGGCTTCGGTGGCATTTATCACGCGCTTCTGGGACCCGAGACTCTTGAAGAATCTTTTCCATTCTTTGGTTATGTATGGAAAGATAGAAATAAAATGACTACAATTTTGGGTATTCACTTAATTTTGTTAGGTATAGGTGCTTTTCTTCTAGTACTCAAGGCTCTTTATTTTGGCGGTGTATATGATACCTGGGCCCCAGGGGGGGGAGATGTAAGAAAAATTACCAATTTGACCCTTAGCCCCAGTGTTATATTTGGTTATTTACTAAAATCCCCTTTTGGGGGAGAAGGGTGGATTGTTAGTGTGGATGATTTAGAAGATATAATTGGGGGACATGTATGGTTGGGTCTCATTTGTGTATTTGGCGGAATTTGGCATATCTTAACCAAACCCTTCGCATGGGCTCGCCGTGCATTTGTATGGTCTGGAGAAGCTTACTTGTCTTATAGTTTAGGCGCTTTATCTGTCTTTGGTTTTATCGCTTGTTGTTTTGTCTGGTTCAATAATACGGCTTATCCGAGTGAGTTTTATGGACCCACCGGGCCAGAAGCTTCTCAAGCTCAAGCATTTACTTTTCTAGTTAGAGACCAGCGTCTTGGAGCTAATGTGGGATCTGCCCAAGGACCCACAGGTTTAGGTAAATATCTAATGCGTTCCCCAACGGGAGAGGTTATTTTTGGAGGGGAAACTATGCGTTTTTGGGACCTTCGTGCTCCATGGTTAGAACCTCTAAGGGGCCCCAACGGTTTGGACTTGAGTAGGTTGAAAAAAGACATACAACCTTGGCAAGAACGACGTTCGGCAGAATATATGACCCATGCTCCTTTAGGCTCTTTAAATTCCGTGGGTGGCGTAGCTACCGAGATCAATGCAGTTAATTATGTCTCTCCTAGAAGTTGGTTAGCGACCTCCCATTTTGTTCTAGGATTCTTCTTTTTTGTGGGCCATTTGTGGCATGCAGGAAGAGCCCGGGCTGCTGCAGCAGGCTTTGAAAAGGGAATCGATCGTGATTTGGAACCTGTTCTTTACATGAATCCTCTTAACTAAGATTTTCTTATTTATACCTGTTCTACTGTTTTTTTCTGTTCTGGCTCGGTTATTCCATCTAGCCGAGCCATTCATTCCTTTTTATGAAAGAAAGATAAGGGGACAGAACAAAGAAAAACAAATAAAGAAACAAACGTATTCAATAAGTAAAAGGAGAGAGAGGGATTCGAACCCTCGATAGTTCCTAGAACTATACCGGTTTTCAAGACCGGAGCTATCAACCACTCAGCCATCTCTCCACAGCCTAATCCCTATTTTATTCCTATAAATAGAACATAGCCATATGAAATGATCTACTAACCTCTAGAAACATCTCAGATGCAAGTCCCCTTTCGATATATCTCTGTATACTATATACACGGATACAGGATCCGCTATATCCGCTTGTGAAATAAAGACTAAAGCCCCTCCCCTCAACCCCATATCCAAATAAAAAAGTGGTAAGTAATAAGTTTTAAAGAGAAGAATCAATGGATTCATGATTAAACCCCTCCTACTTCTTGTATTTTATTACAATTTTGGTTAAGTGAGGGATCAAATATGTAGTCAACTTTATTTGATGGTAGCTTGGAGGATTAGAAATATGACTATTGCTTTCCAATTAGCTGTTTTTGCATTAATTGCGACTTCCTCAGTGTTAGTAATTAGTGTACCCCTTGTATTTGCTTCTCCTGATGGTTGGTCAAATAATAAAAACGTTGTATTTTCCGGTACATCATTATGGATTGGACTAGTCTTTCTGGTAGCTATTCTGAATTCTCTCATTTCTTAAATTTGTTTAGTATTTAGTAGCCCGATACAAAATAAAAAA-AAAAAGCCATTTCTTCAAAAAATTCGAATTGTGAGACGCATTAAAATGCAATTTGCGTTTCGAATTGCTTGCTACCTCTTCTCTTTCATTATTATGAAATTCCATTGCCATTATAATATTGATTGACAGACAATTAAAAAAAAGAAAACTATAATATAATAGAATAGAAAATGAAACGGTCGACCCAGACATAGACGGTCGACCCAGGCGGATATACCCT-----ATAAAATATATCCCGTAGCGAGCGTAGTTCAATGGTAAAACATCTCCTTGCCAAGGAGAAGATACGGGTTCGATTCCCGCCGCTCGCCAGCTTAATTTAGTAAGGTACTATGATAAAAAATTTAGTCTAGTTGACTACTTAACTACTTATATTAAATTAAGTAGGTGTTAGTCTAATACCGTATCCCTTACTATCTTACCCTTCCTTTGCACCCCACTCAAAAAAAA--GGGGCTCCGGCGGCGGGAATCGAACTCGCCAACAGGGCTCCCTAAATCAGGGATTCACCGAGACGAACAACTGGCAAACTGCTTTTAAAGGGAAGGGAGGTAGACTGTGCCTTTCTTTCATTTCATTTTTCTTTTCTGCAGGGTAGGAAGGAGCCTTGAGAGTTCTTCTTGTAGGGGCAAGGGCAAGTGACTTTGTAAACTGCTCAATTTGGCCCTCTAGGGCCGGGAACTAATGAATAAAAAAGGGTTGGATACCGCCCAGCCCTCTGCCATATCCATACAAATAGAATAGTCCTTTTATACAGACAGCTAAGTGCGGAGACGGGAATCGAACCCGTGACCTCAAGGTTATGAGCCTCGTGAGCTACCAAACTGCTCTACTCCGCTCTGGAGGGCCGGAAACTGGTGGACGAAAAAGGTTGAATACAGGCCTCTACCATGTCTAGACAAATAGAATAGTCCTTTTATACAGAATGGAGCGGGTAGCGGGAATCGAACCCGCATCATTAGCTTGGAAGGCTAGGGGTTATAGTCGACGTTGGTTGATTATTTTTAACGTCTCTAATTCAAAACCGAACATGAAATTTGGATTTCATTCGGCTCCTTTATGGATATTCTCACCACTTAACATCTATGTCAGCTTTTCTATCTGAATGGAACCAAAGCTCTCCGCTTTCTAGATGATCCCTATAGAGTAGGAAATAGAAATTCTACTAAATCTATCTAATCTACTTACTTCGTTCCCTAATTTTATTCAAGAGATCCTGAGGAAAAGAATTAGGTTTCCACCGAGCTGAAACAATATGCTGATGGTTCTAGTAAACCAAAACTACCGTTTTTTAGCTATTTGGCTTCCATTTCCTTTTTTAACAAAAGGAGATTTAGTTACGATTGGAACTAAACTTTTTTGTATCTTCATCCATAGATCCTTTACTCATATTTTAAAAATGGGAATACTTAATCCAATGCAAAATTATGCTTCGCGACTCTGTACTCATAATCCAATTTGTATTTTGGATGCAATTTCCATTAGTCTTTGGATACAAATCGCGAGAATGTATATTCTTCCTCAATATGCTATTGAGAGGAAAAGGATTAAATCCTTTATAAGAACTAAAGTTTTCATCGGAATATAAAAAACTTAAGGACACCTTAAGTATATCATTTCAAATTCAGTTATTAATAGAACGAATCACACTTTTACCACTAAACTATACCCGCTACATGTAGATTATGATACCAACGCTACCCTTTGTCAAGGGTAGCCATTCGAGAAGGAGGCTAATTCCCCCTTATTGAATCAAATGGAGAAGGTTCATGATAGTGAGCGATTGGTACTTCGATCGCGGGCCTTTATTTTAGGGTTTAGATAGCCTCTCTGGTCTGTAAAATACATATCTTCTTACCATCCCAATAGCGTATGAACCTAATGTATGCATTTCGATTAGGGTCGTATTCTTATTCTATGGTTACGACTACAATGATCATTATTTGCTTTTCGAGGACGTAAGTGTGCCAGACTGCTGTAAGGAATAGTTTGATTATTCCTACAATATACACTAGGAGATATAGGGGGCAGTGCTGCCCCCATAAATCCCTTTCTTCCTTTTCCTTTTTGTTCAATTCTGAACAAAGAAATTGGGGAAGATGTTTTCTTCCCCCACTTATCATGAAGTCCGAGCCCTAGAGAAAGAGTGAGATGAATTTCAAAAATTCATCATAGACTTTCCCTATGGCTTGAGAGAAGCAAGAAACAAAGAGTCGTAACTTAAAGAGAAAGGCGGACAGGACCCGACGGATTTACCTGACGTAATCAGGTAAATCCTTACCTGAGAAATTTTGGTCAGGATTTACCTGATGTAAAGAAGATCCTAAATGTCTCTGGTTAGTCGATCCTCTCCATTTACTAATTTCCTCTCCTCTTTTCCACTCAATTCTAGTTTATTAGATTCTTGTTTAAAAGAATCAAAGAAGATGAATAGAACTAAGAACACAT------AAAAAAAGCATAGAGGACCAAGACCATTACCAAATGTTCCTCTCAAGAATCATATTGGGTATCTGTTCCCTTCCTTTTCCCGCTAGGATCGGAAATCTTATATTTTTCATATCCATATACCATCGAACCCTTAGGGTTCCAGAATCCTCCTTTTTTCCTAGTCTTCGGAAACAGAAAACCCATAGCCGGGAGGAGTTAGGTATGTAGGGTATGGTTTATTATTTTTTGTTGGGCAGGCAGTAGAATAATTTTTATACTCTGCAATATAAATTCTACTGCCCACTTTTTACAAGCAAATTGTTGCTAAAACTCTAACATAGTTTGTTCAAAATGCACCAACTAGAATCCTTGGAGAATATTCAAGTACCCCCTTTCCAAGGGGTACCTGTTAAAAATCGCTTCAACAAATCCGTCCAAAACTTTTTAAGAAAAATAGAAAAGTTTTGAACTCGAAGGTTTTTCCAAGAGATGCCTGTTAAAAATAGTTTCAATCTCTCACCAAAACGGATAAGAAGTATATTACTGAAAATTACTACCCAGCCATATGGGTATAGGAAGATCGCTAATTCCTTTATACCCCACCCAATTAGAATTAAAGGAAATAAAACATAAATGGAGAAAATTCTCATCATAAGATCAGCCAATAGGAGAAAAAAGTCCCTAATTCTGCAGAACGTTCTGAGCACGTGAAAAGTCAATAGCCTAAAGATAAAAAA---------------------GAAAAAGTCTACCATTTTTTTGACAGCGGCTCTTATTGCCCCTTTGGTCTTTTGTTTTATATGATTCAACAATTCATTCATATTTGTTATCCTCCTCTAAATAACTAAATAATCGAATTTTTTTAATATAATTTTAATA----------------------------------------------TAATTTTTTTAATATAATTTTAATATAATTTTCGTGCTTTGGTTTAGTGAGTCGTCCGAGATCGTGTTTACATACCTATCAACTTACCCTATTCAAGTATATTGTATACTACTAATAATTTTG-----------TAGTGTGTCAA--CTCTCTTCACGTATTTTATTATA--------TTATACGTATTTTTTTATATAATAAAATA---------------AAAAAAAAAAACCTATACTTTGTGCAAGTGATAAGAGAGAATATGAAAGATTTTCTTATTTTTCTTGATTTTCTCAAGATTTTGAACCTTGCCATGAATAAACTTCTATATCTCGATCTCGATATATACATATATAATCTCTACATATATCTCTATATATACATATATTATGTACATTATGCAGTAGACCCATAATGGGAAATCAAAGTGGCTAATTTTGGAATTGAATAAAAAGCCCTTTTAACTCAGTGGTAGAGTAATGCCATGGTAAGGCATAAGTCATCGGTTCAAATCCGATAAAGGGCTTTTTAATTTGGTGGTAGAGTAATGCCATGGTAAGACGTAAGTCATCGGTTCGAATACGATAAAGTACTTTTCTACTAAATTTATTATTTATTCACCTTTTTTTCTTTGTTTTTGAAAATTTCTCTATTTTTTTCTTGAATTTTATGACTTAGTGCGGGATGCATGCATTTTTGGTCTG-------AACACTAAATGAAGCACGGAGTGTAAATTGCAAAAAAGAAATCAAATTGGACTCTTTTTCCTGTTAGATCAATCAAATCACTACCTGTACTGAACTAATCTAGAATCCCTTTTATTAATCTATTCTTATTCTATACCCTTTAAATGAATTTCCCTAAAAAGTAGGAGATGATCCGTGAATTAACCTAACCATCAACTAAAAAAAAAATCCTAAGAAAGCATAACAGAAAAGTAGGAAAGACTCTTTGCTTTGGATCTAGTTATACTCTTCGAGTATATTGACAATTCTAAAAAACTGCTCATACTATCATTATAGTATAATGACGAGCGGTTGTATATGGCCCTATCGTTTAGTGATGCCCCTATCGTCTAGTGGTTCAGGACATCTCTCTTTCAAGGAGGCAGCGGGGATTCGACTTCCCCTGGGGGTAGGGAGTATTATGAAAGGAGGTTAATCATAGATTATCAAAAACCCTAGAATAAATTCTTCCTGGGTCGATGCCCGAGCGGTTAATGGGGACGGACTGTAAATTCGTTGACGATATGTCTACGCTGGTTCAAATCCAGCTCGGCCCAAAAATCTAGGGCTTCGTGAATATGAACTAAATCCA--TTTTTTTTTCTTCCATAAAAAAAAATGTCTGATCCATAGAAATAAAGGATAAAGAGAAAGGGGGAAATTTATTTCTAATCCATATTTCTCTCATTCC------TTTTTTACAAACAAAAGAGTTTTTCTTATTGAAAGGTGGATTATCATCCATTTTAAGCGATAAAAAATCGCGACATACTAGTTATGTCACTCTCACTATACCCACATACGATATATGGGTATGTAGTATATGATTCGTCTATTTCTTAGAGTACGACAGACGAATCGAATCTTCTTATGGTTCTATTTTTAAATAGGTATAGGTATGCCATACACCCCGCGGGGATTGTAGTTCAATTGGTCAGAGCACCGCCCTGTCAAGGCGGAAGCTGCGGGTTCGAGCCCCGTCAGTCCCGAACTAGGGTTCAATGAATGGAGAAATTCATCTTTCCTTTTTCCATAAAAAATTTCCATCAAAAAAA-GGGGGCAGGAGACAAGATCAAATACCTATGGGGCATCCTTACTTCACTTTTTTGATTTCGCATTTTTCATTAAAGAGGGAGGGAAGGCCTATAGGAATTTCTTTTTTCACTACTCCCGGTTGATAAAGAAAGACATACATATCATACGTGGATTAGTATAATTTAGGATATTACTCTATCCTTATGATGATACCATCCTCATCTTAACTTCCTATTCGACTCTTATGGATTATGAAATAGAGTACCGGTATTTTATCGGAATCCATACATAAATTGTATTCGTTTATTCTTAGACAGTGAATTTAATATAATTAGTACTTTTTGGGTTAAACCAGGCCCCTTCCATTTTGTAGTTCCAACTTTGTTTGTGTATGTTCAATGACTAATTGGAAAGAATCTATCTCATTCTCATTCCATTTGCGGACTCCTTTTTTATGGATCCGCTCTCATCTTTAGACCCAAAAAGTGGATATTGATAGTAACCTAATAAAATAAAAGAAAAACCAAGCAAAGCAAACGCCCTTTTTCCTAAATTTAAAATATTCGATTTTTTTTATTTAAGCCCTCTTTTCTCCATCTC------ACTTCTACTTCTACTGCTTATTTGTATGTCTATGTGACCCATAGAAAGTCGGTCATATAATACATACATACATAATTGTATGTATAACTATAAGAAAAAGGAAGGGAAATTGGATAAGATAAGAAAGATCGTGGGTTATAGATATAGAAAAGAAAAAGTAGAAAAGGATGCAAAAAAGAGAGAATTCCTAATCCAATCAAAAAACCAATTTTGGTCTTAGTATGGATAAGGGATCTTCCTATGTTATACTATTCCACTCTCAACCATGAATTGATTTGATAGATCCGATATTCATAATATTGAATTGATTCAGTATTATCAGAATGCAAGTCCTCCCCTTGAATTTACAGGATACCCCTTTTTCCTCTCCATGGGATTACATCCCGAGTTATTGCG-AAAAAAAAAGAGGTTATGGAAGTCAATATTCTCGCATTTATTGCTACTGCACTGTTCATTCTAGTTCCTACTGCCTTTTTACTTATTATTTATGTAAAAACAGTCAGCCAAAATGATTAATTGGAATTCCAATTAATCATTGAAGAAATGAAAAAGGGATTAAAT-AAAATAAAAATCCAAGTCTTAAATGAAAGGATCTGGTTGGAATCATAAAGTGTGGTAGAAAGAACTACATATAGTTTTTTCTACCACACTTTAGAGTCTTTCTATTATATTATCTTGAATCTACATAGAATAGATTAGTAGATTGAAATAGTAGTCTAATTCAATTTCTTTTTTCACTGCATCCACTTAATTTCAATCAAGTCAAAATAAAAAAATCGAAGACAATTCTTCACGAAAGAATCCATGGAGGGAGAGAAAAATAATATGAGAATAGACTATAGTAAAAGAAAAAAA--------------GTAAAAGTCAAAATCAGCGAATCTTTCATGCTTAAACATGCGGCGAGATGCTTCAAAAGAGCATAAAAATTTTTCTAAGAATAAGAAAAGAGTATAAAACAAATGGAAAGTGTGCGATATGTTGTGAATAGCTCCGTGGAAGAAAGTCTAATTTTCTTATGTATAGAACTTTTTTAACCATTCGTCACTTCTAGTAGAAATTATGAATTGCTGTAATCGCTCTTTCTATTTCTATAGAGTAGAATAGAACGACTCCTTCTTACAAGAGTTTCTTACAGGAGTGAAACAAAACAAAAGAAAGAAAGAATAAAGTTTGGCAAAATGATTAATGCAAAAGGATCAATTAAAGAAAAGAGTTGATACAACAATTCGACTACTCAATCAATTAGTAGTATCCCTAGAGTCCACTCCTCCCCCATACTACTAGTGAAAGAGAAAATGTAAAGACTACCATTAAAGCAGCCCAAGCGAGACTTACTATATCCATGTAAATTATGTCTCCTATTTCTATGAAGAAATTATTCTACTATTGATCAATAATCATAGTGGAATCAAGGGTACAGAGTCAAAAAGGGATTCTGCCCTAAGGCTATGGATGAATCAGTTCAAGGAATTTACTCCTAACAAATTCTTATAGGATTTCTGGTAGAATTGGAGAGCATTAAGTATAAATACGATACATAGCCCTTTTCCTTAAAAAAGAGTACGGGGATGATGTCCTGAATGGAAGACGCGGGAATAGAAAGATTTTTTCTTCCTTTTGTTACCTTTTTTTTATAAGCAAAGGACGTCAGAATATACCATAAAATTAGGATAGATAAATATTTATTGGATACCTACCTTGCCTATGTTTATTTTTAACCTAAACCCTACAGCCCCGCTTTCTATCATTCTATGAAAGAATGAGGAGACTTTATCCACAACTCCTAAATTGATTTTTGATCAGCCTATTCAATCTGATTCTCGACGGAATCCGTAGCCCTTACTTTAGTGTATGTAGGTAGCATAAGATGTACGATAAATAAAATGTATAATAATTAGGAAGTCTTGATATTCCTTCGTGGAGTCCCTTCTTCAATCTTAGATTG-AAAAAAAAAAAGAATGCCCCTTAGGAGCCCTTTGGATATCAAGATTTCTGACATCTTAGCCTCGTAGTTTTAAATTCTCGAATCGAATCAATTAAGAATCAATTCAAATTAACAAAAGAATAAGTAAACGCTACCTCATCCCTATTGGTAGCCGTTTGGGCCACTACCGACAAAACAAACCCTA--------ATAGAACTATGGATTCTCAAAATCCAGTATCGCCAGGCCTAGTTATTCTCTTGCCCCAGCTTATGCGGGGTACGAATTTGTCGAGTTCGATCAGTACTATAAGCCTAAGTATTTTATTGATCAGGCGGCACCCAGATTTGAACTGGGGATAAAGGATTTGCAGTCCCCTGCCTTACCGCTTGGCCATGCCGCCAAAAAATCCGATCTAAAATCGAGAAAATAGCAAGTATTCATCCACGTTTTCTTAATAAAACCCCCTTTCTTTTATCTTGAATCTAATTCTACTTACTTTTTTCCAATATTTTTCCAAAAATCTATTCC--------------------------------------------------------------------------------------------------------------------------------------------------------------------------------TCCTTTTTTTTGAATTGCAGTAGTGAACGACTCTTAAATCGGTATTCT---CTCCCCCCCTTCCTTTT-AATGGCATAATAAAATAGAATGGGTTTATGCCTAATCCGTGTATAGGTAAACTCCAGGTCCGAACAGC------ATTATTATCCATAACAGCATTATTATCCATGGATCCCCCTTATGTACATATCTCTATGGGGAATCGTGCTTTAATTTTTCATTGCATTAAATATCTTGAATAAAAAAAGGAAATTTGCTCTGATATAGAGTATGACCTGACCATCTTGGCCCACCCAAGTGAAATTACGATAAAAGCAGGGATATGTGGAGAGGTGGATAACTAGATTGGCATGTACTTAAAAAAAGGACTTACTTTATTTTAGGATTCTACAATGAAATCCTATATTTTCTAGCAATTCTACTACTACGAAACAAAAAAGAACCCTCAAATTCTTTTTTGAAATTAAACTAAGCGTGCTATTCTAAATCGAACTAAAGTC-----TTCTAGTGCTTATAAAT-----TATTATATTATGGCTTTATCCCATTCATAGAAAGGAGATAAAATGAGAAATCTTTGCCATCCAATCTGATTAGAATATCATTAAGTGGCAGAATTTTTTTCTAGGAATGTTTTATCAATTCATTTTCATTTGATTTGTACCCCTGGCAAATTCGAACTTTCCTCGAAATTGTCTCTATTCATATGTATGAAATACATATATGAAATACGTATGTGGAGTTCCCTAGAATTTCATGTGATTCAGTAAACAGAATATAGATTCCATGATTGCTAAATCGATCCATAGGGATTGATGAAGAGTGAGCTGATAATGGAATTTTTCTTCGATAAAAAGGAAACTTAAGATTAAGATGCTCCGGAATGGAAATGAGGGAATGTCCACAATACCCGGATTTAGTCAGATCCAATTCGAGGGATTTTTTAGGTTCATTAATCAAGGCTTGGCAGAAGAACTTGAGAAGTTTCCAACAATTAAAGATCCAGATCACGAAATTGCATTTCAATTATTTGCGAAAGGATATCAATTGCTAGAACCCTCAATAAAAGAAAGGGATGCTGTGTATGAATCACTCACCTATTCTTCCGAATTATATGTATCTGCGAGATTAATTTTTGGTTTCGATGTGCAAAAGCAAACCATTTCTATTGGAAACATTCCTATAATGAATTCCTTAGGAACCTTTATAATAAATGGAATATACCGAATTGTGATCAATCAAATATTGCTAAGTCCTGGTATTTACTACCGCTCGGAATTAGACCATAAGGGAATTTCTATCTACACCGGGACTATAATATCAGATTGGGGAGGAAGATCGGAATTAGCAATTGATAAAAAAGAAAGGATATGGGCTCGCGTAAGTAGAAAACAAAAGATATCTATTCTAGTTCTATCATCAGCTATGGGTTCGAATCTAAGAGAAATTCTAGATAATGTTTCCTACCCTGAAATTCTCTTGTCTTTCCCGAATGCTAAGGAGAAGAAGAGGATTGAGTCAAAAGAAAAAGCTATTTTGGAGTTTTATCAACAATTTGCTTGTGTAGGTGGGGACCTGGTATTTTCGGAGTCCTTATGTGAGGAATTACAAAAGAAATTTTTTCAACAAAAATGTGAATTAGGAAGGATTGGTCGACGAAATATGAATCGGAGACTGAATCTTGATATACCTCAGAACAATACATTCTTGTTACCACGAGATGTATTGGCCGCTACGGATCATTTGATTGGAATGAAATTTGGAACGGGTATACTTGACGATGACGATATGAATCACTTGAAAAATAAACGTATTCGTTCGGTTGCGGATCTGTTACAAGATCAATTCGGACTGGCTCTTGATCGTTTACAACATGCGGTTCAAAAAACTATCCGTAGAGTATTCATACGTCAATCGAAACCGACTCCACAAACTTTGGTAACTCCAACTTCAACTTCGATTTTATTAATAACTACTTATGAGACCTTTTTTGGCACATACCCCTTATCTCAAGTTTTTGATCAAACTAATCCATTGACACAAACTGTTCATGGGCGAAAAGTGAGTTGTTTGGGTCCTGGAGGATTGACGGGGAGGACTGCAAGTTTTCGGAGCCGAGATATTCATCCGAGTCACTATGGGCGTATTTGTCCAATTGACACGTCCGAAGGAATCAATGTTGGACTTACTGGATCCTTAGCTATTCATGCGAGAATTGATCACTGGTGGGGATCCATAGAGAGTCCATTTTATGAAATATCTGAGAAAGCAAAAGAAAAAAAAGAGAAACAGGTGGTTTATTTATCACCAAATAGAGATGAATATTATATGATAGCAGCAGGAAATTCTTTGTCTTTGAATCAGGGTATTCAGGAAGAACAGGTTGTTCCAGCTAGATACCGTCAAGAATTCCTGACTATTGCATGGGAACAGATTCATGTTAGAAGTATTTTTCCTTTCCAATATTTTTCTATTGGAGGTTCTCTCATTCCTTTTATTGAGCATAATGATGCGAATCGGGCTTTAATGAGTTCTAATATGCAGCGCCAAGCAGTTCCGCTTTCTCGGTCCGAGAAGTGCATTGTTGGAACTGGATTGGAACGCCAAACAGCTCTAGATTCGAGGGTTTCCGTTATAGCCGAACGCGAGGGAAAGATCATTTCTACTGATAGTCACAAGATCCTTTTATCAAGTAGTGGGAAGACTATAAGTATTCCTTTAGTTACCCATCGGCGCTCTAACAAAAATACTTGTATGCACCAAAAACCTCGGGTTCCATGGGGTAAATCCATTAAAAAAGGACAAATTTTAGCAGAGGGAGCTGCTACAGTTGGTGGGGAACTTGCTTTAGGAAAAAACGTATTAGTAGCTTATATGCCATGGGAAGGTTACAATTTTGAAGACGCAGTACTAATTAGCGAACGTTTGGTATATGAGGATATTTATACTTCTTTTCACATCCGAAAATATGAAATTCAGACGGATACGACAAGCCAAGGCTCCGCTGAAAAAATAACTAAAGAAATACCACATCTAGAAGAACATTTACTCCGCAATTTGGACAGAAATGGAGTTGTTAGGTTGGGATCCTGGGTAGAAACTGGAGATATTTTAGTAGGTAAATTAACGCCTCAGATAGCGAGCGAATCGTCGTATATCGCGGAAGCTGGATTATTACGGGCCATATTTGGTCTTGAGGTATCCACTTCAAAAGAAACTTCTCTCAAACTACCTATAGGTGGAAGAGGGCGCGTTATCGATGTGAAATGGATCCAGAGGGACCCCCTAGACATAATGGTTCGTGTATATATTTTACAGAAACGTGAAATCAAAGTTGGGGATAAAGTAGCCGGAAGACACGGGAATAAGGGGATCATTTCCAAAATTTTGCCTAGGCAAGATATGCCCTATTTGCAAGATGGAACACCTGTTGATATGGTCTTCAATCCCTTAGGAGTACCCTCACGAATGAATGTGGGACAAATATTTGAAAGCTCGCTCGGATTAGCAGGGGATCTGCTAAAGAAACATTATAGAATAGCACCCTTTGATGAGAGATATGAGCAAGAGGCTTCAAGAAAACTTGTGTTTTCAGAATTATATGAAGCCAGTAAACAAACAAAAAATCCATGGGTATTTGAACCCGAGTACCCGGGAAAAAGTAGAATATTTGATGGAAGAACAGGAGACCCCTTCGAACAACCTGTTCTAATAGGGAAGTCCTATATCTTAAAATTAATTCATCAAGTTGATGAGAAAATCCATGGACGTTCTACTGGGCCCTACTCACTTGTTACACAACAACCCGTTAGAGGAAGAGCCAAGCAAGGGGGACAACGAGTAGGAGAAATGGAAGTTTGGGCTTTAGAAGGATTTGGTGTTGCTCATATTTTACAAGAGATACTTACTTATAAATCTGATCATCTTATAGCTCGCCAAGAAATACTTAATGCTACGATCTGGGGAAAAAGAGTACCTAATCACGAGGATCCTCCAGAATCTTTTCGAGTGCTCGTTCGAGAACTACGATCTTTGGCTCTAGAACTTAATCATTTCCTTGTATCTGAGAAGAACTTCCAGGTTAATAGTGAGGAAGTTTGATCGGAATAAATATAAATTCTTTTCTTATTTCTATTTTATGATTGACCAATATAAACATCAACAACTCCAAATTGGACTCGTTTCCCCTCAACAAATAAAGGCTTGGGCTAACAAAAACCTACCTAATGGGGAAGTCGTTGGCGAAGTCACAAGGCCCTCTACTTTTCATTATAAAACCGATAAACCAGAAAAAGATGGATTGTTTTGCGAAAGAATCTTTGGACCCATAAAAAGCAGAATTTGTGCTTGTGGAAATTCTCGAGCGAGCGTAGCTGAAAACGAAGACGAAAGATTTTGCCAAAAATGCGGGGTAGAATTTGTTGATTCTCGGATACGAAGATATCAAATGGGATACATCAAACTCGCATGTCCCGTGACTCATGTGTGGTATTTGAAAGGTCTTCCTAGTTATATCGCGAACCTTTTAGATAAACCCCTTAAGAAATTGGAGGGCCTAGTATACGGCGATTTCTCTTTTGCTAGGCCCAGCGCTAAAAAACCCACTTTCTTACGATTACGAGGTTTATTCGAAGATGAAATTTCATCCTGTAACCACAGCATTTCTCCCTTTTTTTCTACCCCAGGCTTTGCAACATTTCGAAATCGGGAAATTGCGACAGGAGCAGGTGCTATTAGAGAACAATTAGCAGATTTGGATTTGCGAATTATTATAGAGAATTCCTTGGTCGAATGGAAGGAATTAGAAGACGAGGGGTATAGTGGAGATGAATGGGAAGATAGAAAAAGACGAATAAGAAAAGTTTTTTTGATTAGACGCATGCAATTGGCGAAACATTTTATTCAAACAAATGTAGAACCAGAATGGATGGTTTTGTGCTTATTACCGGTTCTTCCTCCCGAATTGAGACCCATTGTTTATAGGTCTGGGGATAAAGTAGTGACTTCGGATATTAATGAACTTTATAAGAGAGTTATCCGTCGGAACAACAACCTTGCCTATCTATTAAAAAGAAGTGAATTAGCGCCAGCAGATTTAGTAATGTGCCAGGAAAAGTTGGTACAAGAAGCCGTGGATACACTTCTTGATAGTGGGTCCCGCGGGCAACCAACGAGGGATGGTCACAATAAAGTATACAAATCACTTTCAGATGTAATTGAAGGTAAAGAGGGAAGGTTTCGCGAGACTCTGCTTGGGAAACGGGTCGATTACTCGGGGCGTTCTGTCATTGTTGTGGGTCCTTCACTTTCATTACATCAATGTGGATTACCTCTAGAGATAGCAATAAAGCTTTTTCAGCTATTTGTAATTCGCGATTTAATCACGAAACGCGCTACTTCTAATGTCAGGATTGCTAAAAGGAAAATTTGGGAAAAGGAACCCATTGTATGGGAAATACTTCAAGAAGTTATGCGGGGACATCCTGTACTGTTGAATAGAGCACCTACCCTGCATAGATTAGGCATACAGGCCTTCCAACCCACTTTAGTAGAGGGGCGTACTATTTGTTTACACCCATTAGTGTGTAAGGGTTTCAATGCGGACTTTGATGGGGATCAAATGGCTGTTCATCTACCTTTATCCTTGGAAGCTCAGGCGGAAGCCCGTTTACTTATGTTTTCTCATATGAATCTCCTATCTCCTGCTATTGGAGATCCTATTTGCGTACCGACCCAAGACATGCTTATAGGACTTTATGTATTAACGATTGGAAACCGTCGGGGTATTTGTGCAAATAGATATAATAGTTGCGGAAACTATCCAAATCAAAAAGTAAGTTACAATAATAATAATTATAAGTATACGAAAGATAAAGAACCCCATTTTTCTAGTTCCTATGATGCACTGGGAGCTTATAGACAGAAACGAATCAGTTTAGACAGTCCCTTGTGGCTCCGATGGAAACTAGATCAACGCGTCATTGGGTCAAGAGAAGTTCCGATTGAAGTTCAATATGAATCTTTGGGGACTTATCATGAGATTTATGCCCATTATCTAATAGTGGGAAATAGAAAAAAAGAAATCCGTTCTATATACATTCGAAGCACTCTTGGTCATATTTCTTTTTATAGAGAAATAGAGGAAGCCATACAAGGATTTAGTCAGGCCTATTCATACACTATCTAAACAAGGAAGTTAGATTCGGCGATGCCCCTTTCGGGGGGCATTCCGATTTCGCTAGTATCATCATTTTTGCCGCGCGAATCCAGATTGAGATT-----AAGGAAAGGAAGTTAATTAAATTTTCGAATCACTGACTCAGGCCCATTGTCGAATCCTACTCAGCAATTGTCGAATCCTACTCAGCCGAAAAAGGGGGTACTTATGTATGGCGGAACGGGCCAATCTGGTCTTTCATAATAAAGAGATAGACGGAACTGCTATGAAACGACTTATTAGCAGATTAATAGATCATTTCGGAATGGGATATACATCCCATATACTGGATCAAATAAAGACTCTGGGCTTTCATCAAGCCACTACTACATCGATTTCATTAGGAATCGAGGATCTTTTAACAATACCCTCTAAGGGATGGTTAGTCCAAGACGCGGAACAACAGAGTTTTCTTTTGGAGAAACACTATTATTATGGGGCTGTACACGCGGTAGAAAAATTACGCCAATCCGTTGAGATATGGTATGCTACAAGTGAATATTTGAAACAAGAAATGAATTCGAATTTTCGGATAACGGATCCTTCTAATCCAGTCTATCTAATGTCTTTTTCAGGAGCTAGAGGAAATGCATCTCAAGTACACCAATTAGTAGGTATGAGAGGATTAATGGCGGATCCTCAAGGACAAATGATTGATTTACCTATTCAAAGCAATTTACGCGAGGGACTTTCTTTGACAGAATATATAATTTCCTGCTACGGAGCCCGTAAAGGGGTTGTAGATACTGCTGTACGAACAGCGGATGCTGGATATCTTACACGTAGACTTGTTGAAGTAGTTCAACATATTATTGTGCGTAGAAGAGATTGTGGTACTATCCGAGGTATTTCTGTGAGTCCTCAAAATGGGATGACGGAAAAACTTTTTGTCCAAACACTAATTGGTCGTGTATTAGCAGACGATATATATATCGGTTCACGATGCATTGCCGCTCGAAATCAAGATATTGGAATTGGATTAGTCAATCGATTCATAACTGCCTTTCGAGCACAACCATTTCGAGCACAACCAATATATATTAGAACCCCCTTTACTTGCCGGAGCACATCTTGGATCTGTCAATTATGTTATGGTCGGAGTCCCACTCATGGCGATCTGGTCGAATTAGGGGAAGCCGTAGGTATTATTGCGGGTCAATCAATTGGGGAGCCAGGGACTCAACTAACATTAAGAACTTTTCATACTGGTGGAGTATTCACAGGGGGTACTGCCGACCTTGTACGATCCCCTTCGAATGGAAAAATCCAATTCAATGAGGATTTGGTTCACCCCACACGTACCCGTCATGGGCAGCCTGCTTTTCTATGTTATATAGACTTGCATGTAACTATTCAGAGTCAGGATATTCTATATAGTGTGAATATTCCCTCAAAAAGCTTGATTCTAGTGCAAAATGATCAATATGTAGAATCCGAACAAGTAATTGCGGAGATTCGTGCCGGAACGTCCACTTTGCATTTTAAAGAAAGGGTACAAAAGCATATTTATTCCGAATCAGACGGGGAAATGCACTGGAGTACTGATGTTTACCATGCGCCCGAATATCAATATGGTAATCTTCGTCGATTACCAAAAACAAGCCATTTATGGATATTGTCAGTAAGTATGTGCAGATCCAGTATAGCGTCTTTTTCGCTCCACAAGGATCAAGATCAAATGAATACTTATTCTTTTTCTGTTGACGGAAGATATATCTTTGACCTCTCAATGGCTAATGATCAAGTAAGACATAGACTGTTGGATACTTTTGGTAAAAAAGATAGGGAAATTCTTGATTATTCAACGCCGGATAGAATCATGTCCAACGGCCATTGGAATTTTGTCTATCCTTCTATTCTTCAAGATAATTCGGATTTATTGGCGAAAAAGCGAAGAAATAGGTTCGTCATTCCATTACAATATCATCAAGAACAAGAGAAAGAACTAATATCCTGTTTGGGGATTTCTATTGAAATACCCTTTATGGGTGTTTTACGTAGAAATACTATTTTTGCTTATTTTGACGATCCACGATACAGAAAAGATAAAAAGGGTTCAGGAATTGTGAAATTTAGATATAGGACCCTAGAGGACGAATATAGGAC------------CCTAGAGGACGAATATAGGACCCTAGAGGACGAATATAGGACTCGAGAGGAAGA------------------------------------------CTCAGAGGACGAATATGGGAGCCCAGAGAACGGATATAGGACCCGAGAGGACGAATATGAAACCCTAGAAGACGAATATAGGACTCGAGAGGAAGACTCAGAGGACGAATATGGGAGCCCAGAGAACGAATATAGGACCCGAGAGGACGAATATGGAACTCTAGAGGAAGACTCAGAAGACGAATATGGGAGACCGGAGGAAGGCTCAGAGGACGAATATGGGACTTTAGAGGAAGACTCAGAAGAAGACTCAGAAGACGAATATGGGAGCCCGGAGGAAGGCTCAGAGGACGAATATGGGACTTTAGAGGAAGACTCAGAAGAAGACTCAGAGGACGAATACGGGAGCCCAGAGGAAGATTCCATCTTAAAAAAAGAGGGTTTGATTGAGCATCGAGGAACAAAAGAATTTAGTCTAAAATACCAAAAAGAACTAGATCGGTTTTTTTTCATTCTTCAAGAACTGCATATCTTGCCCAGATCCTCATCCCTAAAGGTACTTGATAATAGTATCATTGGAGTGGATACACAACTCACAAAAAATACAAGAAGTCGACTAGGTGGATTGGTCCGAGTGAATAGAAAAAAAAGCCATACGGAACTCAAAATCTTTTCCGGAGATATTCATTTTCCTGAAGAAGCAGATAAGATATTAGGTGGTAGTTTGATACCACCAGAAAGAGAAAAGAAAGAATCTAAGGAATCAAAAAAAAGGAAAAATTGGGTCTATGTTCAACGGAAAAAAATTCTCAAGAGCAAGGAAAAGTATTTTGTTTCGGTTCGACCTGCAGTCGCATATGAAATGGACGAAGGGAGAAATTTAGCAACACTTTTCCCGCAGGATCTCTTGCAAGAAGAGGATAATCTCCAACTTCGACTTGTCAATTTTATTTCTCATGAAAATAGCAAGTTAACTCAAAGAATTTATCACACGAATAGTCAATTTGTTCGAACTTGCTTAGTAGTGAATTGGGAACAAGAAGAAAAAGAGGAGGCTCGTGCTTCCCTTGTTGAGGTAAGAGCAAATGATCTGATTCGTGATTTCCTAAGAATTGAGTTAGTCAAGTCCACTATTTCGTATACACGAAGAAGGTATGATAGGACAAGTGCAGGACCGATTCCCAATAATAGGTTAGATCGCACCAATACCAATTCCTTTTATTCCAAGGCGAAGATTCAATCATTTAGCCAACATCAAGAAGCTATTGGCACCTTGTTGAATCGAAATAAAGAATACCAATCTTTGATGATTTTGTTGGCATCCAACTGTTCTCGAATTGGTTTATTCAAGAATTCGAAATATCCCAATGCGGTAAAAGAATCGAATCCTAGAATTCCTATTCGAGATATTTTTGGGCCCTTAGCTGCTATTGTACCTAGTATATCGAATTTTTCTTCATCTTACTATTTACTAACGCATAATCAGATCCTGTTAAAAAAATATTTGTTCCTTGACAATTTGAAACAAACCTTCCAAGTACTTCAAGGGCTTAAATACTCTTTAATAGATGAAAATCAAAGGATTTCGAATTTCGATAGTAACATCATGTTGGATCCATTCCATTTGAATTGGCACTTTCTCCATCATGATTCTTGGGAAGAGACATCGGCAATAATTCACCTTGGACAATTTATTTGCGAAAATGTATGTCTATTTAAATCGCACATAAAAAAATCTGGTCAAATTTTCATTGTTAATATTGATTCCTTTGTTATAAGAGCAGCTAAGCCTTATTTGGCCACTACAGGAGCAACTGTTCATGGTCATTATGGAGAAATCCTTTACAAAGGAGATAGGTTAGTTACGTTTATATATGAAAAATCGAGATCTAGTGACATAACGCAAGGTCTTCCAAAAGTAGAACAAATCTTTGAAGCGCGTTCAATTGATTCACTATCGCCGAATCTCGAAAGGAGAATTGAGGATTGGAATGAGCGTATACCAAGAATTCTTGGGGTCCCCTGGGGATTCTTGATTGGAGCTGAGCTAACCATAGCCCAAAGTCGTATCTCTTTGGTTAATAAGATCCAAAAGGTTTATCGATCCCAAGGGGTACAGATCCATAATAGACATATAGAGATTATTATACGCCAAGTAACATCAAAAGTGCGGGTTTCCGAAGATGGAATGTCTAATGTTTTTTCACCTGGGGAATTAATCGGATTATTGCGAGCGGAACGAGCAGGGCGAGCTTTGGATGAATCGATCTATTATCGGGCAATCTTATTGGGAATAACAAGGGCTTCCCTGAATACCCAAAGTTTCATATCTGAAGCAAGTTTTCAAGAAACTGCTCGAGTTTTAGCAAAAGCTGCCCTACGAGGTCGTATTGATTGGTTGAAAGGCCTGAAAGAAAACGTAGTTCTGGGGGGGATTATACCTGTTGGTACCGGATTCCAAAAATTTGTGCATCGTTTCCCACAAGACAAGAACCTTTATTTCGAAATTCAAAAAAAAAATCTATTCGCGTCGGAAATGAGAGATATTTTGTTTCTCCATACAGAATTAGTTTCTTCTGATTCTGACGTAACAAACAATTTCTATGAGACATCAGAACCCTCATTTACCCCCATTTATACGATTTAAGGATACATAAAGCAGATTTTTTGACTTTAAACTAGACTTTTGACCTTAGAACACTAACAGGTCAGATTTTAGATTTTTATTTTAATAAGTAAAAGAAGTCAGTTAATTCATTAAGGTTACGTTTATACCATGTATCAATGGCCAATTCTCAGTGGAAGGTTACATCGGAACAATTATTATTTATTTCAAGCTATTTCGGCTCTTTCTTAATCTTCAAAAAGAAAGAAATTCCGTAATGGAATGGTAGGATG-AAAAAAAAAAAA-GAAAAAATCAAAAGGAAGTGTGGAAAAAATGACAAGAAGATATTGGAACATCAATTTGAAAGAAATGATAGAAGCGGGAGTTCATTTTGGTCATGGTATTAAGAAATGGAATCCTAAAATGGCCCCTTACATCTCGGCAAAGCGTAAAGGTACTCATATTACAAATCTCGCTAGAACGGCTCGCTTTTTATCAGAAGCTTGTGATTTAGTTTTTGATGCAGCAAGTCAGGGAAAAAGCTTCTTAATTGTTGGTACCAAAAAAAGAGCAGCGTATTTAGTAGCATCAGCTGCAATAAGGGCTCGTTGTCATTATGTTAATAAAAAGTGGTTCAGTGGTATGTTAACGAATTGGTCGATTACGAAAACTAGACTTTCTCAATTTAGAGACTTAAGAGCAGAAGAAAAGATGGGAAAATTCCACCATCTACCAAAAAGAGATGTGGCAATCTTGAAGAGAAAATTATCGACCTTGCAAAGATATCTCGGCGGGATCAAATATATGACGAGGTTGCCGGACATTGTGATCGTCCTCGATCAGCAAAAAGAGTATATAGCTCTTCGGGAATGTGCCATTTTGGGGATTCCTACTATTTCTTTAGTCGATACAAATTGTGACCCAGATCTCGCGAATATATCGATTCCAGCCAACGATGACACTATGACTTCAATTCGATTGATTCTTAACAAATTAGTATTTGCAATTTGTGAGGGCCGTTATCTCTATATAAGAAATCGTTGATTAAGAAGAATAGTGAATTCTTGGGCAACTGCGTAGATTTATGGGATCACTTACTATTCTTT------------------TTTGTTTTGTATAGATAAAAGAAGGGGAATATTGATATATATTAGAGGGTATTGATATATATTATGATCTGATGTGATTTCTTGGTATCCTAAATATAAGATTAATACTTCAAGTTGCTGAGTTGAGAAAGAGATGGTTGAATCAAAAGAATTCCTTTTTTGAAGTTCAATTTTTATCAGAGGACAATATGAATATTATACCATGTTCCATTAAAACACTCAAGGGGTTATACGATATATCGGGTGTAGAAGTAGGCCAACACTTCTATTGGCAAATAGGAAGTTTCCAAATTCATGCCCAAGTACTCATCACTTCTTGGGTCGTAATTACTATCTTGCTAGGTTCAGTTATCATAGCTGTTCGGAATCCACAAACCATCCCGACCGACGGTCAGAATTTCTTCGAATATGTGCTTGAGTTTATTCGAGACTTGAGCAAAACTCAGATTGGAGAAGAATATGGTCCCTGGGTTCCCTTTATTGGAACTATGTTCCTTTTTATTTTTGTTTCGAATTGGTCGGGTGCTCTTTTACCTTGGAAAATTATACAGTTACCCCATGGGGAATTAGCAGCGCCCACGAATGATATAAATACTACTGTTGCTTTAGCTTTACTCACGTCAGCGGCATATTTTTATGCGGGTCTTAGCAAAAAAGGATTGAGTTATTTCGAGAAATATATTAAACCAACTCCAATCCTTTTACCAATTAACATCCTAGAAGATTTCACAAAACCATTATCGCTTAGTTTTCGACTTTTCGGGAATATATTGGCGGATGAATTAGTCGTTGTTGTTCTTGTTTCTTTAGTCCCCTTAGTAGTCCCTATACCGGTCATGTTTCTTGGATTATTTACAAGCGGTATTCAAGCTCTTATTTTTGCAACGTTAGCCGCAGCCTATATAGGTGAATCCATGGAGGGTCATCATTGAATTGACTAGTTTTCGAAATAGTCTTTTTTTTTTTTTAGCTTAGCTCAATTCATGCATGGTTCCAGATAATCCGCTTGGTTGGAAAACAAAATAGTTAGAAATGCGTATGAATATACAACCTAGAGTTGTAGGAGAGAGAATAGACTATATTACGGAATTGTCAAAGTATATATGCATTAAGGGGGGCGGAGTCAGGCTAGATCTATATCCTTAATGTCTAGAAGTCCAGTCATCTTTTGTGCGGGTTTCCACTTTAAGGAATGATTTTCGAATCCGATTCAATAGAAAATAAGAAAATACGCAAAATAGAAGAAACAAGTGTATATGGGATATTATATATTGCTAAGTTAGATTCATTATCTAATCCGATATATCGAATTCCCTCTATATGGAATTGGATTCCATATCCAGTTCTATGCAGCATATTGTTATCAATTGTATATCTTGATTTAATTCCTATTGGATTTGGATTAGGTCGATTTCAATAGGGGTTCTTCCTCTATTTCGTCTTTTATTATGGATTAGATTATAGGGGAAATAATAGGAACTCAAGGATATCGAAGAGTAAAGAAAGAAGGATGGAATGAAAGAGTTGTTGGTTGGAAAGAAAGAGAAATAGAATAATAAGAATCATATGGATTTACACAAACCTCTAATGATTAGAAACTAAAAATGAGATCTCGAAGTAGTTCGGACAATTCAGATTATCATTTCAATTTGTACTTTTTAGTTACTTCTCCCCAATAGAGCTTAGAAGTAAGAATTTCTTGGTTGATTGTATCCTTAACCATTTC--TTTTTTTTTTTTGACACGAGGAACTCACCATGAATCCACTAATTGCTGCTGCTTCCGTTATTGCTGCTGGATTGGCCGTAGGGCTTGCTTCTATTGGGCCTGGAGTTGGTCAAGGTACTGCTGCAGGACAAGCTGTAGAAGGTATTGCGAGACAGCCAGAAGCAGAAGGTAAAATACGAGGTACTTTATTGCTTAGTCTAGCTTTTATGGAAGCTTTAACAATTTATGGACTAGTTGTGGCACTAGCACTTTTATTTGCGAACCCTTTTGTTTAATCCTAAAAAAGAAAATGAGTGCTTTAGATTAGATACTTTTTTCTTTTTTTAGTAAATTGGTATTTGCTTCTGCAATTCCAATTATATCAATACTTTACTCCTATTTATTACTCCTGGAATTATCTATTTATTGGGACAGACAATACCCCACCCCAGGAAGGGCTGATTTGAGGATGATCAATTTAGAGGATATGCTCGCCTTCTTCCTTCCCGTCCTTAGTTTAGGACAGTGGAAAGTCTTTTTCCTTTTATTTTAGGAATTTTGGGAACATTTCAACAAAGGAGGTCTTTCACAGGTCAAACGAGACCTAAGACTTAATCTAAAATAAATTACTAGATTGAATCTATTTGCATTAAAAAAAATTGCATTAAAAAAACCGATCAAAAAAGGGCGAGCGAAGTAAGTGATCGAAAAACTTTGTTCTTTGTTCGTCCTATCTATAAGAGGAGAGCATATGAAAAATGTAACCCATTCTTTCGTTTTTTTAGCTCACTGGCCATCCGCTGGGAGTTTCGGGCTTAATACCGATATTTTAGCAACAAATCTAATAAATCTAACTGTAGTGGTTGGTGTATTGATTTTTTTTGGAAAGGGAGTGTGTGCGAGTTGTCTATTTCAAGAATAGATTGGATCTATCCGGCTGCACTTTAAAATATTTTTTAGTATTTTTCGGATAAATAAGAAAAAGGTGCACGATCTCGACGAATTACTTCTGAATAAATTCATAAATCATATGGAAGAACCATAGCATTTCGCGACTCATTGGTAAATCAACTTTGATTCTCTATAGACCAATAATGTGAGACCATTAACACGGTTAAAGCTAAACTGCTTGAAGTCCAGGCAAAAAAAGGGGTACTCTTTCTACAACTATATTAGTATTAGTATTAGTACCGAAATGCTTTAAACGGGAAATAGCTAATGTAGAATTTATCTGATATAGAACACTCATATCGATAAAATGGTTTAAACTATTTACTAGAAGGGCACCCTGCCCTTTTTTATCCAATGCCGAATCGACGACCTATGTATAAAATA--------AAAAAAAAAAGAGAAATTTTTTGGATTTGAAGAAAAAAA-AAAAAAAAAAAGGAATTCTATCAATTTTCATTTTCCATTTATTTAGTTAGTTTTTCTTAATGAAATTGAAATTATTAACTAAAGGGCAAATACAAATAAAGAAACAACTTTGCTGACCATGATAGATTTTTATCTAGGCGGAAGAGTCCTCTTAATATTTATCTAGTCTTATATTCTTATATGGGTTTCGGTATATTGAAATATAAACAGAAAAGAGAAGATAGAGGATAGGCTCATTACATAAAAAAAAAAGATATGGAAATAGCCATAGCAAAAAAAGAAAAAAAGGAGCGTGAGAGCCAAATGAATCGAAAGATTCATGTTTGGTTCGGGAAGAGATCATAAAAGTTGTAAACTTAATAGCAAGATAATCTACTTTCATTAAAAGATTTATTAGATAATCGAAAACAGAGGATCTTGAGCACTATTCGAAATTCGGAAGAATTGCGTAGAGGGACCATTGAGCAGCTCGAAAAAGCTCGGGTTCGATTACAGAAAGTCGAACTAGAAGCAGATGAGTATCGAATGAATAGATACTCTGAGATAGAACGAGAAAAAGCAAATTTGATTAATGCTACTTCTATTAGTTTGGAACAATTAGAAAAGTCTAAAAACGAAACCCTTTATTTTGAAAAACAAAGGGCGATGAATCAGGTCCGACAACGGGTTTTCCAACAGGCCGTGCAAGGAGCTCTAGGAACTCTGAATAGTTGTTTGAATACCGAGTTACATTTCCGTACGATTCGTGCTAATATTGGCATTCTCGGGGCCATAGAATCGAAGAGATAATTAAATTAATTAGGCCTTGAACTTCTACTTTCGTTTAGAATTTAGGCATTATTTTTCCCCTTGCTTCCGAAAAAAAGAGTCAAGAAACACTAATGGCAACCCTTCGAGTCGACGAAATTCATAAAATTCTCCGCGAACGTATTGAACAATATAATAGGAAAGTAGGGATTGAGAATATCGGTCGCGTAGTTCAAGTGGGGGATGGGATTGCTCGTATTATAGGTCTTGGTGAAATAATGTCAGGTGAATTAGTCGAATTTGCAGAAGGGACTAGGGGTATTGCTCTGAATTTGGAATCCAAAAATGTTGGGATTGTATTAATGGGCGATGGGTTGATGATACAAGAGGGAAGTTTTGTAAAAGCAACAGGAAGAATTGCTCAGATACCCGTGAGCGAGGCTTACTTGGGTCGTGTTATAAATGCTCTGGCTAAACCTATTGATGGGAGAGGCGAAATTGTAGCTTCGGAATCTCGCTTAATTGAATCTCCTGCTCCGGGTATAATTTCCAGGCGTTCTGTATATGAACCCCTTCAAACAGGGCTTATTGCTATCGATTCGATGATCCCTATAGGTCGCGGTCAGCGAGAGTTAATTATTGGGGACAGACAGACTGGCAAAACAGCAGTAGCCACAGATACAATTCTCAATCAAAAAGGGCAAGATGTAATATGTGTTTATGTAGCTATCGGTCAAAGAGCATCCTCCGTGGCTCAAGTAGTAACTACTTTCCATGAAGAAGGGGCCATGGAATACACTATTGTAGTAGCTGAAATGGCGGATTCACCTGCTACATTACAATACCTCGCTCCTTATACGGGAGCAGCCCTGGCTGAGTATTTTATGTACCGTGAACGGCATACTTTAATAATTTATGATGATCTCTCCAAACAGGCACAAGCTTATCGCCAAATGTCCCTTCTATTAAGAAGACCCCCCGGACGCGAAGCTTATCCAGGGGATGTTTTTTATTTGCATTCACGCCTTTTAGAAAGAGCCGCTAAATTAAATTCTCTTTTAGGCGAAGGAAGTATGACCGCTTTACCAATAGTTGAGACTCAATCTGGAGACGTTTCCGCCTATATTCCTACTAATGTAATCTCCATTACAGATGGACAAATATTCTTATCCGCGGATCTATTCAATGCCGGAATTCGACCTGCTATTAATGTGGGTATTTCTGTTTCCAGAGTAGGATCCGCGGCTCAAATTAAAGCCATGAAACAAGTAGCTGGCAAATCAAAATTGGAACTAGCTCAATTCGCAGAGTTACAAGCCTTTGCACAATTTGCCTCTGCTCTAGATAAAACAAGTCAGAATCAATTGGCAAGGGGTCGACGATTACGGGAATTGCTTAAACAATCTCAATCAAACCCTCTCCCAGTGGAAGAGCAGATAGCTACTATTTATACCGGAACGAGAGGATATCTTGATTCGTTAGAAATTGGACAGGTAAAGAAATTTCTGGATGAGTTACGTAAACACCTAAAAGATACGAAACCTCAATTCCAAGAAATTATATCTTCTAGCAAGACATTCACCGAGCAAGCGGAAATCCTTTTGAAGGAAGCTATTCAGGAACAGCTCGAACGGTTTTCCCTTCAGGAACAAACATAAATTTTGCATGTCTACTCTTGTT---------AGTAGAAGTAGTAGAAGAGGAATCGTTGAGAAAGATTTTTCATTTGAATCATGCAAAAAAGTTTTCTTAGTTTTTAGTATAGTTATTTAAAGAATAGATAGAAATAAGATTGCGTCCAATAGGATTTGAACCTATACCAAAGGTTTAGAAGACCTCTGTCCTATCCATTAGACAATGGACGCTTTTCTTTCGTATTTTCTTCTTTCTTTTCGTTTTTTTTTTTTCTCTTGTTCCGATAAAAAACTCTTAGACCGAAACTCTTTTAGGAAAGAAAAACAAATCCATATACAAATGGATGATGCATATATCATAAAGAAGGAATATGGAGCGGGTAGTGGGAATCGAACCCGTAACCCCAAGGTTATGAGCCTTGTGAGCTACCAAACAGCTCTATCCTCTTAAACTAAAGAGCGGGGAACTAGTGGATAAAAGGGGGTTGGATACGCCCCTCTACCATATCTATACAAATAGAATAGTCCATTTATACAGAATGGTAAAGAGGGCTCTTCTACGATCATCAATTCCAGAAATCCATACAAATACGAAAGGGTATTTTATCCTTACCAACTGGATCTTGTTGCACCCGGTAACAAACATGCATAAACCATTTCTCGAAGTATGTGTCCGGATAGTCCAAAGTCTCGATAGTTAGCTCTAGGTCTTCCGGTCAAAAAACAACGTCGATTAAGGCGTGTAGGTGCACTATTACGTGGTAGGGATTGCAATTTTTCTCGCATTTTCGTTTTTTCACTCAAACTCAAGGGGGAAACTTTGCTTCTTATCTTTTTTTTTGAAGATCGACGAATCAAATGATATTTCTGTTCTAATTTCTGCCGCTTCTTCTCCCTCTGAATCAAACTTTTTTTTGCCATAATGTGCCGTTCCTATTATTACCAAGTATATGGTTCTAGTCCTAGATGGAAAAATAAATAGAAAAAGAAATCTAAGAAGGCGGATCCTCCCTCTCCATCAAGAGTAATGAACTAGGTGCTGATACAGTACAAAAAAAC-AAAAAAAAAACTAACTAAATTAACCAAACTTGCCTGATGTTGAGGCAATCAAGAAAGCTGCATAAGTGAATATATAACCCACGGAAAAGTGGGCTAATCCAACCAATCTTGCTTGCACAATGGAAAGAGCCACGGGCTTATCTCTCCAGCGAATTAAATTAGCCAAAGGTGTGCGTTCATGAGCCCATGCTAAAGTCTCAATTAATTCCTGCCAATATCCACGCCAGGAAATTAAGAACATAAATCCAGTAGCCCAAACAAGATGTCCAAATAAGAACATCCACGCCCATACCGATAAACTATTCATCCCAAAAGGATTATATCCATTGATAAGTTGTGAAGAGTTTAACCATAGGTAATCTCTTAACCATCCCATCAAATAAGTGGAGGATTCATTAAATTGTGAAACGTTGCCCTGCCATAATGTGATGTGTTTCCAATGCCAATAAAAAGTAACCCATCCAATGGTATTTAACATCCAGAAAACTGCCAAATAAAACGCGTCCCAAGCAGAAATATCACAAGTACCGCCGCGCCCTGGGCCGTCACAAGGAAAACTATACCCAAAATCCTTTTTATCCGGCATTAATTTGGAACCGCGTGCATCTAAAGCACCCTTTACTAAAATCAATGTAGTTGTATGCAAACCTAGAGCAATAGCATGATGAACCAAGAAATCCCCAGGTCCTATTGTTAAGAAAAGAGAATTACTATTCTCATTAACAGCATTCAACCATCCGGGCAACCATAAGGTTCGACCCGCATTGAAAGCGGGGCCACTCGTTGAAGATAAGAGTATATCGAACCCATATGTCGTCTTACCATGAGCAGATTGTATCCATTGGGCAAATATAGGTTCGATCAAGATTTGCTTTTCTGGAGTACCAAAAGCAAGCATGACGTCGTTATGAACATAAAGGCCCAAGGTATGGAATCCTAGGAAGAGGCTAGCCCAACTTAAATGAGATATGATAGCTTCTTTATGGTCTAACATTCTTGCCAATACATTATCCTCATTCTGTTCCGGATTGTAATCCCTAATGAAAAAAATAGCTCCATGAGCAAAAGCCCCTGTCATGATGAACCCTGCAATATATTGGTGATGAGTATATAAAGCAGCTTGAGTGGTAAAGTCTTGTGCTATGAATGCATAAGCAGGTAAAGAGTACATATGTTGAGCTACTAAGGAAGTAATAACCCCTAAAGAAGCTAGAGCAAGACCTAATTGAAAATGAATCGAATTATTGATTGTGTCGTAAAGGCCCTTATGCCCACGCCCTAATCGACCTCCCGGAGGAGTATGTGCTTCTAAAAGATCTTTGATACTGTGCCCAATTCCGAAGTTAGTTCGATACATATGACCGGCAATGAGAAAAATAAATGCAATAGCTAAATGATGGTGAGCAATATCGGTCAGCCACAAACTTTGTGTTTGTGGATGGAATCCCCCAAGAAGAGTTAGAATGGCAGTTCCGGCTCCTTGAGCGGTACCAAATAAATGATTACTCGAATCAGGGTTTTGGGCATAAAGATTCCACTGACCCGTCAGAAGGGGTCCCAACCCCTGGGGATAGGGTAATACATCTAAGAAATTATTCCATCGAACGTACTCCCCCCTGGATCCGGGAATAGCGACATGAACTAAATGTCCTGTCCAAGCCAAAGAACTTACCCCGAAAAGTCCTGACAAATGATGATTGAGACGAGATTCTGCGTTTTTGAACCACGAAAGGCTTGGTTTCCATTTGGGTTGTAGATGTAACCAACCTGCTATTAAGGATAGCGTAGAAAGAAATAATAGAAACAGAGCTCCAGTATAAAGATCTTGATTGGTGCGTAATCCAATTGTATACCACCACTGATAAACCCCAGAATAGGCGATATTCACTGGACCGGCAGCACCTCCTCGAGTAAAGGCTTCCACAGCGGGTTGACCAAAATGAGGATCCCAAATCGCATGAGCAATAGGTCTTACGTGTAAAGGATCCTGTATCCATGATTCAAAATTTCCTTGCCAAGCTACATGAAACAGATTTCCGGACGTCCATAGAAAGATTATTGCTAACTGCCCAAAGTGAGAAGCAAAAATGTTCTGATAAAGACGTTCCTCAGTAATATCATCATGACTTTCGAAATCATGTGCGGTAGCAATACCAAACCAAATACGACGAGTAGTGGGGTCCTGAGCTAAGCCTTGGCTAAACCTGGGAAATCTTAATTCCATAATGCCTTTCAAATCCTCCTAGCCACTATCCTACTGCAATAATTCTCGCTAAGAAGAATGCCCATGTTGTGGCAATTCCACCCAGAAGGTAATGGGTTACTCCTACAGCACGTCCTTGTATAATGCTCAAGGCTCTAGGCTGAGTAGCGGGAGCAACTTTTAATTTGTTATGAGCCCAAACGATAGATTCAATGAGTTCTTGCCAATAACCACGGCCGCTGAATAAAAACATTAAACTGAAGGCCCAGACAAAATGAGCACCTAAGAAAAAAAGGCCATATGCAGATAATGAAGAACCATAAGACTGAATTACTTGGGATGCCTGTGCCCACAAGAAATCTCGGAGCCACCCATTAATCGTAATGGAACTCTGTGCAAAGTTTCCCCCTGTGATATGAGTTACCATCCCTTGATCACTTATAGTACCCCAAACATCCGACTGCATTTTCCAACTGAAATGGAAAATGACTACCGAAATTGCATTGTACATCCAGAATAGACCTAAGAAAACATGATCCCAGGCGGATACTTGACATGTTCCCCCTCTCCCAGGCCCATCGCAAGGGAAGCGAAAACCAAGATTTGCTTTATCGGGTATCAAACGGGAACTGCGAGCAAATAAAACACCTTTCAAAAGTATTAATACAGTCACATGGATGGTAAATGCGTGAATGTGATGGACTAAAAAATCTGCGGTTCCTAATGGAATAGGTAACAAAGCTACTTTGCCGCCTACTGCTACTAACTCGCCACCTCCCCACGTTAAGCTGGTACTTGTTGTTGCACCAGGAGCTGTTACGCCAGGCGCGTTAGCATGGATATTTTGTACCCATTGAGCAAAGATGGGTTGTAATTGTATGGCGGTATCCGAAAACATATCTTGGGGACGGCCTAAAGCACTCATGGTATCATTATGAATGTACAAGCCAAAACTGTGAAAACCTAGAAATATACATACCCAGTTAAGGTGGGATATGATTGCATCGCGGTGTCTAAGGACGCGATCTAATAGATCGTTGTATCGAGTAGTTGGATCATAGTCTCTTACCATAAAAATGGCTGCATGTGCAGCAGCACCGACTATTAGAAATCCGCCAATCCACATGTGGTGTGTGAACAAGGAAAGTTGTGTACCATAGTCAGTAGCTAGGTATGGATAGGGGGGCATAGAATACATATGATGAGCTACAACAATGGTTGTAGAGCCTAGCATAGCTAGGTTAAGAGATAATTGAGCATGCCATGACGTTGTTAGGATTTCATAGAGACCCTTATGGCCTTGTCCTGTAAACGGGCCCTTATGAGCCTCCAAAATATCTTTAAGTCCATGACCAATACCCCAGTTGGTCCTATACATATGACCTGCGATCAGGAAAAGAATAGCAATAGCTAAATGATGGTGCGCAATATCGCTCAACCATAGACCGCCGGTTATTGGGTCTAGTCCTCCGCGAAAACTCAGAAATTCTGCGTATTTGGACCAATTCAAGGTGAAAAAGGGGGTTGCTCCTTCGGCAAAACTAGGATAAAGTTGAGCCAAAAGGTCGCGATTCAAGATAAATTCATGAGGAAGTGGTATCTCTTTAGGATCAACCCCAGCGTCAAGAAATTGGTTAATCGGTAAAGATACATGGATTTGGTGTCCCGCCCAAGAAAGAGACCCAAGTCCTAATAACCCCGCTAAGTGGTGATTCAACATGGATTCTACATCTTGGAACCAGGCCAATTTGGGAGCGGCCTTGTGATAATGGAACCAACCAGCAAAAAGCATTAACGATGCAAAAATCAATGCACCGATTGCGGTACAATAGAGTTGTAATTCACTAGTTATTCCAGATGCTCGCCAAATCTGAAAAAACCCAGAGGTTATTTGGATTCCTCGGAAACCCCCGCCTACATCACCATTCAATATTTCTTGCCCTACTATTGGCCAAACTACCTGAGCACTGGGTCCAATGTGAGTAGGATCACTTAGCCATGCTTCATAATTGGAAAAACGGGCACCATGGAAGTACATGCCACTCAACCAAAGAAAGATAATGGAGAGTTGACCGAAATGAGCACTAAAGACTTTTCGAGAGATCTCCTCCAAATCACCGGTATGACTATCGAAATCGTGAGCATCAGCATGTAGGTTCCAGATCCAAGTGGTAGTATCAGGGCCCTTAGCTATTGTTCTTGAGAAATGGCCGGGTTTGGCCCATTCCTCAAAAGATGTTTTTACAGGATCCCTATCCACAACAATTTTTACTTCTGGTTCCGGCGAACGAATAATCATTAAGTCCTCCTCTTTCCGGACAAGACATACAAAGAGACCCGCCAACTGTCTTTTTAGTGAACCTTTGAAAGATAGATATTATGATTAGTCCTTTTCTTTACTATCTATCGTCCTTCTA-TTTTTTTTTTAGTTATTCACTGGAGCAATTATATATTGAAGTCAATCCGAGGCAAGTGTTCGGATCTATTATGACATAAGGATTAGGTGCCTAACGGACATTGTTTCTCTTGGAAAATTATTTCCCGACGTAACAAAAAAAATCTTTTTTTAATTTAAGAAGCTAGTGTA-TTTTTTTTTGAGGGTATAAGCTCCTATCTACATCTACTTTTCTTGAGTATAGATTTTTTTATTCGATTCCAAATTCCAAGATAACTCATTAGAATTATTAATAAGACGGTCCTGATATATTAGCAATATTTAGATTGTCCCCCTTTATTTGCTTTATTACTTCTATTCTAGACCCTATCCCTATCGTTTATCCTTATGAAATATCATATAAAATAGAAGGTAGAAGAAAGGGATATAATGAAATTCTTGATTCGATCTTCCGATCTAATTTATTTGATTAATGGATCAACAACCAAACTACCCATTTTATGAAAAAGGGGAGTGGTCTTATTCAAATTCAAAGCGCTTCGTAATCTTCAACCAGTTCTGTGCTTCAATATAATTTCCCGGAGTAAGCGCTATAGCTTGTTTCCAATACTCAGCAGCTTGATCAAACCAAGCTTCCGCAATTTCCGAATCACCCTGTAGAATGGCCTGTTCTCCTCGGTCGGAATAGGCGGTTCCTTCCCCTAGAACCGTACTTGAGAGTTTCCTACCTCATACGGCTCAGAAATTGCTATCTTAATTTCCCCTATCTTAACTGAATTCGATTTCTCAAAAATCGATCCAATTTCTTCTTGGGTTAAGCAGAAGAAGTTAATTACCTAAGTTTCAAACCCTAATTTTGATCAATAATCAGTTTGATCTTTTCTCCCACCTTCAGAAGAATGAAGCATAGATAGACCTATAGCCTTCGTTCGAATTTTCTGAAAGGTAACTATCTCGGTTTCATATAGGAAATTTCTATAGAATCCTTGAAAAAGACTTTTTCCCATAAGAAAGAAAAAAGAACTTACTATCTTTGGGATCTGATACTACACCGCTGCTTAATTCCTTAGTGGATCGGCTCTATTACATAAGCAGATTCCTAAATTTTGCCCCATATCATGGGATAAGTAAGCAGTTTTTTTTAGTTGTATCGACCCAGTCGCTCACTAATGGATCTTTACGGTGCTTTCTCTATCAATTTGGAAACTTTATCCATAGAGTAGTAGTATAGGCCA-----TACTTTCTTCCTATTTTGATTCTCGTGAAGTGTCCTTCCTTCCTACAGCTGATAGGGCAAAATCGTTGTTTTGACGATCCCTATGTAGAAAGCCCTTTTTCTAGTAAATACTAGAAAATTGGATCCTTTACTTTTTTTTTTTTTTCTTCTTTCTATAGTGGAGATAGTCGCACGTAATGACAGATCACGGCCATATTATTAAAAGCTTGCGGTAAGAAGGGGTTTCGTTCTAGTGCCCGGAAATAATATTCCAAAGCCTTTGTATGCTCTCCATTGCTTGTGTGTATAAGGCCTATGTTATAGAGTATATAACTTCGATCATAGGGATCAATTTCTAGTCGCGTAGCTTCATAATAATTCTGCAAAGCTTCCGCATAATTTCCTTCGGATTGAGCCAACATCCGTTACGGTCGTTCATTCTATTCAAAAAATCTCCGTTCCAAAACCGTACATGAGGTTTTCATCTCATACGGCTCCTCCCTTCTGTACATAGTACTAAGCGAAATAATCTATAGAATAAAAATAGAATTAGTCCCATCTCATTATGGACCGAAAGGGGCTGGTATTTTTCCAAGAAATCTCTAGCCAACCTTCCCGCAAGAGGTTTTTCTTAACACCAATGAATTCTATTAATGCTAGAGGAAAACGATAGCTCCAAGAATTTCTTTGTTCTCAACGCCTCCTATTTAGAGGAATTAGCCACTTCAACGATCTTTGATGGTTATAGGGGTATCCAAAGTACAAACCTGATGGTTGTTTGTTATCCCAAACATTCTTCCCAGCCCTGATACCGATCAGGAAAGGGCTAATTTCTAACAAAGTTTTTCTCTTGTTGATTCCTATTTCTAGGTGTAGTGCTTTTCTCCCCTATGCTGCCTATTGGTACTAGTAGAGTAGGATTGGCCTGTAATACAGAACCTATCCTGTAGGTGTAACCTTTCGCTCAATACTCAAATCTACAATTGAAGCATCTGAGGCCGCATCAATCGAGGATACACGACAGAAGGAATTGTTAGTTCACCTCACCTTCTCCAAGCGTGGGTTTCCTTTACTAATTTTGTTCTCTCTATGCGAACCCCCTCTCTTTCTCGTAAGACTGAGGTGTAGGTAGGGCT--AAAAAAAAAAAAGAGTCAAATCGCACCATCTCTATAATAAGTAAATGCCCTTTTTTCCCCTGAGGTTGTCGGAATTATTCGCAATAAAATATTGGCTACAATTGAGGAGGTCTTATCAATGAAATTTCCATTTATACGGGATCTAGGCATAATTCCCAACCCATTCTATATAGAATTGTTTTCATTCCTTCACAAAATACCATAAAAACAAACACATTCGATTCTTATAAATCGATCGATCCATATATATGCTATAAATGGATAAGAGAGGTATGGATTTTCCGCTCAGCTCAAATTGTGTCCTTTTCCTTCTGTTTGGACAAGAAGAGATATGAAATATTTGACTAAGATTGGATTTCATTCCACTTTTCTATTTCTCAACAATAACTTCTCTCATCAGCTATTTCGCGTTTTCAAAGTCATTAATTGTCTCATACCCTTTTTTAGATTCCGATTGTATGGCGTAGCGTACCTTATGCAAACAGAATTTTAGGGTTCCTTTATTTTATTATGGAATAAGAAGAATTCTTCCATTCTCTTTTTCTTTGGTTTGGGGAAAACCCAAACTAAAACTTTT-GAGGGAGCGGAATTCCTAGTAAAAAAATCCTGGATCCTTCCACTTAGATGAAAAGGAATTTTTCCAATAGAACCAAGGAACCCCCGAGCGGTTGTGGTTGTACCTGTACTGCAGGAATAGGAAAACTCGCTATTCACTCAGTTTATTTTCCATAATAAGATTATGTAGGAGAGATGGCCGAGCGGTTCAAGGCGTAGCATTGGAACTGCTATGTAGACTTTTGTTTACCGAGGGTTCGAATCCCTCTCTTTCCGTTTCTCTTAATTCATCAACGTTAACGATCACAATGTATCAAATCAAATAACAGTTTATTCCAGCAATAATAC---------------------------CTTTATTTAATAGAAATTCTCTATAGTAAATTACTGTGGTATGTAAAATACACATAGAGGAAAGAAC-AAAAAAAAAAAGGATCCTAGGGTTAATCCATTTCTGCTAGTTGAATGGAAAATACCAATTAAGGGCCTTAGGTCGATTTAGTTCGGGGAAAGGGGAAGAAGAAGAAAATTCTATGAACCTTTCCTTTTTTCATTAAGTTCAAGTCTTACGAGAGTAATATTCTACAACTAACAACTCATTTATTTTGAGACCGACCCACTTCCTATCTAGGATTTTTTTAACTAGTCCTTTATATTGCAATGTGTCAATCGTCAAATGCTTTGGCAATTTCCCCGGGTCGGATGAAGCAATAGAATTTTGAACCAGACATTTTGATCTTTGGTTATCCTTCGTAGTAATAATATCTCGGGGTTTGCAACGAAAACTTGGTATATCGACTATACGACGATTAACTAAAATATGTCTATGGTTAACTAATTGCCGGGCCTCAGGAATGGTTGAAGCCATACCCAATCGAAAAAGGATATTATCCAAACGCATTTCAAGTAATTGTAGTAAAACCTGACCTGTTGACCTTTTTGCTTTTCCAGCGATATGTACATATCTAAGTAATTGTCGTTCTGTCAGACCATAATGAAAACGCAATTTCTGTTTTTCTTGAAGACGAATACGATATTGCTCTTTTTTCCCAGAATGGAATTTCTTTTTCAGATTACTTCCGGATTTAGGTGTTTTTCTAGTGAGTCCTGGTAAAGCTCCCAGACGGCGTATTTTTTTAAAACGAGGTCCTCGATAACGGGACATGAAGACTCCTTTTTTATTTTATTGAAATTTCATTTTACACAATGAATTTCATTGTATTTACATTAAAGAATACAGCGAAATTAAAACTGAATTAAACTAAAGGATAAACAGAGTAAAATCTACTAAAGTACCACAAAAAATGGAATTTCATCAACATCTGGATTTTTTGTATATATATTATTTATTTTATTGTTTTGTATCTAGCAAAATTGTAAGGTAGAACCACAGAATAGATCCTGGATTCTCCATTTAATTCGGAGAAAAAGAGAGATTCTTGTTCATGGAACATCGATATAGAAAAAAGCCGACTATCGGATTTGAACCGATGACCCTCGCATTACAAATGCGATGCTCTAACCTCTGAGCTAAGTGGGCTTACATAACAGAAATAGTGTAACAAATAGAAATATGTATAGTATAGGAAATCTGTAAAATGTCAGATCTTAATTATTAATCTTAGCTATTAACTAGTTCGAAATTGGAAGTTCTACTTAGAAAAAAATACTAGAACTTCATAAAAATCAAGTTAGCTTGATATGCTTAACTAGAGGATATCCTTAAATAGGATTATAGAATTTATTGAACTTGATTTTTATTTCTCTAATTCGCAAATTGATTTTTCTAATAGAACAAAATCTATTCCAATTTCTATATTGAATTTTATTTCAGATATTTTCAATTTGATATGGCTCGGACAAGTAATCTAATACATAGAAAAGAATAATATATATGAAAGATATAATAAAGAGAAAATGCGAATTTCTTGGCATTTTCATTCGATCATTATAGACATTTTTTGAGATATTTTG-TTTTTTTTGTTATTTCTTAATAATTTAATGATTAATATTTCACTAAGGAGAACATAGAATCATAGCAAATTAAATTGCTAATTCTGATTAG--AAAAAAAAATGAATATCAAGCGTTAGAGTATGATTTTGAATACTCTAAAAAAGAAGGGTGGGGGAGAGAAAAACTTTGGGATATATTGATTCGGATTGAATTGCAAATAAATCAACGATAGAATCAATTCAATTCTGAATTGCAACAAGCAGGGTCTCTCAAATAGAGACGAACTGCTAGACTACGTCGAGTAATGAATTCAACGATTCC-AAAAAAAAACTAAGAGATGGATGAAATTACACAAGGAATCTAGGTCTCAATCAAAGAAAAGGAAAATGGGGATATGGCGAAATCGGTAGACGCTACGGACTTGATTGTATTGAGCCTTGGTATGGAAACCTGCTAAGTGGTAATTTCCAAATTCAGAGAAACCCTGGAATTAAAAAAGGGCAATCCTGAGCCAAATCCGTGTTTTGAGAAAACAAGTGGTTCTCGAACTAGAATCCAAAGGAAAAGGATAGGTGCAGAGACTCAATGGAAGCTGTTCTAACGAATCGAGTTGATTACGTTGTGTTGGTAGTGGAACTCCCTCTAAATTAGAGAAAGTAAGGGGTTTATACATCTAATACACACATATGGATACTGACATAGCAAACGATTAATCACAGAACCCATATCATAATATAGGTTCTTTATTCTTTTTTAGAATGAAATTAGGAATGATTATGAAATAGAAAATTCAGAATTTTTTTTAGAATTATTGTGAATCCATCCCAATCGAATATTGAGTAATCAAATCCTTCAATTCATAGTTTTCGAGATCTTTTAAAAAGTGGATTAATCGGACGAGGATAAAGAGAGAGTCCCATTCTACATGTCAATACTGACAACAATGAAATTTCTAGTAAAAGGAAAATCCGTCGACTTTATAAGTCGTGAGGGTTCAAGTCCCTCTATCCCCAAACCCTCTTTTATTCCCTAACTCTAACTATACTATAGTATTTATCCTCTTTTTTTCTTTTTATCAATCGGTTTAAGATTCATTAACTTTCTCATTCTACTCTTTCACAAAGGAGTGCGAAGAGAACTCAATGGATCTTATGCTATTCATTGAATAGATTTCTTTTTTATTATAGTATAGGCAAGGAACTTCGATTATTAACTCTATTTTTAAGTATTATTAAGTAAGCCATGCACAATGCATAGGACTA--CCCCCCCCATTTCCAAATTTGGAATTTGGAATACTTTATTGATTTTTTAGTCCCTTTAATTGACATAGATACAAATACTCTACTAGGATGATGCACAAGAAAAGGTCAGGATAGCTCAGTTGGTAGAGCAGAGGACTGAAAATCCTCGTGTCACCAGTTCAAATCTGGTTCCTGGCACAG-AAAAAAAAGGATCTACCGAATAGGTATTGATACAAATACCTCGAGATAGGTTGGAATACATATTCGTTAATAATATAGATAGAGTATGATTTATTCATCTAAGTAGATAAATCTCTAAATAGAGGCACTTCTTTTTATTTTTAGAAAAGGGTAAAAATCTCTGGTTCTTTTCTTTATGGTACAGAAGGAGGTGAGATTAGGTTCCCTTTTCTTCATTTTTGCATTTCTTAATTTAGTATTCCGCTATTCCGACGAATATTTATTTATTCTTGCTTATCTTATCTTACTTTCCTAGTTGTTCTAAGTAATGCGCGCGGTACAAAGTTCGTGGTAGGGAACTTCTTTGAGTCATCGTATTTTTCTGTTCATACGAAAGAAATGAATATGTGATTTTCCAAATTGAAGAATCGAAATGAAGCCCTTTTTGCTCAGTCTATCTGGACCCTTTTTGTATAATAGGAATTAATTAGAATATAATAGGTATTCCGTTTCATCTAGGAACAGAACGTAAAAATATTCCTTGACTTGAATAAAATCTGGAGTTGTGTTGTATAAGTGAGCATGAATTTCTTATCATTCAATGAGCATCTTGTATTTCATAGAAATTGGGGGTTATATAGTCCTTACGTAAGGGCCAGCCTATCCAACTTTCAGGCATTAGGATACGTTTAAGGCGTGGATGATTATCATAAGAGATTCCCACCATATCATAAGATTCACGTTCTTGAAAATCGGCACTTTTCCAAATCCAGAAGACAGACGGGATTCTAGGATTATCCTTTTGGGCAAAGACTTTTATGCATATTTCTTCTGGGTTATCTATACCATACTGTATTCTCGTAAGATGATACACGCTAGCTAAAGATCCACCGGGTGCTACATCATAAGCACATTGGGAACGTAAATAATTGTAACCATATACATATAAAATGACAGCAATGGAATCCCAATCCCCTGCTTTTATTTGTAAAGTCTCTATTCCTCGGTGATCGAAGCCCAAAGATCTATGAACCACCTCATGTTTGACTAGCCAATTAGATAACCAACCCTGCTGCATTGTCTTGATCTCTCCCCCTTTGTATAAATATTTCACATTTCGAATGCAAGTTTTAAAGATTGCCCTGCTCTTTCTTTTTCTACACAAAAGAGCCCTTCCTAATTCACAAATTTGTAAGAAGATACTGGACTTTTGGATTTGAAAAAAGTTTCAGAAGATATGTCTAAAGTAGATGGTGATTGATAGAGCAATTCTTGCTCGTAAGTTCCAGTATGAGTACTGCGCCTTACATAAAGCTTGTGACTGGTAGTAAAACATCGATTTTTCTTTTGAGATAGAGTTCGATCCTCAACTATTTCTCGCGATATCTTCTTACGAAGTTTTGTTAGGGCATCTATAACTGCCTCCGGTTTAGGTGGGCAGCCTGGCAAGTAGACATCCACAGGAATTAACTTATCAACTCCCCGAACAGTACTATAGGAATCCGTACTGAACATTCCCCCTGTAATAGTACAGGCTCCCATAGCAATGACATATTTTGGTTCAGGCATTTGCTCGTATAATCTCACTAAAGAGGGAGCCATTTTCATTGTTACCGTACCGGCTGTTAAAATTAGGTCTGCTTGCCTAGGACTTGATCTTGGTACCAATCCATAACGATCAAAGTCGAATCGCGAGCCTATTAATGAAGCAAATTCAATGAAACAACAACTGGTACCATATAGAAGGGGCCATAAACTGGAGAGTCTTGACCAATTCGAAAGATCATTTGGTGTAGTTGAAATAACGGAATTGGAACTTGTTTGGTCAAGTAAGGGAAACTCAATCAAACTCATAACTGTCTCAATGGAATCTTTTCCTTCTTTTTTTTTTTTGTCTGAATATTCAGTTAAGACCATTCCAAGGCTCCTTTTCGCCATGCATAAACTGAACCAACAACTGGGATAAGCACGAAAATGAAAGCTTCAATAAAAACGGATACACCCAATACGTCGAAACTCATTGCCCAAGGGTAGAGAAAGACTGTTTCCACATCAAAAACAACAAAAACTAGCGCAAACATGTAATAGCGTATTCGGAATTGTAACCAAGCCCCTCCCATGGGTTCTATACCCGATTCATAACTAGAAAGCTTCTCTGGTCCTTCACTAACCGGGGCTAAAAGTCCTGAAATCCAAAATGCCAAAATAGGAATAAGGCTTGCTATTATTAGAAATGTCCAAAAAATATCATATTCGTGAAGCAGAAACATAAATGTACTCCCATTAATGTGGAATAGGCGGAACTGAATTAGTCAATTCAAGTCAGCATTGTCAATTTATCCAGAACTTCTCTCTTTTCCTCGTTGAAACAAGAATCCGTTTTGCTCAAACCAAAGCGCTTAGTTTAGCCTTTGTTTCCTCTGTGCCATGTCTTCTTTAAAGATTCATCCAATGGAATCCCGACTCCCTTTTTG------ATTTCCATTCTATTTAGATATGGTGTAGACCTAATTCTTATACAAAGAAAACTCTCTCGCTTCACTTTGTCTCGTTTTCTCTAGAATCTCTAGAAAAAGGAATTCCTCTATCCTTTATTTAATGATAATCAGAGACTATTAAATAAAAATGAAAATACTACTAATTAGAACCTAATTAAGATAGGATGACTAATGTATGCAGCCTAATGAGGAGTAATACTATAAAAAGAAAAAATAAAGAACTCTATTTCAGAACTATGAGACAGAATATTCTGTTTTCTTATTTACTCTTTCTTTATTTTTGGATTTTCTTTCTATTTTTCTATTTAAAGTAGATCGATTTAGATAACGTATCTATAAGCAAAGTAATATACTTCAAACAAAGTAGGAATTCGCAAGATGGAGAAAATCATTGCAGTTATTATAGGGAAGTCTAGGGACTTAGAGCATATCCTATTTGAAGGAGGATGGAATTCAAATAGGGTAAGGGATCCTTCCTTCTATTGATTTGATAGAAATTCGTTTTTCTTTTCCTGTCTCTATGATTTTCGAAGAATGAGCCTGTGGTAATGCTTTTATCTCTATTCTATGGCGCAAGCGACCGTCCAGTCTATAAACAAGTACTAATGAGAAAATGAAAACTATACTAAAGGAAACATAGGATCTCTATCCTAAAATCTAA-AAATAGGA-----CATATTAGGGCTATACGGATTCGAACCGTAGACCTTCTCGGTAAAACAGATCAAACGGATTATTATCGAAATGATTCAAACTGTTTCAAAGACTCAACATGCATTTTTTTGCATTGGGCTCTTTCATCAACTGATGTAAAGATCAGTTAGTCCACCATAGTTTTTCTTTACGGAAAGATAATGAGATGGCTCCCTGTGCTCTGATTGATTATTTGTATTATGATCTATCTAGGAGCAATACCAAAGTGTTTCAAAGGAGGATTACCTTGACTTAGGTCTGCCTCCGGCCTAAATTAAATCAACCTAAGTGAAATGGAGTCTCTATCGTTCCGCTGCAATAGTTGACTATGAGACTTCATACACCTTAAAGTTCATAGAACGAAAAGAAGTTTTTTGGAGGCCCTTATCCTCATTACGCCTAGCATTTAGTGGGCTGTATATTTACCTTATCAACTAGCAAATCAATAAGGGTTCTATTTGATTAGGCACCTGAATTGGCACCTGAATCGGACTGAACCGACTGTTTGTCAGGCTACTGTTCTCCTATTCTCTCGAATCCATGAAGTAAGACATTGATTTTGCAATAAGATCAATTATGTTCATTGCATAATAAGCTCCCTTGAAAAGCATTGGCGCACGTGTAAGCGAGTTGCTCTACCGAACTGAGCTATAGCCCTTGTCAGAGATATCTTAACATATAGATAATTTCTTGTCAAGATGAATATTCTCTAATGCCAGAGGATATCCCTTTGATCTGCTTACTATATAACATAGTAATAACGGAGCAGTATTGCTTATAAAAAGGATTCGATCTATAATCGATCGAAGTAATGGGTCTTCTTTTGTGGTGATAAATTGCCTACTTAACTCAGTGGTTAGAGTATTGCTTTCATACGGCGGGAGTCATTGGTTCAAATCCAATAGTAGGTAGGTAGGTAGAAAAATTACTAGATAGCATTGGACTTACTTCGCTTCGCTATCTAATAACTTTTTCTACTCCTCTTCCCTTTTTCTTTGTATCAACTAAACCTTTGGATTGTCTTCAATTGGATGGGGGAATCCAATTGATAGCCTCGACTCGTATCCTAGCTCGTCTGAGAGCTAGCTTCGCTTCAACCAATTCTTTCGTACCCTCAGCTCTACTCAAGTTAGCTTCGGCTATTTCAAGTGCCTGTTGAGCTTCTTCCGGATCAATGTCACTACCCAGTTCCGCATCATTTCCTAAAATGATGATCTCATTATTAACTATTCTCGCAAAACCGCTCCACAGAACCGCCGTTAACCATTGGTCGTTGAGGAGGCGTATTCTCAAAGGACCCATATCTACAGCTGTGTTAATGGGGGCGTGGTTTGGTAATACGCCAATTTGGCCACTATTAGTAGATAAAATGATTTCTTTCACTTCACAATCCCAAATAATTCGCTTAGGAGTTAGTACATAAAGATTGAATTTCATTTCTTCAATTTGTTCTCCTCTTCTAAGTTTATAGCTTTCGTGCTAGCTTCATCGATGTTACCCACCAAATAAAAAGCCTGTTCGGGTAGGCCGTCTAATTCTCCGGAAAGGATTAGTTGAAATCCCCTAATTGTTTCTGCAAGACCAACATACTTTCCTGCAGAACCGGTAAAAACTTCTGCCACAAAGAACGGTTGTGATAAGAAACGTTCAATTTTTCGTGCTCTTGCTACAGTTAAACGATCCTCCTCCGATAATTCATCCAACCCAAGAATTGCGATAATGTCCTGAAGTTCTTTGTAACGTTGTAAAGTTTGCTTAACTCTTTGCGCAGTTTCATAATGTTCGTTGCCAACGATCCGAGGCTGTAACATAGTTGAGGTTGAATCTAAAGGATCTACTGCTGGATAAATACCCTTGGAAGCTAATCCTCTGGAAAGTACGGTAGTAGCATCCAAATGTGCAAATGTTGTGGCAGGAGCAGGGTCGGTCAAATCGTCCGCAGGTACATAAACCGCTTGGATCGAAGTTATAGATCCCTTTTTGGTAGAAGTAATTCTTTCTTGCAAAGAACCCATTTCTGTACTAAGAGTAGGTTGATAACCCACTGCGGAGGGCATTCTCCCTAATAAAGCGGATACCTCCGATCCTGCTTGAACAAAACGAAAGATATTATCGATGAATAGAAGCACGTCTTGCTTATTAACATCTCGGAAATATTCTGCCATAGTTAGGGCAGTTAAACCAACTCTCATACGAGCTCCCGGCGGTTCATTCATTTGGCCATAGACTAGAGCTACCTTTGATTCCTCAATATTTTTTTCATTAATTACTCCGGATTCCTTCATTTCCATATAAAGATCATTTCCTTCACGAGTCCGTTCCCCTACTCCGCCAAATACGGATACGCCTCCATGAGCTTTAGCAATGTTGTTGATTAATTCCATGATGAGTACTGTTTTCCCTACTCCAGCCCCCCCAAATAGTCCGATTTTTCCCCCACGTCGATAAGGAGCTAAAAGATCGACCACCTTAATACCTGTTTCAAAGATGGATAATTTCGTATCTAACTCGATAAAGGCAGGCGCAGATCTATGAATAGGGAATGTTGCACTAGTATCTACAGGACCCAAATTGTCAATAGGTTCCCCAAGAACGTTGAAAATTCGTCCGAGAGTAGCTCCACCGACTGGAACACTGAGAGGAGCTCCCGTGTCAATCACTTCCATTCCTCTCATCAACCCGTCTGTAGCACTCATAGCTACAGCTCTAACTCGATTATTTCCTAATAATTGTTGTACCTCACAAGTCACATTAATTTGCTTACCGGCAGTGTCTCTACTCTTGACTACCAAAGCGTTATAAATATAAGGTAACTTGCCTGGGGGAAAAGTGATATCCAGCACGGGTCCAATAATTTGATCGATACGCCCTGTGCTTTTTTCCTCAATTGTGGAAACCCCGGGACGAGAAGTAGTAGGATTGGTTCTCATAATTATCACATAATTTTCAAAAAAAAAGGAATTTGTCGAAATTTTTCTTTTTTTCTTGTTGAATAATGCCAAATCAAATCCAAAAAAAGAGCCAAAAATCCGAAAGTCAAAAGGAAATGAATTAGTTAATTCAATAAGAGAGAAAAGGGGACCAGGACTTGATTTCGTTGCCCAAGCGAATCCCATTCAATCGTTTACTCATGGAATGAGTCCGTTGGAAAGTTCAATCAATCTTTTTTTCATATACATTTCGCCTTTTGTGGAGGATCTGTCCCTACTCTACTTTCCTATCTAGGACTTCGATATACAAAATATATACTACTGTGAAGCATAGATTGCTGTCAACAGAGAATTTTCTTAGTATTTAGGTATTTACATTCAAAATAAGAAAGGGGCCTATTAAGAACTTGTAAAATAAGGATTAGGGATTGATTTGGGTTGCGCTATATCTATCAAAGAGTATACAATAATGATGGATTTGGTGAATCAAATCCATGGTTTAATAACGAACCATGTTAACTTACCATAACAACAACTCAATTCCTATCGAATTCCTATAGTAGAATTCCTATAGGATAGAACATACACAGGGTGTACGCATTATATATGAATGAAACATATTCATTAACTTAAGCATGCCCTCCATTTTCTTTAATGAGTTGATATTAATTGAATATCCTTTTTGTTTTAAAAGATTTTTGCAAAGGTTTCATTTACGCCTAATCCATATCGAGTAGACCCTGTCGTTGTGAGAATTCTTAATTCATGAGTTGTAGGGAGGGACTTATGTCACCACAAACAGAAACTAAAGCAAGTGTTGGATTTAAAGCTGGTGTTAAGGATTATAAATTGACTTACTACACCCCGGAGTATGAAACCAAGGATACTGATATCTTGGCAGCATTCCGAGTAACTCCTCAGCCGGGGGTTCCGCCCGAAGAAGCAGGGGCTGCAGTAGCTGCCGAATCTTCTACTGGTACATGGACAACTGTTTGGACTGATGGACTTACCAGTCTTGATCGTTACAAAGGACGATGCTATCACATCGAGCCCGTTGTTGGGGAGGAAAATCAATATATCGCTTATGTAGCTTATCCATTAGACCTATTTGAAGAGGGTTCTGTTACTAACATGTTTACTTCCATTGTGGGTAACGTATTTGGTTTCAAAGCCCTACGCGCTCTACGTCTGGAGGATCTGCGAATTCCCCCTACTTATTCAAAAACTTTCCTAGGTCCGCCTCATGGTATCCAAGTTGAAAGGGATAAGTTGAACAAGTACGGCCGTCCTTTTTTGGGATGTACTATTAAACCAAAATTGGGATTATCTGCAAAAAATTATGGTAGAGCGTGTTATGAGTGTCTACGCGGTGGACTTGATTTTACCAAAGATGATGAAAACGTAAACTCACAACCATTTATGCGCTGGAGGGACCGTTTTGTCTTTTGTGCCGAAGCTATTTATAAAGCACAGGCCGAAACCGGTGAAATCAAGGGGCATTACTTGAATGCGACTGCAGGTACATGCGAAGAAATGATTAAGAGAGCTGTATTTGCGAGGGAATTAGGGGCTCCTATTGTAATGCATGACTACTTAACTGGGGGATTCACTGCAAATACTAGTTTGGCTCATTATTGCCGCGACAATGGCCTACTTCTTCACATTCACCGGGCAATGCATGCAGTTATTGATAGACAGAAAAATCATGGTATGCATTTTCGTGTATTAGCTAAAGCATTGCGTATGTCTGGGGGAGATCATATCCACGCCGGTACAGTAGTAGGTAAGTTAGAAGGGGAACGCGAAATGACTTTAGGTTTTGTTGATTTATTGCGCGATGATTTTATTGAAAAAGATCGTGCTCGCGGTATCTTTTTCACTCAGGACTGGGTATCCATGCCAGGTGTTATACCGGTGGCTTCAGGGGGTATTCATGTTTGGCATATGCCAGCTCTGACCGAAATCTTTGGAGATGATTCTGTATTACAATTTGGTGGAGGAACTATAGGACATCCTTGGGGAAATGCACCTGGTGCAGCAGCTAATCGGGTGGCTTTAGAAGCTTGTGTACAAGCTCGTAATGAAGGACGCGATCTTGCTCGTGAAGGTAATGAAATTATCCGAGCAGCTTGCAAATGGAGTCCTGAACTAGCCGCAGCTTGTGAAGTATGGAAGGCGATCAAATTCGAGTTCGAGCCGGTAGATAAACTAGATAAGTAGATAAAACTAGATATAAAGAAGGTCTAAATAAAAAAGAAGCGAAATAGAAAGAGAAAAAATCAGTTACAAAATGCAGTAATTCTTCTTTATTCTTCTAATTGATTGCAATTAAACTCGGCTCAATCTT-TTTTTTTAAGATTGAGCCGAATAAAAATAGATCTTGATACGATCATGAGACTTGACAAATAGAGATTCCTCTATTCTATATATTTAGAATATATAAAGGTATAATACAATAAATAAATACTATATTTG----TATTTATTTATTGTATTGGGAAAGAATCAATGAAAAAAGATTAGGAATCGCAATGCTACTATACGCGTCCGGAGGAGTATTCGGAATAATATTCTTCTATAATCCATTCTTGCGTCTTGCGCGGGGTCTTACTAATAGGACTTCGCTGCACGGGACGGGTCTTCATCGAAAAGCTAACTCCACCCGGCATTTTCATACCCTTTGGGTGGTATATCGCCTTAAAAAGTCTAAGGGGGTAGTATGAGATCTGTAGTAAGTAAGAGAATTTGCCCTTTGATTTTGATTGAGTATGTTATTTTTCCGCCTTTACCGCGCATTATTGATTATTGTATGAGCTTCTAGAGAATAGAGGACCGCGTATGCAGGAAGGAAATTACAGCTTAATAAAAAAGTCTAAAAAAGCTTCAACTTTATGGCACTATCAATCAACTAAAAAGCCCTATGTATGAATCCTTACAACCGGTGGGATAGGATAAGAGCGAGTTTCGGTATACTGGAGCTGGGGGATATTCTTATTTCAAAACCTGACGCGCATCTTGCGTTTGTAGGGGTCCGAGAGTGGTTGAAGAAGTATTGCATGTGGAAGTAGGTAGACGAAACTTATTTAGGATTCGAAATGGGCGCATTCGACTAAAAGTCGTACTGAGACCTTTTTTAAAGGGTATTCTGAAAGAGGTATTTCATTTTCACAATCGCTTTCTTTTGAATCCAATTTCAAGTTCGATTAGAAGGATAGAAAGGCCGTGAGGACGGGAAAAGAAAAATCAAATCTTTTGAATTTTTAATTAGTTCTCTTTTTTTGCAATTTTCTTATTATCCATTCCATTCATTTTTTTTTT--TAGAATACTTTAGTATTCTAAAAAAAATCTTTATTTTGCAAACTAAAAAATACAATAGTCAATATTCCTTATAATAGATATACTTAATTATATTATAAGAATCTTAAGATATTTTTCGAATAGATAGAAATAGTAAATTTGAATTGAGACACCTATTATATGACGGATTTTAACTTACCTTCTATTTTCGTGCCTTTAGTAGGCTTAGTATTTCCGGCAATTGCAATGGCTTCTTTATTTCTTTATGTGCAGAAAAATAAGATTGTCTAGAACCGACGGGGGCGAATTTTCTCAATGTATTTCCACGCAGGATCATAATACAGATATTTTTTAGTGTAAGTAATATGGTAGGGTATGTGGTTCTTTCTACACACAAACGAAAAACGGCTATGGATGCGGATATAGGCTACGAGCATAAATGCATGCATATGCGGAGCCGGGTATAGCGAGTTTTATTTTAAGTGGATCAACGAATATTTTTGGAATAGAAAGTCAATGTATCTAACCAATTATTTCACAGGAGTACTCGTTGCTGAAGGCGATTTCAGAATCAAAAAAAGTAAAGTCAAAATCATTTAGCTTATTCTCTCAATTTCAATCGACCGCTGCTGGATTTAGTATATCTAATATGAATTGGCGATCAGAACACATATGGATAGAACTTCTAAAAGGTTCTCGAAAAAGAGGTAATTTTTTCTGGGCCTGTATTCTTTTTCTAGGTTCACTAGGATTCTTATCGGTTGGGGCTTCCAGTTATCTTGGTAAGAATATGATATCTGTACTTCCATCTCAACAAATTCTTTTTTTTCCACAGGGGGTCGTGATGTCTTTCTACGGAATCGCGGGCCTATTCATTAGCTCCTACTTGTGGTGCACTATTTTGTGGAATGTAGGCAGTGGTTATGACCGATTCGATAGAAAAGAGGGAATAGTGTGCATTTTTCGTTGGGGATTCCCTGGAATAAAACGTCGCGTCTTCCTTCGATTCCTTATGCGGGATATCCAATCAATTAGAATTCAGGTTAAAGAGGGTCTTTATCCTCGTCGTATCCTTTATATGGAAATCCGGGGCCAGGGGGTCATTCCCTTGACTCGTACTGATGAGAAGTTTTTTACTCCACGAGAAATAGAACAAAAAGCTGCCGAATTGGCCTATTTCTTGCGTGTACCAATTGAAGTATTTTGAGTACCGATTGCATTTTTTTGAAATGAATTGAATGAGGACGAATTGGAAGAAGATTTTCTCAACACGGGGAGGAGGTCCCTTC-AAATTGGATTCGTTATTGTAAGGGGATTTTCGAGTATTTATCTAAAGGAAGGAACAAACGAGGATAAGAGAAAATTGCTTCTAATTTGTTTTGTCCAAGTGATGGCATAATATTCTTCCATTTTCATCCGAAAGCGCTTTT----TTTTATTCTATTTCTCTATTCCACTCCATCTAGATCTAAGAAAGAACCCAATGCAATGAAATTCCACTAGTATACAAAAAAGAGAAATAGATACAAGGTCTCAAACCTTGTTATAGAATTTTTGCTTCAAAGAAAAAGAAATATCATATAGAGTCAGCGAATGAAATAGAGTCAGCGAATGGAGCGGATTCATTAACAACTCAATTTACAGATCAAAAATGAAAAAAAAGAAAGCATTGCCTTCTTTCCTATATCTTGTATTTATCGTACTTTTGCCCTGGGGGGTCTCTTTCTCTTTTAACAAATGTCTGGAACTTTGGATTAAGAATTGGTGGAATACCAGGCAATCCGAAACTCTCTTAACTGATATTCAAGAGAAAAAGGTTCTAGAAAGATTCATAGAATTAGAAGAACTTTTTCTCTTGGACGAAATGATAAAAGAGAAACCGAAGACACATGTACAAAAACCTCCTATAGGAATACACAAGGAAATAATACAATTGGCCAAAATAGATAATGAGGATCATCTCCATATCATTTTGCATTTCTCGACAAATATAATCTGTTTGGCTATTCTAAGTGGTTCTTTTTTTCTGGGTAAAGAGGAACTTGTCATTTTGAATTCTTGGGTTCAGGAATTCTTCTATAACTTAAATGACTCAATAAAAGCTTTTAGTATTCTTTTAGTTACTGATTTTTTTGTTGGATTTCACTCCACCCGCGGTTGGGAACTACTAATTCGTTGGGTCTACAATGATCTTGGATGGGCTCCTAACGAGCTAATTTTCACTATTTTTGTTTGTAGTTTTCCAGTGATTCTAGATACATGTTTGAAATTTTGGGTCTTTTTTTATTTAAACCGTCTATCTCCTTCGCTTGTAGTCATTTATCATTCAATTAGTGAAGCATAAACTCATTTGATCTCCTGATATTAATCAAATTAGCATCTTTCTTCTTTTAGAAAGAAAGCCCTTTTCCTTTTTAGCAAAATTCTTTCTATTTCTACCTGCTCAAGGTATTCATCATTCCAGTACAACTGTTGCAGTAGAATGACAACAGACTCGTGTATAGGGAACTAGATTAGCTTAGCTACCTATCTAATTTATTGTAGAAATTCTGGGATCTGCGATTGGACATGGAAAATAGAAATACTTTTTCTTGGGTAAAGGAACAGATGATTCGATCTATTTCTGTATCGATCATGATATATGTAATAACTCGGACATCTATTTCAAATGCATATCCCATTTTTGCGCAGCAGGGTTATGAAAACCCACGAGAAGCAACCGGACGAATTGTATGTGCCAATTGCCATTTAGCTAATAAGCCCGTGGATATTGAAGTTCCCCAAGCCGTGCTTCCCGATACTGTATTTGAAGCAGTTCTTCGAATTCCTTATGATATGCAACTGAAACAAGTTCTTGCTAATGGGAAAAAGGGAGGGTTAAATGTGGGTGCTGTTCTTATTTTGCCCGAGGGATTCGAATTAGCGCCGCCCGACCGTATTTCTCCTGAGTTGAAAGAAAAGATAGGAAATCTCTCTTTTCAGAGTTATCGTCCCGATAAAAAAAATATTCTTGTGATAGGCCCTGTTCCCGGTCAGAAATATAGTGAAATCGTCTTTCCCATTCTTTCCCCCGATCCTGCTACGAAGAAAGACGTTCATTTCTTAAAATATCCCATATATGTAGGGGGAAACCGAGGAAGGGGACAGATCTATCCTGATGGTAGTAAGAGTAACAATACGGTCTATAATGCTACGTCAACAGGTATAGTAAGAAAAATACTACGTAAAGAAAAAGGGGGATATGAAATATCCATAGTCGATACATCGGATGGACGCCAAGTGATTGATATTATACCTCCCGGGCCAGAACTTCTTGTTTCAGAAGGGGAATCGATCAAGCTTGATCAACCATTAACAAGCAATCCTAATGTGGGAGGGTTTGGTCAGGGGGATGCAGAAATAGTGCTTCAGGATCCATTACGCGTCCAAGGCCTTTTATTCTTCTTCGCATCTGTTATTTTGGCACAAGTTTTTTTGGTTCTCAAAAAGAAACAGTTTGAAAAGGTTCAATTGTACGAAATGAATTTCTAGGGCCCGGGATTTCTTACCATCAAATTGGTAAAAAGCCGCGATTTATTGGCGATTGCTAGAATTATCTATGATCTATTTTGGAAATCCTTTTTTTGTTTAAACTGTTTTTCGTTTGCGAGGTGTCTGGAATTCCTTATTTCTATCTCATGCAAAAGAAGAGAATTCAAGGCAAAGGGGGGAACAATAAAAGGATTTCTTCCTTTTAGGAGGGATTGCTGGTCTTCTTAATCCTCTATTGGGCACAAGAAAAAGGCAAAAAAGCCTTTTTCTTGTGTCGATTCTTCTTGTATCGAAATAAGAATCATTTTTCTTCCTATTCGTCAAAGATTACTATTTCTTCTTTTCTTTATTCGGGTCTGTCTCTTGGACCTCTTTTGCTGAGGTTCAGGCGAGGTAGTGGACAAACAGAGGGAAAGAAAATATGGCGGGGGACAAATTTCTTGTGAGCAAATAGAATTGCTTGACTTGTTCAATTAAGTTCAACTTCGAACTTACAGAATTTTTGCAAAAAA-AAACGTATACTCTTCCATTGAAGGGTGGTTTTTCTTTTTAGGCTAGTTGAGTAGTTTTGATTAAGGTTTTATTAGTTTATTACTCTAAACTAAATCAATGATTTGCAGGATACTTCTTCCGTGGAATAAAATATTGAATCCTCGATTGATCCCTTCTTTCTTCTTGCTTCATAAGAGTGAATCAATTTCATGGACGAAGGGTGGATAAATCAACCGATGGATTGCTTCACTAACATCATTAACAAACAAAAGAATAAATAGAGGGATTCTGACCATCAGAGCAAAGGTTTCCCTTTGTTATTTTTACAAATCGAAATAGGTAACCAATTTGTAGGTTATGGAATAGATTAAAGTCGCGTTATATTATAAGAGTAAGAATTCCGCGGGTCCTTTCCGCTCTAATCAGAT----AAAGGGGGGTAAGGACCCGCTAAGCTCCTACTTTTTCATGTTTACAATCTGGTCCCTCCGATTACTATAGAGATGAACCCAATCCAGAATATGAACCGTAAAAGAAAACACCTATTAAACCAATCACAGGAATACCAGTTACAGTACCTATCAGCCAAAGAGGAATTCTTCCAGTAGTATCGGCCATTTCCCCTACTTTCCTCCACATTTTCTCAAGTGGTCATGCTAGAGACAAAAACAGTCATGGATAGTTATAAGGATGGTATCCTTCCAAATGGGATAAGAGAATTCTTACTACTCTCTTTCTTTCTCTCAATTGAAGAAGTAATTGGAAAATAAAACAGCAAGTACAAAAATGAGTAATAAACCCCAGTATAGACTGGTACGATTCAATTCAACATTTTGTTCATTCGGGTTTGATTGTGTCATAGTTCTATAGTTGGAATTTGATTTATCGTTGGATGAACTGCATTGCTGATATTGATCCCAAGAAAAAAACAGTAGGTACGGCTAGTCCGTGAACAGCCAGCCATCGGACTGTAAAAATAGGATAGGTTCGGTCTATGGTCATTGAGGGCCTCCTAAAAGGATCTACTAAATTCATCGAGTTGTTCTAAAGAATCAAAACGGTCGGTTATTAACGGAATTCCTTGTCGGCTTTCCGTGAAATACTCGTTTGGCCGAGGACTTCCAAACACGTCATAAGCTAAACCCGTACTGACAAATAACCAACCCGCAATGAATAGGGAAGGTATAGTAATGCTATGAATAACCCAGTATCGAATACTGGTAATAATATCAGCAAAAGAACGTTCTCCCGTGCTTCCAGACATGCTGAGCTCCCCAAATTTTTGTACATTCAAAAAAGGAATTGATTCCGTAAAAGATGGGATCAACCAGTAAATAGAAAATTACTGATATTTCATCCTTGTGAGATTGTCAATTTTGTACCAAAGGTGTATTTTGAGTATACCGAATTAGTATAGCTATCCTTCCTATGGCACAGCAATCCAGTTTCGCTTGGTCCCGAAACATAATTCCTTTTTTCTCTTCTTTGTTCCTTGTCTATAGGTAAGCTATATGTTATTCAAGGCATCAATAGAAAACCCCCAATTTTTGAGGTCCTACTTATTTTCATTGGCTTCGGAATAGTAGAATAATTCGGAATAGCGGCCAAGATCTTGGGAAAATCCAAGTTAATGATCAATAGGTTTGGATAAAGAATTTAGGAAAGATATTCTCATACTGACAAAATACAAGGACAAGTATATGCGAAATCTATCCCTTTTTAGTTAAAAGTTTTCTTAGAATCCAATCCAACCTTTCCCTTTAAGGAATTTAATTGGTTAGCATAATATCTAATAAATAGAAAATCGAATAGTAGATAATCTGTTATGAAAGAAAGAAAACATTCTTTGAAGAATCAAGATTCGTAACCAATCCTTGCCTTATTTGTTGGATTAGGTCTAACTTTCTTGACTAAACTGCAAGAGTGGAACTTTACGAGATGAAATAGGGAAAGACAGAAGATAAAACTTAAAAGGATAATTGAAGTGACTCGTCTTCGAATCAACTTTGGTTGGGGGTTCGAAAAAGAAATAAAAATAAAGTAAATTCAAGGAGGAGCTTTCCTTTTTTTAAGGGGCCCCTCGGGGGGTCGTGGAATGCTTTTCTTCTCCTCTTATTCCATATGGAATACAATCAGTTAAAATAAGAAGGAATAGGGGAATATTCGACCGTTTCAATTCTTTATTTATCTTTTATTCCAAAATTCTCCCGAAAATCCTATTTCATTTTTCAATGGGGTTAGATGATCTAGTTCTTAATATTATTACTTTACTCAACTGACAGATTCCACAACAAATCTCTTGATTCGGAATTAGGGACTCATGTCGCATCTGATGAATCGATTCTCTTTTACACTTCTGTATCTCACTCGATCTTGTTTTTTAGTATTATCTAAAATAACCGATGAATTCTGAATTTTCCATAACTTAGGTAAGTGCTTTACCAACATATGTAGTGTAGTAAAAAAATAAATGGAATTTAACCCTTTCATGCTTACTATAACTAGTTATTTCGGTTTTCTACTGGCTGCTTTAACTATAACCCCAGCTATATTTATTGGTTTGAACAAGATACGTCTTATTTGAAATGAATTGAATGAATAAGTCAGAAAAGAAAAATCTTTCTTTTGGATTCCTGGTATTCTACGACTCTTTTCCACACTAATTACCAATTCTTTTCTTGGTCATTGAGATTCGTGGATAATTTAGACTACTATTTAGGGATAGATCGTACCTCT-TTTTTTTTTATCCCCTCGAACAAATCGAAATGATTGAAGTTTTTCTATTTGGAATCGTCTTAGGCCTAATTCCTATTACTTTAGCGGGATTATTCGTGACTGCGTATTTGCAATACAGGCGTGGGGATCAGTTGGATCTTTGATTGAGTAATATTTCTTTTTTGATTGACCTCCTCTCTGGTCTGGAGGAGGTCAAATTGGAGTTGCAATTCAACTTTGTTTTGTTAAGTTATTTTACTCTGCTTCGACATAAGATAGATGGAATCACGCTCTGTAGGATTTGAACCTACGACATCGGGTTTTGGAGACCCGCGTTCTACCGAACTGAACTAAGAGCGCTTTCATTCAAAAAGAAAACCCTTTTCTACTCCTAACGTGTCTCACGTACGTATAGTATCCACAAATTCAAGTTATACCCACTTTAATTGATCTCCTCGCTACTGCCCCCATAAATAAGAAAGAAGTAATAGGTAGGGATGACAGGATTTGAACCTGTGACATTTTGTACCCAAAACAAACGCGCTACCAAGCTGCGCTACATCCCTTTTCCAAATTGTTGTACAATGGCATTGTACACAATTCCTGTCTTGTTTTCCACATCGTAATTTTCTTCTCTTTCTCTATCTATATAGAACCTTCTTGTCATTTCTTCTTTTTGGTCTCATATAATCAAGTCAAGGAATGGTATACATTTAAAATCGAATCTAATTTCACCTATAAAAGAAAGATTACTCTTCCTTGGTAATGTATAGGAAGAAGAGGTCATCTTTTTCTTTTTTAGGGATAGGAAAATCCCGTCTATACGGTTCATTCTATATAGAATATTGATTTTGTTTTTTTAGTTAGGAATTTCGCCTAAACAAAAGAAATACAAAAGATCTTGGGCAAGATTATCTGATCATATATGTATTCCAATAAGTAAGGAGGATTTTCAATGCGGGATATAAAAACATATCTCTCTGTAGCACCCGTGCTAAGTACTCTATGGTTTGGGGCTTTAGCAGGTTTATTGATAGAAATTAATCGTTTATTCCCAGATGCTTTGTCATTCCCTTTTTTTTCATTCTAGTTATTGCTATGCGAGGAATTCTTCGTGACATGACGAAAATTTTCCCTTTTTCAATCC--TTTTTTTTTTAGTATAGGAAGGAAAAAGAAAGAAAAGATGGATTGGGTTGAACCTCAGAGTCATGAAAAATTCGGTAAATCCCATTTTGGAAAACAGAAATTCAATTAAAAGCGGTATCCAAGCTAAGTCAGGCCTCAGAAATCAGAGCATAGAAAGAGGCTGGGCTGGCTACTTAAATGAAAGGATTTCGAAGCAAAATCCT-----TGCTAATTCGACAAGGATTGTATTCTTTAATTATTTCTCCATTTTTTATTACTTAATTTAAGAATTTCCAAAATTTTTTATTCTAATGGATTTTATTCTTCTTCTTCGGATTCAAAATAGAAGAATAAAAGAATAAGTAGAAGAA------TTAAGTTAAGTCAATCCAAAAAAGAAAGGAGGTTCATGGCCAAGGGGAAAGATGTTAGAATCAGACTTATTTTGGAATGTATCAGTTGTGTTCGAAAAGGTGCCAATAAGGAATCGACGGGGATTTCTAGATATAGTACTCAAAAGAATCGCCACAATACACCTGGACAATTAGAATTCAAAAAATTTTGTCGTTATTGTCGCAAGCATACGACTCATGGCGAAATAAAAAAATAGGAGCATCGTGTGTTCGATCTTTCC----AAAGAACAGATTTAATATATAGAACATAGACAG-------AATACAAATCAACTCATTTGATTTCAGGTAGATATTATTTCATATGTATAGAGGGTATTCATATACTATATATGAATCAAATAATATATGGACCAAAGAAAGACTACTTCTTCTGGATCCAAAATTAATAAAATAAAGAAATCCATTTTTTT--TTTCCAATTTTTTAATAAAGAATAAATCATGTATACATCTAAACAACCTTTTCATAAATCTAAGCAACCCTTTCGTAAATCCAAGCAAACTTTTCAAAAATCCAAGCAAACTTTTCGTAAGTCCAAGCAAA---------------------CTTTTCGTAAATCCAAACAACCTTTTCGTAAATCCAAACAACCTTTTCGTAGGCGTCCTCGGATTGGCCCGGGGGATCCAATTGATTATAGAAACATGAGTTTAATTAATCGATTTATTAGTGAACAAGGAAAAATATTATCGAGACGAATAAATAGATTAACTTTGAAACAACAACGATTAATTACTCTTGCTATAAAACAGGCTCGTATTTTATCTTTCTTACCATTTCGTAACTATGAGAATGAGAAGCAATTTCAAGCCCAGTCAATTTCAATAATTACTGGTCCTAGACCCAGAAAAAATAGACATATTCCTCAATTAACGCAAAAGTTCAATTCCAATCGAAACTTAAGAAACTCCAACCAGAATTTAAGAAACAACAATCGGAACTTAAGTTCCGATTGTTGATGTTTTATTCGAAAGGGACAGACCTATATATAAGGAAAGTAATCCAGTTTTGATTCTTGTGTTTGTTATAAGAAAGAAAAATGGGGAAGAAGAAATAGTTTTTTTATTTATTGCAACATGCTCGTTGATTCTTACCACTTAATCTTAATTTATTGTATCTTCCCGGAGTTCCCTCTCCGGGAATTCGGTTTTAATTTTAATTATTCCTGTATATTACTTTTTTATCCATTTAATTGATGATCTTTATTTTATTGGAAATCGTGTAAAGATTATTTGGATTTGATACAGCTACTTGTGCAAGCATTTTACGATTAAGAATCAATTCCTTCTTGTACAGATTGTGTATTAATTTACTATAACTATTGAATACTTTATATATCCGCGTTGCTGCGTTTATCCGAGTGATCCACAAACGACGAAAATCCCTCTTTTGCCTGCCTCTATCTCGATGAGAGGAAACAAAAGCTCTTCTTACTTGTTGAGTAATCATTCGATTAAGTCTTAAATGAGCCCCTCTAAAGTTTGAGGCAAATGAACGCATTTTTGTTCGTCGTCTCCGAGCTATATATCCTCGCGGAACTCTGGTCATTGAATCAAATTAACCTTAATGAATAACTAATGATTTCTCTTCTTTTAGCCATCCTTTTTCCCATTAATAACAAAACGAATTATTCCGATATATAAAATATTAATTCCAATGGCTTTTGCTACTGTAACCTTCCCAACCACGATTTTTTATTCTATTCCCTTCAGTTATTTCGCATAGAAATAACAAATTCTAACGATACTCAAAAAAATAGTGGGTTCCATCGTTTCTATGGTTCCCTTTTAAACGGTGAGGCCCTCTCTATACACCGGAGCCCTTTCTTTCATTTCATCAAAAGGTATTGTGAACTTGTATAGTTCACATTCTTTGGCTCTACCTATCCATTATAGAGTAAATAGCTCTTTTCACAATAAGAGTTATCCATACAGTGACGGCATTTAATTATGAAAGTTGGCTAAGTAGCTGACCCTGTTAGTCCGTTCTTTTAAGATAAAGGAGCATAAGCCTTTTTCTTTTTATTACTATTTCCTCCGCTTAATGGATAACCATTTTCTACCAATGGGGGAATTGCTTCTTATTTCCAATTTAGATGATTGGATTTGCACCAAAGGAAACCATAAATTCCATATTACCATAGAAATCTAGGATAGAGCTTCTCTATCCTATTCATTGGTACCGATCATGGATACTTCAAAAATTGTCTTATTTGTTTGAACTCATGATCTGAACGAGTCACACATACACCCTAGCACATGTTCCTCGACGCTGAGGACATCCCTTAAGCGCGGCCGATTTTCTAGCATTTCGTATTGGCTGTCTTGCGTTTCTAATAAGTTGTTTAACCGTTGGCATGTCGTATGTATATAG--AAAAAAAGGATTGGTTTAGATCGATCTTAACCTGATGATTGATCATCATGAAGTATTTCTATTTTCTATTAAATCGCAGAAAACCTGAATTTAGGTTTGAAATAAATTTACAAGAAATGCGACCACTACCAATCCTTAAACATTTCTGGAAACCACACTGGATCAGTATCGCAGTGCTCGTCAATCATTTCATCCCCTACAATATCGACAAGTCCATAAGCTTTGGCTTCGTCTGCTGACATAAAAACATCCCTTTCCATGTCTTCGGATACAACCCAAAAAGGCTTGCCTGTTCTTAGTGCATAAACCCTTGTGATCATTTCGCGAACTTTGTGTAACTCTTCCACTTCTAGTAAAAATTCTGGTGTCCTTGCCCGATAATAAGCACTAGCAGGTTGGTGAAGCATAATCCTCGCGTGAGGGAATGCTATACGCTTGGTGGGTTCTCCTCCAAGCAGAATGAAGGATGCCATGGACGCAGCTATTCCGAGGCATATTGTATATATATCTGGTGTCACCGTTTGCATCGTATCAAAAATTGCCATTCCTGAGATTAGCCACCCGCCTGGGGAGTTTATAAACAAAAAAATATCGCTAATTCCATCTTCTATACTGAGATATACCATGAGACCTGTAATATGATTCGTGATCTCGCAACGAATCTCTTGACCTAAAAAAAGTGTCCTTTCTCGATACATAACATTGTATAAGTCAACCCAAGTCGCTTCTTCATCTCCGGGAATCCGGTAAGGTACTTTTGGAACACCAATGGGCATATTAGATTAATATTATTAAATTTAAGTAAGAAAACTATACTTTAATATGGAAACGTAAGAATGGAAGAGAAAGAAAGAAAGAATCCGCAGTTTATTGTC-TTTTTTTTTTCTTATTCTA----------------------------------------TATGAATACTATAGATTCTATTAATACGTAGATTGAAATAATACATAGATTGAAAGGTTATATCTATAAGGAAGGTAAGACAGATTGAATAAAGAAAAAAGAATCGGTGATTGCAATGATAAACAAAGAGGGATAGGGATCTATTCTTCG-TTTTTTTTTTCCAAATAGGCCAAACTACCCATTGCATATTGGCACTTATCGAGTATAGAATAGATCTGCTTCTCTTTCTTCTTACGAACAGAATTGGCTTCTTATTTTTAATGGAATGAAATAATGAAATAAATATTCACGCTTTCTGACACAGAATCCCCTAGAGGGGTTAGGTACATAGGATATGGATAGTCTTTTCCAATGCGATAAAATAAAGCGACATCGTGTCTATTTTTCTTTGCTAAAGGGGTATTTCCATGGGTTTGCCTTGGTATCGTGTTCATACTGTTGTATTGAATGATCCGGGTCGATTGCTTTCGGTGCATATAATGCACACAGCTCTAGTTTCTGGTTGGGCCGGCTCGATGGCTTTATACGAATTAGCGGTTTTTGATCCCTCTGATCCTGTTCTGGATCCAATGTGGAGACAAGGTATGTTCGTCATTCCCTTCATGACTCGTTTAGGAATAACCAATTCGTGGGGTGGTTGGAGTATTTCAGGAGGAACTGTAACGAATCCGGGTATTTGGAGTTATGAAGGTGTGGCAGGTGCGCATATTGTGTTTTCTGGCTTGTGTTTCTTGGCAGCTATCTGGCATTGGGTATATTGGGACCTAGAAATATTCTGTGATGAGCGGACGGGAAAACCCTCTTTGGATTTGCCCAAGATCTTTGGAATTCATTTATTTCTTGCAGGGGTGGCTTGCTTTGGCTTTGGCGCATTTCATGTAACGGGTTTGTATGGTCCTGGGATATGGGTGTCCGATCCTTATGGACTAACTGGAAAAGTACAAGCTGTAAATCCAGCGTGGGGTGTAGAAGGTTTTGATCCTTTTGTTCCGGGGGGAATAGCTTCTCATCATATTGCTGCGGGTACATTGGGCATATTAGCGGGCCTATTCCATCTTAGTGTCCGTCCGCCTCAACGTCTATACAAAGGATTACGTATGGGCAATATTGAAACTGTACTTTCCAGTAGTATCGCTGCTGTTTTTTTTGCAGCTTTCGTAGTTGCCGGAACTATGTGGTATGGGTCAGCAACTACCCCAATCGAATTATTTGGGCCTACTCGTTATGAGTGGGATCAGGGATACTTTCAGCAAGAAATATATCGAAGAGTTAGCGATGGGTTAGCCGAAAATCTTAGTTTATCAGAAGCTTGGTCGAAAATTCCCGAAAAATTAGCCTTTTATGATTATATTGGTAATAATCCGGCAAAGGGGGGATTATTCAGAGCAGGCTCAATGGACAATGGGGATGGAATAGCTGTTGGATGGTTAGGACATCCCGTCTTTAGAGATAAAGAAGGGCGCGAGCTTTTTGTACGCCGTATGCCTACTTTTTTTGAAACATTTCCGGTTGTTTTGGTAGATGAAGAGGGAATTGTGAGAGCGGACGTTCCTTTTAGAAGAGCAGAATCCAAATATAGTGTTGAACAAGTAGGCGTAACGGTGGAGTTCTATGGTGGCGAACTTAATGGAGTAAGTTATTCTGATCCTGCTACTGTAAAAAAATATGCGAGGCGCTCCCAATTAGGGGAAATTTTTGAATTAGATCGGGCTACTTTGAAATCGGATGGTGTTTTTCGCAGCAGTCCAAGGGGTTGGTTCACTTTTGGTCATGCTACCTTTGCTTTGCTCTTCTTTTTCGGACACATTTGGCATGGCGCTAGAACCTTGTTCCGAGATGTTTTTGCTGGTATTGATCCAGACTTGGATGCTCAAGTGGAATTTGGAACATTCCAAAAAGTTGGAGATCCAACTACAAGGAGACAGGCAGTCTGATACCACATTGCTATGGTATCTTTCATCTCTCTTTTTTGATTTGACATGGGAAACATCTCCCATCCTTTCTTTGACTCTTTTTCTTTCTTTATATGGGAAATGATCCCAAATGACAAATGAATAGGTGTGGAAGTTATAATTGTAAATAAACCACGATCGAATCTATGGAAGCATTGGTTTATACGTTCCTTTTAGTTTCGACTTTAGGGATAATTTTTTTCGCTATCTTCTTCCGAGAACCACCTAAGGTTCCGACTAAAAAAATGAAATAATTTCATTGAAGTAAGAAGTCTCCCCATCTGGGAGACTTCTTACTTCAATTAGTCCCCGTGTTCTTCGAATGGATCTCTTAATTGTTGAGAGGGTTGCCCAAACGCGGTATATAAGGCATACCCAGTAAAGCTTACAAGTAAACCAGATATGGAGATGGCGACTAAAGTTGCTGTTTCCATTTTTATAGAATTTCAAGATTACAATGGATCTACGAAAAGATCGTGTATTTACAACTACAACGGAATAGTATACAAAGTCAACACCAATGATTAAATAGAATTTATGGCTACACAAACCGTTGAAGATAGTTCTAGACCTGGGCCAAGACGAACTCGCGCAGGTAGTTTATTGAAACCCTTGAATTCGGAATATGGGAAAGTAGCTCCGGGTTGGGGGACTACTCCTTTTATGGGGGTCGCAATGGCTTTATTCGCGATATTCCTATCTATCATTTTAGAAATTTATAATTCTTCTGTTTTACTGGACGGAATTTTAATGAATTAGGTTTCTACTAACTAAAACTACGAAGTCATAGTTTTTCCATCCAAAAAAGCCTTTCTACTTTAAGCTCTACATTTCTAGACATTCTGGTAGTTCGACCGTGGAATTTTTTTGTTTCGGTATCTCTGGAATATGAGTGTGTGACTTGTTAGAATTGATCCTATTGATAATACATAGAAAGAGCCTGTTATCTCTATCAAGATGATTCTAATTCGTCGGATATTTATTATTTATTCTAGTATCTGGAACACGAATATAGATAGAGTGGATCAAG--AAAAAAAAATGGAACTATGATTCATACTCACTATTCAGACCTCGCAACCAGACTG-------------AAAAAAATTCAAGTAGTTTTTAATAAAAAAAGAAAATTTCTTCCTTCCAAATTTGTTTGCCCAAAAGACAAC---TTTTTTTTTCTCTTGATTTTGTCGAGTTATTACACCGATTCAATAAATGATCATCAAGCGGTTCTTATTCGAAGAACCCTTGCCTTTTGTTTAGCTTGAGACTCAATCATCGTGGCTCTAGTATGAATCTAAGGTTTTAATTGAACTGATTCATAGGATCGCAACAAGATAATTTCTATCAGAAAACTACTAGAATTTTTGCTTTATTTACTTACTAGTAAAACAAAACAAGAGTAAATCCGCATTACGC----AAAAAAAAAAAGAAATCCAAAATAGGGAAGAGAAAAGTCAAGAGGCCTCTAATGACCAACATAAGGCAAAGAAAGGAAGACAGATGAGCCAACTTGAGATTTTTTGGCATTATCATCACAAAGAATAAATTCTGGATTTTTCTTATTTCATATCTTCAAGGCAAATCGACCCAATCCAGTGGCTGATGAAGTTTTGAACCCTTTTTTTTTCTAATATCCGTTGAAAATTTGTGTGTTTCTGCTTGAGCCGTACGAGATGAAATTTTCATATACGGTTCTCGGAGGGGGACTCGGGTTAGTTACCTATCTCAATAAAGTATATGATTGGTTTGAGGAACGTCTTGAGATTCAGGCAATTGCGGATGATATAACTAGTAAATATGTTCCTCCTCATGTCAACATATTTTATTGTTTAGGGGGAATTACACTTACTTGTTTTCTAGTACAAGTCGCTACAGGTTTTGCTATGACTTTTTACTACCGCCCAACCGTTACAGAGGCTTTTTCCTCGGTTCAATACATAATGACCGAGGCCAACTTTGGTTGGTTAATCCGATCAGTTCATCGATGGTCAGCAAGTATGATGGTTCTAATGATGATCCTGCACGTATTTCGTGTGTATCTCACAGGTGGATTTAAAAAACCCCGCGAATTAACTTGGGTCACAGGTGTGGTTTTGGCTGTATTGACTGCATCGTTTGGTGTAACTGGTTATTCTTTGCCTTGGGATCAAATTGGTTATTGGGCAGTCAAAATTGTTACAGGTGTACCTGAAGCGATTCCGGTAATAGGATCGCCTTTAGTGGAGTTATTGCGTGGAAGTGCTAGTGTGGGCCAATCCACTTTGACTCGTTTTTATAGTTTACATACTTTTGTACTGCCTCTGCTTACTGCCGTATTTATGTTAATGCACTTTCCAATGATACGTAAGCAAGGTATTTCGGGTCCTTTATAGGGAAGGCATATCATAGAGAAAGATAATTCGAATTCTCATATATCATATCGGGTAGGTTGTGGTATTTCATTGCTACAAACATGGGTTATTGTAAAATAAGACATGTCATTTGGATACTTTTCTTCAACTCCGAAGTATTTTGATACAAATAGTTGAAGTTAATTTTACGAAAGAAAATAAGGCGGATTATGGGAGTGTGTGACTTGAATTATTGATTTGGCCATGCAGATAAAGAATTGGATCTGCCACATTAGAATTCACAACCAAAGGTGTCTCCGCATCCAATCAACACGTAAGTCCCCTATCTAGGAAGGATAGGCTGGTTCACTTGAGGAGAATATTTTCTATGATCATACCCCGACCATGTCATCCATGAACAGGCTCCGTAAGATCCCATAGAGTAGAAATGGAATAAGTCATATCACATGATCTAATTCTCTATTTATTACACTTA----CTTTTTTATTATAGTATGGAAATGCATTCATTTTCTTTGCATCGATTGCGATCCGCAATACTATCGGAGTAAAAGAAGGTATCTAAGGAAGAACGTAGGCTAGACTTTTGGATTTTTTATTAGTAACAAGTAAATACTTTGTTTGGACGTAAGAAATTTGCGATATTGAGGGGATAAACACCAACTAATCAAGAGACATGAGACAATCCACAAAGCAATTGATCATGATCAAATTTGCAAGCCCACTTGGATATTGAGCATTTACCCATAAGAATCGGATTCTTTTCAATGAGTAGTTGTAGGTGCAACTTCGGAAAAGAGAATCTGATAAAGCTTTTCATACCTAGAGTCATTGAGTCATTATATACCTTATTCTATTATGGATCTTCCACGGTCTTTTTTCTTTCATTCTTGCTCGAGCCGGATGATGAAAAATTCTCATGTCCGGTTCCTTTGGGGGATGGATCCTAAAGAATTCACCTATCCCAATAACAAAGAAACCTGACTTAAATGATCCTGTATTAAGAGCAAAATTAGCTAAAGGGATGGGACATAATTATTACGGGGAACCCGCGTGGCCCAACGATCTTTTATATATTTTTCCAGTAGTAATTCTAGGTACTATTGCATGTAATGTAGGTTTAGCGGTTCTTGAGCCGTCAATGATTGGTGAACCGGCGGATCCGTTTGCAACTCCTCTGGAAATATTACCCGAGTGGTACTTCTTTCCCGTGTTTCAAATACTCCGTACAGTACCCAATAAGTTATTGGGCGTTCTCTTAATGGTTTCTGTGCCAACGGGCTTATTGACAGTACCCTTTCTAGAGAATGTCAATAAATTCCAAAATCCATTTCGTCGCCCAGTAGCTACGACAGTTTTTTTAATCGGTACTGCGGTAGCTCTTTGGTTAGGTATTGGAGCAACATTACCCATTGAAAAATCCTTAACTTTAGGTCTTTTTTAGGGATTTTTCAGGTTGATTCATTCAACCATGAAGTACCGTGCATAGGTATCTAGGAAATAGTTACTTCCAAGTGAATCTTCCCTAGATACCTAAAATCCATTTTATTATGATCCATTTCGCGAAAATATAGATTGTGCCAAAGATGCAAAATTGTTTTCTTTTTTTTTTATTCTAAATCGAAAAGGAAGAAGAGGAAAAAATTGCAATGGATTTAAAACGAGAACTTATTTTTAGGTAAATCAATTGGGAGATGCTTCTCTAGAGTGTCCCATATCTGTTTTCCATCTTCCATACGAAAACTGTCAATTCTCATAAGATCTTCTTCAGTCTTACTCAAAAGGTCCAATAGTGTATGTATATTGGCTCCTTTGAGACAATTATACGTTCTAGAAGGCAATTCTAATTGATCAATAAAAATACAATTCAATGGAATTCCTTTTTTGTTTTTCTTTAGATTAGTTAATTTTTTTTGAAAGGTTAAAAGGGGTGGAGTAAACCTGTTTTTATTTTCTTCGAAACTAGTGCCCTCTTCCTCCGCGTGTAGAAAAGGAAGAAATAAATCAATCAAATTACGAGAAGCCTCATAAAGCGCTTCCTTAGGGGTTAAACTTCCATTCGTCCATATTTCTAGAAAAAGTATCTCGTGTTTTTCATTTCCATTCCCACAATAAAAAATACTATAATTCACATTTCGAACAGGCATGGATACAGCATCTATGGGATAACTTCCATCTTGAGAGTTCTTTCTGAGTTCCGTGTGATATCCGCGATCTCTCTTGATCTGTAACTCAATACAGAAATCAATGGGCTCTGTCAAGTTAGCTATAGGTTGTGCCATATCAACGATCTCTACGGAAGGGGGTAAGATGATATCTTGAGCAGTTATGTATCTAGGACCTTTGACACAAATTGATGCGTCTCTAACTCCATAGAGATTACTTCTCAATACAATTTCTTTCAAATTTAGTAAAATTTCTTGTACGGATTCTTCAATACCTGCTATTGTAGAATATTCGTGTGGCACGCTCCCAAATTTTGCACGTGTGATACATGTTCCTTCTATTTCTCCAAGTAAAGCTCTTCGCAAGGCAATACCGACGGTATCCGCTTGACCTTTTCTAAGCGGGGACAAAATGAAACGACCATAATAAAGACGCTTACTATCTACTCTTGATTCAACACACTTCCACTGTAGTGTTTGAGTGGATCCTGCTACCTCCTCTCGAACCATAATAGACTAGTATTATTATTTGATCATTGAATCGTTTATTTCTCTTGAAAGCGGTTTAATTCTTTTACAGACGTCTTTTTTTAGGAGGTCGACATCCATTATGCGGCATAGGTGTTACATCGCGTATACAACTTAATCGTACACCACTTTTAGCAATGGCTCGTAATGCGGCATCTCTTCCACTACCAGCACCCTTTACCATAACTTCTGCTCGTTGCAAACCCACTGTACGAATAGCATCTACTGCTGTTCTTTGACCAGCATAGGGTGATGCTTTTCTTGAGCTTTTGAATCCACAAGTACCCGCGGAGGACCAGAAAACCACCCGACCCTGCGGGTCTGTAACAGTTATAATGGTATTGTTGAAACTAGCTTGAACATGAATAACTCCTTTTGTTATTCTACGTGCACTCTTCCGTAAACTAAAACGCGCATTCCTACGCAAACCAATACGCACTTTCCTACGTGAACCAATTTTTGGTATAGCTTTTGTCATATTTTATTATCTCATAAATATGAGTTAGAAATAACAAAAAGAAAAAAAGATACAAAGATATCCGTTTCAGGGTAAAATATATCCTTTACTTTAATTATTTTATTTGGAATTTGGACATTTCCGCGGGTACTTTTTTTACTTT------TTAGAAAGTAAAGTTCTTTTTCGAAAGATTACCCCTGTCTTTGTTTATGCTTCGGGTTGGAACAAATGACTCTAATTCGTCCACGCCTACGAATCAGTCGACATTTTGTACAAATTTTACGAACAGAAGCTCTTATTTTCATATTTCCGTATTCCTTTCTTAAACTATGAATCTAATCTTTGG-AAAAAATAAGTCTCTTCGCTTGAATTTTGGAACTTTGAATTTATTACCCTAG-AAAAAAAAAAGAAAAACCTAACCCTTTGAATCTTTGGTATCCTTCAAATCTTCGGTATCCTTCAAATCTTCGGTATCCTTCGAGTCTTCGGTACGCTTCGAATCCTTATGGGGAAGTCTATAAATTATACGTCCCTTGCTTGAATCATAACGACTTACTTCAATTTTGACCCTATCCCCCATCAGTATTCGTATAGAACTAGACCGGATCTTTCCTGAAATATAGCCCAGAATGATGGTGTCATTCTCTAGGCGAACGCGGAACATTCCGTTGGGTAGGGCTTCCGTAACTAAACCTTCGAAAGTGACTTTTGCTTCTCTCGGGTTTTTTTTTTCTCTCCTATTTTTTTTTTCTGTCATATTTTTTTTTCTCCTATTTTTCTATTTTGATTTTCAAATAAAAATACAACGTTTTTTTTTATTTGAAAAATAGGAAGTTCGAGATAGAATTCGGGTACTATAGGAGGGGCGATTACCATATATAACATAAGACTTCTCCCCCAATTCTGTTTAGTCGAGCTTCTCGATCTGTCATTATACCTCGAGAAGTAGAAAGAATAGCAATTCCCATTCCGCCCAAAACTTTAGGAATTCCTTGATAGTTGGCATAAATTCGTAAGCCGGGTCGGCTGATACGCTTTAAAAAGGTTCTAGTTCTATATATTCCTTTTCTAGTCTTTCTCTTTTGATGTCGCAAAGTTGAAACCAAGAAATATCTGTTACTTTCCTGATGTTTCCGAACACTTTCAATAAAACCCTCTCGTAGAAGTATTTTAACAATGTTTTCGGTAATATTTGTAGATACTACTCGAACTGTTCCTTTTTTATTCATGTCCGCGTTTCTTATAGAGGTTAGTAAATCAGCAATAGTGTCCTTGCCCATAAGACTCTAATTCTAGGTTCCTCCTAATTTTTCTATAATCAACATGTTTTCTTTTTTTTTTTATTT-ATTTTGGATTTTAAAGCATATACGTGAAACACAATCTACTAATTTTTTCTTTGATCTATATCTTGCCTACTAGTATTTATAATACTTCAGGAGCTAATGAAACTATTTTAGTAAAATTCAATTCTCTCAATTCCTCGGCGATCGCGCCAAAAACTCGAGTTCCTTTTGGATTTCCTTTTTGATCAATGATAACCGCTGCATTGTCATCATAGCGTATTATTATACCGTCTTCGCATTTGAACTCTTTACATGTACGTACAATTACAGCTCGAATTACTTCGGATCTTTCTAAAGGCATTTGGGGCACTGCGTCTTTGATTACAGCAACAATAACATCACCAATACGAGCATATCGCTGATTACTAGCAGCTCCTATGACTCGAATACACATCAATTTTCGAGCTCCACTGTTATCTGCTACATTTAAAAGGGTCTGAGGTTGAATCATATTATTTTGATTTCAATTTGTTATTTCAATGCAAAAGGATGAAAGAAATATTGTCTTTCCAGAAAGAAAAACCTGGTTTTTTTATCTTCAATACTCCTTTTTTTGGGTTCTATATCTCTATCTCTAATCGAAGAAATTGACTTCGTATGGGCATTTTACTGGCAGCTATGGAGATAGCTGCTCTAGCTACAGTTTCGGATACTCCGCCCATTTCATAAAGTATTCGACCTGGTTTAACAACGGCTACCCAATATTCGGGGGATCCCTTTCCTGAGCCCATACGTGTTTCCGTGGGTCTTAGTGTAACCGGTTTGTCGGGAAATATACGTACCCATAGTTTTCCACCACGACGTGCATATCGTGTCATTGCTCTTCGTCCTGCTTCTATCTGTCTCGACGTGATCCAAGCGGGTTCAAGTGCTTGAAGAGCATATCTACCAAAACAAATACGATTGCCTCGGCAGGATTTTCCCTTCATTCTTCCTCTATGTTGTTTACGAAATCTGGTTCTTTTGGGGTTATAGTCGATGGTTCTTTCTTAGTTCCATCTCTACTGCAAAACTGGACATGAGAGTTTCTTCTCATCCAGCTCCTCGCGAATGAAATGAGAAAGCGTGCAAATTTCTCTAATTCCATAATATTTTGGAATATTATGGATAGATGCACATTAATAGATAATAGAAAAAGTTAGGGTTTTTTTAATATTGAATATTGAATTTGTTAAAATAGATAAATATATAGTAAAGAAAGAAGATCTAGAATATATCTAGATGTGTGTGTCTATTTATCTATATTCTATATTTATAGATAATGTAATCTTTCTTAACAAAAAATCTCCTTATTTTTACTCTTATTGAATCGCGGTAAAGTATTCTAATTCAATAAAGATTTCGCGGGCGAATATTTACTCTTTCCTGTCTTATTTGTTAATTTATATTATAACCTTACCAAATAAGGCAATTTTTTTGGTTTGTTCCGCCATCCCACCCAATGAAGTATTAGGATTCTTTTCAATAAAATCCTATGCAGTCATAGGTTCTGTCGTTCCCACTACTTCTCCTTTAATGGTTAGGTCTGAATCCCACAATGGAGCTTCCAAAAAATTTCTTTCCGAGTCAATTTTCTCAGTTTTATTAACCCGGGCCGCTCTTTATTATTGTTTTAAATTTGTATTTCTTGTTTCAAGTTACGATTTCGAATTCTCTGTTATTTTTATTATATTGATGCTTTATCACATTGCCTTTTATGATGTAACTCATAGACCATACATATTGGAATCCTATATCTTTCTTATTCCTCTTCTTTCTTTCTATCATCCCTCCTTTTATCCACATCCCTTTAGTTTTGCTTCACAACCTAGAATCCATTTTCTTTTTTAGAGAAAAAATTGCAGTTGCTACAACTATATGATAGATCTACTCATTTATGA-TAGATGTATCATATAGTGACTGTTTCTTAGTTAGGATCTCGACAATACGAAGCAATAGGTTGGTTATTAGTTAATTTTCTATAATTACTAAGTTTTTTTCTTTTTCTATTTATAGTAGAGTTCAGTCAATTTTTTTGAATCTCCATTTTCGACTCTAAAGAAAAAACTAACGAGTCACACACTAAGCATAGCAATTATATTAAAAGATTTATCAATTTTCATTAAATCTTATAGAAAGAGGTAGAATTTCTTCTTTTTT----TTCAGGGATTTCAGGAAAAATAAGGCTCTTGTCATTTTTTATTCTATCACTGAACAGAATGGGAAGACAAGGCTAGTTATTCTTCGTCTACGAATATCCAAATTTTTACACCTAATACTCCATAGATAGTTCGAATTGGATAGCAGCAATAATCAATTTTAGCGCGAATTGTTTGGAGGGGAAGTCTACCCTTTTTGATGCATTCGGCACGTGCAATTTCTTTCCCTGCGAGACGACCTGCAATTTTTACTTTTACTCCCCTTATATCTGCTTTTTTAGTTAATTCAATGGCTTTTTTCATTGCCTTTCGGAATGAAACTCTATTTTTTAATTGGAAAGCTATATATTCTGCAAGAATGTTAGGTTGTCTATAAGGTTCTTTAACTTTTTCAATAGCAATATTAAGTCTCTGGTTTACAGAATTAACTTCCTTTTGTAGATCTTTCTCTAATTCTTCGATTGCTCCTTTTTTCTTTAATAAATTGGGGAATCCAATATGGATTATGACGTGGATCGTATCGATTTCTTTTTGAATTTCTATATGTGTAATTACTTCGGAACTTGAGCCTGAGTCCATTTTTCTATTATGTGTAATTACTTCGGAACTTGAGTCTGATTCTATTTTTCTATTCGAGCCTTTTTTCCTATTCTTTTGTATATAGTTCTTGATACAATTCCGTATTTTTTTATCTTCCTGTAGACCTTCAGAATAATTTTTTGGTTGTGCGAACCAAAAGGAATGGTGATTTTGGGTTGTACCAAGTCTGAAACCGAGTGGATTTATTTTTTGTCCCATATTTTTCTATTCTAT---TTTTTTTTTTACTGGGAATCGAAATCTTAGATGGATCTAAAGATTATTTAGATTTCTTTACTATATTTAGTACAATTGTTATATGACACATGGTTTTTTTTATGGGAGAACTACGTCCTCGAGCTCGAGGTCTGAATTTTTTCATAATAGTACTCCTACTGACTTCGGCTTTAGTGATGAATAAATTCGCTTTGTCGAAATCCCTATAATGAGTAGCATTTGCTGCTGCCGAATAAACCAACTTTAGGATGGGATAAGATGCTCGATAAGGCATGAGGTTCAGTATCATAACAGTTTCTTCGTAGTAACGCCAGCGAATCTCATCAAGAACTCTTTGTGCTTTGAAAACAGACATATGGATGCGTTTTTCTGCTTTGAAAACCCGTTCGAACTTAAGTAGACGATCGGTTGGAACTTTCCTTGCGAGTTTCCTTAGCCCACTCTTCTTCTTCTTTATTCTAGGGGTATACTTTACCAGTTTGAAACTTGTCATAAATAAGGCTATTCCCCGCCTAC---CTTTGTTTGT-TTTTTTTTTTTATTTTGAATCTTTCTATTCTGAATTCAGTTAACGACGAGATTTAGTATCTTTTCTTGCACTTTCATAACTCGTGAAATGCCGAGTAGGCACGAATTCCCCCAATTTGCGACCTACCATAGGATTTGTTATGTAAATAGGTATATGTTCCTTTCCATTATGAATCGCGATTGTATGGCCAACCATTGCGGGTAGAATGCTAGATGCCCGGGACCACGTTACTATTGTTTCTTTCTCCTCCTTCATATTGACCTTTTCGATTTTTGCCAATAAATGATGAGCTACAAAAGGATTCGTTTTTTTTCGTGTCACAGCTGATTACTCCTTTTTCCATTTTAAAGAGTGGCATTCTATGTCCAATATCTCGATCGAAGTATGGAGGTCAGAATAAATAGAATAATGATGAATGGAACAAAGAGAAAAATCCTTTAGCTGGATAAGGGGCGGATGTAGCCAAGTGGATCAAGGCAGTGGATTGTGAATCCACCATGCGCGGGTTCAATTCCCGTCGTTCGCCCATCGCATTATTGCAAATTCCAAAAATGCAATTTTCCATATTCCTAGTTACGTATTTACTTACGGCGACGAAGAATAAAACTATCACTATATTTTTTCCTTTTCCTAGTTCTTCTTCCAAGCGCAGGATAACCCCAAGGGGTTGTGGGTTTTTTTCTACCAATGGGGGCTTTCCCTTCACCGCCCCCATGGGGGTGGTCCACAGGGTTCATAACTACCCCTCTTACTACGGGGCGTTTACCTAGCCAACACTTAGATCCGGCTCTACCCAAACTTTTTTGGTTCACCCCAACATTACCCACTTGTCCGACTGTTGCTAAGCAATTTTGGGATACCAAACGGACCTCCCCAGATGGTAATCTTAAAGTGGCCGATTTACCCTCTTTTGCAATCAGTTTCGCTACAGCACCTGCTGCTCTAGCTAATTGCCCACCCCTTCCACGTGTGATTTCTATGTTATGTATGGCCGTGCCTAAGGGCATATCGGTTGAAGTAGATTCTTCTTTTCTCTCAAAAAACCCCTTCCCAAACTGTACAAGCTTCTTCCAAAGCATACAGCTTTCTAGATGTATATGACGATCTCTAGACAGATGGATCTTATATGAATCGTATGATGAAGTACCACATGAGTGGATATATAGGAAAGGAATCCAAATCTGCCGAATCGCTCATGTTATGATCTTCTACATCCTAGGTCTCCGCGTTCCGTCATCTGGCTTATGTTCTTCATGTAGCATTCAGATCGAATGACTCTATGAAATTACGTCGATACTTCCACATATTATGGGTAACGTAGGAGACATCCCTATTTTCCCCGGGGGGTCTTAATTACCACTGCTTAGCTTTCAATTCGCCTCTGACCATCAAATTAAATGTGAATAACCCGTCCTCCTCTCTTTGAAACAAGGGGCGCTTCCGGTTCTGTGCGTGCTTCAAACAATTTTGTCTTCTCCATATTACCATATCTCTAGAGTCAATAATTTTCTATGAGGAACTACTGAACTCAATCACTTGCTGCCGTTACTCAACAGTTTTCTGTTGAGGTCTATCCCGTAGAGGTAGTCAAATTGGATCAGTGATCGATTTCTAGGTTTCGTCGTAAACCTAATTGGTTACTTCCAATTACGTAAATCAATAGTTCAAACCGCACTCAAAGGTAGGGCATTTCCCATTGATATAGGAACTTTTGTACCAGAAACAATAGTATCTCCAATTATAGCCCCTCTGGGATGTAAAATATATCTCTTCTCACCATCCCCATAGTGTATGAGACAAATGTATGCATTTCGATTAGGGTCGTATTCTATGGTTACGATTCTACCAGATATGTCTTTTTGATTCCGTCGAAAATCGATTTTACGGTATAGGCGCTTATGACCTCCCCCTCTATGCCTTGCGGTAATGATTCCTCTGGAATTACGACCTTTACCACAACGGTGCCGTCCATGGATCAAATTATTTCGTGGATTGGATTTCACTTGCCTGTCTACGGTTCCCTTGCGTGTGCTCGGGATAGGTGTTTTGTATAAATGTTTCGCCGTATTATTAAGTATTCTCCTTTAGTTTTTTTCTCTATCTAGAAGTGGAATAGAATAACCCGGTTGAAGGGTAATGATCATACGTCTGTAATGCATTGTATGTCCCAGAATAGGTCCCATTCTTCTACCCTTTCTGGGTAGTCGATGGCTATTCACAGCTACTACCTTAACACCAAAGAAGAGTTCGACCCAATGCTTTATTTCTGTCTTAGTGAATCCCGATTCGACATTAAAAGTATATTGATTCTTTCCCAATAAACGAAGACTTTTTTCTGTAAATACTGCGTATTTGATTCCATCCATAAATCGACTTTCCCTCCTATGCTCTGAGTTCCAGTATCGATAAGAATTCGAGTTCTTATTGTTCTTATGTTATGGTATGAATATACCATACCAATTCGTTATGTATGGATGATGGATGAGATTCCATGGATAGAGAGCCAGTTCCAATAGACTTATGGAACGTTCCCGTTCGCGTGCATCCAGCAGGAATTGAACCCGCAAATTTACCAATTATGAGTTGGGCGCTTTAACCATTCAGCCATGGATGCTTAACAGGGATCATCGTACATCGTAAATAACCAATTTTCATATAGAAAGACATATCATAGAAAAATGAAATCGAAAATATTCGGAGATGGCAAATATTCGGAGATGACTATGAAAACACCTCTCTGGATCCTCGAATTGAAAGAGAGATTGAGAGGGATCAAGAATCCTAATTCTCGCTATTTGGAATGGATCCAATTCTATTGAGTCTGACTCATAGTGATCATTTCTCTTTAGCAAAGAATGACCTTGGTTATCAAAGGATTGAACAACCGGGATCCATTTACTTATGATACCTAGTTGACATTGATAACAAGGATCTAATGAATTATGAGTTTAATAGATCCTCTTTAGCAGAAAGACGTATATTCCTTGCTCATTATCAGACAATCACTTATTCCCAAACCTCGTGTGGGGCTAATCGTTTTCATTTACCATCTCATGGAAAACCCTTTTCGTTCCGCTTAGCCCTATCGGGTATTTTA-------------------GTGATAGGTTCTATAGGAACTGGACGATCCTATTTGGTCAAATACCTAACGAAAAATTCCTATTTTCCTTTCATTAAGGTACGAGGGCTTCTTATTCCACAAGAACGAAAGCACCTTTTCATTCTTTCATATACTAGGGGTTTTTACTTGGAAAAGACAATGTTCCATACTAAAGGATTCGGGTCCATAACCACGAGTTCCAGTGCACTAGATCTTGTAGCACTTAGCAACGAGGCCCTATCCATTAGTATTCCACATAAGAAATCCATTATAGAAACTAATACAATTAGATTAGCTCTTCATAGACAAACTTGGGGTTTGCGAGCCAAGGTAAGACCGGCTCGGGATCATGGGACCCTTTTCTATCAGATAGGAGGGGCTCTTGTACAAAATAGACTTCTAAGTAATAACCCCATAGAATCTATCTATATAAAGAGGCAATCGTGTCAGGAAGCGGGTTTTTCTTTGGCCAAAGGGTACTTCGAACTTGGAACGAGCATGAAGAGATTAACGAGACTTCTTTCTCTTTTGAGTTTTTCTGGCGGACCGGTCGCGCAAGATCTTTGGTCTTCCCCCGGAACCGATGAAAAAAAGTGGGTCGCTTCTTATGGACTCGCTCAGAATGATTCTTCTCTATCTATAGTTCATGGCCTATTAGAAGTAGAAGGTGCTCTGGTGCAATCCTTACCGACAGAAAAAGATTGCAGTCAGGTTGATAATAATTGAGTGCCATTACTTCGTTGGTCCGAACCAAGGAATCCGTTAGAAATGTTTTGAAATGGATATTGTTCTCTCTTTGATCAGGGATTGCTATATGAAAAGAAGTGGAGTTTGAAAAAGGGAACGGAATGGTCAAACCGGAACTGCTAGAGGAACGAATTTTCAATAGCATAACTTGGGCTCCTAGAATATGGCGCCCTTGGGACAATCTATTTGATTGCAGGGTTTTGTTCCGAAGCAAAGATATCCGCGGAGGCCGGTTCGTTCGTCCTATTCTGATATTCAGGACCAAGAGGTACTGGATTCTCTTTCGGATAGGCCCTGAAAGGAGAAGAAAGGCTGAAATGCCAACGGATCTCTGTCTATTCTCTAATTCACCCGATCCGATAGTACCCGTTTTTGGAACGTCCAGTGCCAAAGTCACTGAATGGGTAAGTCACCAATCCAATCCCTTTGACAAATCGGGTGTCATATTAGATATCATATTCTATATATATAGAAATATCATAGAATAGACATATAGAATTTTTGGTCGGGAAATTCGAATGAATCATTGAGTGAAAAAGGAGCAAAGAATGACAAAAGACGAGACTCTACTAGTCTTCACTCTTGTGGTTTCCTCGGTTTCTGTTTTCTTATTCGGGATCTTGCTTTTCATGGTTCTCATCTCTGCAACTCGCGATTTTCGCGAGAGAACCAAATCCAAGTTGGTGAAGATCATGATTTGGGCTGGCAT--------AGTAGTTATTACCTTTGCAATTGCGGTTCGAATCTATCCGATCTTTATCTTTTTGCTCAAAGAACGAATAAAACCCCTTGTCGAAGCCCTTTATGATAAGCTTCCCTGGATCTGGGAAGTTTCTCTTTCACGGTATTGGGATCGTTTGATCGATTTCCTTGATCGCTACTTATGGGCGTGCGCTCAAAGGATACAAACAGGGATTCGCAAACAAAAAGGGGAATTCGTAGTCACTTTTTCCTGTCGCGTAAAAAAAAGGCTTTACGCGAGAGCAATAGAGGTTGGGATACATCTATCTCTTCTGAGCAACCTCTTTTGGATTCTTAAGACCACCCTTGCAGTAGGATACCGTCTGCTTTGGGTTCTTTATTATCTCCTTCGAGGGATTTTTAGGATCGTTCAGGCTATATTTAGTCTATTTTGGCTTTTACTGTCTACTTTTCTCAGGGAGATGGTTAAGGACCTCAGAAGATAGAGGAGAGCGCCAGGCGCAGATTTCCGGAATACTTCTACGGGGAATGCTCATTGAATGAGCATTCTCCATATTATGCCTTGAAGAGGACTCGAACCTCCACGCTCTTTAGCACGAGATTTTGAGTCTCGCGTGTCTACCATTTCACCATCAAGGCATCTTGAAAGTGAATCGTATTCCATGAATATGATATCTATCTAATGTGATATATTCCATATATGACAAAGGTGGAGTCTTGGAGTATTTCGATCGATCGGTCATATAGGCCTGAGTCAGACATCAAATAGCTTCGATTTGCATTATCCGTAGGACACCTTATATGTATCAAAATCGATATCAAAATCAAAAAGATGTACAATCCAATTTCTCGATTCAATAGAAGCCCAAAGAGGTCCATATGGTACCCAAATAAGGATAGGATAGATATGTCAAAAGCAGGTCTGATTACACCTATTCCTAATCCTAAATAGAATGTAAGGACGTAGGGATTTCTATGTAAACAGAGTATCCTATTTCCATAGGCTCGAATGACCCCTTCTCATAATAAGAATGTGCACGGCCTGGTCCGGTATGGAATGAACTTATAATCTGATGATCGAGTCGATTCCATGATTATAAGTTCATAACCCTAGCGCCCATTCCCATTTTGGGCGGAACAGATCTACTAATTCTTTTATTCCAGTTAGTAAGAGGGATCTTGAACTAAGAAATAGACCTAGCAGCTAAAAGAGGGTATCCTGAGCAATTGCAAGAATGGGGTTCATTGATATTCCTGGTATAGTAGATGCTATCACACATACAGTCATACTCAATTCGATGGAATTGTTTGATCTTAAAGGGGATCTTCTATAATTTCGCACATAAGGGGTTATTTCTTGGTTTCGTCCAGTCATTAATAACTTGATTATTTTTAGATAATAGTAGATAGAAAGAACGCTCGTAAGGAGTCCTATTGAAACCAAGAAATATAGGCCTGCTTGCCATCCACACCAGAATAGATAGAGTTTTCCGAAGAAACCCGCTAGTGGAGGAAGGCCTCCTAGGGATAAGAGACATAGGGCTAAAGAGAGAGCCAAAAAAGGATCTTTCGTGTATAATCCTGCATAATCTCGAATGTTATCAGTTCCGGTACGTAGACCAAATAATACAATGCAAGCAAAAGTTCCTAGATTCATGGAGATATAGAACAGCATATAAGTTATCATGCTTGCATATCCATCATTTGAGTCTCCAACAATTATTCCAATAATTACATATCCGATTTGCCCTATGGACGAATATGCAAGCATACGTTTCATGCTTGTTTGAGTAATAGCAAGGAGATTCCCCAATATCATGCTAAGAATAGCTAGGATTTCCAGAAGAAGATGCCATTCGTTTGATGAGAAATAAAAAGGAATATCGAGAATTCGCGTGGCTGAAGCTGAAGCAGCTACTTTCGAAGTAACAGAAAGAAAAGCAACGACTGGAGTGGGGGAGTCAGAGTCGAAAAGAGGATTCCTCGCTTCTTTCTCTCATGCAAAACCGTGCATGAGACTTTCATCTCGCACGGCTCCTAAGTGATAAAAGAAAGAAGAACTCGTCTTCTTTCTTTTTTGATTACCTTCCTCGCGTATGTATAAGACCCAATCCATTCTTTTTCGAAATCGATTTCGAAAAAGAACTACTAATCCTTAACTTTTCGAGGAATCCTTCATCAGTGGTTGTGAATGACTGACTTTTTCAATCCTTTCGACCTTGGTTCCGTAGGAGCAAGTCAGAAAGGTTGAGAAATAGAACCATCTGATTTGATTCGTTCCCAATAGCCATGAGATGATTATCTTAGGGTGATCCTTTTGTCAACGGATGCTCCTATTACACTCGTAGTCTCTGAAGGATGAGAACCCACTATGTAGCATCTACATCGATAATTCAAGCATTGTATACGTCATTAGTCCGATTCTTTGTAGGAACTACCCGTAATAACGAGCTTGCAAAATGGATCTGTTTATCATAAAGAGATTCGTTGTTCCTGACCCTGCTTCACCTTAATTGTTATTTGAACAAAAAGATCACAATAAACTTTTGGTAAAAGTTCTGTCTTGGTCGGAGTGGGGATAGCATTTCTCTTCTGCATGTCTATGGAGTTTTGCAAAACCCAAACACCTCAGAGATAGATATAGAGGTAGGAATTTGTCGAACGAACCACACTCCTTCGTAGACGTCAGGAGTCCATTGATGAAAAGGGGCTGGGGAAAGCTTGAACCCAAGTCCTACAGTGATGGATATAAGCGCAATTGAAATTCCTGGGGAGTTATACATTTGTGTATTGATAAGACCGTTCACAATTTCTTGAAGCTCGATCTCCCCCCCAGATGAACCATATAGCCAAGAGAAACCATGAACCAGAATAGAAGAGCTTGCCCCACCCATGAGTAAATATTTCATAGTAGCCTCATTAGACCGTAGATCTCTCTTGGTATATCCAGACAATAGGTAGGAACATAAACTGAAACATTCTGGAGCTACAAAGATAGTTATTAAATCGTTAGCACCACATAAAAACATTCCCCCTAGAGTAGCTGTTAATACGAATAACAGAAACTCTGTTATAGCCATTTCTGTACATTCAATGTACTCTACGGATAGAGGAATACATAAAGTGGAACATAATAAAATAAGAAATTGAAAGATTTCGTTGAAATTGTTCGTTTGGAAATTTCCCGAAAAGCTAATTATAGGTTCTTCTCTCCATCGGAACAATAGGGCCGTTATGCTTATTACTAAACTTGTTGAAGAGATGAAATAGAACCAAGGTCTATCTTTTTGATCAGAGGTTGAATCGATCATCAGAAGAAGAATTAGGCCAAAAATTAGGATACATTCTGGGAAAATGAAACTTCCATGGAAGAGAAGCAAATGAAACGCTTTCATAAAAATTCTCGTAGAATCGAGAATGAAGTTTTCATTCTGTACATGCCAGATCATGAATTAGTAACTGCATCCAATCTCCGAAAAGTCCCGATTGTTTCGATTTTTGGAATGGGATATTTACGGAATCCCCATGAATAGGATCAAACCTTATTCCATGCTATTTCCATAAGATTCCTCTTTCTTATTCTTAAGCAAGCCCCCGAGAGGGCTTAGTTGATCATGATTTCTGTTTTCTCTTTCTTTTCCTTTTTGTTTGTTTCGAGAAAGATATCGTCCGATTCTCCTTCTATTGATTCTTTTCCGATCGAGATGTATGGATCCATGTGTCTACATACCTAGATTCTGTTCATGGATTAACGAAAATGTGCAAGAGCTCTATTTGCCTCTGCCATTCTATGAGTCGCTTCCTTTTTGCGTATGGCACCCCCACTCCCTTTGGCAGCATCTACTAATTCGGAACTTAATTTGAAAGCCATATTTCGACCCGGACGCTTTTGGGATGCTTCTAATAACCAACGAATGGCAAGTGCTCTTCCTTGTTTAGATCCTATTTCAATCGGAACTTTCCGCGTCGATCCTTTTTTATTACGTCTTGTTTTTACTCCTATATTGGGAGTTACTCTACGTATTGCTTGACGTAAAACCAATAGTGGATTTGTTTCTGTCTTTTGTTGAATCTTTTTCACGGCTCGATAGAGAATTTGATAAGCCAATGATTTTTTTCCGTCTTTCATAATACGGTTAACCACCATGTTAACTAATCGATTACGAAAAATTGGATCGGATTTTGCAGTTCTTTTTTCTGCAGTACCTCGACGTGACATGAGCGTGAAAGAGGTTCAAGAATCCGTTTTCTTTTTATAAGGGCTAAAAACGAATCACTTATTTTTTTGGCTTTTTGACCCCATATTGTAGGGTGGATCTCGAAAGATAGGAAAGATCTCCCTCCAAGCCGTACATACGACTTTCATCGAATACGGCTTTCCACAGAATTCTATAGGGATCTATGAGATCGAGTATGGAATTCTGTTTACTCACTTTAAATTGAGTATCCGTTTCCCTCCTTTTCCCGCTAGGATCGGAAATCCTGTATTTTCCATATCCATACGATCGAGTCCTTAGGTTTCCGAAATAGTGTAATGGAAAAAGAAGTGCTTCGAATCATTGCTATTTGACTCGGACCTGTTCTGAAAAAGTCGAGGTATTTCGAATTGTTTGTTGACACGGACAAAGTAAGGGAAAACCTCTGAAAGAATTTCCATATTGACCTTGGACATATAAGAGTTCCGAATCGAATCTCTTTAGAAAGAAGATCTTTTGTCTCATGGTAGCCTGCTCCAGTCCCCTTACGAAACTTTCGTTATTGGGTTAGCCATACACTTCACATGTTTCTAGCGATTCACATGGCATCATCAAATGATACAAGTCTTGGATAAGAATCTACAACGCACTAGAACGCCCTTGTTGACGATTCTTTACTGCGACAGCATCTAGGGTTCCTCGAATAATGCGATATCTCACACCGGGTAAATCCTTAACCCTTCCTCCTCTTACTAATACTACAGAATGTTCTTGTAAATTATGGCCAATACCTGGTATATAAGCAGTGATTTCAAATCCAGAGGTTAATCGTACTCTGGCAACTTTACGTAAGGCAGAGTTGGGTTTTTTGGGGTTGATAGTGGAAAAGTCGACAGATAAGTCACCCTTACTGTCCCTCTACAGAACCGTACATGAGATTTTCACCTCATACGGCTCCTCGTTCAATTCTTTCGAAGGGATCCTTTTCCTCGTTCGAGAGTCTCCGCCCTTCTTCCACTCCGTCCCGAAGACTAACTAAGACCAATGGAGTCACGTTTTCATGTTCTAATTGAACACTTTCCATTTATGATTAAAGGAGAAGATTGTTCTTTTACCAAACATATGCGGATCAAATCACGTCTTATAATAAGAAGAAATCTTTCTCGGTATCAATCCCCTTGCCCCTCATTCTTTGAGAATCAGAAGGATCCTTTTCGAGTTTCCATTTCTTCATTTGGAATCTGGGCTCTTCTATCTTCGACTTATTTTTTTGGCTTTATTCTTTATTTATTTCATTTCGATTTTTCCCTCTTCCTCTATCCCTATCCTCTAGGTACAGCGTTTGCATCAATAGAGAACCTTTTCCTCTGTATGAATCGATATTATTCCATTCCAATTTCTTCCCGAAACTTCCCAAGAAAAATCCCGAATTGGATCCAAAATTGACGGGTTAATGTGAGCTTATCCATGCGGTTAGGCACTCTTCAAATAGGAATCCATTTTCTAACTGGCTTTCGTGCTTTGGTGAGTCGTCCGAGATCCTTTCGATGACCTATGTTGTGTTGAAGGGATATCCATATGATCCGATCGATTGCATAAGACCCGCGGTAGCAATAGAACGGGGAAAGTATACAGAAAAGACAGTTCTTTTCAATTTCGATTATCTATATATTAGTTCGTTTCTATTTCTAGATATCTATTTCTATATATTAGTATTAGTTAGTAGTACTATTCTATTAGTTAGCGATCCCGGCTCTGTGAGTTCTTTCTTCCGTGATGAACTGTCGGCACCAGTCCTACATTTTTTCTCTGTGGACCGAGGAGAAAGGGGGTTCAGCAGGAAGAGGATTGTACCATGAGAGAAGCACAGAGGTCAACCCGCTTCAAATATGGAACATGGATTCTGGCAATGCAACGGAGTTGGGTCCTCATATCGATCCGAATGAATCAGTCTTTCTACAGAGGTCAATCTTTGCCTATTAGGCAAGAGGATAGCAAGTTCGAAATTCTGTCTCGATAGGACATGGATTTCTATTCCTATGAAATTCATAAATGAAAATGAAGTAGTTAATGGGAGGGCTACCATTATCTTTTTTCTTGTATGTGTTCCTAAGAGAAGGAATTTGTCCATTTCATGTTTCGAGGTCTCAAAAAAAGGGCGTGGAAACAGATAGAAACTCTTGAATGGAAATTGAAAAGAAATGTAGCCCCAGTTCCTTCGGAAATGGTAAGATCTTTGGCGCAAGAAGAAGGGGCGACCCATATCATCTTGACTTGGTTCTGCTTCCCCTCTTTTTTTAAGAAGACCGAGTCGGGTTCTTCTCCTACCAGTATCGAATAGAACATGCTGAACAAGATCTTCTTCATGGAAACCTGCTCGATTTAGATCGGGAAAATCGTACAGATTTTATGAAACCATGTGCTATGGCTCGAATCCATAGTCAATCCTACTTTCGATAGGACCGGTTGACAATTGAATCCAATTTTTCCCATTATTTGACTATCCATAATAGTGCGGAAAGAAAGCCCGGAGGAAGAGTGGCCTTGAGTTTCTCGCCCCTTTGCCTTAGGATTCGTTAATTCTCTTTCTCGATGGGACGGGGAAGGGATATAACTCAGCGGTAGAGTGTCACCTTGACGTGGTGGAAGTCATCAGTTCGAGCCTGATTATCCCTAAACCCAATGTGAGTTTTTTCTATTTTGACTTACTCCCCCGCCACGATCGAACGGGAATGGATAAGAGGCTTGTGGGATTGACGTGATAGGGTAGGGTTGGCTATACTGCTGGTGGCGAACTCCAGGCTAATAATCTGAAGCGCATGGATACAAGTTATCCTTGGAAGGAAAGACAATTCCGAATCCGCTTTGTCTACGAATAAGGAAGCTATAAGTAATGCAACTATGAATCTCATGGAGAGTTCGATCCTGGCTCAGGATGAACGCTGGCGGCATGCTTAACACATGCAAGTCGAACGGGAAGTGGTGTTTCCAGTGGCGAACGGGTGAGTAACGCGTAAGAACCTGCCCTTGGGAGGGGAACAACAACTGGAAACGGTTGCTAATACCCCGTAGGCTGAGGAGCAAAAGGAGAAATCCGCCCAAGGAGGGGCTCGCGTCTGATTAGCTAGTTGGTGAGGCAATAGCTTACCAAGGCGATGATCAGTAGCTGGTCCGAGAGGATGATCAGCCACACTGGGACTGAGACACGGCCCAGACTCCTACGGGAGGCAGCAGTGGGGAATTTTCCGCAATGGGCGAAAGCCTGACGGAGCAATGCCGCGTGGAGGTGGAAGGCCTACGGGTCGTCAACTTCTTTTCTCGGAGAAGAAACAATGACGGTATCTGAGGAATAAGCATCGGCTAACTCTGTGCCAGCAGCCGCGGTAAGACAGAGGATGCAAGCGTTATCCGGAATGATTGGGCGTAAAGCGTCTGTAGGTGGCTTTTCAAGTCCGCCGTCAAATCCCAGGGCTCAACCCTGGACAGGCGGTGGAAACTACCAAGCTGGAGTACGGTAGGGGCAGAGGGAATTTCCGGTGGAGCGGTGAAATGCATTGAGATCGGAAAGAACACCAACGGCGAAAGCACTCTGCTGGGCCGACACTGACACTGAGAGACGAAAGCTAGGGGAGCAAATGGGATTAGAGACCCCAGTAGTCCTAGCCGTAAACGATGGATACTAGGTGCTGTGCGACTCGACCCGTGCAGTGCTGTAGCTAACGCGTTAAGTATCCCGCCTGGGGAGTACGTTCGCAAGAATGAAACTCAAAGGAATTGACGGGGGCCCGCACAAGCGGTGGAGCATGTGGTTTAATTCGATGCAAAGCGAAGAACCTTACCAGGGCTTGACATGCCGCGAATCCTCTTGAAAGAGAGGGGTGCCCTCGGGAACGCGGACACAGGTGGTGCATGGCTGTCGTCAGCTCGTGCCGTAAGGTGTTGGGTTAAGTCTCGCAACGAGCGCAACCCTCGTGTTTAGTTGCCACTATGAGTTTGGAACCCTGAACAGACCGCCGGTGTTAAGCCGGAGGAAGGAGAGGATGAGGCCAAGTCATCATGCCCCTTATGCCCTGGGCGACACACGTGCTACAATGGGCGGGACAAAGGGTCGCGATCTCGCGAGGGTGAGCTAACTCCAAAAACCCGTCCTCAGTTCGGATTGCAGGCTGCAACTCGCCTGCATGAAGCAGGAATCGCTAGTAATCGCCGGTCAGCCATACGGCGGTGAATCCGTTCCCGGGCCTTGTACACACCGCCCGTCACACTATAGGAGCTGGCCATGTTTGAAGTCATTACCCTTAACCGTAAGGAGGGGGATGCCTAAGGCTAGGCTTGCGACTGGAGTGAAGTCGTAACAAGGTAGCCGTACTGGAAGGTGCGGCTGGATCACCTCCTTTTCAGGGAGAGCTAATGCTTATGCTTATTGGGTATTTTGGTTTGACACTGCTTCACGCCCAAAAAGAAGGCAGCTACGTCTGAGCTAAACTTGGATATGGAAGTCTTCTTTCGTTTAGGGTGAAGTAAGACCAAGCTCATGAGCTTATTATCCTAGGTCGGAACAAATTAGTTGATAGTGATAGGATCCCCTTTTTGACGTCCCCATG-CCCCCCCCGTGTGGTGTGGCGGCATGGGGATGTCAAAAGGAAAGGGATGGAGTTTTTCTCGCTTTTGGCGTAGCAGGCCTCCCAAAGGGAGGCCCGCGCGACGGGCTATTAGCTCAGTGGTAGAGCGCGCCCCTGATAATTGCGTCGTTGTGCCTGGGCTGTGAGGGCTCTCAGCCACATGGATAGTTCAATGTGCTCATCAGCGCCTGACCCGAAGATGTGGATCATCCAAGGCACATTAGCATGGCGTACTCCTCCTGTTTGAATCGGAGTTTGAAACCAAACAAACTTCTCCTCAGGAGGATAGATGGGGCGATTCAGGTGAGATCCCATGTAGATCTAACTTTCTATTCACTCGTGGGATCCGGGCGGTCCGGGGGGGGGGCCACCACGGCTCCTCTCTTCTCGAGAATCCATACATCCCTTATCAGTGTATGGAGAGCTATCTCTCGAGCACAGGTTGAGGTTCGTCCTCAATGGGAAAATGGAGCACCTAACAACGCATCTTCACAGACCAAGAACTACGAGATCACCCCTTTCATTCTGGGGTGACGGAGGGATCGTACCATTCGAGCCTTTTTTTCATGCTTTTCCCGGCGGTCTGGAGAAAGCAGCAATCAATAGGACTTCCCTAATCCTCCCTTCCTGAAAGGAAGAACGTGAAATTCTTTTTCCTTTCTGCAGGGACCAGGAGATTGGATCTAGCCATAAGAGGAATGCTTGGTATAAATAAGCCGCTTATTGGTCTTCGACCCCCTAAGTCACTACGAGCGCCCCCGATCAGTGCAATGGGATGTGGCTATTTATCTATCTCTTGACTCGAAATAGGAGCAGAGCAGGTTTGAAAAAGGATCTTAGAGTGTCTAGGGTTGGGCCAGGAGGGTCTCTTAACGCCTTCCTTTTTCTGCCCATCGGAGTTATTTCCCAAGGACTTGCCATGGTAAGGGGGAGAAGGGGGAAGAAGCACACTTGAAGAGCGCAGTACAACGGGGAGTTGTATGCTGCGTTCGGGAAGGATGAATCGCTCCCGAAAAGGAGTCTATTGATTCTCTCCCAATTGGTTGGATCGAAGGGGCGATGATTTACTTCACGGGCGAGGTCTCTGGTTCAAGTCCAGGATGGCCCAGCTGCGCCAGGGAAAAGAATAGAAGAAGCATCTGACTCTTTCATGCATACTCCACTTGGCTCGGGGGGGATATAGCTCAGTTGGTAGAGCTCCGCTCTTGCAATTGGGTCGTTGCGATTACGGGTTGGCTGTCTAATTGTCCAGGCGGTAATGATAGTATCTTGTACCTGAACCGGTGGCTCACTTTTTCTAAGTAATGGGGAAGAGGACTGAAACATGCCACTGAAAGACTCTACTGAGACAAAAAGATGGGCTGTCAAAAAGGTAGAGGAGGTAGGATGGGCAGTTGGTCAGATCTAGTATGGATCGTACATGGACGATAGTTGGAGTCGGCGGCTCTCCTAGGCTTCCCTCATCTGGGATCCCTGGGGAAGAGGATCAAGTTGGCCCTTGCGAATAGCTTGATGCACTATCTCCCTTCAACCCTTTGAGCGAAATGTGGCAAAAGGAAGGAAAATCCATGGACCGACCCCATTGTCTCCACCCCGTAGGAACTACGAGATCACCCCAAGGACCCCTTCGGCGTCCAGGGGTCACGGACCGACCATAGACCCTGTTCAATAAGTGGAACACATTAGCCGTCCGCTCTCCGGTTGGGCAGTAAGGGTCGGAGAAGGGCAATCACTCGTTCTTAAAACCAGCATTCTTAAGTTTAAGATCAAAGAGTCGGGCGGAAAAAGGGGAGAGCTCCCCGTTCCTGGTTCTCCTGTAGCTGGATTCCCCGGAACCACAAGAATCCTTAGAATGGGATTCCAACTCAGCACCTTTTGTTTTGAGATTTTGAGAAGAGTTGCTCTTTGGAGAGCACAGTACGATGAAAGTTGTAAGCTGTGTTCGGGGGGGAGTTATTGTCTATCGTTGGCCTCTATGGTAGAACCCGTCGGGGAGGCCTGAGAGGCGGTGGTTTACCCTGTGGCGGATGTCAGCGGTTCGAGTCCGCTTATCTCCAGCCCGTGAACTTAGCGGATACTATGATAGCACCGAATTTTGCCAATTCGGCAGTTCGATCTATGATTTCGCATTCATGGACGTTGATAAGATCCTTCCATTTAGTAGCACCTTAGGATGGCATAGCCTTAACGTTAATGGCGAGGTTCAAAAGAGGAAAGGCTTGCGGTGGATACCTAGGCACCCAGAGACGAGGAAGGGCGTAGCAAGCGACGAAAAGCTTCGGGGAGTTGAAAATAAGCATAGATCCGGAGATTCCCAAATAGGTCAACCTTTTGAACTGCCTGCTGAATCCATGAGCAGGCAAGAGACAACCTGGCGAACTGAAACATCTTAGTAGCCAGAGGAAAAGAAAGCAAAAGCGATTCCCGTAGTAGCGGCGAGCGAAATGGGAGCAGCCTAAACCGTGAAAACGGGGTTGTGGGAGAGCAATACAAGCGTTGTGCTGCTAGGCGAAGCGGTTGAGTGCCGCACCCTAGATGGCTAAAGTCCAGTAGCCGAAAGCATCACTAGCTTATGCTCTGACCCGAGTAGCATGGGGCACGTGGAATCCCGTGTGAATCAGCAAGGACCACCTTGCAAGGCTAAATACTCCTGGGTGACCGATAGCGAAGTAGTACCGTGAGGGAAAGGTGAAAAGAACCCCCAGTGGGTAGTGAAATAGAACGTGAAACCGTGCTGAGCTCCCAAGCAGTGGGAGGGGAAAGTGATCTCTGACCGCGTGCCTGTTGAAGAATGAGCCGGCGACTCATAGGCAGTGGCTTGGTTAAGGGAACGGAACCCACCGGAGCCGTAGCGAAAGCGAGTCTTCATAGGGCGATTGTCACTGCTTATGGACCCGAACCTGGGTGATCTATCCATGACCAGGATGAAGCTTGGATGAAACTAAGCAGAGGTCCGAACCGACTGATGTTGAAGAATCAGCGGATGAGTTGTGGTTAGGGGTGAAATACCACTCGAACCCAGAGCTAGCTGGTTCTCCCCGAAATGCGTTGAGGCGCAGCAGTTGACTGGACATCTAGGGGTAAAGCACTGTTTCGGTGCGGGCTGCGCGAGCGGTACCAAATCGAGGCAAACTCTGAATACTAGATATGACCCAAAAATAACAGGGGTCAAGGTCGGCCAGTGAGACGATGGGGGATAAGCTTCATTGTCGAGAGGGAAACAGCCCGGATCACCAGCTAAGGCCCCTAAATGACCGCTCAGTGATAAAGGAGGTGGGGGTGCAAAGACAGCCAGGAGGTTTGCCTAGAAGCAGCCACCCTTTAAAGAGTGCGTAATAGCTCACTGATCGAGCGCCCTTGCGCTGAAGATGAACGGGGCTAAGCGATCTGCCGAAGCTGTGGGATGTCAAAATGCATCGGTAGGGGAGCGTTCCGCCTTAGAGGGAAGCAAACGCGAAAGCGGGGGTCGACGAAGCGGAAGCGAGAATGTCGGCTTGAGTAACGAAAACATTGGTGAGAATCCAATGCCCCGAAAACCCAAGGTTTCCTCCGCAAGGTTCGTCCACGGAGGGTGAGTCAGGGCCTAAGATCAGGCCGAAAGGCGTAGTCGATGGACAACAGGTCAATATTCCTGTACTACCCCTTGTTGGTACGGAGGGACGGAGGAGGCTAGGTTAGCCGAAAGATGGTTATAGGTTTAAGGACACAAGGTGACCCTGCTTTTTCAGGGTAAGAAGGGGTAGAGAAAATGCCTCGAGCCGAGGTCCGAGTACCAAGCGCTGCAGCGCTGAAGTATGAGCCCCGTGGACTAGCTATTGCTTCTCCACGAGGCTCATACCAGGCGCTACGGCGCTGAAGTATGTAACCCATGCCATACTCCCAGGAAAAGCTCGAACGACCTTCAACAAAAGGGTACCTGTACCCGAAACCGACACAGGTGGGTAGGTAGAGAATACCTAGGGGCGCGAGACAACTCTCTCTAAGGAACTCGGCAAAATAGCCCCGTAACTTCGGGAGAAGGGGTGCCCCCTCGCAAAAGGGGGTCGCAGTGACCAGGCCCGGGCGACTGTTTACCAAAAACACAGGTCTCCGCAAAGTCGTAAGACCATGTATGGGGGCTGACGCCTGCCCAGTGCCGGAAGGTCAAGGAAGTTGGTGAACTGATGACAGGGAAGCCGGCGACCGAAGCCCCGGTGAACGGCGGCCGTAACTATAACGGTCCTAAGGTAGCGAAATTCCTTGTCGGGTAAGTTCCGACCCGCACGAAAGGCGTAACGATCTGGGCACTGTCTCGGAGAGAGGCTCGGTGAAATAGACATGTCTGTGAAGATGCGGACTACCTGCACCTGGACAGAAAGACCCTATGAAGCTTTACTGTTCCCTGGGATTGGCTTTGGGCCTTTCCTGCGCAGCTTAGGTGGAAGGCGAAGAAGGCCCCCTTCCGGGGGGGCCCGAGCCATCAGTGAGATACCACTCTGGAAGAGCTCGGATTCTAACCTTGTGTCAGACCCGCGGGCCAAGGGACAGTTTCAGGTAGACAGTTTCTATGGGGCGTAGGCCTCCCAAAAGGTAACGGAGGCGTGCAAAGGTTTCCTCGGGCCAGACGGTCATTGGTCCTCGAGTGCAAAGGCAGAAGGGAGCTTGACTGCAAGACTCACCCGTCGAGCAGAGACGAAAGTCGGCCTTAGTGATCCGACGGTGCCGAGTGGAAGGGCCGTCGCTCAACGGATAAAAGTTACTCTAGGGATAACAGGCTGATCTTCCCCAAGAGTCCACATCGACGGGAAGGTTTGGCACCTCGATGTCGGCTCTTCGCCACCTGGAGCTGTAGGTGGTTCCAAGGGTTGGGCTGTTCGCCCATTAATGCGGTACGTGAGCTGGGTTCAGAACGTCGTGAGACAGTTCGGTCCATATCCGGTGTGGGCGTTAGAGCATTGAGAGGACCTTTCCCTAGTACGAGAGGACCGGGAAGGACGCACCTCTGGTGTACCAGTTATCGTGCCTACGGTAAACGCTGGGTAGCCAAGTGCGGAGAGGATAACTGCTGAAAGCATATAAGTAGTAAGCCCACCCCAAGATGAGTGCTCTCTCCTCCGACTTCCCTAGAGCCTCCGGTAGCACAGCCGAGACAGCGACGGGTTCTCCACCCATACGGGGATGGAGCGACAGAAGTATGGAAATAGGATAAGGTAGCGGCGAGACGAGCCGTTTAAATAGGTGTCAAGTGGAAGTGCAGTGATGTATGCAGCTGAGGCATCCTAACGAACGAACGATTTGAACCTTGTTCCTACACGACCTGATCAAATTGATCAGGCACTTGCCATCTATCTTCATTGTTCAACTCTTTGATGAAAAGATGAAAAAACCAAAAAAAAGCTCTGCCCTTCCATCTCTTGGATAGATAGAGAGGGAGGGCAGAGGCCTTTGGTGTCCCTTCCAGTCAAGAATTGGGGCTTCACAATTACTAGCCAATATTTATCTCATGCCTTTCCTCGTTCATGGTTCGATATTCTGGTGTCCTAGGCGTAGAGGAACCACACCAATCCATCCCGAATTTGGTGGTTAAACTCTACTGCGGTGACGATACTGTAGGGGAGGTCCTGCGGCAAAATAGCTCGATGCCAGAATGATAAAAAGCTTAACACCTCTTATTTGACTTTTTCACTATTTTGAAATACGAAAAAGATCCAAATCCAAAATGCAAAGGTCGTCTTATTCAAAACCTCAATCATCACATCCCCTCTCTCCCACTTCACACCTCGGAACGCACTGTTCTTATAGAGAGAAAGGCGCTTTCCCATCTTCTTAACCCGAAATGAAATGGCTGAGGAGAGGAAGGTTCCTTTTGGGGGGTACCCCCGGGAAGAGATCCAGTGGAGACGGGGTGGGCCTGTAGCTCAGAGGATTAGAGCACGTGGCTACGAACCACGGTGTCGGGGGTTCGAATCCCTCCTCGCCCACAGCCTTCCAAAGGGGGAAGGGCCTTTACTTTCCCCCTGAGGGTAGGAAAATCATGATCGGGATAGCGGACGTAAAGCTATTGAACTTGGGTATGCTCTTTCCTTTTGTCGAAGTGGAATCGTAGAACAGAATGTGATACGATGAGATAGAATGCAATAGAAACAAGCAAGGATAGCGAACGGGTTACCTACTCCTAAGGGTCAAAGCAAGCCCTTTAATTCAATTCTTTATTCTTACATTAAAGAATGAATCAAATCTCCCCAAGTAGGATTCGAACCTACGACCAGTCAGTTAACAGCCGACCGCTCTACCACTGAGCTACTGAGGAACAAGGGGAGATTCGATCTCCTAGAGTTCAACTCCCGCTCTCAACCCATGAACAATATGAGTCCGAAGCTTCTTTCGTAACTCCCGGAATTTCTTCGTAGTGACTCCGTTCCATGCCTCATTTCATAGGGAAGCCCAAAGTGGCTCTATTTCATTCTATTTCACTTCCTAGCACTTCCTATCATTTAATATCCATCCCTTTGGTCTTATTTACATAAGAGATGTCATTTATAGTCTATCTCTTTCTATATATGGAAAGTCAAGAAATTCTCATCGAAACATCGAGAAATTGTGCATATAGAAAACTCTAAAGAAAGAAAAAAAGGAGACCCATGCCATGATTTTCAAATCTTTTCTACTTAGTAGTCTAAGTTTCTCGATGAGGATAATTAATTCGGTCGTTGTGGTCGGACTCTATTATGGATTTCTGACCACATTCTCCATAGGTCCCTCTTAGATCTTCTTTCTCCAATCTTGGATTAGGGAAGAAGGAGATATTCGCGACTACTGGCGGTTTCATTATGGGGCAGCTCATGATCTTCATATCGATCTATTATCCACCTCTGCATCTATTCTTTCTTAGCTAAACGGGTGGAAGATCCATCCAATTTGGTTATATCATGGACTCGAAAAACGGATCTGAATGTGACTGAAATGCACGATCTTCACAGGTATCACTTTTCACGATACCTAAAAGATGGAATAGCGATTTTCGAAGCATTTCCTATAAGAGAATGGTTTCCATTACTTTGAGAAATGGATTCTATATCAAACTATAGCTATTGCATTAAAGAAGAAAAGAAACTAATAGAAGTCGAAGACGAGGAATGGTAGTGAATAGAGAGAAAGATTCTTCTGATTTTCTTGTTCCTGAAAATATTCTATCTATCTCCTAGACGCCGTAGAGAATTGAGAATTTTCATGTCTTTCAATTCTCGTACTCGTAATTGGAAAGTTACGGAAGGAGATCCATCATTTTGCAATGAAAACAACAT-AAAAACTCTGGACAATTTCGAAATCAGGCCAAGCGTCTTAATACATATGCAAAAAAATTCATTATTGGCCCACCATTGATTAGAAGATTTAGCTTGTATGAATCGCTATTGGTTTGATACGAATAATGGCAGTCGTTTCAGTATGTTAAGGATACAGATGTATCCACAATTCATTTAGAGTTACTTAATAGCCTATTTCTTATACCATATCTCTATCCCGTGAAATTCTCGAGCCGAAAGATGGATGCATATGCTGTGTTTCATTTTGCTAAACGATATCAATTAAATGGTGTATCAATTCCATAAATTGGATATAGCAATAAATAAATCAGCAAAATTCTTTTATTTTAGATAGAAGAAACATTTCTTCTATCTAAAATAAAAGAATGTACCCTTCTATCCAAATCCAATTTGCATCGATAAAATAAATCCAAATTCCAGTAGTAGATGAATAATTGCAAATTTTTGTGTGTACGAGATTAGAATAACTTCAAAATAACTGACATAATTTTGTATTTTTCCTGATCAGAAAAATACAAGAAAAAGAAAGGAGGTAGAAAAATTTTTGGATTTATGGTTAAAGAAGAAAAAGAAGAAAACAGGGGTTCTGTTGAATTTCAAGTATTCAGTTTCACCAATAAGATACGGAGACTTGCTTCACATTTGGAATTACACAAAAAAGATTTTTCATCGGAAAGAGGTCTACGAAGACTTTTGGGAAAACGTCAACGTTTGCTAGCTTATTTGGCAAAGAAAAATAGAGTACGTTATAAGAAATTAATCAGTCAGTTGGATATTAGGGAGAAGTAATTTAATCGTTCGAATTTTTTTCTTATTTTATTAGTAGTCTTATAGTAGTCTTAGATTTTTCATTTTGATGAGCCTCGTTTTGAGGAATTCATGGAATAATCCATTTTCATGGAATAATGAATTAAGGAAGAAAGGATATGAGTCTACCGCTTACAAGAAAAGATCTCATGATAGTCAATATGGGCCCTCACCACCCATCAATGCATGGTGTTCTTCGACTGATCGTTACTCTCGATGGTGAAGATGTTATTGATTGTGAACCCATATTAGGGTATTTACACAGAGGAATGGAAAAAATCGCGGAAAACCGAACTATTATACAATACTTACCT-------------------------------TAGGAGGGAGATAGAAAGAGAGAGATGGTAGAAAAGGGAGAGAGATGGTAGAAGGAGATAGGAAGGGGAATAAGGGGCTCTTTAGGCAGGAGACAGGGGGAATTCCTTAAGTTAAGAAAGAAAAAAGAATAAGAACACGGATACATAACATAAAAAAAAGAATAAATAAGACGATATTCGCCCTCCCCCTACATATTTAATTTCTTCTCCTATACAAAAACCAGCAAGACCTACCCCATTGGTAATTCCATCAATGACACCCTTATCGAAAAACTGCGTTAGTTCGGTTAATCCTCTTATACCGAGGGTAAAGACCCTAGTATAGAAAATATCTATATAACCACGATTATATGACCAACTGTATATCTTTTTTTTTACTTGATCCAAAAAAGACTTTTTCGGACTCTCTTTTACAAGGGAATTTTTAAAATATAAATTCTGAAAAAAAGAATAAGCAGATCCATAGAAGATATATGCTATGAATAGACCAAACATAGCTAGACTTACAGAAGAAATTGCATTAGTGATAAATTCATATGAATTTATGGAAGAATTAGAACTTTCCTGGAAAAAGCTTATTGAGGGAGTTAACCACTTTGATAATATGGTTAACTCCGCTATTCCATTATCCATTACTCCATTATCAAAATGGATTCCTATGGATCCAATGAACAAAGTAAAAAGCAGTAATATAAAAAGAGGGAATAGCATAGTATTTCCCGTTTCATGAGGATAGACAAAAGTGTTTTTAACCCCAAAGGAAGTACTAAAGGACCCTATCCTATTTCTTGTATTACCATGAATTTTGGATATATTTTGTGAAAAAAAAGAAACTCCACTCTTCGTTGTTGATAAAATGAAATCTCTATTCACTCCTTTGGGTATCCTTTTTCCCCATAAGGATATTGAATACAACGAGCCCTCTTTAGTGCTACTGTAATTTTGAAAATGAACACGCAGGTACCCATCAAAAGTAAGTAAATATATCCGAAACATATAAAACGCAGTTAATCCTGCAGTAAAAGAGGCTATTATTCCAAAAAAGGGTGAATACAACCAACTATTACTAAGGATTTCATCTTTGGACCAGAAGCAAGCAAGAGGTGGAATACCACAAAGAGAAAGCGTACCCCATAAAAAAGTAGTTCTTGTAATTGGAACGTATTTTCTTAAACCACCCATAAGAACCATATTCTGACTTTTATCTGGTGAATATCCAACAAGAGGTTCCATTGAATGAATAACCGATCCGGATCCCAAGAACAATAAAGCTTTCGAATAAGCATGAGTGATCAAATGGAATAAAGCAGCTTGATAAGAACCTATACCTAGAGCTAACATCATATAACCCAATTGAGACATTGTAGAATAGGCTAAGCTTCTTTTAATATCTCTCTGAGCAAGAGCTAAAGTAGCTCCTAAGAAGAGTGTTATTGTACCTACTAAAGAAATGAAACTCATTATTAAAGGCAGGGGTATGAAAAGAGGAAGAAGTCGAGCTAGAAGAAAAATCCCCGCAGCAACCATAGTTGCTGCGTGTATAAGAGCCGAAATGGGAGTGGGTCCTTCCATAGCATCGGGTAACCATACGTGAAGAGGGAATTGTGCAGATTTTGCAACTGCACCAAGGAATAATAAAAAAGCACACAAAGTAGTAAGTAAGGAATTAATCCCATTATTAGGAATCCAGTTATTAGCTATTTTGAACAAATCCCGAAACTCTAAACTACCTGTTATCCAAAAAAAACCTAAAATTCCTAATAACAGACCAAAATCCCCTACACGATTAGTTACAAAAGCTTTTTGACAAGCACTCGCTGCAATTGGCCGTGTAAACCAAAAGCCTATCAATAAATAGGAACACATTCCCACAAGTTCCCAAAAAAAATAAATTTGTATCAAATTGGAACTAGTAACCAATCCCAACATGGAAGTATTGAAAAAACTTATATAAACAAAAAATCTCAAATATCCTTCATCGTGAGACATATAATCGTCACTATAAATAAGAACGAGGATTCCTACTGTAGTAATTAGTATTAACATAATAGAAGTAAGCGGGTCGATCAAGTATCCAAATTCTAAGGAAAAATCATTATTGACGGTCCAAGACCATAGATATTGATAGATAGAACTTCCATTTATTTGTTGAATAGATAGGTGAACTGAGAATACCATAGCTATACTTAAGAGTAAAACACTAGGAAAAGCCCATATGCGACGAAGATTTTTTGTTGCTGTCGGAATAAGAATAAGTCCAAACCCCATTGACATAATAACTGGAAGTGGGAGAAGAGGGATTACCCATGCATATTGATATGTATGTTCCATAAGAAAAGAAATGGAAATTTTTACTTCAATTTTTTTATAAAATAAAATTGTTTCCGATTCACCAAACCAATTCTTATCTCTTTCTGAAGG-----AATAAAAAAA--AAAGAATAAGACAAAATACTGGAATTCTTCATTTTTCCAAATTTCTCTCATTGAAATAATCAAAAATGAAGAATGGGTTTACTTGGTTAAATTCAAAAAGTTAATCAAATAACTTTGTTACTTAGTTATTATCTAAAGAAGGATATTTATTAAAATATAAAAAAGGATTGAATCATTTTACTTTCTATTCATTTTTTTATTCATTTTTGTATTTCTTTCTATTAAAATGAAGATGAAGCAACTCTCATGTTTCGTAACTGATTGATTGAATTCCAATGAAAAACTATGTTTATAGGAAATTCTCGAATATTCCTTACTTCATATAGAACTGAAATCCTAATGACTAGAATTACCTAAGTTTTAGAATGTCTTGTTTAAGAGACTAACT-TTTTTTTTTTTTTGTTTTGATTGGAATTCAATTATGGAATACCATTCTGAACTTAATTAACTATTTGAATTTTCCCTTCCTTTTATCCCCCCATCTTATATGGGGGATAGACCCCCGTACCATATATCTATATATGAAGTATACTTGATATATAAGTTGATTTAAATAGAAAACCCTTGTATATATTCTATATTATTAAAACAAAATCCAAAATATATATGAAAAATATGCTAAATGAAAAATATGCTAAAAAATTCTTGTCTTATCCGCATTAGAGAAAATGAAGTAAAAAAGAATTCAGAATTTCAGTTCAGTATCTAAGTATAAATACTAAGAAAAAGCAGAAAGAAGGATTGATTTGCGGCAATAGATGTCTTTCACATACAACTAG-AAAAAAGTAATCTCCTTTTTAAATGGCAGTTCCAAAAAAACGTACTTCGATGTCAAAAAAGCGTATTCGTAAAAATCTTTGGAAGAAAAAGACTTATTTTTCCATAGTACAATCTTATTCTTTAGCAAAATCAAGATCATTTTCCAGCGGCAGCGAGCATCCAAAACCAAAGGGTTTTTCTGGGCAACAAACAAATAATCTGGTTTTGGAATAATTTGAATTGACCTATCCAAAAGAAATTCCAATTATTTAATATGAATAATTCGGATTAATTAATGAATGTACTTTTATGTGTCGAATTCCTCGGTACAATATTCTTAGAACTAACCCCTCTGATATATAGGACAAAAGTTTTTGCTATACTGTGTCCTAAGTATTCTTTTCCTATCAACGAACTTTTCATAATAGAATCCTCATATTTTATTATGAGGATTCTATTATGAAAAGTAGAGTATTCTTGCAATAGGACTTACAACTTCTACCTATCTTATCCAAAATCCACAAATAAATTGGTTTAGGCTTGGTAAATCGTATTAATAAGAGAATAAAGGCTTTCATTCTAGAAATTTTGCTAAAATCCAAAATTCTTTGTATTTAATGATGAAATTCTAGAAATTCTAATGGATAGATAGAAAAGGTTTTTTGGATTTTGTCCATTGCATTGAAAGATTTGAAAAAATTTCAATGAGAAACTAATTAGAAAAAAATTAGTTCTATATTGCAACTGAGAAAAAACAGTTCCAACTCTTTCAAGCTTTGTTTCTATTGAGCAAAGCAAGAGTTTTTTGTTAAAAAAATCCGCAACGATACTACCAAACGAAGTCTATTTTAAT-GAAGATTCTAATGTTCCTAAATTCTATGGACTCTCCCAATCTCGACGATTTGCCAGAGAATAACTATTATTCTTTTAAGTTCCCTATTATTTCAAGTTAGCCGCCATGGTGAAATTGGTAGACACGCTGCTCTTAGGAAGCAGTGCTCAAGCATCTCGGTTCGAGTCCGAGTGGCGGCATTCTCGAAAAAGAATACAATAGATTAGAAAATGGATTCAATTCGAAATTTCCAATTTTGTAATGGGACCTTCTCCTTATGCTATTTGCAACTTTAGAACATATACTAACTCATATCTCTTTCTCAACTATTTCAATTGTGATTACGATTCATTTTATAACCTTATTAGTTCGTGAACTTGGGGGATTACATGATTCGTCAGAAAAAGGAATGATAGCAACTTTTTTATCTATAACAGGATTCTTAGTTTCTCGTTGGGCTTCTTCGGGACATTTTCCATTAAGTAATTTATATGAGTCATTGATCTTCCTTTCATGGGCTCTGTATATTCTTCATACGATTCCTAAGATACAGAACTCTAAAAATGATTTAAGCACAATAACTACGCCAAGTACTATTTTAACGCAAGGCTTTGCCACGTCGGGTCTTTTAACTGAAATGCATCAATCCACAATACTAGTACCTGCTCTACAATCTCAGTGGTTAATGATGCATGTCAGTATGATGTTACTAAGCTATGCAACTCTTTTGTGCGGATCCTTATTATCCGCCGCTCTTCTAATCATTAAATTTCGAAAGAATTTAGATTTCTTTTCTAAAAAGAAAAAAAATGTTTTACTTAAAACATTTTTCTTTAGTGAGTTTAGTGAGATTGAATATTTCTATGCAAAAAGAAGTGCTTTAAAAAACACCTCTTTTCCTTCATTTTCAAATTATTACAAATATCAATTAACTGAGCGTTTGGATTCTTGGAGTTATCGTGTCATTAGCCTAGGGTTTACCCTTTTAACCATAGGTATTCTTTGTGGAGCAGTATGGGCTAATGAGGCGTGGGGATCCTATTGGAATTGGGATCCTAAGGAAACTTGGGCATTTATTACTTGGACCATATTCGCAATTTATTTACATAGTAGAACAAATCCAAATTGGAAGGGTACGAATTCCGCACTTGTAGCTTCAATAGGATTTCTTATAATTTGGATCTGCTATTTCGGTATCAATCTATTAGGAATAGGTTTACATAGTTATGGTTCATTTACATTACCATCTAAATGATTACATAACATAAAACCTTCATGAAATGAAAGTTTTTCCATTTTTGTTTGATTTGAGAACCCCTTGAACGCCTTCTCAAAGGGTTCTCAAAAATTCGAGATATATCTAATTAGACTTAGACTTTTTTACTTTTTTCTGAATTATTTGTTTTTTCCACTATGGAATATAGAGTATAGAGCGGACTAGTTAAAAAAAAAAAAAAAATCAATCCTATTTAGGATAATAATTGGATAAGAGAGCCTCTACCCTGTCAACGGATAGCGAGAGAACAAAATCTGGATAAATGCCAATTCCTATTACTGGTAAAAAGATACAGATTAAAAGAAAGAGTTCTCGCGGTCCAGAATCCACAAAATTTGCGTTTGGAACATGAAATAGCTTGTATCCATAGAACATTTGGCGTAACATAGATAATAAATAAATAGGAGTTAATATCATTCCAATTGCCATTACAAAAGTAATTAGCATTTTTGGCATTAACAGAAATTTGGGACTAGTAATTAGTCCAAAAAATACTACTAATTCTGCAACAAAACCGCTCATTCCTGGTAAGGCAAGAGAAGCCATTGAAAAGCTACTAAACATGGTAAAAATTTTCGGCATTGGGATAGATATCCCCCCCAGTTCTTCGAGATAAACAAGACGCATTCTATCACAAGCCGTTCCCGCCAAGAAAAAAAGTGTAGCACCAATAAATCCATGGGATAGTATTTGTAAAATAGCTCCATTGAGTCCAATGTTGGTTATGGAACCAATTCCTATAATTATGAAACCCATGTGAGATACGGAGGAATAGGCTATTCTTTTTTTGAAATTTCGTTGACCAAGAGAAGTTGAAGCTGCATAGATTATTTGCATCGCTCCTATTATTACCAACCAGGGGGAAAATAGATAATGAGCATGAGGTAACAATTCCATATTGATCCGAATCAATCCGTATGCTCCCATCTTTAATAGGATTCCCGCTAAAAGCATACATGTACTGTAATGCGCTTCCCCATGGGTATCTGGTAACCACGTATGTAGGGGTATAATTGGCAATTTGACAGCATAAGCAATAAGGAAGCCCAAATAAAATAGTATTTCCAATGTTGCAGGGTATGATCGATTAATTAATCTTTCCAAATCTAATCTTGGTTCGTTGGAACCATATAAGCCCATACCTAGAACTCCGATTAAGAAAAAAATGGAACCGCCTGCAGTATACAAAATAAACTTTGTAGCTGAATACAGACGCCTCTTTCCCCCCCACATGGATAAAAGTAAGTAAACAGGAATTAATTCTAACTCCCACATGATAAAAAAAAGTAAAAGGTCTCGCGAAGAAAATAATCCTATTTGACCACTATACATTGCTAGCATCAGGAAATAGAATAATCGCGAATTCCGGGTAACCGGCCAAGCTGCTAAAGTAGCTAAAGTAGTGATAAATCCTGTCAATAAAATAGATCCTAATGAAAGTCCATCGATTCCCAATCTCCAGTGGAAATCAAAGACATCTATCCATTTAGAATCCTCCTTTAATTGGATTAAGGGATCCTCCAATTGGAAATGATAACAGAATGCATAAGTCATTAGAAGGAATTCTAATAAACAAATAGATATAGTATACCACCTAACGATTTTGTTTCCCCTATGAGGTAAAAAGAAAATTAATGAACCTGCAAATATCGGCAAAACAACAAGTATTGTTAACCAAGGAAAATAACTCATGATAAAGTGATAAAGACAAGATACGTTTTGACCAGAAAAGCCCGTGCTCGCTTATTTCGAGCACAGGCTTCTTCGGTAAAGAGGAATCAGACGATTCAAGTGGAGTTTTTTGTAACGTATCAATAAGATAGAGCCATGCTGCGGGTTGTTTCAGGCCCTAAATAAACGCGGACACTTAAAAAATCTGTTGGGCAGGCAGATTCGCATCTCTTACAACCCACACAATCTTCGGTTCTCGGGGCAGAAGCAATTTGCTTGGCTTTACACCCATCCCAGGGTATCATTTCTAATACATCTGTTGGACAAGCTCGTACACATTGAGTGCATCCTATACATGTATCATAAATTTTTACGGAATGTGACATTGGATCTATAAATTTTCCTTTTCAACATAAAAATTTTCGATCTGGTAAAAATGAAATTAGTACTATATGAGTCATATGTATTGTAGGCACCAGACGAAGCAATGGTTTATCCAAACTTCAACAAATAAATAATGCAATATATTTCTTAATCCGTTTGTGAGAAAGCGTGAAAAGAGCCAAGAGACTTGAATTTTGGGCTTCAACAATCATAATTATACGAATTGTACATACGAATTCGAACTAGCCACTAAATTGGCTATCGTCTTTTCAATATAAATTATTGCAATATTCAAATTGCAATATCAATGAATTGCAAAAATTCAATAAGTAAAAAAGAATACTATACAATAACCTACTCAAAAAATAGATATTCTAAAATAATAAAATAATAAGAAAATAGTATTCGATTTCTATTCATCTTAATATTTGAATTTTATATTATCATTATATGTGCGCCTTTGTTTATTTGTTTAGAGGATTCTATGTCTAATTATTCAAAAGTCTAATTATTCAAAAAATTAGATTGATTGATACGAGTTGATTTCCTGTTACGATGGATGGAAGAAAGAATGGATAGTCCAATAGCTGCTTCAGCAGCCGCAAGGGCTATAACAAAAATTGCGAAAATGTCTCCTTTTAATTGGCGACTATCAAATAGATCAGAAAATGTTACGAGATTTAGATTAATTGAATTCAGTATAAGTTCAAGACATATTAGAGCTCTAACCATGTTTCGGCTTGTGATCAATCCATAGATACCAATCGAAAATAAATAGACACTCAAAAAAAGTACATGCTCAAACATCATTAACTAACTCCTTATCAATCTCGATTCATTTCAATATGAGGACAAGAATTGAACCGATTCAATTAATTAGAATAGAACAATTACACAACAAAAGAGAAAAGAAGGTATTTGTTGGCAGTAGATGGGTTTTACTAAATCAAAATTGTGATTCTTTAGTTATTTATTTTAGTTACTTATTTTAGATTTGAAATTCTAAGAATTTTGAATCATTCTAAGTATTTCTTATTGCCGAGCCATAGTAATTGCACCTATTAAAGAAACTAGAAGAATTATGGAAATGAGTTCAAACGGAAGATAAAAATCAGTTGCTAAATGAATCCCAATTTGTTGAACGTTATTTATGAGACCCTGTTCTACTATTTGGTTTGATCTTGTAGTCCAAAGAATTCCATACCATGACGTATCTGGGATAGTAGTCATTAGTGAAAAAAGAATAGTTATACAAACGAGTGAAGTGAACCCATCTCCAATAGTCCAATAATTCTTATTTTTAGACCATTCTGAGCCATCTATGAACATTACGGCAAATATGATCAAGACATTTATGGCTCCCACATAAATAAGAAGTTGTGCGACAGCTACAAAGTAGGAATTCAATAAAATATAGAATAAGGATATACAAATAAGAACTAATCCCAGCGAAAAGGCAGAATAAATTGGGTTGGTAAGTAATACTACTCCTATGCCCCCTAGTAGAAGAAAAAATTCCCCAAATAGCACAAGAATCTCATGTATTGGTCCAGGTAAATCCATTATGGATAAGAATAAATTAATAGTATAAAAATTTTCATGAACTGACTAAAACTAAAAGATTCAAGGAAGGAAAAAGGGATTAGGATATTTTTTGTATATAAGTTGTATAGTTAGAAATCACATCACGAAAATCTACTCTCATTTTAAATCAGGAATAATTTGCAATAAGCAGTAGTTATTCGTTTTTCTTTATAGTTAGTAAAGAACTATTGGATTTTTCTAACAAAAAAGAAAAATCCTAGTAATTAGTAATCGTTCTTGAATTCAAAGATTTTTCTTCGTCTATTTTACTTTGAGTCGAATTCCTAATTGTTTGAATTGTGTAATCTCCCATTATGGAGATTGGTAACCGACTCAAAGCAATTTGATTGTAATTCAATTCATGACGATCATAAGTAGAAAGTTCATATTCTTCAGTCATTGATAAACAGCTTGTCGGACAGTACTCAACACAATTACCACAAAATATACAAACTCCAAAATCAATACTATAATTAAGCAATTGTTTCCTTTTAATATCCTTTTCAAATCTCCAATCCACAAGGGGTAGATCTATCGGGCATACGCGAACACATACTTCACAAGCAATACATTTATCAAATTCAAAGTGGATTCGCCCCCGGAAACGCTCCGATGTAATTGATTTTTCATAAGGGTAGTGAATCGTTATAGGTAAACGATTTGTGTGGGATAAGGTAATTATGAAACTTTGACCAATGTACCTTGCAGCGCGTATTGTTTGTTGACCATAACTCATGAACCCAGTTACCATAGGGAACATATTATAAATATCTATGAAAAAGGTATGTTTCTTTCTCTTGTTTGAGAGAATTTTTGTGTTGAAAATATTCTTACTATTATTGTATTATCTTATTTATAGTGAAACAAGTTGGGAAGAAGTTGTTAATAAGAGATTGCCCAGGGAAATAGGTAAAAGAAATTTCCATCCAAGATTTAATAACTGATCCATTCTCATCCTGGGTAAAGTCCATCTTATTGTGATAGAAATGAAGAGAAATAAATAAGCTTTAGTTAATGTAATAAAGATACCCATTGTCATTTCCAAAATTCCAACCATTTTATTCATTTGGAAAAATCCAAAAAAGGATATATAGGGAATAGATAAATTCCACCCGCCTAAGTAGAGAACTGTTACAAATAAAGAGGAAACTAATAAATTTAGGTAAGAAACAAGATAAAATAAACCATATTTGATACCGGAATATTCGGTTTGATAACCTGCTACTAATTCTTCCTCTGCTTCTGGTAAATCAAAGGGTAATCTTTCACATTCTGCCAAAGAAGAAATTAGAAAAACCAGAAAACCTATAGGCTGACGCCAAAGATTCCATCCAAAAAAACCATATTTTGACTGTGCTTCAACTATATCAACTGTACTTGAACTGTTAGATAATCATAGTCGATGATAACATCACAGTTCCCACCGCTATTCCAAAACCGTACATGAAACCTTAGCTTCATACGGCTTCTCTATGATCAGAAAAAAGGAAAGGGTTGTTTCATTTCGGTATTATCCCCCTGGGCATAGATAGAATTAGGTAAGATAAAATCGATTGGAAAGTCCTAAATTAGACCAAAGGAATTCCGTCTGCTAGAATAAGAAAAAGCGCTTCCGAATTGATCTCGTCCTTTATAATATAATGAGAATTTTTCTTTGTTCAGCAATAACTTAATCTTGGAATAAAACACTCGTTATAGCAATTAATAAATGAAAAGAATTGGGCATTAGTTCATGAGGAATTCTGTATGAATATGAATAGAGGAAGGAAAGAATAAATAAAGATCTTTTTTTTGTATTGCATTCCATATCTTTTGTCCTATTCTTCTTTCCCCCGGGAGGGGTACTTAAAAAGAAAAAAGGAATAAAGGGTTAATTCGTTCTTGATAGCCATTTCCTTAACAAGTGAATGGGAACATACTCTGGATCGGAATCCGAAGAAAGTACTACTTGATCATTTCCACCAATTTCAAGTCCTTATTATGATTCCTTTTATGAGGAAAAATCTCTAATGCCTTAGATTTACTCATTACTAATCCTTTATGTACTTTAGTGTTCCTAACCCCTCACTAACTTTTGATGGATTCCTCTTATGATTATAAGTTATAGTAATAACTAGGAATATTCTAGTAATGGAATTCCATATAGCGAATCCTTTATTCTTGCCCGCTTCAAGATATGATGACTAATCAAAAAATCTCAACCTTGGGGTAAAGAGTTTACACTGCTTATGTTTACTTCAACTTTTTTCTTGTACGTAGGAAATGAGATTTTTTCTTTTTACTACAAATTAATAAGCTGTTTTGTTTCACTCATATAGCTATCTAGTTTAACTTACCAACCCGAATATAGAATAAGAAAAGGAAGATAAATATTCAATGGATTTTAGAGGAAAAAGATCCTATTTTAACGAATCACACGTAGAGATATTGCTAGCACACAAAAAGTTAATGGTATTTCATAACTAATAGATTGAGCAGCAGCTCGTAGACCGCCTAAAAAAGAATATTTATTATTTGAGCTATATCCTGCCATAAGAAGACCAATAGGAGCAATACTTGAAATGGCAATCCATAAAAAAACACCAATACTAAGATCGGCTAAAACAAAACGATATCCTAAAGGGATAACTAAAAAACTTAATAAAATTGATATGACTGCTATAGAGGGTCCAATGCTAAATAAAGGAATATCTCCTCGGGATGGCAGGATATCCTCCTTAAAAAGTAGCTTAGTTCCATCGGCTATAGCTTGAAGCAGTCCCAGGGGGCCAGCATATTCAGGACCAATACGTTGTTGTATCGATGCGGATATTTCTCTTTCTAACCACACAATTACCAGTACTTCTATTGTGATTCCCAGTAGGAGGGTCAAAATAGGTAGAATCCATATCAGTCCATAGACTTCTTTTAATAATTCCGATTTCGAAAAAGAATTGATAGTTTCTACCTCTACCCTATCTATTATCATTTCAACGATCAACTTCCCCCATAATGATATCTATACTACCTAATATCGTCATGATATCAGCCAATTTCATTTTTTTAACTAGTTGAGGAAGAATTTGCAAATTAATAAAACCAGGTGGACGAATTTTCCATCTCCAGGGGAAAAGACTATCATCTCCTACCAGATAAATTCCTAATTCACCTTTTGGAGCTTCCACTCTTACATAAAGCTCTTGCTTTGACAATTCAAAATTGGGCGAAGGTTTTTTACCAAGAAATCGATATTCAAAATCATTCCATTCGGAATTCTTTGCTTTCTTAAAGCGTCGGACTTCTAAATTCTCATAAGGACCCCCAGGAATTTTCTCTACAGCCTGTTGAATAATTTTGATGGATTCCCTCATTTCACCCATTCGTACTAAATAGCGAGCTAATGAATCCCCCTCTTTTTGCCATTGGATTTTCCAATCAAATTGGTTGTAAGACTCATAAGGATCAACTTTACGAAGATCCCATTGTATTCCAGAAGCTCGTAACATCGGTCCCGATAAGCCCCAATTTACTGCTTCTTCTCCGCTAATAAAACCGACTCCTTCAACTCGTTCTATAAAAATGGGATTCTGTGTAATAAGTTGTTGATATTCAACAACTCCTCGTAAAAAATAATCACAGAAATCTAAACATTTATCGATCCATCCATAAGGTAGATCGGCGGCTACTCCTCCGATGCGAAAGTAATTATGCATCATTCGCATACCTGTAGCAACTTCAAATAGATCGTATATCAATTCTCTCTCTCTAAAAATATAGAAAAAAGGAGTCTGTGCGCCGAGATCTGCCATAAAAGGTCCAAGCCATAACAAGTGAGAAGCTATACGGCTCAACTCTAACATAATTACCCTAATATAGCTGGCTCTTTGGGGTATTTGAATATTCTCCAAGAATTCTGGTGCATTTACCGTTATTGCTTCTGTAAACATAGTAGCTAAATAATCCCACCGTGTTACATAAGGTAAGTATTGTATAATAGTTCGGTTTTCCGCGATTTTTTCCATTCCTCTGTGTAAATACCCTAATATGGGTTCACAATCAATAACATCTTCACCATCGAGAGTAACGATCAGTCGAAGAACACCATGCATTGATGGGTGGTGAGGGCCCATATTGACTATCATGAGATCTTTTCTTGTAAGCGGTAGACTCATATCCTTTCTTCCTTAATTCATTATTCCATGAAAATGGATTATTCCATGAATTCCTCAAAACGAGGCTCATCAAAATGAAAAATCTAAGACTACTATAAGACTACTAATAAAATAAGAAAAAAATTCGAACGATTAAATTACTTCTCCCTAATATCCAACTGACTGATTAATTTCTTATAACGTACTCTATTTTTCTTTGCCAAATAAGCTAGCAAACGTTGACGTTTTCCCAAAAGTCTTCGTAGACCTCTTTCCGATGAAAAATCTTTTTTGTGTAATTCCAAATGTGAAGCAAGTCTCCGTATCTTATTGGTGAAACTGAATACTTGAAATTCAACAGAACCCCTGTTTTCTTCTTTTTCTTCTTTAACCATAAATCCAAAAATTTTTCTACCTCCTTTCTTTTTCTTGTATTTTTCTGATCAGGAAAAATACAAAATTATGTCAGTTATTTTGAAGTTATTCTAATCTCGTACACACAAAAATTTGCAATTATTCATCTACTACTGGAATTTGGATTTATTTTATCGATGCAAATTGGATTTGGATAGAAGGGTACATTCTTTTATTTTAGATAGAAGAAATGTTTCTTCTATCTAAAATAAAAGAATTTTGCTGATTTATTTATTGCTATATCCAATTTATGGAATTGATACACCATTTAATTGATATCGTTTAGCAAAATGAAACACAGCATATGCATCCATCTTTCGGCTCGAGAATTTCACGGGATAGAGATATGGTATAAGAAATAGGCTATTAAGTAACTCTAAATGAATTGTGGATACATCTGTATCCTTAACATACTGAAACGACTGCCATTATTCGTATCAAACCAATAGCGATTCATACAAGCTAAATCTTCTAATCAATGGTGGGCCAATAATGAATTTTTTTGCATATGTATTAAGACGCTTGGCCTGATTTCGAAATTGTCCAGAG-TTTTTATGTTGTTTTCATTGCAAAATGATGGATCTCCTTCCGTAACTTTCCAATTACGAGTACGAGAATTGAAAGACATGAAAATTCTCAATTCTCTACGGCGTCTAGGAGATAGATAGAATATTTTCAGGAACAAGAAAATCAGAAGAATCTTTCTCTCTATTCACTACCATTCCTCGTCTTCGACTTCTATTAGTTTCTTTTCTTCTTTAATGCAATAGCTATAGTTTGATATAGAATCCATTTCTCAAAGTAATGGAAACCATTCTCTTATAGGAAATGCTTCGAAAATCGCTATTCCATCTTTTAGGTATCGTGAAAAGTGATACCTGTGAAGATCGTGCATTTCAGTCACATTCAGATCCGTTTTTCGAGTCCATGATATAACCAAATTGGATGGATCTTCCACCCGTTTAGCTAAGAAAGAATAGATGCAGAGGTGGATAATAGATCGATATGAAGATCATGAGCTGCCCCATAATGAAACCGCCAGTAGTCGCGAATATCTCCTTCTTCCCTAATCCAAGATTGGAGAAAGAAGATCTAAGAGGGACCTATGGAGAATGTGGTCAGAAATCCATAATAGAGTCCGACCACAACGACCGAATTAATTATCCTCATCGAGAAACTTAGACTACTAAGTAGAAAAGATTTGAAAATCATGGCATGGGTCTCCTTTTTTTCTTTCTTTAGAGTTTTCTATATGCACAATTTCTCGATGTTTCGATGAGAATTTCTTGACTTTCCATATATAGAAAGAGATAGACTATAAATGACATCTCTTATGTAAATAAGACCAAAGGGATGGATATTAAATGATAGGAAGTGCTAGGAAGTGAAATAGAATGAAATAGAGCCACTTTGGGCTTCCCTATGAAATGAGGCATGGAACGGAGTCACTACGAAGAAATTCCGGGAGTTACGAAAGAAGCTTCGGACTCATATTGTTCATGGGTTGAGAGCGGGAGTTGAACTCTAGGAGATCGAATCTCCCCTTGTTCCTCAGTAGCTCAGTGGTAGAGCGGTCGGCTGTTAACTGACTGGTCGTAGGTTCGAATCCTACTTGGGGAGATTTGATTCATTCTTTAATGTAAGAATAAAGAATTGAATTAAAGGGCTTGCTTTGACCCTTAGGAGTAGGTAACCCGTTCGCTATCCTTGCTTGTTTCTATTGCATTCTATCTCATCGTATCACATTCTGTTCTACGATTCCACTTCGACAAAAGGAAAGAGCATACCCAAGTTCAATAGCTTTACGTCCGCTATCCCGATCATGATTTTCCTACCCTCAGGGGGAAAGTAAAGGCCCTTCCCCCTTTGGAAGGCTGTGGGCGAGGAGGGATTCGAACCCCCGACACCGTGGTTCGTAGCCACGTGCTCTAATCCTCTGAGCTACAGGCCCACCCCGTCTCCACTGGATCTCTTCCCGGGGGTACCCCCCAAAAGGAACCTTCCTCTCCTCAGCCATTTCATTTCGGGTTAAGAAGATGGGAAAGCGCCTTTCTCTCTATAAGAACAGTGCGTTCCGAGGTGTGAAGTGGGAGAGAGGGGATGTGATGATTGAGGTTTTGAATAAGACGACCTTTGCATTTTGGATTTGGATCTTTTTCGTATTTCAAAATAGTGAAAAAGTCAAATAAGAGGTGTTAAGCTTTTTATCATTCTGGCATCGAGCTATTTTGCCGCAGGACCTCCCCTACAGTATCGTCACCGCAGTAGAGTTTAACCACCAAATTCGGGATGGATTGGTGTGGTTCCTCTACGCCTAGGACACCAGAATATCGAACCATGAACGAGGAAAGGCATGAGATAAATATTGGCTAGTAATTGTGAAGCCCCAATTCTTGACTGGAAGGGACACCAAAGGCCTCTGCCCTCCCTCTCTATCTATCCAAGAGATGGAAGGGCAGAGCTTTTTTTTGGTTTTTTCATCTTTTCATCAAAGAGTTGAACAATGAAGATAGATGGCAAGTGCCTGATCAATTTGATCAGGTCGTGTAGGAACAAGGTTCAAATCGTTCGTTCGTTAGGATGCCTCAGCTGCATACATCACTGCACTTCCACTTGACACCTATTTAAACGGCTCGTCTCGCCGCTACCTTATCCTATTTCCATACTTCTGTCGCTCCATCCCCGTATGGGTGGAGAACCCGTCGCTGTCTCGGCTGTGCTACCGGAGGCTCTAGGGAAGTCGGAGGAGAGAGCACTCATCTTGGGGTGGGCTTACTACTTATATGCTTTCAGCAGTTATCCTCTCCGCACTTGGCTACCCAGCGTTTACCGTAGGCACGATAACTGGTACACCAGAGGTGCGTCCTTCCCGGTCCTCTCGTACTAGGGAAAGGTCCTCTCAATGCTCTAACGCCCACACCGGATATGGACCGAACTGTCTCACGACGTTCTGAACCCAGCTCACGTACCGCATTAATGGGCGAACAGCCCAACCCTTGGAACCACCTACAGCTCCAGGTGGCGAAGAGCCGACATCGAGGTGCCAAACCTTCCCGTCGATGTGGACTCTTGGGGAAGATCAGCCTGTTATCCCTAGAGTAACTTTTATCCGTTGAGCGACGGCCCTTCCACTCGGCACCGTCGGATCACTAAGGCCGACTTTCGTCTCTGCTCGACGGGTGAGTCTTGCAGTCAAGCTCCCTTCTGCCTTTGCACTCGAGGACCAATGACCGTCTGGCCCGAGGAAACCTTTGCACGCCTCCGTTACCTTTTGGGAGGCCTACGCCCCATAGAAACTGTCTACCTGAAACTGTCCCTTGGCCCGCGGGTCTGACACAAGGTTAGAATCCGAGCTCTTCCAGAGTGGTATCTCACTGATGGCTCGGGCCCCCCCGGAAGGGGGCCTTCTTCGCCTTCCACCTAAGCTGCGCAGGAAAGGCCCAAAGCCAATCCCAGGGAACAGTAAAGCTTCATAGGGTCTTTCTGTCCAGGTGCAGGTAGTCCGCATCTTCACAGACATGTCTATTTCACCGAGCCTCTCTCCGAGACAGTGCCCAGATCGTTACGCCTTTCGTGCGGGTCGGAACTTACCCGACAAGGAATTTCGCTACCTTAGGACCGTTATAGTTACGGCCGCCGTTCACCGGGGCTTCGGTCGCCGGCTTCCCTGTCATCAGTTCACCAACTTCCTTGACCTTCCGGCACTGGGCAGGCGTCAGCCCCCATACATGGTCTTACGACTTTGCGGAGACCTGTGTTTTTGGTAAACAGTCGCCCGGGCCTGGTCACTGCGACCCCCTTTTGCGAGGGGGCACCCCTTCTCCCGAAGTTACGGGGCTATTTTGCCGAGTTCCTTAGAGAGAGTTGTCTCGCGCCCCTAGGTATTCTCTACCTACCCACCTGTGTCGGTTTCGGGTACAGGTACCCTTTTGTTGAAGGTCGTTCGAGCTTTTCCTGGGAGTATGGCATGGGTTACATACTTCAGCGCCGTAGCGCCTGGTATGAGCCTCGTGGAGAAGCAATAGCTAGTCCACGGGGCTCATACTTCAGCGCTGCAGCGCTTGGTACTCGGACCTCGGCTCGAGGCATTTTCTCTACCCCTTCTTACCCTGAAAAAGCAGGGTCACCTTGTGTCCTTAAACCTATAACCATCTTTCGGCTAACCTAGCCTCCTCCGTCCCTCCGTACCAACAAGGGGTAGTACAGGAATATTGACCTGTTGTCCATCGACTACGCCTTTCGGCCTGATCTTAGGCCCTGACTCACCCTCCGTGGACGAACCTTGCGGAGGAAACCTTGGGTTTTCGGGGCATTGGATTCTCACCAATGTTTTCGTTACTCAAGCCGACATTCTCGCTTCCGCTTCGTCGACCCCCGCTTTCGCGTTTGCTTCCCTCTAAGGCGGAACGCTCCCCTACCGATGCATTTTGACATCCCACAGCTTCGGCAGATCGCTTAGCCCCGTTCATCTTCAGCGCAAGGGCGCTCGATCAGTGAGCTATTACGCACTCTTTAAAGGGTGGCTGCTTCTAGGCAAACCTCCTGGCTGTCTTTGCACCCCCACCTCCTTTATCACTGAGCGGTCATTTAGGGGCCTTAGCTGGTGATCCGGGCTGTTTCCCTCTCGACAATGAAGCTTATCCCCCATCGTCTCACTGGCCGACCTTGACCCCTGTTATTTTTGGGTCATATCTAGTATTCAGAGTTTGCCTCGATTTGGTACCGCTCGCGCAGCCCGCACCGAAACAGTGCTTTACCCCTAGATGTCCAGTCAACTGCTGCGCCTCAACGCATTTCGGGGAGAACCAGCTAGCTCTGGGTTCGAGTGGTATTTCACCCCTAACCACAACTCATCCGCTGATTCTTCAACATCAGTCGGTTCGGACCTCTGCTTAGTTTCATCCAAGCTTCATCCTGGTCATGGATAGATCACCCAGGTTCGGGTCCATAAGCAGTGACAATCGCCCTATGAAGACTCGCTTTCGCTACGGCTCCGGTGGGTTCCGTTCCCTTAACCAAGCCACTGCCTATGAGTCGCCGGCTCATTCTTCAACAGGCACGCGGTCAGAGATCACTTTCCCCTCCCACTGCTTGGGAGCTCAGCACGGTTTCACGTTCTATTTCACTACCCACTGGGGGTTCTTTTCACCTTTCCCTCACGGTACTACTTCGCTATCGGTCACCCAGGAGTATTTAGCCTTGCAAGGTGGTCCTTGCTGATTCACACGGGATTCCACGTGCCCCATGCTACTCGGGTCAGAGCATAAGCTAGTGATGCTTTCGGCTACTGGACTTTAGCCATCTAGGGTGCGGCACTCAACCGCTTCGCCTAGCAGCACAACGCTTGTATTGCTCTCCCACAACCCCGTTTTCACGGTTTAGGCTGCTCCCATTTCGCTCGCCGCTACTACGGGAATCGCTTTTGCTTTCTTTTCCTCTGGCTACTAAGATGTTTCAGTTCGCCAGGTTGTCTCTTGCCTGCTCATGGATTCAGCAGGCAGTTCAAAAGGTTGACCTATTTGGGAATCTCCGGATCTATGCTTATTTTCAACTCCCCGAAGCTTTTCGTCGCTTGCTACGCCCTTCCTCGTCTCTGGGTGCCTAGGTATCCACCGCAAGCCTTTCCTCTTTTGAACCTCGCCATTAACGTTAAGGCTATGCCATCCTAAGGTGCTACTAAATGGAAGGATCTTATCAACGTCCATGAATGCGAAATCATAGATCGAACTGCCGAATTGGCAAAATTCGGTGCTATCATAGTATCCGCTAAGTTCACGGGCTGGAGATAAGCGGACTCGAACCGCTGACATCCGCCACAGGGTAAACCACCGCCTCTCAGGCCTCCCCGACGGGTTCTACCATAGAGGCCAACGATAGACAATAACTCCCCCCCGAACACAGCTTACAACTTTCATCGTACTGTGCTCTCCAAAGAGCAACTCTTCTCAAAATCTCAAAACAAAAGGTGCTGAGTTGGAATCCCATTCTAAGGATTCTTGTGGTTCCGGGGAATCCAGCTACAGGAGAACCAGGAACGGGGAGCTCTCCCCTTTTTCCGCCCGACTCTTTGATCTTAAACTTAAGAATGCTGGTTTTAAGAACGAGTGATTGCCCTTCTCCGACCCTTACTGCCCAACCGGAGAGCGGACGGCTAATGTGTTCCACTTATTGAACAGGGTCTATGGTCGGTCCGTGACCCCTGGACGCCGAAGGGGTCCTTGGGGTGATCTCGTAGTTCCTACGGGGTGGAGACAATGGGGTCGGTCCATGGATTTTCCTTCCTTTTGCCACATTTCGCTCAAAGGGTTGAAGGGAGATAGTGCATCAAGCTATTCGCAAGGGCCAACTTGATCCTCTTCCCCAGGGATCCCAGATGAGGGAAGCCTAGGAGAGCCGCCGACTCCAACTATCGTCCATGTACGATCCATACTAGATCTGACCAACTGCCCATCCTACCTCCTCTACCTTTTTGACAGCCCATCTTTTTGTCTCAGTAGAGTCTTTCAGTGGCATGTTTCAGTCCTCTTCCCCATTACTTAGAAAAAGTGAGCCACCGGTTCAGGTACAAGATACTATCATTACCGCCTGGACAATTAGACAGCCAACCCGTAATCGCAACGACCCAATTGCAAGAGCGGAGCTCTACCAACTGAGCTATATCCCCCCCGAGCCAAGTGGAGTATGCATGAAAGAGTCAGATGCTTCTTCTATTCTTTTCCCTGGCGCAGCTGGGCCATCCTGGACTTGAACCAGAGACCTCGCCCGTGAAGTAAATCATCGCCCCTTCGATCCAACCAATTGGGAGAGAATCAATAGACTCCTTTTCGGGAGCGATTCATCCTTCCCGAACGCAGCATACAACTCCCCGTTGTACTGCGCTCTTCAAGTGTGCTTCTTCCCCCTTCTCCCCCTTACCATGGCAAGTCCTTGGGAAATAACTCCGATGGGCAGAAAAAGGAAGGCGTTAAGAGACCCTCCTGGCCCAACCCTAGACACTCTAAGATCCTTTTTCAAACCTGCTCTGCTCCTATTTCGAGTCAAGAGATAGATAAATAGCCACATCCCATTGCACTGATCGGGGGCGCTCGTAGTGACTTAGGGGGTCGAAGACCAATAAGCGGCTTATTTATACCAAGCATTCCTCTTATGGCTAGATCCAATCTCCTGGTCCCTGCAGAAAGGAAAAAGAATTTCACGTTCTTCCTTTCAGGAAGGGAGGATTAGGGAAGTCCTATTGATTGCTGCTTTCTCCAGACCGCCGGGAAAAGCATGAAAAAAAGGCTCGAATGGTACGATCCCTCCGTCACCCCAGAATGAAAGGGGTGATCTCGTAGTTCTTGGTCTGTGAAGATGCGTTGTTAGGTGCTCCATTTTCCCATTGAGGACGAACCTCAACCTGTGCTCGAGAGATAGCTCTCCATACACTGATAAGGGATGTATGGATTCTCGAGAAGAGAGGAGCCGTGGTGGCCCCCCCCCCGGACCGCCCGGATCCCACGAGTGAATAGAAAGTTAGATCTACATGGGATCTCACCTGAATCGCCCCATCTATCCTCCTGAGGAGAAGTTTGTTTGGTTTCAAACTCCGATTCAAACAGGAGGAGTACGCCATGCTAATGTGCCTTGGATGATCCACATCTTCGGGTCAGGCGCTGATGAGCACATTGAACTATCCATGTGGCTGAGAGCCCTCACAGCCCAGGCACAACGACGCAATTATCAGGGGCGCGCTCTACCACTGAGCTAATAGCCCGTCGCGCGGGCCTCCCTTTGGGAGGCCTGCTACGCCAAAAGCGAGAAAAACTCCATCCCTTTCCTTTTGACATCCCCATGCCGCCACACCACAC-GGGGGGGGCATGGGGACGTCAAAAAGGGGATCCTATCACTATCAACTAATTTGTTCCGACCTAGGATAATAAGCTCATGAGCTTGGTCTTACTTCACCCTAAACGAAAGAAGACTTCCATATCCAAGTTTAGCTCAGACGTAGCTGCCTTCTTTTTGGGCGTGAAGCAGTGTCAAACCAAAATACCCAATAAGCATAAGCATTAGCTCTCCCTGAAAAGGAGGTGATCCAGCCGCACCTTCCAGTACGGCTACCTTGTTACGACTTCACTCCAGTCGCAAGCCTAGCCTTAGGCATCCCCCTCCTTACGGTTAAGGGTAATGACTTCAAACATGGCCAGCTCCTATAGTGTGACGGGCGGTGTGTACAAGGCCCGGGAACGGATTCACCGCCGTATGGCTGACCGGCGATTACTAGCGATTCCTGCTTCATGCAGGCGAGTTGCAGCCTGCAATCCGAACTGAGGACGGGTTTTTGGAGTTAGCTCACCCTCGCGAGATCGCGACCCTTTGTCCCGCCCATTGTAGCACGTGTGTCGCCCAGGGCATAAGGGGCATGATGACTTGGCCTCATCCTCTCCTTCCTCCGGCTTAACACCGGCGGTCTGTTCAGGGTTCCAAACTCATAGTGGCAACTAAACACGAGGGTTGCGCTCGTTGCGAGACTTAACCCAACACCTTACGGCACGAGCTGACGACAGCCATGCACCACCTGTGTCCGCGTTCCCGAGGGCACCCCTCTCTTTCAAGAGGATTCGCGGCATGTCAAGCCCTGGTAAGGTTCTTCGCTTTGCATCGAATTAAACCACATGCTCCACCGCTTGTGCGGGCCCCCGTCAATTCCTTTGAGTTTCATTCTTGCGAACGTACTCCCCAGGCGGGATACTTAACGCGTTAGCTACAGCACTGCACGGGTCGAGTCGCACAGCACCTAGTATCCATCGTTTACGGCTAGGACTACTGGGGTCTCTAATCCCATTTGCTCCCCTAGCTTTCGTCTCTCAGTGTCAGTGTCGGCCCAGCAGAGTGCTTTCGCCGTTGGTGTTCTTTCCGATCTCAATGCATTTCACCGCTCCACCGGAAATTCCCTCTGCCCCTACCGTACTCCAGCTTGGTAGTTTCCACCGCCTGTCCAGGGTTGAGCCCTGGGATTTGACGGCGGACTTGAAAAGCCACCTACAGACGCTTTACGCCCAATCATTCCGGATAACGCTTGCATCCTCTGTCTTACCGCGGCTGCTGGCACAGAGTTAGCCGATGCTTATTCCTCAGATACCGTCATTGTTTCTTCTCCGAGAAAAGAAGTTGACGACCCGTAGGCCTTCCACCTCCACGCGGCATTGCTCCGTCAGGCTTTCGCCCATTGCGGAAAATTCCCCACTGCTGCCTCCCGTAGGAGTCTGGGCCGTGTCTCAGTCCCAGTGTGGCTGATCATCCTCTCGGACCAGCTACTGATCATCGCCTTGGTAAGCTATTGCCTCACCAACTAGCTAATCAGACGCGAGCCCCTCCTTGGGCGGATTTCTCCTTTTGCTCCTCAGCCTACGGGGTATTAGCAACCGTTTCCAGTTGTTGTTCCCCTCCCAAGGGCAGGTTCTTACGCGTTACTCACCCGTTCGCCACTGGAAACACCACTTCCCGTTCGACTTGCATGTGTTAAGCATGCCGCCAGCGTTCATCCTGAGCCAGGATCGAACTCTCCATGAGATTCATAGTTGCATTACTTATAGCTTCCTTATTCGTAGACAAAGCGGATTCGGAATTGTCTTTCCTTCCAAGGATAACTTGTATCCATGCGCTTCAGATTATTAGCCTGGAGTTCGCCACCAGCAGTATAGCCAACCCTACCCTATCACGTCAATCCCACAAGCCTCTTATCCATTCCCGTTCGATCGTGGCGGGGGAGTAAGTCAAAATAGAAAAAACTCACATTGGGTTTAGGGATAATCAGGCTCGAACTGATGACTTCCACCACGTCAAGGTGACACTCTACCGCTGAGTTATATCCCTTCCCCGTCCCATCGAGAAAGAGAATTAACGAATCCTAAGGCAAAGGGGCGAGAAACTCAAGGCCACTCTTCCTCCGGGCTTTCTTTCCGCACTATTATGGATAGTCAAATAATGGGAAAAATTGGATTCAATTGTCAACCGGTCCTATCGAAAGTAGGATTGACTATGGATTCGAGCCATAGCACATGGTTTCATAAAATCTGTACGATTTTCCCGATCTAAATCGAGCAGGTTTCCATGAAGAAGATCTTGTTCAGCATGTTCTATTCGATACTGGTAGGAGAAGAACCCGACTCGGTCTTCTTAAAAAAAGAGGGGAAGCAGAACCAAGTCAAGATGATATGGGTCGCCCCTTCTTCTTGCGCCAAAGATCTTACCATTTCCGAAGGAACTGGGGCTACATTTCTTTTCAATTTCCATTCAAGAGTTTCTATCTGTTTCCACGCCCTTTTTTTGAGACCTCGAAACATGAAATGGACAAATTCCTTCTCTTAGGAACACATACAAGAAAAAAGATAATGGTAGCCCTCCCATTAACTACTTCATTTTCATTTATGAATTTCATAGGAATAGAAATCCATGTCCTATCGAGACAGAATTTCGAACTTGCTATCCTCTTGCCTAATAGGCAAAGATTGACCTCTGTAGAAAGACTGATTCATTCGGATCGATATGAGGACCCAACTCCGTTGCATTGCCAGAATCCATGTTCCATATTTGAAGCGGGTTGACCTCTGTGCTTCTCTCATGGTACAATCCTCTTCCTGCTGAACCCCCTTTCTCCTCGGTCCACAGAGAAAAAATGTAGGACTGGTGCCGACAGTTCATCACGGAAGAAAGAACTCACAGAGCCGGGATCGCTAACTAATAGAATAGTACTACTAACTAATACTAATATATAGAAATAGATATCTAGAAATAGAAACGAACTAATATATAGATAATCGAAATTGAAAAGAACTGTCTTTTCTGTATACTTTCCCCGTTCTATTGCTACCGCGGGTCTTATGCAATCGATCGGATCATATGGATATCCCTTCAACACAACATAGGTCATCGAAAGGATCTCGGACGACTCACCAAAGCACGAAAGCCAGTTAGAAAATGGATTCCTATTTGAAGAGTGCCTAACCGCATGGATAAGCTCACATTAACCCGTCAATTTTGGATCCAATTCGGGATTTTTCTTGGGAAGTTTCGGGAAGAAATTGGAATGGAATAATATCGATTCATACAGAGGAAAAGGTTCTCTATTGATGCAAACGCTGTACCTAGAGGATAGGGATAGAGGAAGAGGGAAAAATCGAAATGAAATAAATAAAGAATAAAGCCAAAAAAATAAGTCGAAGATAGAAGAGCCCAGATTCCAAATGAAGAAATGGAAACTCGAAAAGGATCCTTCTGATTCTCAAAGAATGAGGGGCAAGGGGATTGATACCGAGAAAGATTTCTTCTTATTATAAGACGTGATTTGATCCGCATATGTTTGGTAAAAGAACAATCTTCTCCTTTAATCATAAATGGAAAGTGTTCAATTAGAACATGAAAACGTGACTCCATTGGTCTTAGTTAGTCTTCGGGACGGAGTGGAAGAAGGGCGGAGACTCTCGAACGAGGAAAAGGATCCCTTCGAAAGAATTGAACGAGGAGCCGTATGAGGTGAAAATCTCATGTACGGTTCTGTAGAGGGACAGTAAGGGTGACTTATCTGTCGACTTTTCCACTATCAACCCCAAAAAACCCAACTCTGCCTTACGTAAAGTTGCCAGAGTACGATTAACCTCTGGATTTGAAATCACTGCTTATATACCAGGTATTGGCCATAATTTACAAGAACATTCTGTAGTATTAGTAAGAGGAGGAAGGGTTAAGGATTTACCCGGTGTGAGATATCGCATTATTCGAGGAACCCTAGATGCTGTCGCAGTAAAGAATCGTCAACAAGGGCGTTCTAGTGCGTTGTAGATTCTTATCCAAGACTTGTATCATTTGATGATGCCATGTGAATCGCTAGAAACATGTGAAGTGTATGGCTAACCCAATAACGAAAGTTTCGTAAGGGGACTGGAGCAGGCTACCATGAGACAAAAGATCTTCTTTCTAAAGAGATTCGATTCGGAACTCTTATATGTCCAAGGTCAATATGGAAATTCTTTCAGAGGTTTTCCCTTACTTTGTCCGTGTCAACAAACAATTCGAAATACCTCGACTTTTTCAGAACAGGTCCGAGTCAAATAGCAATGATTCGAAGCACTTCTTTTTCCATTACACTATTTCGGAAACCTAAGGACTCGATCGTATGGATATGGAAAATACAGGATTTCCGATCCTAGCGGGAAAAGGAGGGAAACGGATACTCAATTTAAAGTGAGTAAACAGAATTCCATACTCGATCTCATAGATCCCTATAGAATTCTGTGGAAAGCCGTATTCGATGAAAGTCGTATGTACGGCTTGGAGGGAGATCTTTCCTATCTTTCGAGATCCACCCTACAATATGGGGTCAAAAAGCCAAAAAAATAAGTGATTCGTTTTTAGCCCTTATAAAAAGAAAACGGATTCTTGAACCTCTTTCACGCTCATGTCACGTCGAGGTACTGCAGAAAAAAGAACTGCAAAATCCGATCCAATTTTTCGTAATCGATTAGTTAACATGGTGGTTAACCGTATTATGAAAGACGGAAAAAAATCATTGGCTTATCAAATTCTCTATCGAGCCGTGAAAAAGATTCAACAAAAGACAGAAACAAATCCACTATTGGTTTTACGTCAAGCAATACGTAGAGTAACTCCCAATATAGGAGTAAAAACAAGACGTAATAAAAAAGGATCGACGCGGAAAGTTCCGATTGAAATAGGATCTAAACAAGGAAGAGCACTTGCCATTCGTTGGTTATTAGAAGCATCCCAAAAGCGTCCGGGTCGAAATATGGCTTTCAAATTAAGTTCCGAATTAGTAGATGCTGCCAAAGGGAGTGGGGGTGCCATACGCAAAAAGGAAGCGACTCATAGAATGGCAGAGGCAAATAGAGCTCTTGCACATTTTCGTTAATCCATGAACAGAATCTAGGTATGTAGACACATGGATCCATACATCTCGATCGGAAAAGAATCAATAGAAGGAGAATCGGACGATATCTTTCTCGAAACAAACAAAAAGGAAAAGAAAGAGAAAACAGAAATCATGATCAACTAAGCCCTCTCGGGGGCTTGCTTAAGAATAAGAAAGAGGAATCTTATGGAAATAGCATGGAATAAGGTTTGATCCTATTCATGGGGATTCCGTAAATATCCCATTCCAAAAATCGAAACAATCGGGACTTTTCGGAGATTGGATGCAGTTACTAATTCATGATCTGGCATGTACAGAATGAAAACTTCATTCTCGATTCTACGAGAATTTTTATGAAAGCGTTTCATTTGCTTCTCTTCCATGGAAGTTTCATTTTCCCAGAATGTATCCTAATTTTTGGCCTAATTCTTCTTCTGATGATCGATTCAACCTCTGATCAAAAAGATAGACCTTGGTTCTATTTCATCTCTTCAACAAGTTTAGTAATAAGCATAACGGCCCTATTGTTCCGATGGAGAGAAGAACCTATAATTAGCTTTTCGGGAAATTTCCAAACGAACAATTTCAACGAAATCTTTCAATTTCTTATTTTATTATGTTCCACTTTATGTATTCCTCTATCCGTAGAGTACATTGAATGTACAGAAATGGCTATAACAGAGTTTCTGTTATTCGTATTAACAGCTACTCTAGGGGGAATGTTTTTATGTGGTGCTAACGATTTAATAACTATCTTTGTAGCTCCAGAATGTTTCAGTTTATGTTCCTACCTATTGTCTGGATATACCAAGAGAGATCTACGGTCTAATGAGGCTACTATGAAATATTTACTCATGGGTGGGGCAAGCTCTTCTATTCTGGTTCATGGTTTCTCTTGGCTATATGGTTCATCTGGGGGGGAGATCGAGCTTCAAGAAATTGTGAACGGTCTTATCAATACACAAATGTATAACTCCCCAGGAATTTCAATTGCGCTTATATCCATCACTGTAGGACTTGGGTTCAAGCTTTCCCCAGCCCCTTTTCATCAATGGACTCCTGACGTCTACGAAGGAGTGTGGTTCGTTCGACAAATTCCTACCTCTATATCTATCTCTGAGGTGTTTGGGTTTTGCAAAACTCCATAGACATGCAGAAGAGAAATGCTATCCCCACTCCGACCAAGACAGAACTTTTACCAAAAGTTTATTGTGATCTTTTTGTTCAAATAACAATTAAGGTGAAGCAGGGTCAGGAACAACGAATCTCTTTATGATAAACAGATCCATTTTGCAAGCTCGTTATTACGGGTAGTTCCTACAAAGAATCGGACTAATGACGTATACAATGCTTGAATTATCGATGTAGATGCTACATAGTGGGTTCTCATCCTTCAGAGACTACGAGTGTAATAGGAGCATCCGTTGACAAAAGGATCACCCTAAGATAATCATCTCATGGCTATTGGGAACGAATCAAATCAGATGGTTCTATTTCTCAACCTTTCTGACTTGCTCCTACGGAACCAAGGTCGAAAGGATTGAAAAAGTCAGTCATTCACAACCACTGATGAAGGATTCCTCGAAAAGTTAAGGATTAGTAGTTCTTTTTCGAAATCGATTTCGAAAAAGAATGGATTGGGTCTTATACATACGCGAGGAAGGTAATCAAAAAAGAAAGAAGACGAGTTCTTCTTTCTTTTATCACTTAGGAGCCGTGCGAGATGAAAGTCTCATGCACGGTTTTGCATGAGAGAAAGAAGCGAGGAATCCTCTTTTCGACTCTGACTCCCCCACTCCAGTCGTTGCTTTTCTTTCTGTTACTTCGAAAGTAGCTGCTTCAGCTTCAGCCACGCGAATTCTCGATATTCCTTTTTATTTCTCATCAAACGAATGGCATCTTCTTCTGGAAATCCTAGCTATTCTTAGCATGATATTGGGGAATCTCCTTGCTATTACTCAAACAAGCATGAAACGTATGCTTGCATATTCGTCCATAGGGCAAATCGGATATGTAATTATTGGAATAATTGTTGGAGACTCAAATGATGGATATGCAAGCATGATAACTTATATGCTGTTCTATATCTCCATGAATCTAGGAACTTTTGCTTGCATTGTATTATTTGGTCTACGTACCGGAACTGATAACATTCGAGATTATGCAGGATTATACACGAAAGATCCTTTTTTGGCTCTCTCTTTAGCCCTATGTCTCTTATCCCTAGGAGGCCTTCCTCCACTAGCGGGTTTCTTCGGAAAACTCTATCTATTCTGGTGTGGATGGCAAGCAGGCCTATATTTCTTGGTTTCAATAGGACTCCTTACGAGCGTTCTTTCTATCTACTATTATCTAAAAATAATCAAGTTATTAATGACTGGACGAAACCAAGAAATAACCCCTTATGTGCGAAATTATAGAAGATCCCCTTTAAGATCAAACAATTCCATCGAATTGAGTATGACTGTATGTGTGATAGCATCTACTATACCAGGAATATCAATGAACCCCATTCTTGCAATTGCTCAGGATACCCTCTTTTAGCTGCTAGGTCTATTTCTTAGTTCAAGATCCCTCTTACTAACTGGAATAAAAGAATTAGTAGATCTGTTCCGCCCAAAATGGGAATGGGCGCTAGGGTTATGAACTTATAATCATGGAATCGACTCGATCATCAGATTATAAGTTCATTCCATACCGGACCAGGCCGTGCACATTCTTATTATGAGAAGGGGTCATTCGAGCCTATGGAAATAGGATACTCTGTTTACATAGAAATCCCTACGTCCTTACATTCTATTTAGGATTAGGAATAGGTGTAATCAGACCTGCTTTTGACATATCTATCCTATCCTTATTTGGGTACCATATGGACCTCTTTGGGCTTCTATTGAATCGAGAAATTGGATTGTACATCTTTTTGATTTTGATATCGATTTTGATACATATAAGGTGTCCTACGGATAATGCAAATCGAAGCTATTTGATGTCTGACTCAGGCCTATATGACCGATCGATCGAAATACTCCAAGACTCCACCTTTGTCATATATGGAATATATCACATTAGATAGATATCATATTCATGGAATACGATTCACTTTCAAGATGCCTTGATGGTGAAATGGTAGACACGCGAGACTCAAAATCTCGTGCTAAAGAGCGTGGAGGTTCGAGTCCTCTTCAAGGCATAATATGGAGAATGCTCATTCAATGAGCATTCCCCGTAGAAGTATTCCGGAAATCTGCGCCTGGCGCTCTCCTCTATCTTCTGAGGTCCTTAACCATCTCCCTGAGAAAAGTAGACAGTAAAAGCCAAAATAGACTAAATATAGCCTGAACGATCCTAAAAATCCCTCGAAGGAGATAATAAAGAACCCAAAGCAGACGGTATCCTACTGCAAGGGTGGTCTTAAGAATCCAAAAGAGGTTGCTCAGAAGAGATAGATGTATCCCAACCTCTATTGCTCTCGCGTAAAGCCTTTTTTTTACGCGACAGGAAAAAGTGACTACGAATTCCCCTTTTTGTTTGCGAATCCCTGTTTGTATCCTTTGAGCGCACGCCCATAAGTAGCGATCAAGGAAATCGATCAAACGATCCCAATACCGTGAAAGAGAAACTTCCCAGATCCAGGGAAGCTTATCATAAAGGGCTTCGACAAGGGGTTTTATTCGTTCTTTGAGCAAAAAGATAAAGATCGGATAGATTCGAACCGCAATTGCAAAGGTAATAACTAC--------TATGCCAGCCCAAATCATGATCTTCACCAACTTGGATTTGGTTCTCTCGCGAAAATCGCGAGTTGCAGAGATGAGAACCATGAAAAGCAAGATCCCGAATAAGAAAACAGAAACCGAGGAAACCACAAGAGTGAAGACTAGTAGAGTCTCGTCTTTTGTCATTCTTTGCTCCTTTTTCACTCAATGATTCATTCGAATTTCCCGACCAAAAATTCTATATGTCTATTCTATGATATTTCTATATATATAGAATATGATATCTAATATGACACCCGATTTGTCAAAGGGATTGGATTGGTGACTTACCCATTCAGTGACTTTGGCACTGGACGTTCCAAAAACGGGTACTATCGGATCGGGTGAATTAGAGAATAGACAGAGATCCGTTGGCATTTCAGCCTTTCTTCTCCTTTCAGGGCCTATCCGAAAGAGAATCCAGTACCTCTTGGTCCTGAATATCAGAATAGGACGAACGAACCGGCCTCCGCGGATATCTTTGCTTCGGAACAAAACCCTGCAATCAAATAGATTGTCCCAAGGGCGCCATATTCTAGGAGCCCAAGTTATGCTATTGAAAATTCGTTCCTCTAGCAGTTCCGGTTTGACCATTCCGTTCCCTTTTTCAAACTCCACTTCTTTTCATATAGCAATCCCTGATCAAAGAGAGAACAATATCCATTTCAAAACATTTCTAACGGATTCCTTGGTTCGGACCAACGAAGTAATGGCACTCAATTATTATCAACCTGACTGCAATCTTTTTCTGTCGGTAAGGATTGCACCAGAGCACCTTCTACTTCTAATAGGCCATGAACTATAGATAGAGAAGAATCATTCTGAGCGAGTCCATAAGAAGCGACCCACTTTTTTTCATCGGTTCCGGGGGAAGACCAAAGATCTTGCGCGACCGGTCCGCCAGAAAAACTCAAAAGAGAAAGAAGTCTCGTTAATCTCTTCATGCTCGTTCCAAGTTCGAAGTACCCTTTGGCCAAAGAAAAACCCGCTTCCTGACACGATTGCCTCTTTATATAGATAGATTCTATGGGGTTATTACTTAGAAGTCTATTTTGTACAAGAGCCCCTCCTATCTGATAGAAAAGGGTCCCATGATCCCGAGCCGGTCTTACCTTGGCTCGCAAACCCCAAGTTTGTCTATGAAGAGCTAATCTAATTGTATTAGTTTCTATAATGGATTTCTTATGTGGAATACTAATGGATAGGGCCTCGTTGCTAAGTGCTACAAGATCTAGTGCACTGGAACTCGTGGTTATGGACCCGAATCCTTTAGTATGGAACATTGTCTTTTCCAAGTAAAAACCCCTAGTATATGAAAGAATGAAAAGGTGCTTTCGTTCTTGTGGAATAAGAAGCCCTCGTACCTTAATGAAAGGAAAATAGGAATTTTTCGTTAGGTATTTGACCAAATAGGATCGTCCAGTTCCTA-------------------TAGAACCTATCACTAAAATACCCGATAGGGCTAAGCGGAACGAAAAGGGTTTTCCATGAGATGGTAAATGAAAACGATTAGCCCCACACGAGGTTTGGGAATAAGTGATTGTCTGATAATGAGCAAGGAATATACGTCTTTCTGCTAAAGAGGATCTATTAAACTCATAATTCATTAGATCCTTGTTATCAATGTCAACTAGGTATCATAAGTAAATGGATCCCGGTTGTTCAATCCTTTGATAACCAAGGTCATTCTTTGCTAAAGAGAAATGATCACTATGAGTCAGACTCAATAGAATTGGATCCATTCCAAATAGCGAGAATTAGGATTCTTGATCCCTCTCAATCTCTCTTTCAATTCGAGGATCCAGAGAGGTGTTTTCATAGTCATCTCCGAATATTTGCCATCTCCGAATATTTTCGATTTCATTTTTCTATGATATGTCTTTCTATATGAAAATTGGTTATTTACGATGTACGATGATCCCTGTTAAGCATCCATGGCTGAATGGTTAAAGCGCCCAACTCATAATTGGTAAATTTGCGGGTTCAATTCCTGCTGGATGCACGCGAACGGGAACGTTCCATAAGTCTATTGGAACTGGCTCTCTATCCATGGAATCTCATCCATCATCCATACATAACGAATTGGTATGGTATATTCATACCATAACATAAGAACAATAAGAACTCGAATTCTTATCGATACTGGAACTCAGAGCATAGGAGGGAAAGTCGATTTATGGATGGAATCAAATACGCAGTATTTACAGAAAAAAGTCTTCGTTTATTGGGAAAGAATCAATATACTTTTAATGTCGAATCGGGATTCACTAAGACAGAAATAAAGCATTGGGTCGAACTCTTCTTTGGTGTTAAGGTAGTAGCTGTGAATAGCCATCGACTACCCAGAAAGGGTAGAAGAATGGGACCTATTCTGGGACATACAATGCATTACAGACGTATGATCATTACCCTTCAACCGGGTTATTCTATTCCACTTCTAGATAGAGAAAAAAACTAAAGGAGAATACTTAATAATACGGCGAAACATTTATACAAAACACCTATCCCGAGCACACGCAAGGGAACCGTAGACAGGCAAGTGAAATCCAATCCACGAAATAATTTGATCCATGGACGGCACCGTTGTGGTAAAGGTCGTAATTCCAGAGGAATCATTACCGCAAGGCATAGAGGGGGAGGTCATAAGCGCCTATACCGTAAAATCGATTTTCGACGGAATCAAAAAGACATATCTGGTAGAATCGTAACCATAGAATACGACCCTAATCGAAATGCATACATTTGTCTCATACACTATGGGGATGGTGAGAAGAGATATATTTTACATCCCAGAGGGGCTATAATTGGAGATACTATTGTTTCTGGTACAAAAGTTCCTATATCAATGGGAAATGCCCTACCTTTGAGTGCGGTTTGAACTATTGATTTACGTAATTGGAAGTAACCAATTAGGTTTACGACGAAACCTAGAAATCGATCACTGATCCAATTTGACTACCTCTACGGGATAGACCTCAACAGAAAACTGTTGAGTAACGGCAGCAAGTGATTGAGTTCAGTAGTTCCTCATAGAAAATTATTGACTCTAGAGATATGGTAATATGGAGAAGACAAAATTGTTTGAAGCACGCACAGAACCGGAAGCGCCCCTTGTTTCAAAGAGAGGAGGACGGGTTATTCACATTTAATTTGATGGTCAGAGGCGAATTGAAAGCTAAGCAGTGGTAATTAAGACCCCCCGGGGAAAATAGGGATGTCTCCTACGTTACCCATAATATGTGGAAGTATCGACGTAATTTCATAGAGTCATTCGATCTGAATGCTACATGAAGAACATAAGCCAGATGACGGAACGCGGAGACCTAGGATGTAGAAGATCATAACATGAGCGATTCGGCAGATTTGGATTCCTTTCCTATATATCCACTCATGTGGTACTTCATCATACGATTCATATAAGATCCATCTGTCTAGAGATCGTCATATACATCTAGAAAGCTGTATGCTTTGGAAGAAGCTTGTACAGTTTGGGAAGGGGTTTTTTGAGAGAAAAGAAGAATCTACTTCAACCGATATGCCCTTAGGCACGGCCATACATAACATAGAAATCACACGTGGAAGGGGTGGGCAATTAGCTAGAGCAGCAGGTGCTGTAGCGAAACTGATTGCAAAAGAGGGTAAATCGGCCACTTTAAGATTACCATCTGGGGAGGTCCGTTTGGTATCCCAAAATTGCTTAGCAACAGTCGGACAAGTGGGTAATGTTGGGGTGAACCAAAAAAGTTTGGGTAGAGCCGGATCTAAGTGTTGGCTAGGTAAACGCCCCGTAGTAAGAGGGGTAGTTATGAACCCTGTGGACCACCCCCATGGGGGCGGTGAAGGGAAAGCCCCCATTGGTAGAAAAAAACCCACAACCCCTTGGGGTTATCCTGCGCTTGGAAGAAGAACTAGGAAAAGGAAAAAATATAGTGATAGTTTTATTCTTCGTCGCCGTAAGTAAATACGTAACTAGGAATATGGAAAATTGCATTTTTGGAATTTGCAATAATGCGATGGGCGAACGACGGGAATTGAACCCGCGCATGGTGGATTCACAATCCACTGCCTTGATCCACTTGGCTACATCCGCCCCTTATCCAGCTAAAGGATTTTTCTCTTTGTTCCATTCATCATTATTCTATTTATTCTGACCTCCATACTTCGATCGAGATATTGGACATAGAATGCCACTCTTTAAAATGGAAAAAGGAGTAATCAGCTGTGACACGAAAAAAAACGAATCCTTTTGTAGCTCATCATTTATTGGCAAAAATCGAAAAGGTCAATATGAAGGAGGAGAAAGAAACAATAGTAACGTGGTCCCGGGCATCTAGCATTCTACCCGCAATGGTTGGCCATACAATCGCGATTCATAATGGAAAGGAACATATACCTATTTACATAACAAATCCTATGGTAGGTCGCAAATTGGGGGAATTCGTGCCTACTCGGCATTTCACGAGTTATGAAAGTGCAAGAAAAGATACTAAATCTCGTCGTTAACTGAATTCAGAATAGAAAGATTCAAAATAAAAAAAAAAAA-CAAACAAA------------------------------------------------------------------------------------------
>BH85
[truncated: 982,146 more chars]
