# Supplementary material for: Phylogenomic analyses reveal reticulate evolution between Neomicrocalamus and Temochloa (Poaceae: Bambusoideae)
Source: Front Plant Sci. 2023 Dec 4;14:1274337. doi: 10.3389/fpls.2023.1274337 (PMC10726129; doi:10.3389/fpls.2023.1274337)
Supplement: Supplementary file 1 [file DataSheet_1.zip › matrices/SNP_alignment.fasta]

>Bonia_levigata
GTGCTTTGGGGTTGCCCCATCCTAAGTGATCTGAGAGTGCCGGACCAAGGGGTGGAGGCCCGCGCTGCGCGATACATGTAGGACGCCAGTTCAACAGAAAGCGCCCACCTTAAGACCGCCCGGGTAGCCAAGCACGGAGAGGGTGCCGTTACATCTCCAGCAAGCCGCGGCACTGATATATCGCTAATGGCGCCGGATTCTGGCCCGTTCTTGTCATAGCACAGGAAAGCGTTGGCCGCACGCCCCGGGAAACCAGTGTCCTCTACTAATTGCCAGTGGCTCCAAYACTCCTAACGTAAGGCCTCGGGAGCCGGCCCGGGATAATGCTATGACGAACTCTCTCCCCAAGATCGGTCCCAACGACACCGGAAAAAACGCGGCTATCTTATAGGTCCGCAAATCCCATTCTCCRTCTGCCCCGTTATGTCTAGGCCTTTCATAGCCGAGCCTCTTTCTGCAGCTTAGTCTGATGGCGCAGAGTCCGCTTAAACTGGAGCAGGAGACAGTCCGGGTGGGAGTCATCTTTTGGTTGAACCTTTGTATTTACGGGACGGACAAACCTTACCTCCCGCGTTGGCAATGCCGAGTCYCAGAGGTCCCAAGGACGCTACTCATCGTGGCACCTTACGGCTCTATCCAATCAGTCCTGACCGCGGCATGTCCCACTCATCCCCATCCGGAGGCCGTAACCGGGGTGGACGGTGGCGCCTCCACGGGACTCGAGTGCGGCAGCGTACCCAGACCTCGCTAGCGGCCACACGACGCGTGCAGAACTCGCTGATTGACGCCCACTACACGCAGTAGGAACCAAGCGCGCTGCGTTTCTGCGCAGAGTAGGCATCTTGGAGAGGGCTAACGCTGAGGTCCCGATCCCCTTAGTCCCCGGGTCGTCGGATGGTGGAGCCCCTTTTKGCGCCATTCTGCCCACTTGGGGCTAGAGGATTCGTCGTACTTGAGTGTCCGAGTGAGGATAAGTCTGCACCCAGGCGTCGTCTGGCCTCCCTACGCGATGATCGRATCACTGATGGGCACCCGGGCGTTACGAACGTTGGAGAGCACCACTGTCGTCCTGCCTGTGCAGCGTGTATTGAACGTCTGGCGTGCCCCAGCCAGCTCTCCCGGAAGCGCAATAAGTGGCGCTCTCGGGTCGGTGGGGGAACCTAACACCGTACAGAACATGGCTGCGGTACGAACCCCTAGCCTCCGAACCTCATTGGTCTGGCKGATCCCTGGGCCACGAAAGAAGGGGGCCCTCCCATGCACCGAACCGCACCGGCACCAAGCGCGCTCGGGTCCCTACACGGGACACGGCACTGCCCCTCGTTCCCCACCCAGTGTCGTCTAGCGCCCACACGAGATCCCAGTCGTCGGAAGCTACGGCCTATCGCGGGCAGAGCATGTAAAGAGGTCTCTAACGAACGCCAGCCCTAGCTTAACGTCTGCAGCGGATACCTACATGCCGGAAGTCGGTTGCGGCCGGGGCTCCAGCAGTCTACAAGCGCTCTACCAGTCAATGTGCGAATCAGGCTGCAGACCGCGGGCAGTACGCGTTACAGTACGGATTTGCAGCACTGTATTTCGCGACTTACCTGACGTCACGGGTTCGCGATCCGCCGCTACTTGACGGGCTGCTGAACTGGTTGCCGTGCTA
>2018VNB018
GCGCTTGGTGGTCCCCCCGCCCCARGTGACCTAAGCGTCCCCGATAAAGGAGTRGAGGAAAGCGCTACGCGATCCATGCAAGACACCAGTCCAACAGAAAGCGCTCACCTTGAGATCGCCMGGATACTCAAGCGTGCAGAGCGTACCGCTRCATYTCTAGCAATCCGCGACAYTGGTCTCTTGCCAATGTCGCTGGWTCGTGGTCCGYTCTCGTCACAGCACCGCAAAACGTTGGTCGCACACCTCGGTAAATTAGCGTCCTCTCCWAACTGCCTGTGGCGTCRGCATTCCTGGCGGGAAGCCTCGAGAGCYGGCCCGGGGTAATTCCAAGACGAGCCCTTTCTCCAAAGTCGGTCCCGACGACACCTGAACAAAGGTGGCCCTCATAWAGATCCGCAGAATCCATTCCCCGCCTGCTCCGTAGTGTCCAGGCCTTCCATRGCCGTGTCTTTTCCTACAGCGCAGTCAGATAGCGCGTAGCTCGCGTAGACTGGAATAGCAGACGGTCTGGGTAGGAGTGATCTGYTGGTTGGACCTAAGTATTTGCGAGATGGMCGTATCTTAACTYCCGCGCGGGCAGTGCCAAGTCCCCGAGACCCCAGGGACGCCAYTCACMGTGGTACCCTACKGTTCTATCTAGCCAGACCYRACCATGGCACGTCCCGCTTACCCCCGTCCGGAGGCCGGGACCGGGSCGGACAGCGGTGCCWCAACGTGAATTGAATGTGGCTGCATACMCAATCCTCGTTRGCGACCAAACGATACGTCCARAAATCACTGACTRACGTCCATTACACGTAGTACAAACCAGACGCTCTGSACTTTTACGTAGAGTAGAAATCTAGGGGAGAGCTAACACTGGTGCCTCGGTCCTCTTGGTCGCCGGGCCGTGGGGTGGCGGGGCCTCCCTTGTTGCGATTCTGCTCACTCAGGGCCTGTGGATCTGTCGTGCTTGGATGTCTGASTRACGATGASTCGGCACCTAGGCATCGTTTRGCCTGCCTTCGAGGTGGTCGGAWCGCCGATGAGCATCAGGRCATCACGAACTCTGGGGAGTATCATTGCCGTTCTGCGTATGCGGCGTGTGTTGAATGTCCGGCGTCCCCCCGCCGGCTCTCGCGGAAGAGCGATACGTSGTGCTCACTGGGCGGTGAGGGCACCTTASACCTTAMAGGCCAGGGATACGGGAYGAGCCCCAAGCCCCCGAGCCTCATAGGTCCGRCGGACCCCTGGGTCGCGTATGAATGGTGCTCTCCCGTGGACGGAGCTGCAACAGCTCCATGCGCGTTCGARTGCYTACACGRAACGCGCTATTGCTCCCCGTTTCCTACTCTRTGTTGTCCAACTCTCACACGAGTCCCCGGCCGTCGAGAGTTACGGTCTAGCRCGTGCAGAGCATGYAAAGCAGTCCCTAATGATCACCAACCCTAATTTAAAGTYYGGAGCGGACACTTRCGTACCGGCATTCGGTCGCGACCGGGGCCCCGGCCGTCTACAGGCACACTACCGATCATTGTTCRAAGCCGGTTCCAGACCGTGGTCGGTGCGACTTACRGTACSAATTTACGGCACCGTATTCCGCGATTYAYCTKGCGTGGCGAGTTTGCGATTCACCGCTRTTYGAGGGACTTCCGAACTGATTACCCTGCAA
>2018VNB040
GCGCGTTGTGGCCGCCCCGCCCCGAGTGACCTAAGCGTCCCCGATAAAGGAGCGAAGGCAAGTGCTATGCGATCCATGCAAGACACCAGTCCAAGAGAATGCGGTCACCTTGGGATCGCCCAGATACTCAAGCGTGCAGAGGGTATCGCTACATCGCTAGCAATACGCGACACTGGTCTCTTGCCAGTGTCGCTGGATTGTGGTCCTTTCTCGTCACAGCACCGCAAAACGTTCGTCGCATACCTCGGTAAATTAGCTTCCTCTCCTTACTGCCTGAGGCGTTAGCATTCCTGGCGGGAGGTCTCGAGGGCCGGCCCAGGGTAATTCCAAGCCGAGCCCTTTCTCCAGAGTCGGTCCCGACGATACCTGAACAACCGTGGCCCTCATATAGATCCACAGAATCCAKTCCCCGCCTGCTTCGTAGTGTCCAGGCCTTCCATAACCGTGTCTTTTCCTACASCGCAGTCTGGTAGCGCGTAGCTAGCTTAGACTGGAATAGCAGACGGCCTGGATAGGAGTGATCTGTGGGTTGGGCCTAAGGATTTGTGAGGTGGACGTATCTTAACTCACGCGCGGGCAGTGCTAAGTCCCCGAGACCCCAGGGACGGCACTCGCCGTGGTACCCTTCGGTTCTATCTAGCCAGACCTAACCATGGCACGTCCCGCTTGTCCCCGTCTGGAGGTCGGAACCGGGGCGGCCAGCGGTGCTTCAACGTGGATTGAATGTGGCTGCATATCCAATCCCCGTTAACGACAAAACGATACGTCCGGAAACCGCTGACTGACGTCCATTGCACGTAGTGGAAACAAAACGTTCTGCACTTTCGCGTAGTGTAGAAACCTTAGGGTGAGCTAGCACTGGTGCGCCGGTCTTCTTGGTCGCCGGGCCTTGGGGTGGCGGGGCCTCCCTTGTTGCGATTCTACTCACTCAGGGCCTGTGGATCTGTCGTGCATGGATGTGTGAGTGGCGATGAGTTTGCACCTGGGCATTGTTTGGCCTGCCTTCGAGGTGGTCCGATCGCCGATGAGCATCAGTGCATCACGAACTTTGGGGAACATCATTGCAGTTCTGCGTATGCGGCGTGCGTTGAATATCCGGCGTCCCCCCACCGGGTCTCGCGGGAGAGCGATACGCGGTACTCACTGGGCGGCGAGGGCACCTTGCACCTTACAGGACAGGGATACGGGACAAGCACCAAGCCCCGGAGCCTTATAGGACCGGGGGACCCCTGGGTCGCGTATGAGTGGTGCTCTCCCGTGGACGGAGCTGCAACAGCTCCATGCGAGTTCGGGAGCCTATACGAAACGCGCTATGGCTCCCCGTTTCCTACTCTGTGTTGCCCAACTCTCACACGAGTCCCCGGCCGTCGAGAGTTACCGTCGAGCGCGTGCAGATCATGCAAAGCAGTCCCTAGTGAACACCAACCTTAACTTAAAGCCTGGAGCGGACACTTATGTACGGGCATTCGGGTGCGATCAGGGCCCTGGCCGTCTAAAAGCACAATACCGATCATTGCTCGAATTCGGCKCCAGATCGTGGTTGGTACGAGCTACAGTACGATTTTACGGCACCGCATTCCGCAATTTACCCGGCGTGGCGAGTTTGCGATTCACCGCCATTTGAGGGATTGCCGAGCTGATTACCCTGCAA
>Neomicrocalamus_prainii
CCGCTTTATGGTCGTCCCGTCTCAAATGACCAGAGCRTGAACGATCGAGKAGTGGCGGCCACCGCTACGSGGTCCGTGTAAGGAACCAATCCATCGGAAARCACTTACCGTGAAATAGCGCGGACAGTTAAGAGCGCAAAGGACACCACTGCACCTCTCGCAGTCCGCGATGCTGGCATCTCTCCARTATTGCTAGATTGGGTTCTGTTCTCAGCACATAACCGGAACACATCGGTCCCGCACCTTGGTGATTCAGCGTGCTATCATAACTTTCTGTGATGCCAGCGTCCCTAGCGGACGGCCTCTAGAGYCGTCCTGGGGGGATTCTCAGAYTAGTCCTCTCTMCGAGGGCGGCACCGATGCCACCTTAACGGACGTGGTTCTSACATCGAGTCGCAGATTTCATTCCCAACCTGMTCCATAATGTCCTCGCTTGCCATAGGCATGCCCTTTTMTGCAGTGCAGCCTTATAACRCGGGGCCCGCTTGGATTGAAACAGCTAATGGTCTTAGTAGATGTGGTATGTTRGCTGGACATTAGTATCAGCAGGATGGACGAGTCTTAACCCCTGCGTGGCCAGTATCAARTGCTCAAAGCCCCTGGGAGGCCTCTCACCRTGGTATCTTATGGTTTTATCTGACCGGACCTGATAACAGCACATACYGCCTATTCCTGTCCCGGGGCCAGAACCGATGCGGACGGCAATGTCTCAAYGTAAATCTAATATTGCTGAAAACCCAAAACTCATGAGCRACCMAGCAATGAGTCCAGAGATCGCCGACCGACGTCTATCACGCGTAACAGAAGCCAAACSCTCCACATTCTTGCCTGGAGTAAACATTTTGTGAAGACCCRACACYGATTTCCCAGTCCTCTCGATCGCTGAGCCGCGGCGTAACGARGACTTTCTTTGTGTGGTTCAGCTCACGCGGTGCCAGTAGATTTTTCGTGTTCGGGTGCCTGCGYGACGACGAGTCTACATGTAGGYATCGCTTGTCATGCCGTCGCAGTGGCCGAATCATCGACAAGCGTCCGGGCACCTAGGACGCTGGGAAGCATCATCGTCGYTCTTCGGGTGCGACGTATGTTGGGTGTTCGGCGGCCCMCCGGAGGCTTTGSCAGAAAAGCAACACGTGTTGCCCAAGGGGAAGTGAAAGCGCCCTACGCCTTGCCGACTAGGGCCACAAGACGTGCCYAAAGCTCCCAAGTCTCACAGATYCAGCGGACTTCGGAGTCATGTATAGATAGGGCTCCTCCGCGGATCGAGACGCAACGGTTCCGTGCGCGTAAGGGTGTCTACGTGAGAAGCTCCGCTTCTCCCCCTTCCCTAYCCTGTGACGTCCAATGCTAATACGAATTCCTGGCCGCTGAAAATTATGGCCTAGCGYGTATTGAGYATACGAAGCGGTSCCTGATAAACATTAACCCYAACTCAAAATCTGGATCGCGCTTTTACGTGCCGACAGTTGATTGTGGCCAGGGACTCGGTCGAATACAAGTACACGATCAATCMTTTTTTGAATCCGACTCTGGRCCGTGCGCGGCACGAGTTCCAGTRCGAAATTGCGGCCTCGTAATCCCCGATTTACMTGATGTGAAGAGYTTGCTGTTTATTGCTATYTGCGGTACTGTCAAACTGATCGCCCCCCAR
>Neomicrocalamus_sp.3
GCGGTTTGTAGTCGCCCCGTCCCAAATGCCCTGAGCGTGACCGATCAATGAATGGCGGCCAGCGCTACGCGGTCCAYATAAGAAAACAGTCCATCATAAAGCACTCACCGTGAGATCGCGCGGATAGTCGAGCGCGCGGAGGGCACCACTATACCTCTAGAAGTCAGCGACGCTGGTATCACGCCAATGTTACTAGAGTGGGGTCTGTTCGCATCTCAGAACCTGAAAACGTCGGTCGTGCACCTCGGTGAATCAGCGTCTTATCCTAACTTCTTGTGGTGCCAGCGTTCCGAGCGGAAGACCTCTAGAGCCAGCCTGAGGGAATTCTAAGACTAGCCCTCTCTCCGAGGTGGGTAACGACCCCACCTGAACAGACGTAGCTCTCACATAGAGCCGAAGATTCCATTCCCCACCTGCTCCATAATGCCCTGGTCTGCCACAGGCGTGCCTTTTTATACGGCGCAGCCTGATAACGCGGAGCCCGTTTAGATTGGTACAGCAAACGGTCTGAGTAGAAGTGGTCTGTTGGCTGGATCTTAGTATTAGCGGGATGGACGAATATTAACCCCCGCATGGGCAGTGTCAAGTGCCCAAGGCCCAAGGAAGGCCACTAACCGTGATACATTACGGTTTTATGTAACCGGACCTGRCAACGGTACGTATCGCCTATCCCTGCCCGGGGTCCGGAACCTAGGCGGACGGCGATGCCTCAACGTAAATCGAATATGGCTGAATACCCAAACCTCATTAGCGATCAAGCGATGCATCCAGGAATAGCCGACTGATGTCCATCACAAGTAGCAGAAATCRAACGCTCCGCATTTTTGCCTAGAGGAGACATCCTGTGGAGACCTAACATTGATGTCCCAGTACTCTTGATCGCCGAGCCGTGGCGTAGCGAGGACTCTCTTGGTGCGGCTCTGCTCTCTCGGGGCCATTGGACTTGTCTTGTTTGGGAGTCTGCGTGACGACGAGTCTGGATCTAGGCATCGCTTGGCATGCCTTCGCGGTGGTCGAATTACCAATAAGCATCCGGGCATCAAGAATGCTGTGGAGCRTCATTGTCGTTCTTTGTGTACGGCGCATGTTGAGTGTTCGACGTCCTCCCGCAGGCTCTCGCAGAAGAGCATTACGTGTTGCCGACGGSGCAGTGAAGGCACCCTACACCTCGCAGACCAGGGCTACGAGACGAGCCTCAAGCTCCCGAGTCCCATAGATCCAGCGGGCCTCGGGATCACGTATGGATGGGACTCTTCCGTGGACCTAGCCGCGACGGCTCCATGCACGTTAGGGTGCCTACATGAGAAGCGCCGTTGYTCCCCGTGCCCTACCCTGTGTCGTTCAACGCTCATAAGAGTTCCCGGCCGTTGAAGGTTATGGTCTAGCGCGTGCTGAGCATACAATGCGGTCCCTGATGGACACTAATCCTAACCTAAAATCTGGWGCGGGCATTTACGTGTCGGCAGTCGATTGCGGCGGGGGCCTCGGCCGTATCCAAGCACACGACCAATAATTTTTCGAATCCTGCTCCGGGCCGTGGGCGGTAAGAGTTCCAATACGAATTGGCGGCATCGTATTCCCCGCTTTACCTGGTATGACGAATTTGCGGTTCATCGCTATTTTAGGTACTGTCGAACGGATTGTCCTCCAA
>BH85
GCGCTTGGTGGTCGCCCCGCCCCAAGTGACCTAAGCGTCCCCGATAAAGGAGTGGAGGCAAGCGCTACGCGATCCATGCAAGACACCAGTCCAACAGAAAGCGCTCACCTTGAGATCGCCCGGATACTCAAGCGTGCAGAGGGTACCGCTACATCTCTAGCAATCCGCGACACTGGTCTCTTGCCAATGTCGCTGGTTTGTGGTCCGCTCTCGTCACAGCACCGCAAAACGTTGGTCGCACACCTCGGTAAATTAGCGTCCTCTCCTAACTGCCTGTGGCGTCAGCATTCCTGGCGGGAGGCCTCGAAAGCCGGCCCGGGGTAATTCCAAGACGAGCCCTTTCTCCAAAGTCGGTCCCGACGACACCTGAACAAACGTGGCCCTCATATAGATCCGCAGAATCCATCCCCCGCCTGCTCCGTAGTGTCCAGGCCTTCGATAGCCGTGTCTTTTCCTACAGCGCAGTCTGATAGCGCGTAGCTCGCTTAGACTGGAATAGCAGACGGTCTGGGTAGGAGTGATCTGTTGGTTGGACCTAAGTATTTGCGAGATGGACGTATCTTAACTCCCGCGCGGGCAGTGCCAAGTCCCCGAGATCCCAGGGACGCCACTCACCGTGGTACCCTACGGTCCTATCTAGCCAGACCTGACCATGGCACGTCCCGCTTATCCCCGTCCGGAGGCTGGAACCGGGGCGCACAGCGGTGCCTCAACGTGAATTGAATGTGGCTGCATACCGAATCCTCGTTAGCGACCAAACGATACGTCCAGAAATCGCTGACTGACGTCCATTACACGTAGTAGAAACCAGACGCTCTGCACTTTTGCGTAGAGTAGAAATCTAGGGGAGAGCTAACACTGGTGCCTCGGTCCTCTTGGTCGCCGGGCCGTGGGGTGACGGGGCCTCCCTTGTTGCGATTCTGCTTACTCAGGGCCTGTGGATCTGTCGTGCTTGGATGTCTGAGTAACGATGACTCTGCACCTAGGCATCGTTCGGCCTGCCTTCGAGGTGGTCGGATCGCCGATGAGCATCAAGGCATCACGAACTCTGGGGAGTATCATTGCCGTTCTGCGTATGCGGCGTGTGTTGAATGTCCGGCGTCCCCCCGCCGGCTCTCGCGGAAGAGCGATACGTGGTGCTCACTGGGCGGTGAGGGCACCTTACACCTTACAGGCCAGGGATACGGGACGAGCCCCAAGCCCCCGAGCCTCATAGGTCCGACGGACCCCTGGGTCGCGTATGAATGGTGCTCTCCCGTGGACGGAGCTGCAACAGCTCCATGTGCGTTCAGGTGCCAACACGAAACGCGCTATTGCTCCCCGTTTCCTACTCTGTGTTGTCCAACTCTCACACGAGTCCCCGGCCGTCGAGAGTTACGGTCTAGCGCGTGCAGAGCATGCAAAGCAGTCCCTAATGATCACCAACCCTAATTTAAAGTTTGGAGCGGACACTTACGTACCGGCATTCGGTTGCGACCGGGGCCCCGGCCGTCTACAAGCACACTACCGATCATTGTTCAAATCCGGTTCCAGACCTTGGTCGGTACAAGTTACGGTACGAATTTACGGCACCGTGTTCCGCGATTTATCTGGCGTGGCGAGTTTGCGATTCACCGCTATTCGAGGGACTGCCGAACTGATTACCCTGCAA
>Neomicrocalamus_sp.1
GCGGTTTGTAGTCGCCCAGTCCCAAATGACYTGAGCGCGACCSATCAAKGAATGGCGGCCAGCGATACRCRGTCCACGTAAGAAACCAGYCCATCAGAWAGTACTCACSGTGAGATCGCGCGGATAGTCRGGCGCGCGGAGGGCACCACYAYACCTTTAGCAGTCCACGACGYTGGTATCACGSCAAYGTTGCTAGATTGGGGTCTGTYCTCATCACAGAATCGGAAAAYGTCGGTCGCGCACCTCGGTGGATCWGCGTCCTATCCTAACTTCCTATGRTGCCAGCGTTCCKAGCGGAAGGCATCTAGAGCCRGCCTGGGGGAWTTCTAAGACTAGCCCTCGCTCAGAGGTGGGTACCGACGCCATCTGAACAGACGTAGCTCTCACATAGAGCSGCAGRTTCCATTCCCCACCTKCTCCAYAAYGTCCTGGCCYGCCATAGGSGTGCYTTTTTCCACGGCGCARCCTGATAATGCGGAGCCCACTTAGATTRGWACAGCAAACGRTCTGAGTAGAAKTGGTCTGTTGGCTSGACCTTAGTGTTAGCGGRATGGACRAATCTTTACCCCCACRTGRGCAGTGTCAAGTGCCCAAGGCMCMAGGGRGGCCACTMACCGYGATACATTACGGTTTCATCTAACCGGAMCTGACAACGGCRCGTACCGCCTATCCCTGTCCGAGGGCCGGAATCGAGGCGGACGGCGATGCCTMAACRTAAATCKWATATGGCTGAATACCCRAACCTCATTAGTGACCAAGCGATGCRWCCAGRAATCGCCCACTGACCTCCATCACACGTAGCAGAAACCGAACGCTCCGCATTTTTGCCTAKAGTAGACATCYTGTGGAGACYTAACAYTGATGTCCCAGTCCTCTTGATCGMCGAKCCGTGGCGTAGCGAGGATTCTCTTGGTGCGGTTCTGCTCTCTCGGGGCCATTGGRYTTGTGGTGTTTRGGWGTCTGCGTGACGACGAGTCTGCATCTAGRCATCKCTTGGCAKGCCTTCGCGGTGGTMGAATCACCGATAAGYATCCGGGCATCAAGACCGCTGKGAAGCRTCTTTGTCRTTCTTCGTGTRTGGCGTATGYTGAGTGTTCSGCGTCCTCCCGCAGGCYCTCGCAGAMGAGSAWTACGTGTTGCCCACGGGGCAGTKAAGGCAACCTACACCTTGCAGACCAGGGCTACGAGACGAGCCTCAAACTCCCGRGTCTCATARATCCAGCGGACCTTGGGGTCACTTATGGATRRGGYTCTTCCGTGGACCGAGCCGCAASGGCTCCATRCGCGTTAGGGTGCCTACATGAGACRCGCCGTTGCTCYCCGTTCYCTACCCTGTGTCRTCCAACGCTCATMCGAGTTMCCGGCYGTTCAARGTTGTGGTTTAGCGCGTGCTGGGCATACAAARCGGTCCCTGATGGACACTAACTCTAACTTARAATCTGGAGSGGGCATTTACGTGYCGGCAGWCGATTGCGGCCARGGCCTCGGCCGTATACCAGCACACGACCAACCATTTTTCGAATCCTGCTCCGKACCGTGGGCGGTACGAGTTCMAGTACGAATTTGCGRCATCGTATTCCCTGATTTACCTGGTGTGACGAATTTSCGGTTCATCGCTATTTTAGGTACTGTCGAACTTATTGYCCTCCAA
>Neomicrocalamus_sp.2
GCACTTTGTAGTCGCCMCGTCCCAAATTACCTGAACGTGACCGATCATGGAATGGCGACCAGCGCGACGCGGCCCATGTGAGAAACAAGTCCGTCAGAAAGCACTCATCGTGAGATCCCGCGAATAGTCAGGCGCGCGGAGGGCACCACTACACCTCTATCAGTCCGCCACGCTTGTATCTCGGCAATGTTGCTAGATTGGGGTCTGTTTTCATCACGGAACCGGATAACGTCGATCGCGCATCTCGTTGAATCAACGTCCGATCCTAACCTCCTGTAGTGCCAGCGTTCATAGCTGAAGGCCTCTAGAACCGGCTTGGGGGAAGTCTCAGACTAGCCCCCTCTCCGAGGTCGATACAGACGCCGCCTGCACAGACGTAGCTCTCACATAGAGCCGCAGATTCTATTCCTCACTTGCTCCATAACGTCCTGGCCTGTCATAGGCGTGCCTTATTCTACGGCGCAGCYTGATAACGCGGAGCCCGCTTAGCTTGGAACTGCAAACGGTCTGAGTAAAAGTGGCCTGTTGGCCGGACCTTAATATTAGCGGGATAGACGAATCTCAACCCCCGCGTGGGTAGTGTTAAGYGCCCAAGGCMCCAGGGAGCCCACTCACCGCGGTATCTTACGATTTTACCTAACCGRACCTGACAACGGCRCGTACCGCCTATCACTGTCCGGGGGCCGGAGCCGAGGCAGACGGCGATGCCTCAACGTAAATCGTATATGGCTAAATACCCAAACCTTATTAGCGATCAAGCGCTGCGTCAAGAAATCGCCGGCTGACGTCCGTCACACATAGCAGAAACCRAACGCTCCGCATTTTTGCCTAGATTAGACATCTTGTGGAGACCTGACACTGATGTCCCAGTCCTATTGATAGCCGAGCCGTGGCGTAGCGAGGACTCTCCTGGTGCGGTCCTGTTCACTCGGGCCCAGTGGGTTTGTCGTGTTTGGGTGTCTGCGTGACGTCGTGTCTGCATCTAAGCATCGCTTGGCATGCTTTCCCGGTAGTCGAATCACCGTTAAGCATCCGGGCATCAAAAACGCGGGGAAGCATCATTGTCGTTTTTCGTGTGCGGTGTATGTTKAGTGTTCGGCATCCTCCCGCAGGCTCTCGCACAAGAGCAATGCGTGTTGCCCACGGGGCAGTGAAGGCACCCTACAACTTGCAGACCAGGTCTACGAGACGAGCCTCAAGTTCCCGAGTTTCATAGATCCAGCGAACCTCGGGGTCACTTATGGATGAGGCTCTTCTGTGGGCCGAGCCACAACGGCTTCATGCGCATTAGGGTGCCTACATGAGACGCGCCACTGTTCCCTGTTCCCTTCCCTGGGTCGTCCAACGCTCTTACAAGTTCCCGCCCTTTGAAAGTTATGTTCTGGCGCGTGCTGAGCACACAAAGCGCTCCCAGATGAACACTAACCCTAACTTAAAATCTGGAGCAGGCATTTACGTGCCCGCAGTCGATTACGGCCAGGACCTCGGCCGTACACAAGCACACGGCCAATCATTTTTCGAGTCCGGCTCCGGACAGTGGGCGGTACGAGTTCCAGCACGAATATGCGGCATCCTATTCTCCGATTTGCCTGGTGTGACGAATTTGTGGGTCATCACTATTTTAGGTACTGTCGAAGTGATTGCCCTCCAA
>Temochloa_liliana
GCGCTCTGTGTTCGCTCCGCTCCAAGGGACCTGGGCGTGCCCGCTCAAGGGATRGCAGCAAGCACTACGCAATCAATGTAAAACACCGGTCTATCAGGAAGCGCTCTCCTCGAGGTCGTCCGGATTGTCAATCGCACAGGCGGCACGGCTACCCCTCTAGCCATCCGGGACACCGRTAACTCGCCGATGTCGTTGAATTGTCGTTCGTTCTCGTTACAGCCCCGGCAAACGATGGTAGCACACTTCAGTAAACCAGCGCCCTCACCTATCTGCCTGTGGTGCCAGTATTACTAGAGGGAGGCCCATAGAGCCGGACCGGTGTAATTATAAAACGGGCCTTTTGTCCAAGGTCAGTCCCGGCGACACTTGAGCAAACCTGACTCCCACGTACAGCCGCTGAATCCTTTTCCCGCCCGCTCTGTAATTTACAGACCTTCCTTAGCCGTCCCTTTGTCTAGAGCGCTGTCTGACAGCGAGGACCTCGCTCAGACCGGAACATCAGTCGGTATGGGAAGGAGCGATCCGTTGTTTGGACCAAAGTACTTGCGAGATGAAAGAATCCTAAACCCCGAGCGGGCMGAGCCAGGTCTCCGTGGCCACAGAGACGCCACCCAYCGTTGTTCCTCACGGTTCTGTCTAACTAGACGTGACCACGACACGGCCCGTCTATCCTTGTACGGAAGCCGGAACGGGGGCGGAAGTCGGTACCTCAGCGGAAACCGAACGTGATTGCATGCCCAATCATCGTTAGCGGTCAAATGATGCGTGCAGAAATCGTTGACTGGCGTACATTATACGTTGTAGAGACCAAAAGCTTTGCACCTTTGAGTAGAGTTGAAGTCTTGGGGATACCTAAAACTAATGCCCTRGCCCTCCTGGCCGCCAGGCGGTGTGGCGGCAAGTCCTCCCTAGGTACGATTTTGCTCATTCGAGGACAGTGCATCTGACGAGCTTGGGTATCTAAGTGACAATGAGCCTGCTCCTAGGCACCGTTTGGTCTGTCTTTGAGGGGGTCGGGTCACTGATGAACATTAGGGTATCACGGACGCTAGGGGGCATTATTACCGTTCCGCGTGCGCGGCATGTGTCGAATGGCCGGTGTCTCCGCGCCGACTCCCGGGGAAGAACAATACTTGGTGTCCACGAGGCGATGAAGCCACATTACACTTTACACACCMGAGCTAAGGGGCGAGTCCCAGGCCCTCGAGCCTCCTAGGTCCGGCTGACCCCTTGGTAACGTGTGAAGGGGGCTTTCTCGTAGACGGGGCCGGAACGCCTCTATGCGCGTTCGGATGCCTGCACAAGGCGGGCTGCTGCTTCCCGCTCCATACCATGTATTGTCCTACTTTCACACGGGTTCTCGGCCGCCGGAAGTAACGGCCTAGGGCATGCACAGCGTGCATAGCGGCCCGTGATGAATACCGACCCTGACTTGAAGTCTAGAGCGGACACTGACGAACCGGCGTTCTGTTGCAACCAGTGCCCCGACCTTCTACAAACAAACTACGAATCATCGTTCGCATCCGGCTGCGGACCGTAGTCGTTACGAGTCACAGTAAGAATTTGTGGAACCGTATCCCGCGATCTACCTGGCGCGACTAGTCTGCGGTCCACCGTTATTTGAGCGACCGCCGTACTGAGTGCGCTGAAA
