# Supplementary material for: Phylogenomic analyses reveal reticulate evolution between Neomicrocalamus and Temochloa (Poaceae: Bambusoideae)
Source: Front Plant Sci. 2023 Dec 4;14:1274337. doi: 10.3389/fpls.2023.1274337 (PMC10726129; doi:10.3389/fpls.2023.1274337)
Supplement: Supplementary file 1 [file DataSheet_1.zip › trees/358gene_MLtrees_collapsensupless50.tre]

(Temochloa_liliana:0.0237114	(((2018VNB040:0.00000100000050002909	BH85:0.00000100000050002909)63:0.00000100000050002909	2018VNB018:0.00141637598492485488)97:0.00141952084524967002	Neomicrocalamus_prainii:0.00212817	(Neomicrocalamus_sp.2:0.00214033465160799827	Neomicrocalamus_sp.3:2e-06	Neomicrocalamus_sp.1:2e-06)91:0.000708809)89:0.0188708	Bonia_levigata:0.01698730303938213518);
((2018VNB040:0.00197863466251569633	(2018VNB018:0.00505886911513228881	BH85:0.00000100000050002909)98:0.00102114278615645813)100:0.0157248	(Temochloa_liliana:0.00658854618698824501	((Neomicrocalamus_prainii:0.00436472779228384671	Neomicrocalamus_sp.2:0.00100222518311270364)96:0.00222604473091924781	(Neomicrocalamus_sp.1:0.00060116908558560645	Neomicrocalamus_sp.3:0.00238573998485504517)55:0.00147709633165417895)98:0.00262559458768613129)83:0.00904003	Bonia_levigata:0.00857349838402794197);
((Temochloa_liliana:0.00228130845127711779	Neomicrocalamus_sp.3:0.00239622838086050571)99:0.0184226	((2018VNB018:0.00216994419931523233	(2018VNB040:0.00208005020115891370	BH85:0.00239081329903492821)99:0.00520359703348685903)95:0.00358131440700811855	((Neomicrocalamus_sp.2:0.00195272803502505397	Neomicrocalamus_sp.1:0.00108980833798628766)85:0.00174884536086545553	Neomicrocalamus_prainii:0.00224323181515341096)88:0.00079289061067618701)73:0.0056869	Bonia_levigata:0.00373376025689567664);
((Temochloa_liliana:0.08692379286846760311	2018VNB018:0.00308868486589417880)71:0.0312799	BH85:0.0233541	Neomicrocalamus_sp.2:0.0316078	Neomicrocalamus_sp.3:0.0389777	Neomicrocalamus_prainii:0.0370188	(2018VNB040:0.01180954604762205450	Neomicrocalamus_sp.1:0.00134085888126752326)100:0.0733147	Bonia_levigata:0.02025014842399466830);
((2018VNB040:0.00127130431351510408	(BH85:0.00063322377196962866	2018VNB018:0.00000100000050002909)93:0.00063120036976121530)100:0.0121089	(Temochloa_liliana:0.00575073916934045609	(Neomicrocalamus_prainii:0.00129505487622001941	((Neomicrocalamus_sp.3:0.00000100000050002909	Neomicrocalamus_sp.1:0.00935389672346240326)65:0.00720685969650176981	Neomicrocalamus_sp.2:0.00793661502253950081)99:0.00253181152194256916)98:0.00125484962079310740)90:0.0113774	Bonia_levigata:0.00948174158396227970);
(2018VNB040:0.0451206	((Neomicrocalamus_sp.3:0.00242897416125480679	(Neomicrocalamus_sp.1:0.00144741130134235256	Neomicrocalamus_sp.2:0.00000100000050002909)79:0.00000100000050002909)82:0.00100314044304852280	Neomicrocalamus_prainii:0.00176280692649049241)65:0.00517642	((BH85:0.00070915107844112630	2018VNB018:0.00072724070941497109)98:0.00302901128014667741	Temochloa_liliana:0.00280748729091963214)63:0.00545406	Bonia_levigata:0.00332770381395980494);
((Temochloa_liliana:0.02131202805866565936	((2018VNB018:0.01630459799929529635	BH85:0.00192064263215891936)100:0.01042745160916596324	2018VNB040:0.00520106366401261976)76:0.00270370604610341552)78:0.00945889	((Neomicrocalamus_sp.1:0.00187049587615752220	Neomicrocalamus_sp.2:0.00973856995173757664)61:0.00169840475151320945	(Neomicrocalamus_sp.3:0.00941872499910357576	Neomicrocalamus_prainii:0.06175725092149218082)100:0.03359087087982560310)88:0.0118653	Bonia_levigata:0.00625962479746910213);
((BH85:0.01561222418969288733	(2018VNB040:0.02525440485431798207	(2018VNB018:0.00394097632278668161	(Neomicrocalamus_prainii:0.01685430227584763449	(Neomicrocalamus_sp.2:0.00821133411231209087	Neomicrocalamus_sp.1:0.00084086150510809623)88:0.00285406329377832849)85:0.00128027204102557014)85:0.01462933546215918791)79:0.00500503627960117731)100:0.0225818	(Neomicrocalamus_sp.3:0.00805280454363666715	Temochloa_liliana:0.00763098820579864636)100:0.0119095	Bonia_levigata:0.00724881890911948431);
(Neomicrocalamus_sp.2:0.0246649	((Temochloa_liliana:0.00667338873987602735	((2018VNB018:0.01276750712247039579	BH85:0.00714331913635080518)100:0.01945871489466393170	2018VNB040:0.01188182212000315346)100:0.01391764869290847834)99:0.01010618147454565678	(Neomicrocalamus_prainii:0.00582913050491955763	(Neomicrocalamus_sp.3:0.00118324959959241515	Neomicrocalamus_sp.1:0.00000100000050002909)100:0.00315199350702894017)87:0.00137367688311256083)100:0.0860086	Bonia_levigata:0.02039398535544367438);
(((Neomicrocalamus_prainii:0.00265339	Neomicrocalamus_sp.2:0.000530485	(Neomicrocalamus_sp.3:0.00000100000050002909	Neomicrocalamus_sp.1:0.00000100000050002909)100:0.00372063908390522042)100:0.00293724700207035998	(2018VNB040:0.00159006768675672128	(2018VNB018:0.00000100000050002909	BH85:0.00105934071044176377)100:0.00159192979033973177)100:0.00558528466233859395)100:0.00868678	Temochloa_liliana:0.00893047	Bonia_levigata:0.00441524499578282471);
((2018VNB040:0.00327674025006549933	2018VNB018:0.01975846909864116194)92:0.0237467	((Neomicrocalamus_sp.1:0.00612693	Neomicrocalamus_sp.2:0.010223	(BH85:0.00772195621171727423	Neomicrocalamus_prainii:0.00459404988019973710)86:0.00489972135457231433)56:0.00577860628353861830	Temochloa_liliana:0.00853524055770221203)100:0.0328208	Neomicrocalamus_sp.3:0.0143366	Bonia_levigata:0.01063743952217701544);
((((BH85:0.00326387088019887504	2018VNB018:0.00516167143235014402)67:0.00223202146112438200	2018VNB040:0.00169631777344667360)93:0.00430784849121468826	(Neomicrocalamus_sp.1:0.00098962811652185119	((Neomicrocalamus_sp.3:0.00314215274750796704	Neomicrocalamus_prainii:0.01672266949235905534)54:0.01503313634334463127	Neomicrocalamus_sp.2:0.01759558264677016023)94:0.00691153287965832249)92:0.00493585835898108140)91:0.0210633	Temochloa_liliana:0.0220653	Bonia_levigata:0.01369148222823220531);
((Neomicrocalamus_sp.3:0.00000100000050002909	Neomicrocalamus_sp.1:0.00220703023451453758)100:0.0416088	((((2018VNB040:0.00342011198364172448	BH85:0.00000100000050002909)95:0.00075134977397664038	2018VNB018:0.08760535785667587783)92:0.00267001	Neomicrocalamus_prainii:0.000854602	Neomicrocalamus_sp.2:0.00429924257766502518)93:0.00078210672025111501	Temochloa_liliana:0.01751676461236697374)87:0.0120834	Bonia_levigata:0.00392523717386346598);
((Temochloa_liliana:0.00403320980625373679	(Neomicrocalamus_sp.2:0.02169917862625704227	BH85:0.01067629592250369207)89:0.00469647966253819871)100:0.0138698	(((2018VNB018:0.00000100000050002909	2018VNB040:0.00000100000050002909)95:0.00611252321229585269	Neomicrocalamus_prainii:0.00000100000050002909)88:0.00242680624728486500	(Neomicrocalamus_sp.3:0.00000100000050002909	Neomicrocalamus_sp.1:0.00000100000050002909)99:0.00206104652971172584)92:0.00498569	Bonia_levigata:0.00185911959077607303);
(((BH85:0.00000100000050002909	2018VNB040:0.02429054785197472602)57:0.00027825612928077798	2018VNB018:0.00017558136627832040)95:0.00938972	((Neomicrocalamus_prainii:0.00024876333385684179	(Neomicrocalamus_sp.1:0.00000100000050002909	(Neomicrocalamus_sp.3:0.00026365599766277781	Neomicrocalamus_sp.2:0.00132143025589760688)58:0.00052832775161179481)69:0.00134128254542069110)100:0.04967965622695155042	Temochloa_liliana:0.00000100000050002909)100:0.0548107	Bonia_levigata:0.00492301931079725235);
(((Neomicrocalamus_sp.3:0.00000100000050002909	Neomicrocalamus_sp.1:0.00000100000050002909)100:0.00314645	Neomicrocalamus_prainii:0.00394014	Neomicrocalamus_sp.2:0.00078589766919913255)100:0.00631289	((2018VNB018:0.00000100000050002909	BH85:0.00078486249063817787)100:0.00078498386733660819	2018VNB040:0.00078595973011283285)100:0.00631803	Temochloa_liliana:0.0071006	Bonia_levigata:0.00316029145806415862);
((2018VNB040:0.0014539	2018VNB018:0.00072373	BH85:0.00072257836914489660)100:0.00777859	(Temochloa_liliana:0.00365829855165115915	(Neomicrocalamus_prainii:0.00287056754045913543	(Neomicrocalamus_sp.2:2e-06	Neomicrocalamus_sp.3:2e-06	Neomicrocalamus_sp.1:0.00071988484207741589)100:0.00147255513183833101)99:0.00143345618619145337)100:0.00556861	Bonia_levigata:0.00410492538892189614);
((2018VNB018:0.07203214415419574579	Temochloa_liliana:0.00133249735768533597)87:0.0105852	((Neomicrocalamus_prainii:0.00464811	Neomicrocalamus_sp.2:0.000661133	(Neomicrocalamus_sp.1:0.00000100000050002909	Neomicrocalamus_sp.3:0.00065972881284132392)91:0.00066047270621121510)92:0.00066305964319653468	(2018VNB040:0.00131976744443711462	BH85:0.00000100000050002909)99:0.00399830748836416637)86:0.00642682	Bonia_levigata:0.00583788039345774744);
(((((Neomicrocalamus_sp.2:0.00000100000050002909	Neomicrocalamus_sp.3:0.00477095458509723541)77:0.00080280101133421667	(2018VNB018:0.00270671353934041990	Temochloa_liliana:0.00191361	BH85:0.000479968)65:0.00753899295951273793)70:0.01313185455719229587	Neomicrocalamus_sp.1:0.01059062623246284293)63:0.00191421764611683100	Neomicrocalamus_prainii:0.01688872733381562713)79:0.00928813	2018VNB040:0.0119027	Bonia_levigata:0.00650010237382374258);
(Neomicrocalamus_sp.2:0.0083002	(Temochloa_liliana:0.01650602479560301858	(Neomicrocalamus_sp.3:0.00000100000050002909	Neomicrocalamus_sp.1:0.00389429309369660869)77:0.00202447	Neomicrocalamus_prainii:0.00553409	BH85:0.00649259)100:0.084268	(2018VNB040:0.00142607339716748676	2018VNB018:0.00239716601391563085)99:0.0109941	Bonia_levigata:0.00493246835097251382);
(Neomicrocalamus_prainii:0.0119563	BH85:0.0232785	((Neomicrocalamus_sp.3:0.00275708372708622198	Neomicrocalamus_sp.1:0.00575133727777129428)92:0.00023289277316235562	Neomicrocalamus_sp.2:0.00958669169882325929)76:0.0171491	2018VNB040:0.0202192	(2018VNB018:0.00263532987409671043	Temochloa_liliana:0.03008675906476623516)90:0.0192309	Bonia_levigata:0.00640425232206058397);
(((2018VNB018:0.00000100000050002909	BH85:0.00000100000050002909)99:0.000665601	((Neomicrocalamus_prainii:0.00267302183826631729	Neomicrocalamus_sp.1:0.00401089725237290060)97:0.00065845799100245608	(Neomicrocalamus_sp.3:0.00133062643394439746	Neomicrocalamus_sp.2:0.00467857747202829292)99:0.00066695187720411289)97:0.00200093	2018VNB040:0.00332930384045965373)99:0.00399835	Temochloa_liliana:0.00875101	Bonia_levigata:0.00336027899644801174);
(Temochloa_liliana:0.0275841	(2018VNB040:0.00319646864608445639	(2018VNB018:0.00092625192669155618	BH85:0.00092676576176295379)74:0.00092812483722641591)72:0.0249913	((Neomicrocalamus_sp.3:0.00092197985880468510	(Neomicrocalamus_sp.1:0.00000100000050002909	Neomicrocalamus_sp.2:0.00653453876502050300)76:0.00092980720141041899)93:0.00186435388712072629	Neomicrocalamus_prainii:0.00560622316743643843)66:0.0249883	Bonia_levigata:0.02406082938721006495);
(((2018VNB018:0.00237281347336869937	BH85:0.00000100000050002909)86:0.00451473801014815827	(((2018VNB040:0.02103156932950595720	Neomicrocalamus_sp.2:0.00456693643766426221)55:0.01441573227346883319	Neomicrocalamus_sp.1:0.00188807183508456818)54:0.01008497846907926640	(Neomicrocalamus_prainii:0.03234884886034176954	Neomicrocalamus_sp.3:0.00655644306605199668)99:0.01238827027691776807)93:0.00302468571261707954)98:0.0503934	Temochloa_liliana:0.0505106	Bonia_levigata:0.00098676207989888544);
(Temochloa_liliana:0.00646644	((2018VNB040:0.00204600481665063224	(2018VNB018:0.00101770163588971586	BH85:0.00068043982513827446)99:0.00083236577096808143)100:0.00177149281038724011	((Neomicrocalamus_sp.2:2e-06	Neomicrocalamus_sp.1:2e-06	Neomicrocalamus_sp.3:0.00000100000050002909)100:0.00170535104414713291	Neomicrocalamus_prainii:0.00067519445917257794)100:0.00150922053421053055)73:0.00317208	Bonia_levigata:0.00251918275166487793);
((Neomicrocalamus_sp.1:0.01138464979669786582	(Neomicrocalamus_sp.2:0.00254180467491626040	Neomicrocalamus_sp.3:0.00266189702301736263)93:0.00775553816914392475)100:0.122133	BH85:0.0125367	(Neomicrocalamus_prainii:0.03922233165448468090	2018VNB018:0.00507012	2018VNB040:0.00603177	Temochloa_liliana:0.00523353)60:0.00865938	Bonia_levigata:0.00437244659439769631);
(((2018VNB040:0.01188578958931356920	(BH85:0.00000100000050002909	2018VNB018:0.00000100000050002909)83:0.00000100000050002909)55:0.00316544	((Neomicrocalamus_prainii:0.00194919451161470699	Neomicrocalamus_sp.1:0.00153661258101850059)68:0.00000100000050002909	Neomicrocalamus_sp.3:0.00000100000050002909)65:0.00163114	Neomicrocalamus_sp.2:0.00229191365347918962)68:0.0083264	Temochloa_liliana:0.0116269	Bonia_levigata:0.00596122172349858228);
((2018VNB018:0.00405043	Neomicrocalamus_sp.1:0.00399622	Neomicrocalamus_prainii:0.00076541058452706825)97:0.00523486	(Temochloa_liliana:0.00241557379854704171	Neomicrocalamus_sp.2:0.00358193	(BH85:0.00000100000050002909	2018VNB040:0.00000100000050002909)100:0.00329831	Neomicrocalamus_sp.3:0.00110948)100:0.0107274	Bonia_levigata:0.00446630866632656900);
(Temochloa_liliana:0.0133579	(((Neomicrocalamus_sp.3:0.00000100000050002909	Neomicrocalamus_sp.1:0.00000100000050002909)99:0.00075104608689118804	Neomicrocalamus_sp.2:0.000752048	Neomicrocalamus_prainii:0.00150464)100:0.00304406151389513806	((BH85:0.00000100000050002909	2018VNB018:0.00000100000050002909)97:0.00149129717718660777	2018VNB040:0.00076822155770181369)89:0.00377489099547342498)100:0.0828322	Bonia_levigata:0.00289125206811717116);
((((BH85:0.00741503846274192604	2018VNB018:0.03394770518874269671)90:0.00994040479731529529	2018VNB040:0.03766507857879995008)59:0.00278006547995554186	(Neomicrocalamus_prainii:0.00344421651906601104	((Neomicrocalamus_sp.1:0.00179739448446629554	Neomicrocalamus_sp.3:0.00000100000050002909)100:0.03882972288111766201	Neomicrocalamus_sp.2:0.00243994625784976077)90:0.00259430153137162403)93:0.00766775819484081557)54:0.0279422	Temochloa_liliana:0.0366958	Bonia_levigata:0.02773223226884801579);
((Neomicrocalamus_prainii:0.00086200453747465602	Neomicrocalamus_sp.3:0.00172548	(Neomicrocalamus_sp.1:0.00086208552517520797	Neomicrocalamus_sp.2:0.00000100000050002909)100:0.000862503)100:0.00520352	(Temochloa_liliana:0.00172824223183246453	(2018VNB040:2e-06	BH85:0.000863323	2018VNB018:0.00086232163918860166)100:0.00346212815622417083)100:0.00520436	Bonia_levigata:0.00434361110777275322);
((Temochloa_liliana:0.00497806997046318540	((Neomicrocalamus_sp.1:0.01247483128941069205	Neomicrocalamus_sp.2:0.00153504556942800916)77:0.00482352903806691335	2018VNB018:0.03688290788407400100)74:0.00539733018427177112)88:0.0109733	2018VNB040:0.0100821	BH85:0.00702852	Neomicrocalamus_prainii:0.0131845	Neomicrocalamus_sp.3:0.013215	Bonia_levigata:0.00307409114838347840);
(((2018VNB040:0.00274100223553827918	(Neomicrocalamus_prainii:0.00509174301450747609	BH85:0.00355077293207819392)100:0.04948289060775420273)85:0.00863012894324393515	2018VNB018:0.00127820073618918248)82:0.0362074	Temochloa_liliana:0.0303436	(Neomicrocalamus_sp.2:0.11610173827716963046	Neomicrocalamus_sp.3:0.00000100000050002909)60:0.0301284	Neomicrocalamus_sp.1:0.0207692	Bonia_levigata:0.00922308309528022119);
(((2018VNB040:0.00145053131203220793	(2018VNB018:0.00000100000050002909	BH85:0.00000100000050002909)77:0.00000100000050002909)100:0.00490306524807100717	Temochloa_liliana:0.00778423578818774210)75:0.00679884	((Neomicrocalamus_sp.2:2e-06	Neomicrocalamus_sp.1:2e-06	Neomicrocalamus_sp.3:0.00000100000050002909)95:0.00072409706987135788	Neomicrocalamus_prainii:0.00072409707417981034)100:0.0110941	Bonia_levigata:0.00550859048700581139);
((2018VNB018:0.00188584306118305916	(2018VNB040:0.02682102666392440285	(BH85:0.00000100000050002909	(Neomicrocalamus_prainii:0.00239070192494538012	(Temochloa_liliana:0.00942036751883462524	Neomicrocalamus_sp.3:0.01988290677588944524)99:0.00824655166437652729)100:0.03949475053370699734)99:0.00633168235699360475)100:0.04580678845950118122)70:0.00827711	(Neomicrocalamus_sp.1:0.00000100000050002909	Neomicrocalamus_sp.2:0.00000100000050002909)100:0.0114073	Bonia_levigata:0.00659185442863729869);
((2018VNB040:0.01370599401203893321	2018VNB018:0.00521095383056716099)96:0.0196486	(((Neomicrocalamus_sp.1:0.00290430291847091054	(Neomicrocalamus_sp.2:0.00081233277835051363	Neomicrocalamus_prainii:0.00113749063025842087)72:0.00535243702578641276)58:0.00108385848738986918	Neomicrocalamus_sp.3:0.00723784855441358694)82:0.00139314126410196022	(Temochloa_liliana:0.00000100000050002909	BH85:0.00627532754909261147)51:0.00000100000050002909)64:0.00709708	Bonia_levigata:0.00709608399425043328);
(Temochloa_liliana:0.00757533	((Neomicrocalamus_prainii:0.01440719355358494221	(Neomicrocalamus_sp.3:0.00000100000050002909	Neomicrocalamus_sp.1:0.000789227	Neomicrocalamus_sp.2:0.000789227)100:0.00079123802529367860)100:0.00316853103284428809	((2018VNB018:0.00000100000050002909	BH85:0.00000100000050002909)100:0.00078858819474616657	2018VNB040:0.00177162234679596677)100:0.00476410859396622210)100:0.00514607	Bonia_levigata:0.00438146252328861733);
(((Neomicrocalamus_prainii:0.00298456919540919215	Neomicrocalamus_sp.1:0.00000100000050002909)96:0.00249381063995202015	(2018VNB040:0.02364202745753154686	2018VNB018:0.01510162859065329079)82:0.00332610530712940892)100:0.0366071	(Neomicrocalamus_sp.2:0.01152223444002047938	(Temochloa_liliana:0.00370795334593927066	(Neomicrocalamus_sp.3:0.00466699550743125864	BH85:0.00815680650324347202)100:0.01380390811643306473)75:0.00552544297386288984)82:0.0149926	Bonia_levigata:0.00645487621734476026);
((((Temochloa_liliana:0.00523880464965991843	((Neomicrocalamus_sp.3:0.00000100000050002909	Neomicrocalamus_sp.1:0.00000100000050002909)100:0.00030197409114697765	Neomicrocalamus_sp.2:0.00248379712796164545)99:0.00526070635481079660)96:0.00152896086922493834	2018VNB040:0.00092694440388875162)97:0.00644426519771458366	(Neomicrocalamus_prainii:0.02920936130816650933	BH85:0.00123565213296098777)99:0.03436490656916844216)60:0.616134	2018VNB018:0.613066	Bonia_levigata:0.61306457447270834571);
(Temochloa_liliana:0.00738555	2018VNB040:0.00999255	(BH85:0.00000100000050002909	2018VNB018:0.00000100000050002909)100:0.005651	(Neomicrocalamus_prainii:0.00173248344993133518	(Neomicrocalamus_sp.2:2e-06	Neomicrocalamus_sp.1:2e-06	Neomicrocalamus_sp.3:0.00000100000050002909)100:0.00173226875772239147)100:0.00564882	Bonia_levigata:0.00478578297902577682);
((((2018VNB018:0.01938776601839271516	2018VNB040:0.01720401479780380924)52:0.00223547824503971719	Neomicrocalamus_prainii:0.00178449197565811921)80:0.0257236	Neomicrocalamus_sp.1:0.0139391	Neomicrocalamus_sp.2:0.00150482185126887239)98:0.0832464	BH85:0.0426227	(Temochloa_liliana:0.02198264804909445466	Neomicrocalamus_sp.3:0.02250786446475272484)66:0.0361295	Bonia_levigata:0.02481520827173352983);
((2018VNB018:0.00184336	BH85:0.00278569	2018VNB040:0.00000100000050002909)60:0.0105021	Temochloa_liliana:0.0114464	(((Neomicrocalamus_sp.2:0.00092967138850918042	Neomicrocalamus_sp.1:0.00184876762768722779)82:0.00093384951526121244	Neomicrocalamus_sp.3:0.00185066702317630513)68:0.00093164524363365182	Neomicrocalamus_prainii:0.03358678712706235359)64:0.00958048	Bonia_levigata:0.00865394700896034326);
((Neomicrocalamus_sp.2:0.08174085852339571523	Neomicrocalamus_sp.3:0.00000100000050002909)74:0.0174222	(Neomicrocalamus_prainii:0.00230844589361418146	Neomicrocalamus_sp.1:0.00058881920449833165)55:0.00641188	(BH85:0.00000100000050002909	2018VNB018:0.00290873545030362161)70:0.0092601	Temochloa_liliana:0.0665399	2018VNB040:0.00708063	Bonia_levigata:0.00484996807516481152);
(Temochloa_liliana:0.0120538	((BH85:0.00107544078955709331	2018VNB018:0.01757677538825759209)58:0.00034734292406668216	2018VNB040:0.00130016706445545732)74:0.00942915	(Neomicrocalamus_prainii:0.00102493782741299431	(Neomicrocalamus_sp.2:0.00092892563378125853	(Neomicrocalamus_sp.1:0.00000100000050002909	Neomicrocalamus_sp.3:0.00030921912948668608)70:0.00000100000050002909)100:0.00117311953946995658)96:0.00902069	Bonia_levigata:0.00721635536324138471);
((((Neomicrocalamus_prainii:0.01265880845045173897	(Neomicrocalamus_sp.2:0.00000100000050002909	Neomicrocalamus_sp.3:0.00567069305099183584)81:0.00938782110174940336)75:0.00680661668446658468	Neomicrocalamus_sp.1:0.00097965619490511069)77:0.00485857665604357350	2018VNB040:0.00432227099716439665)58:0.0130527	(BH85:0.00000100000050002909	2018VNB018:0.00000100000050002909)80:0.00651543	Temochloa_liliana:0.00971579	Bonia_levigata:0.00386180407146724221);
((Temochloa_liliana:0.00281817247002088926	(Neomicrocalamus_prainii:0.00491400822569377452	(Neomicrocalamus_sp.3:0.00162086895304523575	(Neomicrocalamus_sp.2:0.00000100000050002909	Neomicrocalamus_sp.1:0.00053977425055686814)52:0.00000100000050002909)100:0.00218449478449445848)80:0.00054856744630703605)83:0.00743133	((BH85:0.00080968764039553349	2018VNB018:0.00056408567570149994)95:0.00079840625245054190	2018VNB040:0.00216912139400999258)100:0.00890476	Bonia_levigata:0.00680269197586993307);
((BH85:0.00305420697905080425	(Neomicrocalamus_sp.1:0.00306206683420611869	Neomicrocalamus_prainii:0.00101643856579802252)60:0.00101545	Temochloa_liliana:0.0125758)72:0.00977691	2018VNB018:0.00666558	(2018VNB040:0.00287752738407643423	Neomicrocalamus_sp.2:0.02284712439177415816)100:0.0601003	Neomicrocalamus_sp.3:0.00768685	Bonia_levigata:0.00360618139120466542);
((Neomicrocalamus_sp.3:0.01959222176223878592	2018VNB040:0.00174914522331345705)85:0.0045522	(((BH85:0.01710417994343211429	(Temochloa_liliana:0.00473401348262458225	(Neomicrocalamus_sp.2:0.03150326149346589777	Neomicrocalamus_sp.1:0.00391528129253715124)100:0.01953193361469366882)100:0.00724565072429664628)94:0.01325218090493039333	2018VNB018:0.00741538915017138454)86:0.00053544207185711424	Neomicrocalamus_prainii:0.02638386787142182888)92:0.0119091	Bonia_levigata:0.00335597039547399925);
(Temochloa_liliana:0.0143028	((Neomicrocalamus_prainii:0.00095016061900005133	Neomicrocalamus_sp.3:0.00226027	Neomicrocalamus_sp.1:0.00189672	Neomicrocalamus_sp.2:0.00238357)59:0.00047194198648443280	((2018VNB018:0.00000100000050002909	BH85:0.00000100000050002909)89:0.00103911183285261208	2018VNB040:0.00049026678488805250)100:0.00474420251925504553)65:0.00770258	Bonia_levigata:0.00659445416042241800);
(BH85:0.03286	Neomicrocalamus_sp.3:0.0220487	Temochloa_liliana:0.0429796	(2018VNB040:0.03293181717547791210	(2018VNB018:0.01719239355019991713	(Neomicrocalamus_sp.1:0.01531594708486035822	Neomicrocalamus_sp.2:0.01468223968968841546)86:0.00683801525377674985)69:0.00537153683112547541)77:0.0253797	Neomicrocalamus_prainii:0.0275859	Bonia_levigata:0.01661740762528338480);
((Temochloa_liliana:0.01049850946947903513	(2018VNB040:0.00770218157539135674	(2018VNB018:0.00073908267674438379	BH85:0.00303588644899764528)97:0.00072811822975011762)100:0.00512605924640809150)67:0.0069922	(Neomicrocalamus_sp.2:0.00149818323321688086	((Neomicrocalamus_sp.1:0.00000100000050002909	Neomicrocalamus_sp.3:0.00000100000050002909)62:0.00000100000050002909	Neomicrocalamus_prainii:0.00149647024138136451)55:0.00000100000050002909)100:0.0115732	Bonia_levigata:0.00485256951742783424);
(Neomicrocalamus_prainii:0.00398873	((((2018VNB018:0.00000100000050002909	BH85:0.00000100000050002909)100:0.00227372028583277272	2018VNB040:0.00456232503241459173)96:0.00232120683897688767	Temochloa_liliana:0.02953374104647268558)67:0.00108685093855263740	(Neomicrocalamus_sp.3:0.01038257125156106207	(Neomicrocalamus_sp.2:0.00000100000050002909	Neomicrocalamus_sp.1:0.00000100000050002909)87:0.00000100000050002909)95:0.00341626061698220920)69:0.00400027	Bonia_levigata:0.00285924061797392061);
(Temochloa_liliana:0.01823	((2018VNB018:0.00000100000050002909	BH85:0.00713247642241388122)98:0.00306029389156419092	2018VNB040:0.00420969633115996465)58:0.0115444	(Neomicrocalamus_sp.2:0.00554137047108185440	Neomicrocalamus_prainii:0.000679576	(Neomicrocalamus_sp.1:0.01125466255880528191	Neomicrocalamus_sp.3:0.03397032988553994048)93:0.00521743)97:0.0130063	Bonia_levigata:0.00987167574439180330);
(Temochloa_liliana:0.010629	2018VNB040:0.012817	(Neomicrocalamus_sp.2:0.01925054761538293538	Neomicrocalamus_sp.1:0.00543042185360334377)54:0.00863058	(2018VNB018:0.00096434151986322860	Neomicrocalamus_prainii:0.00965285	Neomicrocalamus_sp.3:0.00683688)78:0.0180807	BH85:0.00631053	Bonia_levigata:0.00535798054210459215);
(((2018VNB018:0.03162649782036006108	BH85:0.00188418093847526240)95:0.00362453949220256557	Temochloa_liliana:0.00740720488048960627)62:0.00624536	(Neomicrocalamus_sp.3:0.00123098336992354118	((Neomicrocalamus_sp.1:0.00021282813324166778	(2018VNB040:0.02341173815332174904	Neomicrocalamus_sp.2:0.00262289653937650656)100:0.03124021218854538401)100:0.03643865636325747254	Neomicrocalamus_prainii:0.00100913726385173821)100:0.00591946459850383605)99:0.0105516	Bonia_levigata:0.00471140560833096644);
(Temochloa_liliana:0.00668604	((Neomicrocalamus_sp.1:0.00327029597304913898	(2018VNB018:0.01056651811604355368	((2018VNB040:0.00190610958093796225	Neomicrocalamus_sp.2:0.00999138746200634378)96:0.02100766487081928008	BH85:0.00063989715209603331)70:0.01626033313603476513)67:0.0029057	Neomicrocalamus_prainii:2e-06)63:0.00548514921776899547	Neomicrocalamus_sp.3:0.00000100000050002909)74:0.00551145	Bonia_levigata:0.00225553185494799073);
(Temochloa_liliana:0.00592424	(((BH85:0.00000100000050002909	(Neomicrocalamus_sp.2:0.010687	(Neomicrocalamus_sp.3:0.00000100000050002909	Neomicrocalamus_sp.1:0.00000100000050002909)97:0.0208314	2018VNB018:0.00610808773445693093)97:0.03340227172534984690)97:0.01386265841375653937	Neomicrocalamus_prainii:0.00197822038375304946)97:0.03908931529619421447	2018VNB040:0.01889333930954464197)100:0.00392808	Bonia_levigata:0.00267157563030568984);
((((2018VNB018:0.00129420472485661437	BH85:0.00260192469415987653)97:0.00130626678750503573	2018VNB040:0.00063536080830667091)100:0.01018939169443239257	(Neomicrocalamus_prainii:0.00063885085558145437	((Neomicrocalamus_sp.3:0.00000100000050002909	Neomicrocalamus_sp.1:0.00000100000050002909)100:0.00325844411632094082	Neomicrocalamus_sp.2:0.00129225706568979583)97:0.00129934163570845059)100:0.00574197733143762008)62:0.00642732	Temochloa_liliana:0.00840554	Bonia_levigata:0.00426693919542530178);
(Temochloa_liliana:0.0126459	((2018VNB040:0.00170861561502162057	2018VNB018:0.000854321	BH85:2e-06)100:0.00172500311585901478	((Neomicrocalamus_sp.1:0.00000100000050002909	Neomicrocalamus_sp.3:0.00170237456202609189)98:0.00085132321045275090	(Neomicrocalamus_sp.2:0.00107902716455943095	Neomicrocalamus_prainii:0.00172991685904690324)95:0.00085253088356039054)96:0.00170192749646138220)98:0.00735857	Bonia_levigata:0.00478947527939009143);
((((BH85:0.00099235090546411463	2018VNB018:0.00082886905285796701)79:0.00083881277850669875	2018VNB040:0.00000100000050002909)100:0.00390700129355097021	(Neomicrocalamus_prainii:0.00089436990142865069	(Neomicrocalamus_sp.1:0.00083808109899163907	(Neomicrocalamus_sp.3:0.00000100000050002909	Neomicrocalamus_sp.2:0.00000100000050002909)78:0.00083596230727855058)57:0.00000100000050002909)96:0.00202499041488113374)59:0.00315338	Temochloa_liliana:0.00963737	Bonia_levigata:0.00228572031573149193);
(((((2018VNB018:0.03322082874177941653	2018VNB040:0.00113420497396310655)93:0.00000100000050002909	BH85:0.00000100000050002909)98:0.00621211441487898308	(Neomicrocalamus_sp.3:0.00113744029696850597	(Neomicrocalamus_sp.1:0.00088459568440835319	Neomicrocalamus_sp.2:0.00000100000050002909)78:0.00000100000050002909)99:0.00182286199000866885)97:0.03116594741607602026	Neomicrocalamus_prainii:0.00080088076502434098)69:0.0283614	Temochloa_liliana:0.0268075	Bonia_levigata:0.01667028393488769952);
(((2018VNB018:0.00391107185465716309	(BH85:0.00000100000050002909	2018VNB040:0.00000100000050002909)68:0.00000100000050002909)93:0.00393996903798784787	Temochloa_liliana:0.00397987424003637489)77:0.00933507	(Neomicrocalamus_prainii:0.00804030962244687078	(Neomicrocalamus_sp.1:2e-06	Neomicrocalamus_sp.3:2e-06	Neomicrocalamus_sp.2:0.00000100000050002909)71:0.00000100000050002909)79:0.0114054	Bonia_levigata:0.00734993703380054826);
((Neomicrocalamus_prainii:0.00186412214812493914	(((Neomicrocalamus_sp.3:0.00000100000050002909	Neomicrocalamus_sp.1:0.00042787749025031762)100:0.01111330769258282551	(2018VNB040:0.01940407165072374762	BH85:0.10776230390415794669)96:0.01067366161270539952)79:0.01567318546324418527	(2018VNB018:0.12311161878332493869	Neomicrocalamus_sp.2:0.00000100000050002909)100:0.31170561357482184928)95:0.01355637217689732374)64:0.00426237	Temochloa_liliana:0.00783142	Bonia_levigata:0.00255122705916209372);
(((BH85:0.00000100000050002909	2018VNB018:0.00000100000050002909)94:0.00118596297930345152	2018VNB040:0.00117688231964747122)89:0.00249854	(Temochloa_liliana:0.00384223595763276892	(Neomicrocalamus_prainii:0.00117133734667803518	(Neomicrocalamus_sp.3:0.00117675361595495089	(Neomicrocalamus_sp.1:0.00000100000050002909	Neomicrocalamus_sp.2:0.00000100000050002909)89:0.00117343318269948356)52:0.00000100000050002909)98:0.00448637584895283416)59:0.00222688	Bonia_levigata:0.00104745548554491101);
(BH85:0.0151959	((Temochloa_liliana:0.01962632857108420614	(Neomicrocalamus_prainii:0.01440984488850397330	(Neomicrocalamus_sp.2:0.00329529225414748302	((Neomicrocalamus_sp.3:0.02350299094173255443	2018VNB018:0.01854331978165175629)86:0.01027191471914331786	Neomicrocalamus_sp.1:0.00000100000050002909)73:0.00389838460437836893)91:0.00932417479353692819)88:0.00412536417732930778)100:0.05027029438487073260	2018VNB040:0.00000100000050002909)99:0.0368041	Bonia_levigata:0.00722556007048169406);
(Neomicrocalamus_sp.2:0.0103471	((Temochloa_liliana:0.00513152131544350291	2018VNB040:0.00804066	BH85:0.00289496)51:0.00397979616743967916	(2018VNB018:0.00333635102817372940	(Neomicrocalamus_sp.3:0.00074886303847755058	(Neomicrocalamus_prainii:0.00475681944499664697	Neomicrocalamus_sp.1:0.00268566921568239806)100:0.01360611657717665166)100:0.00294599978224550961)60:0.02063837384253667737)99:0.0119417	Bonia_levigata:0.00628558098813924992);
((2018VNB040:0.01054098010119535259	(((Neomicrocalamus_sp.3:0.00000100000050002909	Neomicrocalamus_sp.1:0.00000100000050002909)95:0.00668444561073363534	Neomicrocalamus_prainii:0.003967	Temochloa_liliana:0.00263584)84:0.00015743787928369348	Neomicrocalamus_sp.2:0.02050749755384804682)92:0.02880999926094004321)94:0.0418081	(2018VNB018:0.00145803472140025180	BH85:0.00049670044103931009)100:0.0163945	Bonia_levigata:0.00438267410183421774);
(Neomicrocalamus_sp.2:0.0135438	(((Neomicrocalamus_sp.3:0.00081439740989969309	Neomicrocalamus_sp.1:0.00000100000050002909)99:0.02097063433528490589	((2018VNB018:0.00642056448938219029	2018VNB040:0.01408090092862586233)99:0.01311671065697164740	(Temochloa_liliana:0.00330052457273994270	BH85:0.04314251820133831183)94:0.01779142086714435161)75:0.00875868803220155104)99:0.03286129071917239658	Neomicrocalamus_prainii:0.00247695998645906497)99:0.0204078	Bonia_levigata:0.01082287537970328360);
(((2018VNB018:0.00071213283985511403	2018VNB040:0.00527908483114489062)96:0.00379532064752873856	BH85:0.00532328502825296992)70:0.00674986	Temochloa_liliana:0.0111398	((Neomicrocalamus_sp.3:0.00158045122962104947	(Neomicrocalamus_sp.2:0.00082677634225159576	Neomicrocalamus_sp.1:0.03675298317816932947)99:0.00644879616420261995)68:0.00175809381523632123	Neomicrocalamus_prainii:0.00000100000050002909)88:0.0100199	Bonia_levigata:0.00451138788637284096);
(Temochloa_liliana:0.0216371	(((Neomicrocalamus_prainii:0.00078192979026064783	Neomicrocalamus_sp.3:0.00552151988477742571)75:0.00091368657117297039	(Neomicrocalamus_sp.2:0.00458734254240066898	Neomicrocalamus_sp.1:0.00327096961602781761)52:0.00078206800825541504)82:0.00189427436018199408	(2018VNB040:0.00360539205893531736	(2018VNB018:0.00118965719891670580	BH85:0.00000100000050002909)91:0.00189626512525920671)60:0.00078202645609289230)98:0.018319	Bonia_levigata:0.01567413040660109100);
((Neomicrocalamus_sp.1:0.00475664379865814013	Neomicrocalamus_sp.2:0.00592285611941093752)95:0.0117056	(((Neomicrocalamus_sp.3:0.01764879575155157976	Neomicrocalamus_prainii:0.00803828260650303605)57:0.00070847111181749516	((2018VNB040:0.02437644722751242804	2018VNB018:0.02823545900089148575)69:0.00268504459427757261	Temochloa_liliana:0.00986951324093933609)66:0.00659348342327089471)100:0.04013601587776945145	BH85:0.01024410034406180066)98:0.0237726	Bonia_levigata:0.00596830432291260704);
(Neomicrocalamus_prainii:0.0745308	(((Neomicrocalamus_sp.3:0.103945	Neomicrocalamus_sp.1:0.000908526	Neomicrocalamus_sp.2:0.00101792238191901799)99:0.00720252914835143535	Temochloa_liliana:0.00556706923444959083)100:0.02546154842635902499	((2018VNB040:0.00096539241078946541	BH85:0.00000100000050002909)56:0.00000100000050002909	2018VNB018:0.00096151380178621012)91:0.00294971585411977306)83:0.0563152	Bonia_levigata:0.05590952107094364354);
(((Neomicrocalamus_prainii:0.00213095506268749660	(Neomicrocalamus_sp.3:0.00052820578482694661	(Neomicrocalamus_sp.2:0.00052958587093485533	Neomicrocalamus_sp.1:0.00000100000050002909)96:0.00053134328361715796)95:0.00106400184678319843)96:0.00113006350293217632	Temochloa_liliana:0.00261345848465356937)90:0.00539192	(2018VNB040:0.00213599658541259061	(2018VNB018:0.00000100000050002909	BH85:0.00000100000050002909)100:0.00213902528576731185)100:0.00662212	Bonia_levigata:0.00327322921753027060);
(Temochloa_liliana:0.0103205	((2018VNB040:0.000924021	BH85:0.00120523	2018VNB018:0.00462539654143962701)100:0.00277401	Neomicrocalamus_sp.2:0.00369903	((Neomicrocalamus_sp.1:0.00000100000050002909	Neomicrocalamus_sp.3:0.00281035764456748606)100:0.00184507567817642111	Neomicrocalamus_prainii:0.00215917768435088800)100:0.00185015357520850582)100:0.0103483	Bonia_levigata:0.00756011043461246503);
(Neomicrocalamus_prainii:0.0105048	(Neomicrocalamus_sp.1:0.00617103348938518887	((2018VNB018:0.01715501904590566173	2018VNB040:0.03667729997407933457)52:0.02453	BH85:0.0185585	Temochloa_liliana:0.00618369201667396447)65:0.0118662	(Neomicrocalamus_sp.2:0.00170844018004142392	Neomicrocalamus_sp.3:0.00063894217279329344)51:0.00242048)83:0.0157658	Bonia_levigata:0.00805026594523797212);
(2018VNB040:0.0407367	(Temochloa_liliana:0.00308473952003885657	(Neomicrocalamus_sp.1:0.00000100000050002909	(Neomicrocalamus_sp.3:0.00000100000050002909	(Neomicrocalamus_sp.2:0.00143215113178778511	Neomicrocalamus_prainii:0.08286697561734189532)86:0.00323325416797911203)97:0.01751320759174312958)94:0.00781201	(2018VNB018:0.00467526167995526744	BH85:0.00464294624701952745)71:0.0015251)100:0.074998	Bonia_levigata:0.00697929273169631704);
(((((Neomicrocalamus_sp.3:0.00065743893519488246	(Neomicrocalamus_sp.1:0.00000100000050002909	Neomicrocalamus_prainii:0.00000100000050002909)60:0.00000100000050002909)56:0.00000100000050002909	Neomicrocalamus_sp.2:0.00065611434627211717)100:0.00944285938705197343	Temochloa_liliana:0.00092856826403899743)90:0.00083546910565927986	(2018VNB018:0.00000100000050002909	BH85:0.00000100000050002909)99:0.00222643762316465134)80:0.00695139	2018VNB040:0.00860846	Bonia_levigata:0.00499513531600388055);
(Temochloa_liliana:0.0153215	((2018VNB040:0.00194124808308721855	(BH85:0.00000100000050002909	2018VNB018:0.00194543018208855989)51:0.00000100000050002909)100:0.00764037080139954618	(Neomicrocalamus_prainii:0.00199672971305024129	Neomicrocalamus_sp.3:0.00490534	(Neomicrocalamus_sp.2:0.00195763779902914355	Neomicrocalamus_sp.1:0.00097463666636039674)56:0.000981022)93:0.00127842794585626175)62:0.00795569	Bonia_levigata:0.00614348119876309464);
(((2018VNB040:0.00122898075373698056	(BH85:0.00402660771281759290	2018VNB018:0.00081902080368836472)100:0.00175065094115387692)100:0.00261902771299209755	Temochloa_liliana:0.00267117850503482534)51:0.0097996	((Neomicrocalamus_sp.3:0.00146790879182700281	(Neomicrocalamus_sp.2:0.00469642649922434770	Neomicrocalamus_prainii:0.00161430910910125166)100:0.00059668182192858807)98:0.00336601834008848702	Neomicrocalamus_sp.1:0.00366966634888991200)97:0.0098154	Bonia_levigata:0.00963352489583184889);
((Neomicrocalamus_sp.1:0.00166830767242773432	(Neomicrocalamus_prainii:0.00167203023238684384	(Neomicrocalamus_sp.2:0.00557237227227539832	Neomicrocalamus_sp.3:0.00695415189466615843)91:0.00246014635418348882)86:0.00693875983918715040)100:0.0158658	((2018VNB040:0.00000100000050002909	Temochloa_liliana:0.05128463776172746680)100:0.04481082065373467177	(2018VNB018:0.00000100000050002909	BH85:0.00000100000050002909)100:0.00423894871388534079)100:0.0146651	Bonia_levigata:0.00631991709581153534);
(Temochloa_liliana:0.0128737	(2018VNB040:0.00150488187153161664	(BH85:0.00000100000050002909	2018VNB018:0.00000100000050002909)99:0.00226061470309977912)94:0.0113605	(Neomicrocalamus_sp.1:0.00377254	Neomicrocalamus_sp.2:0.00301794	Neomicrocalamus_sp.3:0.00302791	Neomicrocalamus_prainii:0.00691215)76:0.0113626	Bonia_levigata:0.00985520688088637256);
((Neomicrocalamus_sp.1:0.00000100000050002909	Neomicrocalamus_sp.2:0.00076773330651544827)100:0.0273282	(((((Neomicrocalamus_sp.3:0.02342128032991443176	Neomicrocalamus_prainii:0.00694883870442713526)78:0.00241642244391339052	Temochloa_liliana:0.01049208705163496604)65:0.00738478417394101885	2018VNB018:0.00074284821309825925)95:0.01039349553534002837	BH85:0.00075684172313591482)87:0.00264691401836054203	2018VNB040:0.00145450171214175309)100:0.0312416	Bonia_levigata:0.01956141277644921073);
((2018VNB018:2e-06	2018VNB040:2e-06	BH85:0.00185492370999653625)100:0.0165157	((Neomicrocalamus_sp.2:2e-06	Neomicrocalamus_prainii:2e-06	(Neomicrocalamus_sp.1:0.00000100000050002909	Neomicrocalamus_sp.3:0.00000100000050002909)100:0.00185438566971970055)100:0.00185683387821905673	Temochloa_liliana:0.00747270343342853766)100:0.0121987	Bonia_levigata:0.01044715008705819105);
((Temochloa_liliana:0.00260183436543687426	((Neomicrocalamus_sp.2:0.00336270787549158932	Neomicrocalamus_prainii:0.00419774306823504986)67:0.00000100000050002909	BH85:0.00505356389253283807)92:0.00330709599635408205)51:0.00436791	(Neomicrocalamus_sp.1:0.0144681	(Neomicrocalamus_sp.3:0.00662864064472185911	2018VNB040:0.00308855913050682957)100:0.385695	2018VNB018:0.02465853385276640594)97:0.0695069	Bonia_levigata:0.00250736730962805576);
(((Neomicrocalamus_sp.3:0.00000100000050002909	Neomicrocalamus_sp.1:0.00332064649695681209)56:0.00222834901378952694	Neomicrocalamus_sp.2:0.00446975134591606846)70:0.00570388	(Neomicrocalamus_prainii:0.00223303591040025125	((2018VNB040:0.00330296925559370744	(2018VNB018:0.00109778907464115789	BH85:0.00000100000050002909)99:0.00465769648414396734)70:0.00227026640581580452	Temochloa_liliana:0.00559471806482964625)72:0.00000100000050002909)80:0.00575695	Bonia_levigata:0.00460309970437191868);
(Neomicrocalamus_sp.2:0.0495195	((((Neomicrocalamus_prainii:0.01122386347711991188	Neomicrocalamus_sp.1:0.01502017787883178600)95:0.02073632906826869057	Neomicrocalamus_sp.3:0.08448623505362917729)100:0.08827951228608871270	Temochloa_liliana:0.01336643530932386109)72:0.0444696	(2018VNB040:0.07329395844368635782	BH85:0.02247758584029935225)63:0.0086664	2018VNB018:0.01121132638794667194)83:0.0474003	Bonia_levigata:0.01855178708869668555);
(((Neomicrocalamus_sp.3:0.00000100000050002909	Neomicrocalamus_sp.1:0.00059844150567283998)100:0.00198272880172534324	(Temochloa_liliana:0.00997627628753043269	(Neomicrocalamus_prainii:0.00290906787992305065	Neomicrocalamus_sp.2:0.00450183503941539807)76:0.00000100000050002909)91:0.00416096982845975960)73:0.00558731	((2018VNB018:0.00072688123209823979	BH85:0.00024108165636251138)100:0.00096221132090572575	2018VNB040:0.00675425562517174838)100:0.00802904	Bonia_levigata:0.00464943002244933533);
((Neomicrocalamus_sp.3:2e-06	Neomicrocalamus_sp.1:2e-06	Neomicrocalamus_sp.2:0.000957561	Neomicrocalamus_prainii:0.00289188)80:0.00241569	((2018VNB040:0.00393143306000365376	Temochloa_liliana:0.00590433311931433218)57:0.00188364487916821096	(2018VNB018:0.00095643177485467065	BH85:0.00000100000050002909)63:0.00000100000050002909)65:0.00241028	Bonia_levigata:0.00145314864573789070);
(((2018VNB040:0.00129540266704623159	(2018VNB018:0.00000100000050002909	BH85:0.00000100000050002909)98:0.00260189830109045081)90:0.00129509045344295272	Temochloa_liliana:0.00260116438810085787)96:0.00784834	((Neomicrocalamus_prainii:0.00392120743076975961	Neomicrocalamus_sp.2:0.02018154005746064517)81:0.00126557628224173262	(Neomicrocalamus_sp.3:0.00129158501432080674	Neomicrocalamus_sp.1:0.00000100000050002909)91:0.00129352039320225097)77:0.00656261	Bonia_levigata:0.00525716486528577873);
((2018VNB040:0.00506992342448264830	((2018VNB018:0.00000100000050002909	BH85:0.00000100000050002909)100:0.00423331569381069518	(Neomicrocalamus_prainii:0.00167060273695175481	((Neomicrocalamus_sp.2:0.00000100000050002909	Neomicrocalamus_sp.1:0.00167220347346623750)57:0.00084058426239159816	Neomicrocalamus_sp.3:0.00336327888135816520)83:0.00082899224468919357)86:0.00085405683743213293)52:0.00082400318989266422)53:0.00517877	Temochloa_liliana:0.00769255	Bonia_levigata:0.00517777386313046303);
((Temochloa_liliana:0.00976243325994245736	((2018VNB018:0.00000100000050002909	2018VNB040:0.02289893373505590482)100:0.01312744753213876230	BH85:0.00048599022353660020)88:0.00470266532949846407)81:0.00656539	((Neomicrocalamus_sp.3:0.00000100000050002909	Neomicrocalamus_sp.1:0.00072357277959229666)100:0.00601342114984390348	(Neomicrocalamus_sp.2:0.03656191419124051045	Neomicrocalamus_prainii:0.00227254877083798252)85:0.00053120547450814662)87:0.0123244	Bonia_levigata:0.00612214378925877642);
(Temochloa_liliana:0.0131063	(((2018VNB018:0.00000100000050002909	BH85:0.00060959252960085736)99:0.00214705496745316643	2018VNB040:0.00074471803242312029)75:0.00159055152167867113	((Neomicrocalamus_sp.3:0.00000100000050002909	Neomicrocalamus_sp.1:0.00450600488670518506)100:0.02722821044996132089	(Neomicrocalamus_prainii:0.00122584419026249849	Neomicrocalamus_sp.2:0.00247260873584017509)92:0.00050832719358446068)89:0.00310670176004926909)81:0.00867284	Bonia_levigata:0.00576456768842525773);
((Temochloa_liliana:0.01102633293502086435	2018VNB040:0.00336594744708932064)56:0.0381767	(BH85:0.00038169976681105909	(2018VNB018:0.00041776941697432314	(Neomicrocalamus_prainii:0.00146408064932992900	(Neomicrocalamus_sp.1:0.00102357091814816331	(Neomicrocalamus_sp.3:0.02159574428082242786	Neomicrocalamus_sp.2:0.00196063343540194045)90:0.00299585641078456205)84:0.00041093050413543533)100:0.00646779133375092845)100:0.01378136157560291321)97:0.040942	Bonia_levigata:0.03644883822282280611);
(((Temochloa_liliana:0.00146548146474656808	(Neomicrocalamus_prainii:0.02035513668071680174	(Neomicrocalamus_sp.1:0.00000100000050002909	Neomicrocalamus_sp.3:0.00581516264346412792)63:0.00361483293615870969)89:0.01369631475028059570)92:0.01324160269607092301	(BH85:0.00118764189276386167	(2018VNB018:0.00000100000050002909	2018VNB040:0.02423373523377356578)100:0.01246374075824045746)93:0.01048965989696212971)92:0.0148715	Neomicrocalamus_sp.2:0.00870074	Bonia_levigata:0.00613504513083018305);
((((2018VNB018:0.01455149595410149856	2018VNB040:0.06636756858759598754)84:0.02315887540531911398	Neomicrocalamus_prainii:0.02625574231104357836)72:0.00851524568263936459	Temochloa_liliana:0.00338314907704033094)53:0.00655648	(Neomicrocalamus_sp.2:0.01892658815585310933	(Neomicrocalamus_sp.3:0.18402903768863190792	Neomicrocalamus_sp.1:0.00000100000050002909)89:0.01254283686088792336)65:0.0084845	BH85:0.00964297	Bonia_levigata:0.00086581437838625832);
((Neomicrocalamus_sp.2:0.00000100000050002909	((2018VNB040:0.00543829339572580051	(BH85:0.00248045483028136579	2018VNB018:0.00000100000050002909)100:0.0888035	Temochloa_liliana:0.0225579)99:0.00951238802096229102	Neomicrocalamus_sp.3:0.00340210916349252719)54:0.03142698195896590635)53:0.0201904	(Neomicrocalamus_sp.1:0.03680721074385812780	Neomicrocalamus_prainii:0.00082401131151357571)93:0.0620133	Bonia_levigata:0.01620654587956579448);
((2018VNB040:0.00257436089643409399	Temochloa_liliana:0.00181302029112819429)99:0.0119488	(((Neomicrocalamus_sp.1:0.00177312837320676661	(Neomicrocalamus_sp.3:0.00052731219304289715	Neomicrocalamus_prainii:0.00107915637159746477)55:0.00130659409577841895)86:0.00266431646491118237	(BH85:0.00039403671621498284	2018VNB018:0.00000100000050002909)98:0.00237654865102693031)98:0.00518308746551276664	Neomicrocalamus_sp.2:0.02047770550171501905)84:0.0029329	Bonia_levigata:0.00293190322485642257);
((Neomicrocalamus_sp.2:0.00000100000050002909	Neomicrocalamus_prainii:0.00276682	(Neomicrocalamus_sp.1:0.00000100000050002909	Neomicrocalamus_sp.3:0.00000100000050002909)100:0.00415387)100:0.00769929	(Temochloa_liliana:0.00845573988977695208	((BH85:0.00000100000050002909	2018VNB018:0.00137525415362169221)100:0.00137770152941224565	2018VNB040:0.00000100000050002909)100:0.00843166088996010962)100:0.00763316	Bonia_levigata:0.00632076977015783980);
((Neomicrocalamus_prainii:0.00204931359498293454	(Neomicrocalamus_sp.3:0.00255312140197357226	Neomicrocalamus_sp.1:0.000850392	Neomicrocalamus_sp.2:0.0239114	(BH85:0.00163453749977853272	2018VNB040:0.08377084957554944977)51:0.00261822	Temochloa_liliana:0.00169923)54:0.01057916041898379449)66:0.0226688	2018VNB018:0.0129592	Bonia_levigata:0.01105570914870430098);
((Neomicrocalamus_prainii:2e-06	Neomicrocalamus_sp.3:0.00863505	(Neomicrocalamus_sp.1:0.00368471998864095636	Neomicrocalamus_sp.2:0.00242054612099559157)76:0.00244366407125524553)76:0.0128466	(2018VNB018:0.00344578379007784473	((BH85:0.00736378836128664602	2018VNB040:0.00000100000050002909)67:0.00218272705793742024	Temochloa_liliana:0.00520864798633128775)63:0.00371717161625714472)59:0.00772818	Bonia_levigata:0.00772718314026432478);
((Neomicrocalamus_sp.2:0.00000100000050002909	((Neomicrocalamus_sp.1:0.00000100000050002909	Neomicrocalamus_prainii:0.00636126470963462032)54:0.00215684055932483573	Neomicrocalamus_sp.3:0.00919371357535664346)100:0.02489297592099901091)100:0.154078	(((2018VNB018:0.00000100000050002909	BH85:0.00000100000050002909)100:0.00234451291954713720	2018VNB040:0.00152011120063775033)100:0.03553282924447965369	Temochloa_liliana:0.02976175468284051814)72:0.044389	Bonia_levigata:0.03147624634410022687);
(Temochloa_liliana:0.0144869	Neomicrocalamus_sp.2:0.0646371	(Neomicrocalamus_sp.1:0.00176232	Neomicrocalamus_prainii:0.00661457	Neomicrocalamus_sp.3:0.00231802794882744528)77:0.0121523	(BH85:0.00263604929530397323	(2018VNB018:0.00205782978557118336	2018VNB040:0.00180894419807948819)84:0.00166412071369157833)78:0.0118607	Bonia_levigata:0.01003754393870081793);
(((BH85:0.00000100000050002909	2018VNB018:0.00000100000050002909)100:0.00846433664177401179	Neomicrocalamus_sp.1:0.00510469745945160008)74:0.00390371	(Temochloa_liliana:0.00508414568796853976	(Neomicrocalamus_sp.3:0.00000100000050002909	(Neomicrocalamus_sp.2:0.00076221212454622626	(2018VNB040:0.00646669594698062906	Neomicrocalamus_prainii:0.00000100000050002909)100:0.03078713096498358545)100:0.01329454110600023636)96:0.00085841823883693548)100:0.025821	Bonia_levigata:0.00338991086738661077);
((Temochloa_liliana:0.00445400523724701850	(BH85:2e-06	2018VNB018:2e-06	2018VNB040:0.01167695383792079385)97:0.00266895853517809664)99:0.00177638	(Neomicrocalamus_sp.3:0.00177417	Neomicrocalamus_prainii:0.000886611	(Neomicrocalamus_sp.2:0.00806747379715434809	Neomicrocalamus_sp.1:0.00178334384115962216)98:0.00087729384759900185)99:0.00266275	Bonia_levigata:0.00088877245015099463);
((Neomicrocalamus_prainii:0.014135	Neomicrocalamus_sp.2:0.0196752	(2018VNB040:0.00100298838446254601	(2018VNB018:0.00000100000050002909	BH85:0.00430656935476483003)61:0.00000100000050002909)97:0.0104013	Temochloa_liliana:0.00604138)65:0.0112403	(Neomicrocalamus_sp.3:0.00000100000050002909	Neomicrocalamus_sp.1:0.00000100000050002909)55:0.00613892	Bonia_levigata:0.00461042649514194474);
(Temochloa_liliana:0.00830978	((BH85:0.00127026095455793730	2018VNB018:0.00126915360163198910)100:0.00127303	((Neomicrocalamus_sp.3:0.00000100000050002909	Neomicrocalamus_sp.2:0.00000100000050002909)100:0.00126885639204529928	Neomicrocalamus_sp.1:2e-06	Neomicrocalamus_prainii:2e-06)100:0.00127093	2018VNB040:0.00254360726559242113)100:0.00317646	Bonia_levigata:0.00191618347285232729);
(((Neomicrocalamus_prainii:0.00316286928113302442	(Neomicrocalamus_sp.3:0.00250954626431125092	(Neomicrocalamus_sp.2:0.00031034710547412557	Neomicrocalamus_sp.1:0.00031166804574019757)100:0.00093960765812563414)100:0.00028850302081593877)100:0.00224097868644424414	Temochloa_liliana:0.00446399167989956162)100:0.00604069	(2018VNB040:0.00187564494695865525	(2018VNB018:0.00030989259910370342	BH85:0.00030970353611553888)100:0.00124421000161507736)100:0.00935894	Bonia_levigata:0.00453196431164451345);
(((Neomicrocalamus_sp.1:0.00226725455270570132	Neomicrocalamus_sp.3:0.00225744824940010778)73:0.00000100000050002909	(Neomicrocalamus_prainii:0.00114157839910159300	Neomicrocalamus_sp.2:0.00229734995537054674)86:0.00112503573545239834)100:0.0175605	(Temochloa_liliana:0.00230763592092131072	(2018VNB040:0.00231199823814495818	(BH85:0.00344446216786800218	2018VNB018:0.00113027818645955848)89:0.00115902953117613390)61:0.00116487948776841026)57:0.0137422	Bonia_levigata:0.01276418693015481283);
((2018VNB018:0.00000100000050002909	(2018VNB040:0.00000100000050002909	BH85:0.00137209167331919226)100:0.01154287832649545514)70:0.00683356	(Temochloa_liliana:0.00507035179195720193	(Neomicrocalamus_prainii:0.02374638359060866899	(Neomicrocalamus_sp.1:0.00105884	Neomicrocalamus_sp.2:2e-06	Neomicrocalamus_sp.3:0.00105667583968989615)98:0.00249874981978521300)99:0.02127818103807007852)65:0.010832	Bonia_levigata:0.00423447535217216613);
(Temochloa_liliana:0.0148326	(Neomicrocalamus_prainii:4e-06	Neomicrocalamus_sp.3:4e-06	Neomicrocalamus_sp.1:0.00149641	(2018VNB018:0.00000100000050002909	BH85:0.00148246016400744077)97:0.00149642	2018VNB040:0.00150439	Neomicrocalamus_sp.2:0.00149611239234573356)90:0.013684	Bonia_levigata:0.01275752363614410072);
((Temochloa_liliana:0.00000100000050002909	((Neomicrocalamus_sp.2:0.07308515799387051148	Neomicrocalamus_sp.3:0.0127984	Neomicrocalamus_sp.1:0.145815)77:0.00937970459544800080	Neomicrocalamus_prainii:0.00399548036495409563)60:0.02934311999081500380)53:0.0162653	BH85:0.0204224	2018VNB018:0.0281625	2018VNB040:0.0435963	Bonia_levigata:0.00807849011895002585);
((((Neomicrocalamus_sp.2:0.01957657574153481503	(2018VNB018:0.00310420910731962641	BH85:0.00070946181559509644)88:0.00533847899014149117)100:0.07635810475474795467	Temochloa_liliana:0.00778593089225343513)53:0.00000100000050002909	(2018VNB040:0.00553872133137491875	Neomicrocalamus_prainii:0.01683377247501126328)59:0.00164596486745472175)98:0.0316298	(Neomicrocalamus_sp.3:0.00083562360399467347	Neomicrocalamus_sp.1:0.01877339806629752667)89:0.00957771	Bonia_levigata:0.00702380362894421649);
((((((2018VNB040:0.03305210720758841592	Neomicrocalamus_prainii:0.00193401120856830371)86:0.00660165575607762900	Neomicrocalamus_sp.3:0.02402999786116423453)77:0.00783577033011254379	Neomicrocalamus_sp.2:0.00127739359831155518)76:0.02416960066975495924	Temochloa_liliana:0.00849233568621033004)63:0.00310564220052876984	Neomicrocalamus_sp.1:0.00583621030009849953)73:0.0184946	(BH85:0.00454184447455469563	2018VNB018:0.00670301718782086078)75:0.0249895	Bonia_levigata:0.01530046676196728829);
(Neomicrocalamus_sp.2:0.00605757	(((2018VNB018:0.00000100000050002909	2018VNB040:0.015034	(Temochloa_liliana:0.00000100000050002909	(Neomicrocalamus_sp.3:0.00000100000050002909	Neomicrocalamus_sp.1:0.00000100000050002909)92:0.00132331608757267670)58:0.00264982)100:0.02633707020898303983	BH85:0.00124257180863313185)90:0.00408718895082189546	Neomicrocalamus_prainii:0.00000100000050002909)96:0.0130222	Bonia_levigata:0.00482435644342760293);
((Temochloa_liliana:0.01062711198336193513	BH85:0.00168009724142361089)72:0.0100775	((Neomicrocalamus_prainii:0.00665018572879371404	((Neomicrocalamus_sp.2:0.00138484335014290422	Neomicrocalamus_sp.1:0.00000100000050002909)95:0.00129374712493474336	(2018VNB040:0.01683325137221693135	2018VNB018:0.00126014609841974628)100:0.00601170694616848505)79:0.00027824862793980680)100:0.03549539009273302431	Neomicrocalamus_sp.3:0.00000100000050002909)100:0.0483736	Bonia_levigata:0.01007653723910127176);
((2018VNB040:0.00153196	Temochloa_liliana:0.00777137	(((Neomicrocalamus_prainii:0.00028337081707584922	Neomicrocalamus_sp.1:0.00175133550213448343)86:0.00140620272486295444	Neomicrocalamus_sp.2:0.00604496977196448525)62:0.00179627610047936167	Neomicrocalamus_sp.3:0.00000100000050002909)65:0.00573955	BH85:0.04113048434601471182)76:0.00431191	2018VNB018:0.025416	Bonia_levigata:0.00314978836256964894);
(((2018VNB018:0.00000100000050002909	BH85:0.00074556243805579483)98:0.00074567274407688839	2018VNB040:0.00074602986913928490)99:0.00567108	((Neomicrocalamus_prainii:0.08335590074630797042	((Neomicrocalamus_sp.3:0.00149261570894722480	Neomicrocalamus_sp.1:0.00074569187570215449)94:0.00074794525458512443	Neomicrocalamus_sp.2:0.00224007870072477026)94:0.00071002883327796358)98:0.00153108247884844290	Temochloa_liliana:0.00299117250698012786)97:0.00415963	Bonia_levigata:0.00342153316793764907);
(((((Neomicrocalamus_prainii:0.00142033869768754938	(Neomicrocalamus_sp.1:0.00123762031807919215	Neomicrocalamus_sp.3:0.00887689529394701006)64:0.00230516510809144560)60:0.01006535791061093782	2018VNB040:0.00159379786270827145)70:0.01037409222598787567	(2018VNB018:0.00191999445593604864	BH85:0.00000100000050002909)88:0.00238021536414069349)98:0.01875324524999222656	Temochloa_liliana:0.00795028040107425074)52:0.00526706	Neomicrocalamus_sp.2:0.0121548	Bonia_levigata:0.00447959330095208490);
(Temochloa_liliana:0.010994	BH85:0.00855226	Neomicrocalamus_sp.3:0.0069341	Neomicrocalamus_sp.2:0.00774443	2018VNB018:0.00612466	Neomicrocalamus_sp.1:0.00612366	2018VNB040:0.00612266	Neomicrocalamus_prainii:0.00692903	Bonia_levigata:0.00611965857898519230);
(((2018VNB018:0.00000100000050002909	BH85:0.00000100000050002909)93:0.00000100000050002909	(Temochloa_liliana:0.00546121863913824786	(Neomicrocalamus_sp.1:0.00357535	(Neomicrocalamus_sp.3:0.00000100000050002909	Neomicrocalamus_sp.2:0.00000100000050002909)85:0.000891315	Neomicrocalamus_prainii:0.00271375177979833390)100:0.00459224829700889334)100:0.00453228450408924705)91:0.0073588	2018VNB040:0.00545126	Bonia_levigata:0.00461393779506955211);
((2018VNB040:0.00353452748842381223	Neomicrocalamus_sp.1:0.00470305718638732492)78:0.00844913	(((Neomicrocalamus_prainii:0.00251254747188964407	Neomicrocalamus_sp.2:0.00445515328470462955)76:0.00181092854986703087	2018VNB018:0.00280806541347254938)76:0.00168921034807508049	(Neomicrocalamus_sp.3:0.01540392160093403615	(Temochloa_liliana:0.00394980838710828029	BH85:0.00314229539059146523)58:0.00037867305506134296)100:0.00818708068397910535)79:0.00746723	Bonia_levigata:0.00578451983174392299);
((Neomicrocalamus_sp.1:0.00262876400815894229	Neomicrocalamus_sp.2:0.00357901777373879557)100:0.0139276	(Temochloa_liliana:0.00463326538783593797	((Neomicrocalamus_prainii:0.00194254444204798159	Neomicrocalamus_sp.3:0.00235822566089871838)94:0.00343605478815895218	((BH85:0.00947365724338336546	2018VNB018:0.00000100000050002909)97:0.00085188108706687950	2018VNB040:0.00257015157216309393)100:0.00194245648703791213)99:0.00289525592788243951)100:0.0817902	Bonia_levigata:0.00823224966306530630);
(((Neomicrocalamus_sp.3:0.00207184873318925870	Neomicrocalamus_sp.1:0.00209553638665121783)80:0.00210115275808959090	(Neomicrocalamus_sp.2:0.00314076892968923483	Neomicrocalamus_prainii:0.00209494371613928214)65:0.00000100000050002909)100:0.0100575	((BH85:2e-06	2018VNB040:0.00103762	2018VNB018:0.00103573241622978494)100:0.00628879205028903040	Temochloa_liliana:0.00962760382242002985)99:0.00581003	Bonia_levigata:0.00371489189246130723);
(Temochloa_liliana:0.00792411	(Neomicrocalamus_sp.2:3e-06	Neomicrocalamus_sp.1:3e-06	(Neomicrocalamus_prainii:0.02095934305507386741	(2018VNB040:0.00360706305359695997	(2018VNB018:0.00000100000050002909	BH85:0.02865554288116371751)77:0.00238073059976883243)88:0.00362241877002604431)52:2e-06	Neomicrocalamus_sp.3:0.00119654389488801742)85:0.00421735	Bonia_levigata:0.00305870134045550324);
((2018VNB040:0.00310797	Neomicrocalamus_sp.2:0.00430601	(Neomicrocalamus_sp.1:0.00485805	Neomicrocalamus_prainii:0.0130759	(Neomicrocalamus_sp.3:0.00646732009098716868	2018VNB018:0.00638641311297898171)100:0.01414483206071467762)100:0.01303650727421201520)83:0.0191544	(BH85:0.01642795247612676909	Temochloa_liliana:0.00715181904002174310)100:0.0237049	Bonia_levigata:0.01896818051772253960);
((BH85:0.00180270731252383100	2018VNB018:0.000897912	2018VNB040:2e-06)60:0.00551561	(Temochloa_liliana:0.00362614260849079915	((Neomicrocalamus_sp.3:0.00000100000050002909	(Neomicrocalamus_sp.1:0.00000100000050002909	Neomicrocalamus_sp.2:0.00180449414291559908)85:0.00090249273018657436)87:0.00090053774942048137	Neomicrocalamus_prainii:0.00090053881474301046)98:0.00272569044200618622)58:0.0046199	Bonia_levigata:0.00461889572072210312);
((Temochloa_liliana:0.01519294201743466924	Neomicrocalamus_sp.2:0.00154690699201993150)99:0.0620217	((2018VNB018:0.04168961157193284972	(2018VNB040:0.01697076714538311992	(BH85:0.00230088260859194569	(Neomicrocalamus_sp.1:0.09425496810169127493	Neomicrocalamus_prainii:0.00309986264362134816)100:0.00362977311366621336)87:0.00292137506635079631)100:0.03203353745855520157)100:0.15831568233198020645	Neomicrocalamus_sp.3:0.00000100000050002909)100:0.0519076	Bonia_levigata:0.03794484922801754506);
(Neomicrocalamus_prainii:0.00738038	Neomicrocalamus_sp.1:0.00532537	(((Neomicrocalamus_sp.2:0.00656883226691655411	BH85:0.00400905023724346631)52:0.00428146	(2018VNB040:0.00421018678817149886	2018VNB018:0.00423902852814069496)92:0.00401148	Temochloa_liliana:0.00435281170979008245)69:0.01508013302758494552	Neomicrocalamus_sp.3:0.00000100000050002909)82:0.00532537	Bonia_levigata:0.00532336800446334916);
(((Neomicrocalamus_sp.1:0.00985826920313659545	2018VNB040:0.00546712736883398463)70:0.00110525857538147968	((((Neomicrocalamus_sp.2:0.00345076049880314135	Neomicrocalamus_sp.3:0.00111092006700480670)99:0.00333093297100229549	Neomicrocalamus_prainii:0.00586197236861040524)100:0.09188344139368788410	2018VNB018:0.00036008422493648490)59:0.01303479546667683092	BH85:0.00105362235700000003)57:0.00333324897161841119)54:0.00906242	Temochloa_liliana:0.0140138	Bonia_levigata:0.00816367814267487946);
((Neomicrocalamus_prainii:2e-06	Neomicrocalamus_sp.2:2e-06	(Neomicrocalamus_sp.3:0.00000100000050002909	Neomicrocalamus_sp.1:0.00000100000050002909)100:0.00166957390574169013)100:0.0187116	((2018VNB040:0.00167087391471692939	2018VNB018:0.0016736	BH85:2e-06)100:0.00843548982292365197	Temochloa_liliana:0.00673009042146778709)100:0.0222061	Bonia_levigata:0.01541457278902079626);
((Neomicrocalamus_prainii:0.00083650703537363057	Neomicrocalamus_sp.3:2e-06	Neomicrocalamus_sp.2:0.00168091	Neomicrocalamus_sp.1:0.000838762)100:0.0118791	((BH85:0.00083555736643162420	2018VNB018:0.00000100000050002909)100:0.00250887	2018VNB040:2e-06	Temochloa_liliana:0.00502964296323446958)100:0.0109973	Bonia_levigata:0.00596723823346603875);
(Temochloa_liliana:0.0110644	((BH85:0.00000100000050002909	(2018VNB040:0.00216344504689664928	2018VNB018:0.00103474395929981913)81:0.00215981984114325433)100:0.00621477825318676388	(Neomicrocalamus_sp.1:0.00321866837659553129	(Neomicrocalamus_prainii:0.00106675	Neomicrocalamus_sp.3:0.0010679	Neomicrocalamus_sp.2:0.00000100000050002909)66:0.00000100000050002909)88:0.00479968000607909270)63:0.00481697	Bonia_levigata:0.00249272549405834230);
(Neomicrocalamus_prainii:0.00466561	Temochloa_liliana:0.00733066	Neomicrocalamus_sp.1:0.00466735	((BH85:0.00132995845542935461	2018VNB018:0.00000100000050002909)100:0.00133111628341353095	2018VNB040:0.00133111808248674210)100:0.00467078	Neomicrocalamus_sp.3:0.0033367	Neomicrocalamus_sp.2:0.0046636	Bonia_levigata:0.00333369860574324155);
((Neomicrocalamus_sp.3:0.02185035552149925536	(((2018VNB040:0.02860082125560387684	BH85:0.00099703848993771540)96:0.00572657110830720149	(Neomicrocalamus_sp.1:0.00282692755167915193	(Neomicrocalamus_sp.2:0.01123017687591917717	2018VNB018:0.00000100000050002909)95:0.00478812129063116692)95:0.00940541166870404767)76:0.00532605973832000514	Neomicrocalamus_prainii:0.02764452680426037617)100:0.02276998417752892565)100:0.08307	Temochloa_liliana:0.091726	Bonia_levigata:0.04417307300184963870);
(Temochloa_liliana:0.00912669	(Neomicrocalamus_sp.2:0.00653427227067075560	(Neomicrocalamus_sp.1:0.00000100000050002909	(Neomicrocalamus_sp.3:0.01557047716545018924	Neomicrocalamus_prainii:0.01701605162790559983)98:0.00357405736461608456)70:0.00078859160274765273)80:0.00425805	((BH85:0.00008502278586998520	2018VNB018:0.00085818873575711004)95:0.00231440979257045709	2018VNB040:0.01492679091065894463)57:0.0034283	Bonia_levigata:0.00263294203782000330);
(2018VNB040:0.0972039	((2018VNB018:0.00000100000050002909	BH85:0.00000100000050002909)99:0.00191680962089456407	(Temochloa_liliana:0.00195947238741868640	((Neomicrocalamus_sp.2:0.00130222926822199910	Neomicrocalamus_sp.3:0.00064506792998956358)100:0.00411148394507559242	Neomicrocalamus_prainii:0.00723028	Neomicrocalamus_sp.1:0.00650764)90:0.00112276560941719657)85:0.00069732936998531865)100:0.227998	Bonia_levigata:0.06593386674774145972);
((((Neomicrocalamus_sp.3:0.00000100000050002909	Neomicrocalamus_sp.1:0.00000100000050002909)100:0.00300325	Neomicrocalamus_prainii:0.00451586	Neomicrocalamus_sp.2:0.00150033684208536293)100:0.00301033613783089921	Temochloa_liliana:0.00758094868525559414)100:0.00833758	((2018VNB018:0.00301071321863016859	BH85:0.00150805970227464248)100:0.00150076211988970439	2018VNB040:0.00300498243189621216)100:0.0130943	Bonia_levigata:0.00691695693181389702);
((Neomicrocalamus_sp.1:0.00000100000050002909	Neomicrocalamus_prainii:0.00135089	(Neomicrocalamus_sp.2:0.00814141294677022710	(BH85:0.00677911789309336345	2018VNB040:0.00340721014621653100)90:0.00000100000050002909)69:0.011041)89:0.0385774	((Neomicrocalamus_sp.3:0.09892462153561495941	Temochloa_liliana:0.00000100000050002909)89:0.01908491924177775981	2018VNB018:0.08197397221962562930)70:0.0143057	Bonia_levigata:0.00799939509346127113);
(((Neomicrocalamus_sp.3:0.00146674940019557291	Neomicrocalamus_sp.1:0.00053915245666502154)59:0.00060399220890846965	Neomicrocalamus_prainii:0.00111713	Neomicrocalamus_sp.2:0.000748203)100:0.00920211	((2018VNB040:0.00150556805798877404	(BH85:0.00074473714155935396	2018VNB018:0.00000100000050002909)99:0.00073773269771744757)100:0.00488833063631997477	Temochloa_liliana:0.00465786189422526253)53:0.00651447	Bonia_levigata:0.00588767057495589042);
((Temochloa_liliana:0.00832985077958427016	(2018VNB040:0.00253324379160695156	(2018VNB018:0.00083547118122640146	BH85:0.00167031504934954606)93:0.00081842767266510346)89:0.00360247164730677230)52:0.00862398	((Neomicrocalamus_sp.3:0.00504511455624223528	(Neomicrocalamus_sp.1:0.00082925702038894164	Neomicrocalamus_sp.2:0.00082948472349845702)68:0.00000100000050002909)92:0.00078372595700936410	Neomicrocalamus_prainii:0.01948979627954391253)100:0.0112115	Bonia_levigata:0.00703372030641768661);
(Temochloa_liliana:0.00913519	2018VNB040:0.00912004	(2018VNB018:0.01206789734043498159	Neomicrocalamus_sp.2:0.07146500864874612280)75:0.0528237	(Neomicrocalamus_prainii:0.00456388503887320777	(Neomicrocalamus_sp.3:0.00000100000050002909	Neomicrocalamus_sp.1:0.00000100000050002909)99:0.00459621173956284174)77:0.00920609	BH85:0.00458238	Bonia_levigata:0.00458038300419090320);
((2018VNB018:0.00000100000050002909	2018VNB040:0.00244362265097768658)54:0.00752111	BH85:0.0112541	Temochloa_liliana:0.0100242	(Neomicrocalamus_prainii:0.00234366549261488333	(Neomicrocalamus_sp.2:0.00121644289057896938	(Neomicrocalamus_sp.1:0.00000100000050002909	Neomicrocalamus_sp.3:0.00000100000050002909)61:0.00000100000050002909)80:0.00114586523444437454)73:0.00650113	Bonia_levigata:0.00630120733651541500);
(((Temochloa_liliana:0.00300926526838051801	(Neomicrocalamus_prainii:0.00214729618812316628	(Neomicrocalamus_sp.3:0.00474962975551473411	Neomicrocalamus_sp.2:0.00042646314189709192)98:0.00085993179300326351)75:0.00000100000050002909)100:0.00602068142889110227	Neomicrocalamus_sp.1:0.00220766417708507167)93:0.00596762	(2018VNB018:0.00201269534134885250	BH85:0.000449356	2018VNB040:0.00708293)94:0.00924087	Bonia_levigata:0.00553874340086231085);
((Neomicrocalamus_sp.2:0.00280262416226737497	(((2018VNB040:0.03288653031356744000	(Temochloa_liliana:0.00683731086364898141	(2018VNB018:0.01343216499280361007	BH85:0.00000100000050002909)97:0.00463112439947893466)100:0.03776010280877042935)94:0.01016428355052138854	Neomicrocalamus_sp.1:0.00140191332132478716)73:0.00418293505924481005	Neomicrocalamus_sp.3:0.00000100000050002909)53:0.00138863194831202654)94:0.00743778	Neomicrocalamus_prainii:0.0025627	Bonia_levigata:0.00256170388163894655);
(((2018VNB018:0.00000100000050002909	(BH85:0.00000100000050002909	2018VNB040:0.00000100000050002909)58:0.00000100000050002909)94:0.04427638008440116374	Temochloa_liliana:0.00639223798475952332)53:0.01299	(Neomicrocalamus_sp.2:0.12796881760113443249	Neomicrocalamus_prainii:2e-06	(Neomicrocalamus_sp.3:0.00722499167857077081	Neomicrocalamus_sp.1:0.00000100000050002909)87:0.0073321)95:0.0240807	Bonia_levigata:0.01298903385397081646);
((Neomicrocalamus_prainii:0.00472972066084800195	Neomicrocalamus_sp.3:0.00369583454251616117)75:0.0104433	((2018VNB018:0.00187454557936500197	BH85:0.00186111456004191657)53:0.00258424445466240915	(2018VNB040:0.04543868330988089926	(Temochloa_liliana:0.01217865238453087924	(Neomicrocalamus_sp.2:0.00585359901786502469	Neomicrocalamus_sp.1:0.04731754171696589406)100:0.06813318952819291674)99:0.01851257205747693438)70:0.01750482275098761559)96:0.0234974	Bonia_levigata:0.00961430268498465919);
((((2018VNB018:0.00000100000050002909	BH85:0.00000100000050002909)100:0.00036201729153064914	2018VNB040:0.00145011746044631704)100:0.00373881957924106050	Temochloa_liliana:0.00383274261949227528)66:0.00713238	((Neomicrocalamus_prainii:0.00182071641206866044	Neomicrocalamus_sp.3:0.00036094881070113479)81:0.00030401647860365828	(Neomicrocalamus_sp.1:0.00108689525441901238	Neomicrocalamus_sp.2:0.00000100000050002909)85:0.00077993527812080172)100:0.0102648	Bonia_levigata:0.00600220473160081956);
((2018VNB040:0.00171895428751494259	Temochloa_liliana:0.00451415157882402961)62:0.00399001	((BH85:0.00102851201554108045	2018VNB018:0.00000100000050002909)99:0.00171222540374205709	(Neomicrocalamus_sp.2:0.00207272083784227875	((Neomicrocalamus_prainii:0.00136945707261224969	Neomicrocalamus_sp.1:0.00000100000050002909)97:0.00137260256865655728	Neomicrocalamus_sp.3:0.00000100000050002909)99:0.00102413887501934058)86:0.00102800065931706996)84:0.00330721	Bonia_levigata:0.00330621168689203271);
((Neomicrocalamus_sp.1:0.00571214644551359171	(Neomicrocalamus_sp.3:0.00000100000050002909	Neomicrocalamus_sp.2:0.00000100000050002909)70:0.00000100000050002909)85:0.00198521	(Temochloa_liliana:0.00139498259391487682	(BH85:0.00148037998097062329	(2018VNB040:0.01471628738682053197	2018VNB018:0.00127499605951194076)99:0.01677691194517824669)95:0.00273511955862046092)68:0.00477397	Neomicrocalamus_prainii:0.00758165	Bonia_levigata:0.00198420698771216257);
(2018VNB040:0.0646455	((Neomicrocalamus_prainii:0.00000100000050002909	Neomicrocalamus_sp.2:0.00332662	(Neomicrocalamus_sp.1:0.00165643245495703320	Neomicrocalamus_sp.3:0.00000100000050002909)97:0.0050006)88:0.00164944418614496762	(2018VNB018:0.00166266081154410345	BH85:0.00000100000050002909)87:0.00501878051948942677)81:0.010178	Temochloa_liliana:0.0117792	Bonia_levigata:0.00677953723028827671);
(((Neomicrocalamus_sp.1:0.00116442854747161721	(Neomicrocalamus_sp.3:0.00270913828544638424	(Neomicrocalamus_prainii:0.00078779375582750557	Neomicrocalamus_sp.2:0.00270549267274647863)55:0.00038184781081262873)88:0.00039508825033942680)99:0.00122032491381919052	Temochloa_liliana:0.00345257862484810076)54:0.00447859	(2018VNB040:0.00038784559753217668	(2018VNB018:0.00038485478637426162	BH85:0.00000100000050002909)82:0.00038283787198008809)100:0.00698028	Bonia_levigata:0.00414998515659713903);
(((Neomicrocalamus_prainii:0.00000100000050002909	Neomicrocalamus_sp.1:0.00482961199083809835)92:0.00183833783458302682	(((Temochloa_liliana:0.00481617804665161742	(BH85:0.00192038760172650994	2018VNB018:0.00096387997401225741)99:0.00194807724195563510)93:0.00293324651704392116	Neomicrocalamus_sp.2:0.00100908709520954650)71:0.00000100000050002909	Neomicrocalamus_sp.3:0.00787837372294500002)71:0.00585163998215734726)100:0.0745467	2018VNB040:0.0305723	Bonia_levigata:0.00600402813984495572);
((((2018VNB040:0.01233613661529453336	Temochloa_liliana:0.04036593097649854994)70:0.00874366186066226868	2018VNB018:0.00964479893318615292)88:0.02335747927442007738	BH85:0.00135067442722265336)88:0.0135751	(((Neomicrocalamus_sp.3:0.00187673206385699900	Neomicrocalamus_prainii:0.01081713675024506029)88:0.01774828470186978757	Neomicrocalamus_sp.2:0.00225395561050672089)79:0.00241170227264945938	Neomicrocalamus_sp.1:0.01037172189906155131)88:0.0117501	Bonia_levigata:0.00556377747513888375);
(Temochloa_liliana:0.00964022	((Neomicrocalamus_sp.3:0.00188084056497856214	Neomicrocalamus_prainii:0.00187886	(Neomicrocalamus_sp.2:0.00187189687357053672	Neomicrocalamus_sp.1:0.00000100000050002909)78:0.000934054)81:0.00094859426591534734	(2018VNB040:0.00272714514413165132	(2018VNB018:0.01970017882821610208	BH85:0.00102080547923071659)78:0.00186437180259690916)94:0.00487695453503683186)64:0.00373198	Bonia_levigata:0.00289218559661597735);
(((2018VNB040:0.00727967220900109253	(BH85:0.00000100000050002909	2018VNB018:0.00000100000050002909)100:0.00513062078595051367)93:0.00366455497293994171	((Neomicrocalamus_sp.3:0.00366146996439356510	(Neomicrocalamus_sp.1:0.00027503879035808396	Neomicrocalamus_sp.2:0.00025334307265840783)99:0.00095413896530332826)80:0.00165691651720894216	Neomicrocalamus_prainii:0.00228970959608523717)100:0.02727551694241463903)74:0.00586005	Temochloa_liliana:0.00866633	Bonia_levigata:0.00582650715352486803);
(Neomicrocalamus_prainii:0.00784519	Neomicrocalamus_sp.3:0.00689051	Neomicrocalamus_sp.2:0.00881349	Neomicrocalamus_sp.1:0.0146131	((2018VNB018:2e-06	BH85:2e-06	2018VNB040:0.00192248935629655312)100:0.00192427511760300983	Temochloa_liliana:0.00096275505263555621)66:0.00784957	Bonia_levigata:0.00688622936053503824);
((((Neomicrocalamus_sp.2:0.00075205782465971030	(Neomicrocalamus_sp.1:0.00000100000050002909	Neomicrocalamus_sp.3:0.00000100000050002909)99:0.00075309689621845554)99:0.00113062411548097547	Neomicrocalamus_prainii:0.00150525607474679508)99:0.00138437925639391200	Temochloa_liliana:0.00467619628287995869)55:0.00681614	(2018VNB040:0.00231211525444825110	(BH85:0.00113010212204100731	2018VNB018:0.00113161807812038693)99:0.00041847847789411937)100:0.00923232	Bonia_levigata:0.00647309195050443237);
((Temochloa_liliana:0.00687517382402218127	(Neomicrocalamus_sp.1:0.00210650303887142346	(Neomicrocalamus_prainii:0.00304048558114408110	(2018VNB040:0.00235920177733909458	(2018VNB018:0.00383247640819865025	BH85:0.00057938920462820189)87:0.00174412066348057782)96:0.00304563613899434555)79:0.00139188043177713408)98:0.00163323261248732136)93:0.00812852	(Neomicrocalamus_sp.3:0.00129158653217372236	Neomicrocalamus_sp.2:0.00196882070789972325)100:0.061937	Bonia_levigata:0.00420325168163783285);
((Neomicrocalamus_sp.1:0.00221045970326886861	(Neomicrocalamus_sp.2:0.00292874122651800564	(BH85:0.00203680342256833255	(Temochloa_liliana:0.00893403550859126795	(Neomicrocalamus_sp.3:0.00311217637043597565	Neomicrocalamus_prainii:0.00999095092084997458)87:0.01330486959423893625)74:0.00000100000050002909)88:0.02158279627027737471)62:0.00149827340039645801)85:0.028246	(2018VNB018:0.00226129738836093911	2018VNB040:0.02336850834727437903)82:0.0256444	Bonia_levigata:0.02225560310614429702);
((((BH85:0.00051685278192029071	2018VNB018:0.00113716869671222137)99:0.00059910161591309244	2018VNB040:0.00709892141638790962)98:0.00241190635350983394	Temochloa_liliana:0.00127886584444977694)99:0.00840714	(Neomicrocalamus_prainii:2e-06	Neomicrocalamus_sp.1:2e-06	(Neomicrocalamus_sp.2:0.01481282403444034515	Neomicrocalamus_sp.3:0.00619275086106719531)100:0.00472315203926518962)100:0.00827183	Bonia_levigata:0.00671550407510406941);
((Temochloa_liliana:0.00618565226685703802	(Neomicrocalamus_prainii:0.00509137418338944693	(Neomicrocalamus_sp.1:0.00409606200762893582	(Neomicrocalamus_sp.3:0.00200331813718976522	Neomicrocalamus_sp.2:0.00000100000050002909)92:0.00201750143268187090)51:0.00000100000050002909)51:0.00099812580798809818)81:0.00468247	(2018VNB040:0.00000100000050002909	(BH85:0.00305986462073597676	2018VNB018:0.00098123119567880839)81:0.00205400854650506426)57:0.00466023	Bonia_levigata:0.00364900529323041985);
(((2018VNB018:0.00000100000050002909	2018VNB040:0.00328452216740604021)100:0.00738123755348741445	BH85:0.00164003415302470105)100:0.0056377	(((Neomicrocalamus_sp.1:0.00022357644916339345	(Neomicrocalamus_sp.2:0.00126091547537597560	Neomicrocalamus_sp.3:0.00022622804849807034)78:0.00000100000050002909)82:0.00075316486201791252	Neomicrocalamus_prainii:0.00181402369114496537)100:0.00102201900780759082	Temochloa_liliana:0.00228061560590311517)96:0.00193204	Bonia_levigata:0.00172718566164915062);
(Temochloa_liliana:0.0138365	(Neomicrocalamus_sp.3:0.0125057	Neomicrocalamus_prainii:0.00220185	((2018VNB040:0.01184105370530358012	(2018VNB018:0.00000100000050002909	BH85:0.00475697092130242336)67:0.00000100000050002909)98:0.00694554813150746308	Neomicrocalamus_sp.2:0.01024471572707512552)100:0.033981	Neomicrocalamus_sp.1:0.00337842)72:0.0143995	Bonia_levigata:0.01211299677088365639);
(((Neomicrocalamus_sp.1:0.00031502532025010711	(Neomicrocalamus_prainii:0.00513727866016021936	Neomicrocalamus_sp.3:0.00091164143549467118)67:0.00155129278937783275)99:0.00650108172086779137	(Neomicrocalamus_sp.2:0.00462955147694646754	((BH85:0.00000100000050002909	2018VNB018:0.01063627195066895077)94:0.00137673541873630499	2018VNB040:0.00197778070758699567)81:0.00200293891353228596)96:0.01692998813650236495)69:0.00713239	Temochloa_liliana:0.015206	Bonia_levigata:0.00521638706347539102);
((2018VNB018:0.00000100000050002909	BH85:0.00000100000050002909)100:0.00490318	((Neomicrocalamus_prainii:2e-06	Neomicrocalamus_sp.3:2e-06	(Neomicrocalamus_sp.1:0.00120692040973154687	Neomicrocalamus_sp.2:0.00988201983052180120)100:0.00246706653369235590)100:0.00245530652747904263	Temochloa_liliana:0.00369661816882692383)100:0.00367119	2018VNB040:0.00490278	Bonia_levigata:0.00245200316723209917);
(Neomicrocalamus_sp.3:0.00909266	2018VNB040:0.00718207	((BH85:0.00000100000050002909	2018VNB018:0.03640548444997938199)97:0.00646546481965918751	(Temochloa_liliana:0.00991970755617979996	((Neomicrocalamus_sp.2:0.00049273401781536148	Neomicrocalamus_sp.1:0.01526810050556087761)62:0.00056851826036441824	Neomicrocalamus_prainii:0.00299464482298928986)62:0.00168066004211442355)98:0.00492865023333002080)58:0.00725118	Bonia_levigata:0.00530519591308171480);
(((((Neomicrocalamus_sp.3:0.00055328270905219336	Neomicrocalamus_sp.1:0.00278098877856827482)58:0.00000100000050002909	Neomicrocalamus_sp.2:0.00563227401739094333)93:0.00166939818421822520	Neomicrocalamus_prainii:0.00224141889560761261)100:0.00219980937277509817	((2018VNB018:0.00000100000050002909	BH85:0.00055258488540358471)100:0.00231517341405671579	2018VNB040:0.00845311706658702366)82:0.00121694498981035973)96:0.01082	Temochloa_liliana:0.0127401	Bonia_levigata:0.00695012493785420772);
(((Neomicrocalamus_prainii:0.00142165984679924143	(Neomicrocalamus_sp.2:0.00047216032029307104	Neomicrocalamus_sp.1:2e-06	Neomicrocalamus_sp.3:0.00142147)99:0.00333308686420202144)87:0.00172400416608386401	(2018VNB040:0.00142925895492935899	(2018VNB018:0.00149390033800779302	BH85:0.00054024574508714852)97:0.00082150484422317609)96:0.00381104054995944855)51:0.0149782	Temochloa_liliana:0.0219311	Bonia_levigata:0.01497722623843352092);
(Temochloa_liliana:0.00960208	(((Neomicrocalamus_sp.3:0.00000100000050002909	Neomicrocalamus_sp.1:0.00000100000050002909)100:0.00183805906217780345	(Neomicrocalamus_sp.2:0.00100367959696079172	Neomicrocalamus_prainii:0.00257744754733956177)99:0.00064412446169831417)100:0.00279272627565983842	((2018VNB018:0.00045899646792608599	BH85:0.00103119241599128461)96:0.00044384550999541358	2018VNB040:0.00417271048624028376)100:0.00277344229378222607)96:0.00559452	Bonia_levigata:0.00466396075209836794);
((Neomicrocalamus_sp.1:0.00136071014169223347	Neomicrocalamus_sp.3:0.00270707315726352723)98:0.00738414	((Neomicrocalamus_sp.2:0.00202296133224637732	Neomicrocalamus_prainii:0.00067275530947046535)52:0.00134542850819036573	(((2018VNB018:0.00202293568022001964	2018VNB040:0.00202400916250984044)74:0.00067111648193683596	BH85:0.00000100000050002909)90:0.00270139018795869431	Temochloa_liliana:0.03487320305656012309)70:0.00000100000050002909)100:0.0379385	Bonia_levigata:0.00482347687145695189);
((Temochloa_liliana:0.00484623908936489614	Neomicrocalamus_sp.2:0.0152761	(BH85:0.05577954874085920556	Neomicrocalamus_prainii:0.00422419551515250836)51:0.0161583	Neomicrocalamus_sp.1:0.0112222	Neomicrocalamus_sp.3:0.00488783)68:0.0104838	(2018VNB040:0.01887685200820529360	2018VNB018:0.00284762034385566869)96:0.0101565	Bonia_levigata:0.00524751043632311343);
(((2018VNB040:0.00169451377616032929	(2018VNB018:0.00000100000050002909	BH85:0.00000100000050002909)99:0.00082060840042320058)100:0.00776135192233158838	Temochloa_liliana:0.00262482315668350783)56:0.00462228	((Neomicrocalamus_sp.2:0.00083290621581341880	(Neomicrocalamus_sp.1:0.00000100000050002909	Neomicrocalamus_sp.3:0.00000100000050002909)65:0.00000100000050002909)90:0.00083929722263064311	Neomicrocalamus_prainii:0.00335570235145031840)100:0.00816771	Bonia_levigata:0.00382637130318440235);
((Neomicrocalamus_prainii:0.00326589260903487315	(Neomicrocalamus_sp.2:0.00244237572958288423	(Neomicrocalamus_sp.3:0.00000100000050002909	Neomicrocalamus_sp.1:0.00000100000050002909)100:0.00162935286946060067)99:0.00244400120696027781)100:0.0111916	(Temochloa_liliana:0.00267552169640665125	((2018VNB018:0.00000100000050002909	BH85:0.00000100000050002909)100:0.00244032004161588451	2018VNB040:0.00325412619199182650)100:0.00383958177170693133)80:0.00846568	Bonia_levigata:0.00604028984187723710);
((Temochloa_liliana:0.00321556773429511767	((BH85:0.00000100000050002909	2018VNB018:0.00079663108536691678)82:0.00038086759069703557	2018VNB040:0.00235242805317900129)96:0.00118557463947323175)74:0.00352025	(Neomicrocalamus_sp.2:0.00039339829418870491	((Neomicrocalamus_sp.3:0.00000100000050002909	Neomicrocalamus_sp.1:0.07029715124566517093)87:0.00590600115593708976	Neomicrocalamus_prainii:0.00116861054777276123)51:0.00039071909324950386)87:0.00635658	Bonia_levigata:0.00319340637754198572);
(Temochloa_liliana:0.00902039	Neomicrocalamus_prainii:0.0293046	(BH85:0.00126821662461868464	2018VNB018:2e-06	2018VNB040:2e-06)75:0.0051019	((Neomicrocalamus_sp.3:0.00000100000050002909	Neomicrocalamus_sp.1:0.00000100000050002909)88:0.00126799977627280592	Neomicrocalamus_sp.2:0.00000100000050002909)53:0.00256111	Bonia_levigata:0.00256011367627710781);
((((Neomicrocalamus_sp.3:0.00523204828648127923	Neomicrocalamus_sp.1:0.00000100000050002909)100:0.00259706	Neomicrocalamus_prainii:0.00103601	Neomicrocalamus_sp.2:0.00156401524581365674)98:0.00128928450866593720	(BH85:0.00000100000050002909	(2018VNB018:0.00086512024930822926	2018VNB040:0.00053907592848192695)100:0.00174563372306884407)100:0.00340760796938028828)58:0.00568898	Temochloa_liliana:0.00969943	Bonia_levigata:0.00519660553914303401);
(2018VNB040:0.0137425	Temochloa_liliana:0.0168152	((Neomicrocalamus_sp.2:0.00135576009223408985	(Neomicrocalamus_sp.3:0.00000100000050002909	Neomicrocalamus_sp.1:0.00000100000050002909)99:0.00136975345074163242)97:0.00206492853690924856	Neomicrocalamus_prainii:0.00275418423130540388)92:0.0107188	BH85:0.0469552	2018VNB018:0.00672454	Bonia_levigata:0.00409726400717975482);
(Temochloa_liliana:0.0146165	((2018VNB040:0.00062492569043112105	(2018VNB018:0.00065553273069348620	BH85:0.00065365106767114895)100:0.00265430721837525783)100:0.00860065739449535419	(((Neomicrocalamus_sp.3:0.00000100000050002909	Neomicrocalamus_sp.2:0.00065489818865297497)54:0.00000100000050002909	Neomicrocalamus_sp.1:0.00065497705946349137)100:0.00164415679907021291	Neomicrocalamus_prainii:0.00395477874747682777)93:0.00069757917406312691)64:0.00776608	Bonia_levigata:0.00687603671081131289);
(((Temochloa_liliana:0.0501328	(Neomicrocalamus_prainii:0.00391440032949730721	Neomicrocalamus_sp.3:0.00388849222240216169)97:0.0182149	(2018VNB018:0.00236732041981107220	BH85:0.00138769201690159584)73:0.00323497556188848991)97:0.02164971589033905242	Neomicrocalamus_sp.1:0.00594303206331126509)66:0.00648183	(2018VNB040:0.00200484972252773768	Neomicrocalamus_sp.2:0.04964272966412088678)64:0.00830442	Bonia_levigata:0.00370626606630013958);
(((Neomicrocalamus_prainii:0.00060928079872525393	(Neomicrocalamus_sp.2:0.00182719561747780933	(Neomicrocalamus_sp.1:0.00000100000050002909	Neomicrocalamus_sp.3:0.00182538299428109036)59:0.00061093551917099532)92:0.00121822582058234651)99:0.00287739448860202399	((BH85:0.00121553702543101042	2018VNB018:0.01063388829816855688)99:0.00183828383142990606	2018VNB040:0.00122119415643004588)98:0.00141372210005042591)73:0.00514781	Temochloa_liliana:0.0091386	Bonia_levigata:0.00396446528862729602);
((Temochloa_liliana:0.01070064440217800839	(2018VNB040:0.00294510176113871574	(2018VNB018:0.00322960955114181148	BH85:0.01852825270987858153)77:0.00111127121299089623)80:0.00249473702193409204)80:0.00739426	(((Neomicrocalamus_sp.3:0.02598159582523653852	Neomicrocalamus_sp.1:0.00000100000050002909)91:0.00493344581660663025	Neomicrocalamus_sp.2:0.00250280575422033710)90:0.00503735117495633742	Neomicrocalamus_prainii:0.00372844007523598147)90:0.0108373	Bonia_levigata:0.00577567570109509612);
(Temochloa_liliana:0.0128693	((Neomicrocalamus_sp.3:0.00245327892016604550	((Neomicrocalamus_prainii:0.00122944441468174391	Neomicrocalamus_sp.1:0.00307254506651438632)100:0.00060857483262326078	Neomicrocalamus_sp.2:0.00183732238905416905)54:0.00000100000050002909)100:0.00307672185832846617	(2018VNB018:0.00122041	BH85:0.00122124	2018VNB040:0.00183107722995542403)100:0.00121800760562306440)100:0.00770669	Bonia_levigata:0.00564552226187250029);
((Temochloa_liliana:0.00314527311785870248	(Neomicrocalamus_sp.3:0.00376696173537920294	Neomicrocalamus_sp.1:2e-06	Neomicrocalamus_sp.2:0.00188085	Neomicrocalamus_prainii:0.00250863)100:0.00189170238062892062)100:0.00760809	((BH85:0.00062553533877301841	2018VNB018:0.00062465177840917646)100:0.00062927543813655351	2018VNB040:0.00062227484557346273)100:0.0094952	Bonia_levigata:0.00573000742284940964);
(((Neomicrocalamus_prainii:0.00155179849773461574	(Neomicrocalamus_sp.3:0.00029678440806397581	Neomicrocalamus_sp.1:0.00059150601217842439)96:0.00112717689105538022)64:0.00089378945728890691	Neomicrocalamus_sp.2:0.00184255477727685306)97:0.00708332	(((2018VNB018:0.00029559662511332012	BH85:0.00000100000050002909)99:0.00088790184300465780	2018VNB040:0.00059346974308743024)100:0.00209208749345801519	Temochloa_liliana:0.00389533064253305174)99:0.00564062	Bonia_levigata:0.00534482412956593066);
((2018VNB040:0.00383267727590475785	2018VNB018:0.00000100000050002909)92:0.00489506	(((Neomicrocalamus_prainii:0.00119120645082832887	Temochloa_liliana:0.00000100000050002909)58:2.51526e-06	(Neomicrocalamus_sp.2:0.00000100000050002909	Neomicrocalamus_sp.1:0.00000100000050002909)62:2e-06	Neomicrocalamus_sp.3:0.00360934881523772202)89:0.00466969244905703334	BH85:0.00135993118046067569)52:0.00723901	Bonia_levigata:0.00355793077071125431);
((2018VNB040:0.00239443927158448921	(2018VNB018:0.00000100000050002909	BH85:0.00000100000050002909)100:0.00240669401654778400)100:0.00271808	(((Neomicrocalamus_sp.2:0.00000100000050002909	Neomicrocalamus_sp.1:2e-06	Neomicrocalamus_sp.3:2e-06)100:0.00119034919681139037	Neomicrocalamus_prainii:0.00178789113893308943)100:0.00240454824957787904	Temochloa_liliana:0.00983735723784655292)99:0.00516304	Bonia_levigata:0.00146857076045909521);
(((2018VNB018:0.00209309334726949601	2018VNB040:0.02616163947637849263)58:0.00142903888105790598	(BH85:0.00347228961599684634	((Neomicrocalamus_sp.2:0.00684138559991234133	Neomicrocalamus_prainii:0.00744428695875289353)99:0.01456833048785884099	Temochloa_liliana:0.00351731670880087079)93:0.00215187345849960406)93:0.00560949958733620180)65:0.00762262	(Neomicrocalamus_sp.1:0.01213686935185123023	Neomicrocalamus_sp.3:0.00709803424527124388)97:0.00758766	Bonia_levigata:0.00556756736379394098);
((((Neomicrocalamus_sp.2:0.00179632720928634771	(Neomicrocalamus_sp.3:0.00000100000050002909	Neomicrocalamus_sp.1:0.00000100000050002909)100:0.00239558184922628601)81:0.00059530829521857703	Neomicrocalamus_prainii:0.00239766227117596846)93:0.00183443984658465328	Temochloa_liliana:0.00176213343224678907)75:0.00546327	(2018VNB040:0.00239199944183456949	(BH85:0.00000100000050002909	2018VNB018:0.00059416695026790194)99:0.00119465248133043172)98:0.00546315	Bonia_levigata:0.00425102285599485326);
(2018VNB018:0.0345461	((Temochloa_liliana:0.00620680788178076381	Neomicrocalamus_prainii:0.00699761888489217575)100:0.01229496139736801705	((Neomicrocalamus_sp.3:0.00543858444622936400	(Neomicrocalamus_sp.1:0.00154045062995400374	(BH85:0.01813190858734088293	Neomicrocalamus_sp.2:0.00852780155151248824)60:0.00946573468098217512)94:0.01910733584869426030)99:0.02951854003685881397	2018VNB040:0.00600347460636090676)62:0.02167459152469219594)52:0.0248979	Bonia_levigata:0.01359842951302670140);
((Temochloa_liliana:0.01987768549292390913	(BH85:0.00242889074776494671	(2018VNB018:0.01410320524156262988	2018VNB040:0.01078576065194687857)87:0.01738580150063095964)90:0.01115989807863854329)89:0.0227639	(Neomicrocalamus_prainii:0.00000100000050002909	(Neomicrocalamus_sp.1:0.00157020727893160926	(Neomicrocalamus_sp.2:0.00228095673494203106	Neomicrocalamus_sp.3:0.01786445932241164172)99:0.02499771034690468144)65:0.00499414964143636651)91:0.0218194	Bonia_levigata:0.01056543139761960404);
(((Neomicrocalamus_prainii:0.01091577517870462484	(Neomicrocalamus_sp.1:0.00000100000050002909	Neomicrocalamus_sp.3:0.00000100000050002909)95:0.00012052414162816644)57:0.00173086705142895146	(Temochloa_liliana:0.03653992099423375439	Neomicrocalamus_sp.2:0.00319349559056281065)100:0.04102170187035583671)89:0.0118921	(2018VNB040:0.00393880369502035317	2018VNB018:0.000968383	BH85:0.0205846)100:0.0191916	Bonia_levigata:0.00787803158642768481);
((Temochloa_liliana:0.00671672895705052817	(2018VNB040:0.00047115458505272761	(((Neomicrocalamus_prainii:0.00000100000050002909	Neomicrocalamus_sp.3:0.00000100000050002909)94:0.00558397151632706625	2018VNB018:0.00058590461055312688)56:0.00690300260955604809	Neomicrocalamus_sp.1:0.01452603301711137551)65:0.01731791238220260418)98:0.01166744906061572065)53:0.0496971	Neomicrocalamus_sp.2:0.0551453	BH85:0.0386279	Bonia_levigata:0.03622083609659026288);
((Temochloa_liliana:0.00817823436597181139	(Neomicrocalamus_prainii:0.01750169784513468454	(Neomicrocalamus_sp.1:0.00000100000050002909	(Neomicrocalamus_sp.3:0.03558878878125213557	Neomicrocalamus_sp.2:0.00054002077598903095)100:0.28969958274992502201)99:0.00443976930461823221)96:0.00538387474464004697)100:0.0259769	((2018VNB018:0.00236267133729599604	BH85:0.00115340578884775852)96:0.00530863005876289033	2018VNB040:0.00473162647275940634)100:0.00950852	Bonia_levigata:0.00361315712339219976);
((((BH85:0.00123831868367173703	2018VNB040:0.00083211229650362567)100:0.00571068461664069136	((Neomicrocalamus_sp.1:0.00040580282319746134	(Neomicrocalamus_sp.3:0.00210401017763207909	2018VNB018:0.02398370444447398692)100:0.00849046819028271942)99:0.00227753995766217902	Neomicrocalamus_sp.2:0.00980073882343348787)84:0.00128730581144900920)100:0.01402291615587675407	Temochloa_liliana:0.02351015225679700671)98:0.024371	Neomicrocalamus_prainii:0.017772	Bonia_levigata:0.00514864611629234966);
((Neomicrocalamus_sp.2:0.00000100000050002909	Neomicrocalamus_sp.3:0.00321158331532730382)100:0.0984733	((Neomicrocalamus_prainii:0.00104584054930102061	Neomicrocalamus_sp.1:0.00317320536498412204)100:0.00638244686708990070	((2018VNB018:0.00210787658481646116	BH85:2e-06	2018VNB040:2e-06)98:0.00211503946108811906	Temochloa_liliana:0.00635483322940010899)97:0.00104399141112265022)98:0.00542189	Bonia_levigata:0.00308293746391581072);
((Neomicrocalamus_sp.1:0.00000100000050002909	(Neomicrocalamus_prainii:0.00326165458537317713	((((2018VNB018:0.00000100000050002909	BH85:0.00000100000050002909)100:0.00147210795430880847	2018VNB040:0.00508686536389092031)96:0.00840334115992701428	Neomicrocalamus_sp.2:0.01546824516466586107)94:0.01236409200529019897	Temochloa_liliana:0.00639831656957880017)89:0.00775542510099590070)76:0.00214144000843898355)76:0.451124	Neomicrocalamus_sp.3:0.485564	Bonia_levigata:0.42266394489902070486);
((Neomicrocalamus_sp.2:0.00470830127685591127	Neomicrocalamus_sp.1:0.00000100000050002909)100:0.0299717	(Neomicrocalamus_prainii:0.00627863105929985735	Neomicrocalamus_sp.3:0.00515818707642952921)79:0.0413804	(2018VNB040:0.00000100000050002909	BH85:0.07775501469929528564)89:0.0426599	Temochloa_liliana:0.0490907	2018VNB018:0.0254867	Bonia_levigata:0.01006285559869445588);
((Neomicrocalamus_prainii:0.00000100000050002909	Neomicrocalamus_sp.3:0.00000100000050002909)90:0.00491279	(2018VNB018:2e-06	BH85:2e-06	2018VNB040:0.00164485395296697806)100:0.0116329	Neomicrocalamus_sp.2:0.0066886	Neomicrocalamus_sp.1:0.0183117	Temochloa_liliana:0.0116323	Bonia_levigata:0.00250293799387738469);
(((Neomicrocalamus_sp.3:0.00079255237315245097	Neomicrocalamus_sp.2:0.00118795194693137188)100:0.00353625736010688150	Neomicrocalamus_sp.1:0.01368784409585207043)99:0.010396	(((2018VNB040:0.01676244149734491123	(2018VNB018:0.00220574527822803724	BH85:0.01956718333504035151)100:0.01669727389490934313)100:0.05494252494781157875	Neomicrocalamus_prainii:0.00213296326446991676)100:0.00710634808886313318	Temochloa_liliana:0.01672406516479148231)100:0.03368	Bonia_levigata:0.00860884594920571788);
(((Neomicrocalamus_prainii:0.00477168026272028513	((Neomicrocalamus_sp.3:0.00000100000050002909	Neomicrocalamus_sp.1:0.00000100000050002909)100:0.00118282718690135725	Neomicrocalamus_sp.2:0.00118426585882155130)100:0.00595628557300384703)100:0.00238633894765035489	(2018VNB040:0.00357723104583301376	(2018VNB018:0.00000100000050002909	BH85:0.00237536537502063124)100:0.00118059675741774193)100:0.00239184289400020582)100:0.00837219	Temochloa_liliana:0.0131777	Bonia_levigata:0.00720888371920926346);
((BH85:0.00082707267645332216	((Neomicrocalamus_prainii:0.00166865516103322062	Neomicrocalamus_sp.3:0.0024978	(2018VNB040:0.00688936629851440597	Neomicrocalamus_sp.1:0.01241513298669721758)97:0.0112989	Neomicrocalamus_sp.2:0.00250668)53:0.00085933404575262544	Temochloa_liliana:0.01202262660584382976)66:0.00166700706897874966)90:0.023141	2018VNB018:0.0160691	Bonia_levigata:0.01577093058342704524);
(Temochloa_liliana:0.0185073	((BH85:0.00433019820621312768	(2018VNB018:0.00000100000050002909	2018VNB040:0.00659010615533404693)57:0.00073225911409561053)74:0.00247920588578415301	(Neomicrocalamus_sp.3:0.00143247309845194459	(Neomicrocalamus_sp.1:0.00500355	Neomicrocalamus_sp.2:0.00286508	Neomicrocalamus_prainii:0.00501483402844404499)53:0.00000100000050002909)100:0.01833611797054113951)61:0.0133392	Bonia_levigata:0.01275854117381121540);
(((2018VNB040:0.00150236508906110753	BH85:0.00143093590039455550)80:0.00351487822170759665	Temochloa_liliana:0.00692778	(2018VNB018:0.00999251308706178461	Neomicrocalamus_sp.3:0.00542796219942854544)58:0.0328199	Neomicrocalamus_sp.1:0.00546332)100:0.112871	(Neomicrocalamus_prainii:0.00395009510356318042	Neomicrocalamus_sp.2:0.00580167808371141736)71:0.0572487	Bonia_levigata:0.00000050000024997008);
((((Neomicrocalamus_sp.3:0.00296049342350799844	(Neomicrocalamus_sp.2:0.00296609789265215619	Neomicrocalamus_prainii:0.00000100000050002909)60:0.00000100000050002909)99:0.00395075360396414735	(2018VNB040:0.00395319908988683594	BH85:0.00197473122344500249)65:0.00000100000050002909)86:0.00304694874259512282	Temochloa_liliana:0.00487019057122518428)89:0.00792164	(Neomicrocalamus_sp.1:0.01250743068876470493	2018VNB018:0.01158629977279394471)100:0.0651651	Bonia_levigata:0.00513024644091461448);
((Temochloa_liliana:0.00385650452330936174	((Neomicrocalamus_sp.2:0.00284472677797392845	Neomicrocalamus_prainii:0.00306964630197808456)95:0.00042704199248505147	(Neomicrocalamus_sp.3:0.00034903319391834720	Neomicrocalamus_sp.1:0.00000100000050002909)100:0.00244998464355351006)100:0.00210198659160047881)99:0.00705199	(BH85:0.00037060835725777721	2018VNB018:0.00102616387329740408)75:0.00633037	2018VNB040:0.00775652	Bonia_levigata:0.00563161970337801212);
(Neomicrocalamus_sp.1:0.0126274	Neomicrocalamus_sp.2:0.011954	Temochloa_liliana:0.0169794	Neomicrocalamus_sp.3:0.00830055	2018VNB018:0.0408358	Neomicrocalamus_prainii:0.0801742	2018VNB040:0.0227546	BH85:0.0584613	Bonia_levigata:0.00523573217803601897);
((Temochloa_liliana:0.01932879743794752025	2018VNB018:0.00078289942421790049)100:0.057084	((BH85:0.00880778479323889203	2018VNB040:0.00865995844045349891)55:0.01248544934538741401	Neomicrocalamus_sp.1:0.00284444	(Neomicrocalamus_prainii:0.00504328499224617702	(Neomicrocalamus_sp.3:0.01272848711783267431	Neomicrocalamus_sp.2:0.00000100000050002909)100:0.03282224094775281625)97:0.0140839)52:0.0113122	Bonia_levigata:0.00642280955258575474);
((Temochloa_liliana:0.00224590520222748636	((Neomicrocalamus_sp.2:0.00000100000050002909	(Neomicrocalamus_sp.3:0.00210563056904714257	Neomicrocalamus_sp.1:0.00532400157033821250)53:0.00000100000050002909)99:0.00320392439775858597	Neomicrocalamus_prainii:0.00318811794603434751)100:0.00992156040699857487)63:0.00940112	(BH85:0.00860257475762219934	2018VNB040:0.00212559	2018VNB018:2e-06)100:0.0128369	Bonia_levigata:0.00841951395002148162);
((Neomicrocalamus_prainii:0.00251656693349084542	(Neomicrocalamus_sp.3:2e-06	Neomicrocalamus_sp.2:2e-06	Neomicrocalamus_sp.1:0.00000100000050002909)99:0.00250004314677640567)93:0.00910991	((2018VNB040:0.00258911356692706311	(2018VNB018:0.00000100000050002909	BH85:0.00000100000050002909)99:0.00116111949865941298)100:0.00653249755697939919	Temochloa_liliana:0.00778130420302035938)64:0.0090229	Bonia_levigata:0.00778229593679383418);
(((Neomicrocalamus_sp.3:0.00000100000050002909	Neomicrocalamus_sp.2:2e-06	Neomicrocalamus_sp.1:2e-06)100:0.00221661018255205674	Neomicrocalamus_prainii:0.00221827627814048236)100:0.00668351	((2018VNB040:2e-06	BH85:0.0011065	2018VNB018:0.00110521586114485973)100:0.00332467657429462524	Temochloa_liliana:0.00332233996556551480)52:0.00558068	Bonia_levigata:0.00557968107897703191);
((2018VNB040:0.00597130146055311565	(2018VNB018:0.00000100000050002909	BH85:0.00000100000050002909)100:0.00400141902588830450)100:0.010228	(((Neomicrocalamus_sp.2:0.00000100000050002909	Neomicrocalamus_sp.3:0.00097326405824700937)100:0.00196456	Neomicrocalamus_sp.1:0.00196624	Neomicrocalamus_prainii:0.00594138722799476306)100:0.00695816856038068959	Temochloa_liliana:0.00223188640139195503)99:0.0112497	Bonia_levigata:0.00514666630295350196);
((Neomicrocalamus_sp.1:0.00717258279146369259	(Neomicrocalamus_prainii:0.00868857652686037991	((2018VNB018:0.00139282623410725594	2018VNB040:0.01295666824864188070)96:0.00285261703491433314	Neomicrocalamus_sp.3:0.02662732024907091613)65:0.0134762	Temochloa_liliana:0.0127308	BH85:0.0110285)62:0.00426581186554782915)70:0.0247195	Neomicrocalamus_sp.2:0.0313397	Bonia_levigata:0.01839958428550562963);
((((2018VNB018:0.00000100000050002909	2018VNB040:0.10073134969581268305)87:0.02661781137145130538	BH85:0.00134523579218502110)100:0.09585329309463691549	Temochloa_liliana:0.00593354854478537422)93:0.00423676	(((Neomicrocalamus_sp.1:0.00000100000050002909	Neomicrocalamus_sp.3:0.00000100000050002909)58:0.00000100000050002909	Neomicrocalamus_sp.2:0.00132987466095154348)93:0.00129512313660686581	Neomicrocalamus_prainii:0.00408463492485823271)94:0.00756954	Bonia_levigata:0.00204343053620291816);
((Neomicrocalamus_prainii:2e-06	(((BH85:0.00000100000050002909	2018VNB018:0.00000100000050002909)100:0.00987984320670217721	Neomicrocalamus_sp.3:0.03951515988943801738)96:0.00793517847152048171	Neomicrocalamus_sp.2:0.00108935618107187352)81:0.00345015	2018VNB040:0.00339245657523008955)99:0.0477753	Temochloa_liliana:0.0199862	Neomicrocalamus_sp.1:0.0188045	Bonia_levigata:0.01766540652590537289);
(2018VNB040:0.0528677	Temochloa_liliana:0.0314107	(Neomicrocalamus_sp.1:0.0116507	Neomicrocalamus_prainii:0.0188717	Neomicrocalamus_sp.2:0.0157764	(2018VNB018:0.00585656275016462839	BH85:0.00139486980003819929)99:0.0460946	Neomicrocalamus_sp.3:0.00000100000050002909)54:0.0644554	Bonia_levigata:0.01611652881434374324);
((Temochloa_liliana:0.00676620860214865311	(2018VNB040:0.00311481468605876366	2018VNB018:0.00073953145321611522)51:0.00111144968969232585)52:0.00882857	((Neomicrocalamus_sp.2:0.00121926708949662995	Neomicrocalamus_sp.3:0.00371576612257312972)75:0.00016726774633727846	(Neomicrocalamus_sp.1:0.00210377444347064572	Neomicrocalamus_prainii:0.00076752422161838706)62:0.00000100000050002909)97:0.00882843	BH85:0.0122326	Bonia_levigata:0.00429556623217378000);
((Neomicrocalamus_sp.2:0.0110703	(BH85:0.05143183804074180632	Neomicrocalamus_prainii:0.00000100000050002909)100:0.0581132	2018VNB018:0.0364874	Neomicrocalamus_sp.1:0.036495	Temochloa_liliana:0.0516724	2018VNB040:0.0200628)61:0.040125	Neomicrocalamus_sp.3:0.399287	Bonia_levigata:0.01083900460554200647);
(Neomicrocalamus_sp.2:0.0115723	(((2018VNB018:0.00779293327053785703	((Neomicrocalamus_sp.1:0.00426652181822798938	Temochloa_liliana:0.00638026794353955835)99:0.00913797415902292687	(BH85:0.00119578522212565423	2018VNB040:0.00431599153040234263)97:0.00167114995738117784)100:0.08419245915334867825)97:0.00563664878837328784	Neomicrocalamus_prainii:0.00403962994991066086)97:0.00292187581975400642	Neomicrocalamus_sp.3:0.00146396012455787860)100:0.0489088	Bonia_levigata:0.01154987916523404594);
((BH85:0.00222223615682231798	(2018VNB018:0.00076839640045594691	2018VNB040:0.00776565132028285768)65:0.00214103909927646548)83:0.00614039	(Temochloa_liliana:0.01040509973706842811	((Neomicrocalamus_sp.2:0.00140014115881120413	(Neomicrocalamus_sp.3:0.00000100000050002909	Neomicrocalamus_sp.1:0.00000100000050002909)100:0.00281446103315020424)95:0.00141623247972595093	Neomicrocalamus_prainii:0.00069447108316059430)95:0.00182626259506893916)55:0.00454881	Bonia_levigata:0.00382434441206287333);
((Neomicrocalamus_prainii:0.00000100000050002909	(Neomicrocalamus_sp.1:0.00099002526858372065	(Neomicrocalamus_sp.3:0.00000100000050002909	Neomicrocalamus_sp.2:0.00000100000050002909)95:0.00098125264245336520)84:0.00099322712961200901)98:0.00973311	(((2018VNB018:0.00097736968575786592	BH85:0.00000100000050002909)68:0.00098401191158410521	2018VNB040:0.00097538644401323077)94:0.00411653267633081861	Temochloa_liliana:0.01346785933498803427)93:0.00965251	Bonia_levigata:0.00774887998829506316);
((Temochloa_liliana:0.00627203446127297826	(Neomicrocalamus_prainii:0.00539139385960898249	((Neomicrocalamus_sp.1:0.00000100000050002909	Neomicrocalamus_sp.3:0.00000100000050002909)76:0.00000100000050002909	Neomicrocalamus_sp.2:0.00074631936994059189)79:0.00227664624518364228)91:0.00134526366843205469)51:0.00726788	(2018VNB040:0.00148757833496004476	(2018VNB018:0.00074432063051597561	BH85:0.00000100000050002909)66:0.00000100000050002909)96:0.00825087	Bonia_levigata:0.00656267341249703370);
(Temochloa_liliana:0.0116776	(((BH85:0.00000100000050002909	2018VNB018:0.00000100000050002909)93:0.00151846839683985419	2018VNB040:0.00000100000050002909)89:0.00152183322534244479	(Neomicrocalamus_sp.3:0.05863123278969586960	(Neomicrocalamus_prainii:0.00151847881672399114	(Neomicrocalamus_sp.1:0.00000100000050002909	Neomicrocalamus_sp.2:0.00000100000050002909)57:0.00000100000050002909)85:0.00154455811085653610)80:0.00150014603789592831)79:0.00847591	Bonia_levigata:0.00701412437119026001);
(((Temochloa_liliana:0.01022417958228634925	Neomicrocalamus_prainii:0.00261463090146851242)86:0.00097716509581471890	2018VNB018:0.00258870413445389880)99:0.0212551	((Neomicrocalamus_sp.3:0.00000100000050002909	Neomicrocalamus_sp.1:0.00603464692984012098)99:0.00483659882066188752	((BH85:0.00360673976334255830	2018VNB040:0.00000100000050002909)100:0.00615855786114149692	Neomicrocalamus_sp.2:0.00247984959732508274)54:0.00000100000050002909)100:0.0665384	Bonia_levigata:0.00314404758400309075);
(((Neomicrocalamus_prainii:0.00248080444534606523	Neomicrocalamus_sp.3:0.00205524260782783937)100:0.00164687740744355886	(Neomicrocalamus_sp.1:0.00205852413623790588	Neomicrocalamus_sp.2:0.00123131628337258634)100:0.00081723765368702807)100:0.00476028	((2018VNB040:0.00122834313816122314	(BH85:0.00040764634062622672	2018VNB018:0.00040995907064391232)100:0.00081691506472667886)100:0.00040883616186387196	Temochloa_liliana:0.00205450106589198786)52:0.00353192	Bonia_levigata:0.00353092366555699455);
((Temochloa_liliana:0.00223263440233470792	(Neomicrocalamus_prainii:0.02846826126969103851	(Neomicrocalamus_sp.2:0.00000100000050002909	(Neomicrocalamus_sp.3:0.04125431962922987417	Neomicrocalamus_sp.1:0.00224291144195568450)71:0.00110859950573144093)71:0.00108380697530161820)99:0.00678928171423555816)95:0.00778987	((2018VNB018:0.00673378234060992027	BH85:0.00111353949871879714)99:0.00143688817167450305	2018VNB040:0.00274662620443199678)100:0.0106623	Bonia_levigata:0.00489323601680482015);
((2018VNB040:0.00203977	2018VNB018:3e-06	BH85:5e-06	Neomicrocalamus_sp.1:5e-06	Neomicrocalamus_prainii:5e-06	Neomicrocalamus_sp.3:5e-06	Neomicrocalamus_sp.2:0.00410082956317408837)85:0.0210413	Temochloa_liliana:0.0334398	Bonia_levigata:0.02094225140166967869);
(Temochloa_liliana:0.102397	((2018VNB040:0.00000100000050002909	2018VNB018:0.00104601	BH85:0.00209706)100:0.00106904053141112869	((Neomicrocalamus_sp.3:2e-06	Neomicrocalamus_sp.2:2e-06	Neomicrocalamus_sp.1:0.00104923585450070081)100:0.00209569167283154981	Neomicrocalamus_prainii:0.00105382273793435885)99:0.00317436110064437099)99:0.0107661	Bonia_levigata:0.00421779986382811358);
(Temochloa_liliana:0.063664	(((Neomicrocalamus_prainii:0.00145037390484748147	(Neomicrocalamus_sp.1:0.00000100000050002909	Neomicrocalamus_sp.3:0.00000100000050002909)69:0.00000100000050002909)73:0.00145021933177418060	Neomicrocalamus_sp.2:0.00000100000050002909)67:0.00335870156969249496	(2018VNB040:0.00000100000050002909	(BH85:0.00000100000050002909	2018VNB018:0.00000100000050002909)96:0.00291278494933834954)97:0.00407694717781839980)98:0.0131825	Bonia_levigata:0.00374663586101939370);
((Temochloa_liliana:0.02557538631256194364	(Neomicrocalamus_prainii:0.00655743406957376342	((Neomicrocalamus_sp.3:0.00000100000050002909	Neomicrocalamus_sp.1:0.00046391324580647564)100:0.00185979309751872269	Neomicrocalamus_sp.2:0.00139288499813671396)99:0.00092627172432749739)100:0.00233732213796192679)96:0.00657317	(2018VNB040:0.00092831104176882106	(2018VNB018:0.00139468768814485266	BH85:0.00046225838603238521)100:0.00139687418846133507)100:0.00752249	Bonia_levigata:0.00422761716821974838);
(((Neomicrocalamus_sp.3:0.00119087856343854195	(2018VNB040:0.00364205885278539839	BH85:0.00370703429763693734)99:0.01136470431268852069)92:0.00947574464739792295	((Temochloa_liliana:0.07085053530559158597	2018VNB018:0.01070329442974224041)93:0.00314411507495419807	Neomicrocalamus_sp.2:0.00240677201961594141)95:0.01446135144584148602)54:0.00684972	Neomicrocalamus_sp.1:0.00915978	Neomicrocalamus_prainii:0.00775431	Bonia_levigata:0.00495797609151544649);
((((2018VNB018:0.00460896347584521370	Temochloa_liliana:0.00230003148345629162)100:0.00106214636935423440	(Neomicrocalamus_sp.3:0.00000100000050002909	Neomicrocalamus_sp.2:2e-06	Neomicrocalamus_sp.1:2e-06)100:0.01417824157463324665)100:0.04046767386226044622	2018VNB040:0.00000100000050002909)100:0.0445925	(Neomicrocalamus_prainii:0.00231608482306648166	BH85:0.00347689965995151866)100:0.00335141	Bonia_levigata:0.00246073938519933335);
(((2018VNB018:0.00000100000050002909	BH85:0.00181164422803982861)100:0.00646819938811817388	2018VNB040:0.00000100000050002909)88:0.00904991	((Neomicrocalamus_prainii:0.00274256765346444532	(Neomicrocalamus_sp.3:0.02999500148017908430	(Neomicrocalamus_sp.1:0.00000100000050002909	Neomicrocalamus_sp.2:0.00000100000050002909)99:0.00172642213880604503)96:0.00403661001724086622)100:0.01282866902037516250	Temochloa_liliana:0.00000100000050002909)100:0.166048	Bonia_levigata:0.00881685511121661422);
((((BH85:0.00912201400039827984	(Temochloa_liliana:0.01943287238435987760	Neomicrocalamus_sp.1:0.00531683413291567618)93:0.02924513902547636046)92:0.02060464458259005788	(Neomicrocalamus_sp.3:0.01806569524426890339	Neomicrocalamus_sp.2:0.00000100000050002909)100:0.01450181779691179888)78:0.01583977392740452267	2018VNB018:0.02677851064401020470)91:0.0156814	(2018VNB040:0.00679306053477704910	Neomicrocalamus_prainii:0.04199892898196495167)85:0.00972524	Bonia_levigata:0.00374549122712831799);
(Temochloa_liliana:0.00985243	(Neomicrocalamus_sp.1:0.00196075207632731173	Neomicrocalamus_sp.3:2e-06	Neomicrocalamus_sp.2:2e-06)100:0.00986298	(2018VNB040:0.00196708545406377349	2018VNB018:2e-06	BH85:2e-06)100:0.00591409	Neomicrocalamus_prainii:0.0138169	Bonia_levigata:0.00394158124635577822);
((2018VNB018:3e-06	Neomicrocalamus_prainii:4e-06	Neomicrocalamus_sp.2:4e-06	Temochloa_liliana:0.0245104	(Neomicrocalamus_sp.3:0.00000100000050002909	Neomicrocalamus_sp.1:0.00172107022356352045)100:0.00344602	BH85:0.00172100890735353671)100:0.00778106	2018VNB040:0.00259004	Bonia_levigata:0.00258904348015169886);
(Neomicrocalamus_sp.1:0.0452012	((2018VNB018:0.00107937887922596003	((2018VNB040:0.00121407307160262376	BH85:0.00000100000050002909)80:0.00000100000050002909	Temochloa_liliana:0.01884154731746795833)97:0.01569222636375751379)90:0.00389097822155998283	(Neomicrocalamus_sp.3:0.00000100000050002909	(Neomicrocalamus_sp.2:0.00277844965943266050	Neomicrocalamus_prainii:0.00273648866864610596)55:0.00000100000050002909)95:0.00118752865340711225)91:0.00912006	Bonia_levigata:0.00600977961716173126);
(((((Neomicrocalamus_sp.2:0.00254934	Neomicrocalamus_prainii:0.00127373	(Neomicrocalamus_sp.3:0.00000100000050002909	Neomicrocalamus_sp.1:0.00127130602161752812)93:0.00128552113638755292)58:0.00000100000050002909	Temochloa_liliana:0.00516186246177512565)93:0.00253975424820168227	BH85:0.00000100000050002909)90:0.00381995001978071083	2018VNB018:0.00000100000050002909)84:0.0105354	2018VNB040:0.0177884	Bonia_levigata:0.00970583839292122642);
((((Neomicrocalamus_sp.1:0.00041700506108976939	Neomicrocalamus_sp.3:0.00000100000050002909)99:0.00125565274672764966	Neomicrocalamus_sp.2:0.00336062279987495638)66:0.00000100000050002909	(Temochloa_liliana:0.00289368596200577279	((BH85:0.00000100000050002909	2018VNB018:0.00000100000050002909)100:0.00124345711009985773	2018VNB040:0.00168973507116593528)100:0.00499283851648994921)100:0.00230513589767514671)81:0.00188036	Neomicrocalamus_prainii:0.00146657	Bonia_levigata:0.00104630742707348878);
((2018VNB018:0.00000100000050002909	BH85:0.00000100000050002909)100:0.00732681	((Neomicrocalamus_sp.3:0.00000100000050002909	Neomicrocalamus_sp.1:0.00000100000050002909)92:0.00127176706236368673	((Neomicrocalamus_sp.2:0.00000100000050002909	Temochloa_liliana:0.00127665656326018343)98:0.00576719959024256292	2018VNB040:0.03641519670281972987)96:0.0526275	Neomicrocalamus_prainii:0.00516334)91:0.00168539	Bonia_levigata:0.00094901353051411491);
(Temochloa_liliana:0.0174521	2018VNB018:0.012143	Neomicrocalamus_sp.2:0.012143	2018VNB040:0.012142	Neomicrocalamus_sp.1:0.012142	BH85:0.012143	Neomicrocalamus_prainii:0.012143	Neomicrocalamus_sp.3:0.014787	Bonia_levigata:0.01213800826865463721);
(Neomicrocalamus_prainii:0.0116332	((Neomicrocalamus_sp.3:0.00132769852216235587	((Neomicrocalamus_sp.1:0.00098803973392389000	Neomicrocalamus_sp.2:0.00024301221383799893)98:0.00022182011116172705	(Temochloa_liliana:0.00689212417045199314	(2018VNB040:0.02379913769531431106	BH85:0.00247242096504853102)100:0.01586962214999496426)100:0.01420583907319243958)100:0.02505112828015458593)100:0.01621002781379566812	2018VNB018:0.00735246205459235032)87:0.0116476	Bonia_levigata:0.00769892894816266975);
(Temochloa_liliana:0.00789453	(Neomicrocalamus_sp.1:0.00361046	Neomicrocalamus_prainii:0.00454006	BH85:0.0036536	2018VNB018:0.00796395	2018VNB040:0.0116741	(Neomicrocalamus_sp.3:0.00000100000050002909	Neomicrocalamus_sp.2:0.00045894192393658456)100:0.0144899)94:0.00593746	Bonia_levigata:0.00556693395431150095);
(Temochloa_liliana:0.0263587	(((Neomicrocalamus_sp.2:0.00692598137760215213	2018VNB018:0.02479409822854779580)60:0.01470089510844803209	Neomicrocalamus_prainii:0.00591328599718697438)51:0.01308449603621645793	(Neomicrocalamus_sp.1:0.02310883437432121462	((2018VNB040:0.00341708463555301335	BH85:0.00532601285307238159)85:0.02877869908356295997	Neomicrocalamus_sp.3:0.00329005055672709421)100:0.10950046629182227931)54:0.01545673899712155484)96:0.0424366	Bonia_levigata:0.02496381210564973738);
(2018VNB018:2.11	(Neomicrocalamus_sp.3:0.00426142	Neomicrocalamus_sp.2:0.0028546	Neomicrocalamus_sp.1:0.00428034	Neomicrocalamus_prainii:0.00141016217267403410)88:0.0070467	(BH85:0.00141649911165127318	2018VNB040:0.00141313155583314533)97:0.00853286	Temochloa_liliana:0.0180692	Bonia_levigata:0.00305627613781548702);
((Neomicrocalamus_sp.3:0.00465329685531024918	Temochloa_liliana:0.00298384250427276027)95:0.0139186	((((2018VNB018:0.00000100000050002909	BH85:0.00445035617108179796)95:0.01941012159350709310	(Neomicrocalamus_sp.1:0.00000100000050002909	Neomicrocalamus_sp.2:0.00000100000050002909)95:0.00396003007901529324)81:0.00108024611112169083	Neomicrocalamus_prainii:0.00000100000050002909)90:0.00974240100975739751	2018VNB040:0.00304294692161958657)100:0.0908318	Bonia_levigata:0.00785057914166174993);
((Neomicrocalamus_prainii:0.00428070579367003864	Neomicrocalamus_sp.3:2e-06	Neomicrocalamus_sp.2:0.00285416)99:0.00855895	Neomicrocalamus_sp.1:0.0594959	Temochloa_liliana:0.0114067	(2018VNB040:0.00000100000050002909	BH85:2e-06	2018VNB018:2e-06)100:0.0114115	Bonia_levigata:0.00571148259880863238);
(((Neomicrocalamus_prainii:0.00246891	Neomicrocalamus_sp.2:2e-06	(Neomicrocalamus_sp.3:0.00123067407533645752	Neomicrocalamus_sp.1:0.00000100000050002909)100:0.00123067325342022518)100:0.00246759450515990700	(2018VNB040:0.00246751434849792547	(2018VNB018:0.00122964522422339107	BH85:0.00000100000050002909)100:0.00122973248613336521)100:0.00247962612109076108)100:0.00746815	Temochloa_liliana:0.00620481	Bonia_levigata:0.00373961198319846047);
((2018VNB018:0.01388540863586139318	(Neomicrocalamus_prainii:0.00606684517470846337	Temochloa_liliana:0.01451700064731097604)79:0.00860715	Neomicrocalamus_sp.2:0.00759313)99:0.0247611	(Neomicrocalamus_sp.1:0.00324911795451731994	(2018VNB040:0.04983906407727897031	BH85:0.00185122586688178225)100:0.00960855	Neomicrocalamus_sp.3:0.0016005)61:0.00241417	Bonia_levigata:0.00241316676997021346);
((BH85:0.00147624000634082476	Temochloa_liliana:0.00874873743751638025)100:0.0550499	Neomicrocalamus_sp.1:0.0507343	2018VNB018:0.0252678	2018VNB040:0.0101383	Neomicrocalamus_prainii:0.0555319	Neomicrocalamus_sp.3:0.0525471	Neomicrocalamus_sp.2:0.015363	Bonia_levigata:0.00554225272367640364);
(((Neomicrocalamus_sp.2:0.000402663	Neomicrocalamus_sp.1:2e-06	Neomicrocalamus_sp.3:0.00057756457318608239)100:0.00331227443376951817	(BH85:0.02016845373038160180	2018VNB040:0.00160751449656228521)99:0.00617890668187884989)71:0.00630655	(2018VNB018:0.00588769459003354086	(Neomicrocalamus_prainii:0.00706396848989157989	Temochloa_liliana:0.01367296544069596803)100:0.00107300654359207266)99:0.0154179	Bonia_levigata:0.00564446783549923080);
(Neomicrocalamus_prainii:0.0244229	((Neomicrocalamus_sp.1:0.00000100000050002909	Neomicrocalamus_sp.3:0.00000100000050002909)85:0.00222394233427814338	(Neomicrocalamus_sp.2:0.00508692328292223873	(Temochloa_liliana:0.02274024268995978107	(2018VNB040:0.00547912061075719360	(BH85:0.00108548708090779478	2018VNB018:0.00000100000050002909)62:0.00108921599754917839)70:0.00096246021808832208)98:0.01001127071317050622)57:0.00000100000050002909)98:0.0347506	Bonia_levigata:0.02122728756308377498);
(Neomicrocalamus_sp.2:0.0382093	(Neomicrocalamus_sp.1:0.00186929210054386364	(Neomicrocalamus_prainii:0.00219381202385648131	(Temochloa_liliana:0.00791046808945101119	(BH85:0.00322698789857504484	(2018VNB018:0.00418009788974173842	(2018VNB040:0.01404381595988957697	Neomicrocalamus_sp.3:0.00634598597172308584)100:0.03283043462319160805)99:0.01411488400978546699)84:0.00318081401670407531)99:0.00271540345199555505)99:0.00827687835977902915)65:0.0083009	Bonia_levigata:0.00725025460186303015);
(Temochloa_liliana:0.0115017	((Neomicrocalamus_prainii:0.00128417091347138735	(Neomicrocalamus_sp.2:0.00160191922187881333	(Neomicrocalamus_sp.1:0.00000100000050002909	Neomicrocalamus_sp.3:0.00000100000050002909)100:0.00095849190687230588)98:0.00095130673852516741)100:0.00374259206603895066	(2018VNB040:0.00548062863340029790	(BH85:0.00288974851850636082	2018VNB018:0.00095919108259613639)91:0.00199740221930935552)89:0.00169642958001398080)87:0.00601238	Bonia_levigata:0.00512231831184177273);
(((2018VNB040:0.00434722678308735455	2018VNB018:0.00299038004066774169)100:0.00541178851812170424	BH85:0.00190787827451604857)100:0.0384449	(((Neomicrocalamus_sp.3:0.00733025373044617935	(Neomicrocalamus_sp.1:0.00172124075759269276	Neomicrocalamus_sp.2:0.00646897319973212086)55:0.00028560101770089952)95:0.00260054747084082546	Neomicrocalamus_prainii:0.00451931494605994910)100:0.00315155212696545785	Temochloa_liliana:0.00605925801161345812)100:0.0344209	Bonia_levigata:0.02699377480041096136);
((Temochloa_liliana:0.01363726847012064307	(Neomicrocalamus_sp.2:0.00493419	Neomicrocalamus_prainii:0.00493924	(Neomicrocalamus_sp.3:0.00371233454977896570	Neomicrocalamus_sp.1:0.00122787830584106640)82:0.00123854687125354510)99:0.00640821304051078511)62:0.00931893	((2018VNB018:0.00000100000050002909	BH85:0.00000100000050002909)91:0.00000100000050002909	2018VNB040:0.23735330364180443063)100:0.013288	Bonia_levigata:0.00683383037650979637);
((((BH85:0.00000100000050002909	2018VNB018:0.00507858467072134102)75:0.00050655020722094161	2018VNB040:0.00559100741140984136)100:0.02962679906700994847	Temochloa_liliana:0.00370368749735712315)93:0.0120066	(((Neomicrocalamus_sp.2:0.00303046644015456720	Neomicrocalamus_sp.3:0.01153178592295783789)71:0.01063962799606523076	Neomicrocalamus_prainii:0.02169171260705947402)72:0.00361166253028396113	Neomicrocalamus_sp.1:0.00302021175183475338)97:0.0138858	Bonia_levigata:0.01144009703184716530);
(((Temochloa_liliana:0.00196574234641013661	(2018VNB040:0.00797824466070904542	BH85:0.00000100000050002909)89:0.00227987022177089790)90:0.00934702	Neomicrocalamus_sp.2:0.00243065	(Neomicrocalamus_sp.1:0.00227334252808336981	Neomicrocalamus_prainii:0.00000100000050002909)52:0.000907831	2018VNB018:0.0274217)57:0.00464342	Neomicrocalamus_sp.3:0.00512587	Bonia_levigata:0.00464242026248483895);
((Neomicrocalamus_sp.1:0.00000100000050002909	(Temochloa_liliana:0.01028814803556110831	(Neomicrocalamus_prainii:0.11198389705916662884	(Neomicrocalamus_sp.3:0.03152883250034681228	((2018VNB018:0.04964537151331343406	BH85:0.00028516204895631848)58:0.00538783867265515796	2018VNB040:0.02408888092087579924)98:0.01717017005419708975)100:0.04591306385152729014)69:0.01586139538259925125)74:0.04294599589784169058)100:0.134812	Neomicrocalamus_sp.2:0.0906068	Bonia_levigata:0.04860059830419447696);
(Temochloa_liliana:0.00757141	(BH85:0.00295909702619770888	((2018VNB040:0.00285294912206185284	(Neomicrocalamus_sp.2:0.00662723293664222064	((Neomicrocalamus_sp.3:0.00327853567340651757	Neomicrocalamus_sp.1:0.00264717491141525010)100:0.00808950530909918232	Neomicrocalamus_prainii:0.00434046174127469819)85:0.00403083977875282658)82:0.00221198882561429808)83:0.00255318575428819779	2018VNB018:0.00000100000050002909)86:0.00245424953878827391)99:0.00570717	Bonia_levigata:0.00393054628794308521);
((Temochloa_liliana:0.00450818900417054511	Neomicrocalamus_sp.2:3e-06	(BH85:0.00150791042561979624	2018VNB018:0.00149259553069404100)100:0.00301849	Neomicrocalamus_prainii:0.00150015	(Neomicrocalamus_sp.1:0.00000100000050002909	Neomicrocalamus_sp.3:0.00000100000050002909)100:0.00150035)100:0.0098736	2018VNB040:0.0129184	Bonia_levigata:0.00839436608343729039);
(((((2018VNB040:0.00205540682155463603	(2018VNB018:0.00000100000050002909	BH85:0.00050784825175422747)100:0.00049708568525277485)100:0.00585622166257892575	Temochloa_liliana:0.00842538985808782316)97:0.00306010274138241627	Neomicrocalamus_sp.1:0.00362317970583808224)55:0.00000100000050002909	Neomicrocalamus_sp.2:0.00205513480242147618)100:0.0143341	Neomicrocalamus_sp.3:0.00522038	Neomicrocalamus_prainii:0.00574125	Bonia_levigata:0.00315525968269023040);
(Neomicrocalamus_sp.3:0.0289046	((((BH85:0.00051536983993979589	2018VNB018:0.00249118395035079904)100:0.00321400825275603612	2018VNB040:0.00170135163526386390)100:0.00465689529999767284	Temochloa_liliana:0.00898491916120096844)100:0.00167228246356474950	((Neomicrocalamus_sp.1:0.00289665967861890521	Neomicrocalamus_sp.2:0.00199916840322224114)88:0.00085840600255595028	Neomicrocalamus_prainii:0.00752189526866793925)80:0.00144579555942630925)67:0.0107462	Bonia_levigata:0.00827338975144462085);
(((2018VNB018:0.00072213426476489375	BH85:0.00034829618531360024)100:0.00444235551665108849	(Neomicrocalamus_prainii:0.00035657137572099693	(Neomicrocalamus_sp.1:0.00178882657064799531	(Neomicrocalamus_sp.2:0.00107203579136734323	Neomicrocalamus_sp.3:0.00035780514873863311)76:0.00107307011836597303)73:0.00000100000050002909)100:0.00502580169765092129)68:0.00675682	(Temochloa_liliana:0.00794976555619918840	2018VNB040:0.02346831419897205118)100:0.0161005	Bonia_levigata:0.00630254296957506819);
((Neomicrocalamus_sp.2:0.00459647448717341416	((Neomicrocalamus_sp.1:0.00000100000050002909	Neomicrocalamus_sp.3:0.00123310846035777741)100:0.00409726473399170225	Neomicrocalamus_prainii:0.00306561507718393659)90:0.00129468101742318030)77:0.0093536	((2018VNB040:0.00124443375576689533	(BH85:0.00124323323697959312	2018VNB018:0.00169797156298874736)95:0.00082533440845016176)100:0.00286127046945121484	Temochloa_liliana:0.00595946906580518444)95:0.0106606	Bonia_levigata:0.00848949929416286872);
((Neomicrocalamus_prainii:0.00162942108884874524	(Neomicrocalamus_sp.3:0.00000100000050002909	Neomicrocalamus_sp.1:0.00095160982515022133)84:0.00164451017658000264)64:0.0077635	2018VNB018:0.00653191	(Neomicrocalamus_sp.2:0.00591283419189979689	BH85:0.00027636512399373649)52:0.0229906	2018VNB040:0.00870358	Temochloa_liliana:0.00941264	Bonia_levigata:0.00557361275864731547);
((2018VNB040:0.02001649865093773142	Temochloa_liliana:0.01140595618065191712)84:0.0174969	((Neomicrocalamus_sp.2:0.00014057932806998676	(Neomicrocalamus_sp.1:0.01744274381802970314	(Neomicrocalamus_sp.3:0.01237524491908331345	(2018VNB018:0.00000100000050002909	BH85:0.00076024498991907996)100:0.03691534023452573698)63:0.01002868539512671506)100:0.03496393641445541545)78:0.00742602902187166139	Neomicrocalamus_prainii:0.00251340858928889932)89:0.0203343	Bonia_levigata:0.00747723136597150048);
((((Neomicrocalamus_sp.1:0.00927654194884260791	Neomicrocalamus_sp.3:0.00043304022331660413)66:0.00086211330563826553	Neomicrocalamus_sp.2:0.00130406841261650999)69:0.00125727781654712202	Neomicrocalamus_prainii:0.00354566310461984068)100:0.014962	((Temochloa_liliana:0.03420833641538263692	2018VNB040:0.01891114910657212475)77:0.0147439	BH85:0.00786651	2018VNB018:0.00056652378934046580)99:0.0173231	Bonia_levigata:0.00838797020275485264);
((((2018VNB018:0.00055305785637704678	BH85:0.00055313676287629878)56:0.00000100000050002909	2018VNB040:0.00165990700320131288)100:0.00191548603082173177	(Neomicrocalamus_prainii:0.00389400529315988859	(Neomicrocalamus_sp.2:0.00000100000050002909	(Neomicrocalamus_sp.3:0.00000100000050002909	Neomicrocalamus_sp.1:0.00221482810072667685)92:0.00055318699970374416)99:0.00110517130614699302)100:0.00476448884912391690)89:0.00791409	Temochloa_liliana:0.0139381	Bonia_levigata:0.00575361876365666769);
(Temochloa_liliana:0.0118671	(((2018VNB018:0.00046613283445860032	BH85:0.00046613283279893167)99:0.00188275310210901225	2018VNB040:0.00141122883651123468)100:0.00331606173467681150	(Neomicrocalamus_prainii:0.00426264437472093777	(Neomicrocalamus_sp.2:0.00063211292132438689	(Neomicrocalamus_sp.3:0.00141614161124521470	Neomicrocalamus_sp.1:0.00092724718657492150)100:0.00170503199074337891)98:0.00309400861975249724)77:0.00256444251039174937)81:0.00608516	Bonia_levigata:0.00416538310564295092);
((2018VNB040:0.00290177889490360764	(Neomicrocalamus_sp.1:0.01616570149413280172	(2018VNB018:0.00040099899223644759	BH85:0.00121512843244401007)100:0.00070226575423545478)86:0.00986593175046908931)88:0.0179634	(Temochloa_liliana:0.00984780418811359755	Neomicrocalamus_sp.2:0.0124052	(Neomicrocalamus_sp.3:0.00429583659144099246	Neomicrocalamus_prainii:0.00386435668455965527)92:0.0137869)100:0.0340083	Bonia_levigata:0.00530015721072014858);
(((BH85:0.00092233814537838216	2018VNB018:0.00413029810100703706)98:0.00184276043119976896	2018VNB040:0.00248209963434019689)97:0.00457987	(Neomicrocalamus_prainii:0.00000100000050002909	(Temochloa_liliana:0.00454071099289918116	(Neomicrocalamus_sp.2:0.00396647878750694578	(Neomicrocalamus_sp.3:0.00007831819530843150	Neomicrocalamus_sp.1:0.01828849039330282533)100:0.01147140234663552270)87:0.00169043323883891661)100:0.00623716360872238369)100:0.015338	Bonia_levigata:0.00382971210941039815);
(2018VNB040:0.00800197	((Temochloa_liliana:0.00830138406028704291	((Neomicrocalamus_prainii:0.02185891553435155912	(Neomicrocalamus_sp.3:0.00040179640147984904	Neomicrocalamus_sp.1:0.00164757952783388026)97:0.00231886136808192797)95:0.00085060532091887334	Neomicrocalamus_sp.2:0.00333379111990618439)99:0.00092044464350954900)99:0.00245210255259391881	(2018VNB018:0.01084406533041253583	BH85:0.00000100000050002909)96:0.00043120828813690012)100:0.0164004	Bonia_levigata:0.00674315953195029748);
(((2018VNB040:0.00494568314940233098	(2018VNB018:0.00094949869950032312	BH85:0.00382321149593217247)66:0.00069796557631258223)97:0.00137126223121994341	Temochloa_liliana:0.00254677577436648178)100:0.00343999	((Neomicrocalamus_sp.3:0.00862720314524505205	Neomicrocalamus_sp.1:0.00020260911311824900)62:0.00093370468991567639	Neomicrocalamus_sp.2:0.00293893	Neomicrocalamus_prainii:0.0021048)100:0.0104948	Bonia_levigata:0.00170329503710654946);
((((Neomicrocalamus_sp.2:0.03054792987675392091	(Neomicrocalamus_sp.3:0.02599774883128403227	(BH85:0.01992905667453519908	(2018VNB018:0.02605585438844950155	Temochloa_liliana:0.00521716776769663975)100:0.11404529352011691379)74:0.01380427062984559625)100:0.03741231652029716054)95:0.03843897678493177206	Neomicrocalamus_sp.1:0.04911534726121955657)82:0.00000100000050002909	Neomicrocalamus_prainii:0.00767427972897411544)100:0.165369	2018VNB040:0.0683731	Bonia_levigata:0.04173518347662733691);
((BH85:0.00059046568779144379	2018VNB018:0.00000100000050002909)100:0.00861846	2018VNB040:0.00576819	(Neomicrocalamus_sp.2:0.00228173910565209088	((Neomicrocalamus_sp.3:0.00000100000050002909	Neomicrocalamus_sp.1:0.00000100000050002909)100:0.00170765400814124470	Neomicrocalamus_prainii:0.00056364613672623917)86:0.000567113	Temochloa_liliana:0.00284158)57:0.00576947	Bonia_levigata:0.00520233017806468953);
((Neomicrocalamus_sp.1:0.00138768699265752428	(2018VNB040:0.00185023597442177546	2018VNB018:0.05625534782967112762)100:0.02409916540347660160)100:0.0646408	((((Neomicrocalamus_prainii:0.00882214929001797800	Neomicrocalamus_sp.2:0.00116198609200154012)98:0.00117376012986416265	Neomicrocalamus_sp.3:0.00000100000050002909)97:0.00092286598207430408	Temochloa_liliana:0.00576193221617575437)91:0.00284694449554985822	BH85:0.00424433698545281009)99:0.0133926	Bonia_levigata:0.00269229079151729915);
(Temochloa_liliana:0.014556	(2018VNB018:0.0163214	(2018VNB040:0.02358980342683396347	Neomicrocalamus_sp.3:0.01525929288953017417)56:0.0249991	Neomicrocalamus_prainii:0.014132	(Neomicrocalamus_sp.2:0.00000100000050002909	Neomicrocalamus_sp.1:0.03508747292634178255)82:0.01117468536696984531)53:0.0149191	BH85:0.0214074	Bonia_levigata:0.01102480739917226921);
(((Temochloa_liliana:0.00368294081572907456	((Neomicrocalamus_prainii:0.00343408104490781213	(Neomicrocalamus_sp.3:0.00216641294384201490	Neomicrocalamus_sp.1:0.00000100000050002909)95:0.00093646342866579222)93:0.00044167740234815807	Neomicrocalamus_sp.2:0.00296268094849727777)53:0.00060185602543429031)98:0.00524451692842231761	2018VNB018:0.05718892179160852546)68:0.00446305	(2018VNB040:0.00217918133939743559	BH85:0.00092097960125931322)100:0.00692359	Bonia_levigata:0.00385598468157191026);
((Neomicrocalamus_prainii:0.00602713858473560675	(Neomicrocalamus_sp.1:0.00149518887706362718	Neomicrocalamus_sp.2:0.00050045679044581561)81:0.00187503652882939180)71:0.0136873	((2018VNB018:0.00000100000050002909	BH85:0.00049588876309464205)100:0.00374422351590648341	((Neomicrocalamus_sp.3:0.01153325279965830563	Temochloa_liliana:0.01881784893678079690)82:0.01256626957283677772	2018VNB040:0.00190804422169611678)78:0.00848136922470558996)72:0.0117063	Bonia_levigata:0.01098550411684525059);
(Temochloa_liliana:0.0106444	(((2018VNB018:0.00000100000050002909	BH85:0.00157830555235450405)100:0.00052568286684215293	2018VNB040:0.00052568456308335447)100:0.00211280445793567920	(Neomicrocalamus_prainii:0.00263464079683500265	(Neomicrocalamus_sp.3:0.00210529307902401503	(Neomicrocalamus_sp.2:0.00157851379703787442	Neomicrocalamus_sp.1:0.00105248749582493271)100:0.00052573541527789177)100:0.00052356324070827959)100:0.00264848511685876866)100:0.00366985	Bonia_levigata:0.00265947008154580368);
((Neomicrocalamus_sp.3:0.00000100000050002909	(Neomicrocalamus_sp.2:0.00317488715074079695	Neomicrocalamus_sp.1:0.00000100000050002909)93:0.00850815757328893425)86:0.0061743	(BH85:0.00208941611755362458	(Neomicrocalamus_prainii:0.00582536071654039551	(2018VNB018:0.00000100000050002909	2018VNB040:0.00164539605605113675)78:0.00000100000050002909)90:0.00846871631801583702)70:0.00614285	Temochloa_liliana:0.00474301	Bonia_levigata:0.00266330190732673878);
((BH85:0.00275249469497951824	((Neomicrocalamus_sp.2:0.00192870422438645522	Neomicrocalamus_sp.1:0.00044009279746331928)100:0.00885435207988138559	2018VNB040:0.04838846811806735149)80:0.00007719632833298010)100:0.134438	(((Neomicrocalamus_prainii:0.00650219752393651693	Neomicrocalamus_sp.3:0.00231163654215341694)100:0.00703636471064265911	Temochloa_liliana:0.00569751712160309395)82:0.00266458661952777721	2018VNB018:0.00578439267804364398)53:0.0119086	Bonia_levigata:0.00837750885545872521);
(((Neomicrocalamus_prainii:0.00096624416360100384	((Neomicrocalamus_sp.3:0.00127179250615996236	Neomicrocalamus_sp.1:0.00031600307229382243)97:0.00095140670740955684	Neomicrocalamus_sp.2:0.00031559595959030696)100:0.00157885257905755381)71:0.00060931176749019051	(2018VNB018:0.00100758343591960623	(2018VNB040:0.00155450771057119379	BH85:0.00035015371307468813)100:0.00352721228709947749)82:0.00126785157355776093)100:0.0229801	Temochloa_liliana:0.00771325	Bonia_levigata:0.00395962551984516825);
(Neomicrocalamus_sp.2:0.0102399	(2018VNB040:0.0217976	2018VNB018:0.0213731	BH85:0.0260962	(Neomicrocalamus_sp.3:0.01236284947221780867	Neomicrocalamus_prainii:0.00114878377898001744)88:0.00763009	(Temochloa_liliana:0.00670819988580798662	Neomicrocalamus_sp.1:0.00112896630164322897)67:0.00041377739267081084)100:0.0230617	Bonia_levigata:0.00635576606176480128);
(Neomicrocalamus_sp.2:0.0880317	((2018VNB018:0.00435642006556753985	(Neomicrocalamus_sp.1:0.00699355265398937664	Temochloa_liliana:0.00701430289364788316)55:0.00013907275083263455)100:0.08262377473421597673	((BH85:0.00067350844523315630	2018VNB040:0.00358975858260628675)98:0.00242297185575399794	(Neomicrocalamus_prainii:0.00643859453865709350	Neomicrocalamus_sp.3:0.01178616776912440323)76:0.01066430630161918809)66:0.00344870785672855926)64:0.0080617	Bonia_levigata:0.00000050000024997008);
(Temochloa_liliana:0.0562514	((((Neomicrocalamus_prainii:0.00300723791928872702	((BH85:0.03310023724138567991	Neomicrocalamus_sp.3:0.00000100000050002909)86:0.01623164146139745648	Neomicrocalamus_sp.1:0.00190631472862785151)87:0.01077982501538213636)100:0.05698758896045658801	2018VNB040:0.01077776715551072642)80:0.00059764893395607642	Neomicrocalamus_sp.2:0.00572059992066052334)100:0.04341837116291862031	2018VNB018:0.00721699013939623799)65:0.0168015	Bonia_levigata:0.01402435497179951168);
(((2018VNB040:0.01009520512299447691	(Neomicrocalamus_prainii:0.00167102019039634024	(Neomicrocalamus_sp.2:0.00126459082895409060	(Neomicrocalamus_sp.3:0.00000100000050002909	Neomicrocalamus_sp.1:0.00000100000050002909)97:0.00152343036695011666)82:0.00037672939637401718)77:0.00269417096687502846)59:0.00055209201365550729	Temochloa_liliana:0.00573711125014308120)53:0.00692463	(BH85:0.00469979738086444623	2018VNB018:0.01655999236195139501)100:0.0378905	Bonia_levigata:0.00000050000024997008);
(((Neomicrocalamus_prainii:0.01215384011303729389	Neomicrocalamus_sp.2:0.00142007850363675683)62:0.00067067890091046826	(Neomicrocalamus_sp.3:0.00066402560930948595	Neomicrocalamus_sp.1:0.00108528705776064186)93:0.00125508241583385718)99:0.00558794	(2018VNB040:0.00095127029903681879	(BH85:0.00124441484521250990	2018VNB018:0.00183355024525692412)88:0.00064766885542106049)100:0.00584794	Temochloa_liliana:0.00834607	Bonia_levigata:0.00297129425745096352);
(((BH85:0.00000100000050002909	2018VNB018:0.00232772	2018VNB040:0.039336)96:0.00113705035740334598	Temochloa_liliana:0.00539657718406418626)66:0.00617037	((Neomicrocalamus_prainii:0.00046433187655126610	Neomicrocalamus_sp.1:0.00000100000050002909)65:0.00000100000050002909	(Neomicrocalamus_sp.3:0.00000100000050002909	Neomicrocalamus_sp.2:0.00092882073072271326)98:0.00139384192378478287)100:0.00784973	Bonia_levigata:0.00525289425936033630);
((2018VNB040:0.03109398326741424912	(((Neomicrocalamus_sp.3:0.00383914667302222507	Neomicrocalamus_prainii:0.04143039663470532430)99:0.01549050574153689255	Neomicrocalamus_sp.1:0.00544579887002499298)68:0.00174971153162357430	((BH85:0.00303930329207322512	2018VNB018:0.00810479139939550286)93:0.00571168041952929695	Temochloa_liliana:0.04817932760555972138)91:0.00780900468163136987)100:0.01851716830117580703)100:0.0246004	Neomicrocalamus_sp.2:0.0213585	Bonia_levigata:0.00687100434939504155);
((2018VNB040:0.00504857923800728931	(2018VNB018:0.00148078638477739137	BH85:0.00073735484717173908)93:0.00071529212659850834)99:0.00451228	(((Neomicrocalamus_sp.2:0.00296671766964212323	Neomicrocalamus_prainii:0.00221611646430893480)52:0.00000100000050002909	(Neomicrocalamus_sp.1:0.00000100000050002909	Neomicrocalamus_sp.3:0.00221626428336500888)57:0.00073625660598400616)83:0.00148101553329602650	Temochloa_liliana:0.00222597634606851473)84:0.00295763	Bonia_levigata:0.00224363938108237309);
(((Temochloa_liliana:0.02523158540316602916	Neomicrocalamus_prainii:0.00880504178639618558)100:0.01007429958967892905	((Neomicrocalamus_sp.2:0.00514963689886364408	(Neomicrocalamus_sp.3:0.01169467589444178786	Neomicrocalamus_sp.1:0.00208698515079506824)100:0.01174689260992583563)89:0.00864808001027229413	2018VNB040:0.00574692497674297170)87:0.00846972753949671447)99:0.0156568	(2018VNB018:0.00000100000050002909	BH85:0.00160689588762047463)84:0.0107351	Bonia_levigata:0.00730928840585051611);
((Neomicrocalamus_prainii:0.00454831973562283033	(Temochloa_liliana:0.00300108136622733584	(2018VNB040:0.00263621718102081612	(2018VNB018:0.00037191880264953722	BH85:0.00150308674189609192)100:0.00150739691843463090)100:0.00151718061789121489)100:0.00312543100909633406)100:0.0110052	(Neomicrocalamus_sp.2:0.00009917574508986707	(Neomicrocalamus_sp.3:0.00037560879742594433	Neomicrocalamus_sp.1:0.00150440595633754117)79:0.00329811502572604446)100:0.0625786	Bonia_levigata:0.00712851693920290349);
((Neomicrocalamus_prainii:0.00273905516158803441	Temochloa_liliana:0.00274222	((Neomicrocalamus_sp.1:0.00000100000050002909	Neomicrocalamus_sp.3:0.00054652083168800394)100:0.00054581020852519004	Neomicrocalamus_sp.2:0.00109596384082973671)100:0.00109655)100:0.00968658	(2018VNB040:0.00164921699693175655	(BH85:0.00054619845176078841	2018VNB018:0.00054842398030867335)100:0.00164314932086789779)100:0.0113862	Bonia_levigata:0.00528695006927618408);
(((Neomicrocalamus_sp.3:0.00293100643333298484	(Neomicrocalamus_sp.2:0.00069242826992491752	Neomicrocalamus_sp.1:0.00000100000050002909)58:0.00000100000050002909)99:0.00179709387973617566	(Temochloa_liliana:0.00000100000050002909	Neomicrocalamus_prainii:0.01550878816179140224)99:0.01063474515023002907)99:0.00494466	((2018VNB040:0.00138419085257850800	BH85:0.00109277119504695057)58:0.00000100000050002909	2018VNB018:0.00069547171820020170)100:0.00681685	Bonia_levigata:0.00469324877548722361);
(Temochloa_liliana:0.00729123	(((2018VNB018:0.00062948549582846113	BH85:0.00000100000050002909)85:0.00062881834616270599	2018VNB040:0.00063462821703136828)100:0.00644506023274365493	((Neomicrocalamus_sp.3:0.00648289463039745679	Neomicrocalamus_sp.2:0.00000100000050002909)85:0.00060421291855053871	(Neomicrocalamus_prainii:0.00190262842177213562	Neomicrocalamus_sp.1:0.00057892931381742121)99:0.00233909994117489873)80:0.00120600594142172986)62:0.00541164	Bonia_levigata:0.00486662706503642861);
(Temochloa_liliana:0.0111403	(((BH85:0.00067452915118980546	2018VNB018:0.00000100000050002909)99:0.00135228862995035825	2018VNB040:0.00067889887393545454)98:0.00081639719673815480	(Neomicrocalamus_prainii:0.00000100000050002909	Neomicrocalamus_sp.1:2e-06	Neomicrocalamus_sp.3:3e-06	Neomicrocalamus_sp.2:3e-06)100:0.00537754931665173144)59:0.00501057	Bonia_levigata:0.00381452142493051176);
((Temochloa_liliana:0.00632447634049803330	(Neomicrocalamus_prainii:0.00911535881329501863	Neomicrocalamus_sp.3:0.000564183	Neomicrocalamus_sp.1:0.00133468)81:0.00993323880001575031)52:0.0100175	2018VNB040:0.00500556	(2018VNB018:0.00000100000050002909	Neomicrocalamus_sp.2:0.01665380910074245463)94:0.0614531	BH85:0.00829193	Bonia_levigata:0.00364263405677110394);
(Temochloa_liliana:0.0403274	((((2018VNB018:0.04396609274550183216	BH85:0.00090654581157313360)93:0.00459329597004165275	2018VNB040:0.03093998222737082138)89:0.00278317251668764101	Neomicrocalamus_prainii:0.00142956635663645708)78:0.01510192545548952672	((Neomicrocalamus_sp.2:0.00668192651235321056	Neomicrocalamus_sp.3:0.00694553565314030060)88:0.00443895298315704224	Neomicrocalamus_sp.1:0.00000100000050002909)91:0.00205685369373829509)86:0.0400725	Bonia_levigata:0.03341573388459863347);
((2018VNB040:0.00876154313132580971	Neomicrocalamus_sp.3:0.04076881836163010614)51:0.0139752	Neomicrocalamus_sp.1:0.0110804	((BH85:0.00363490964356932454	2018VNB018:0.00000100000050002909)95:0.00979569472962663751	Temochloa_liliana:0.00206049901641714751)53:0.0124317	Neomicrocalamus_prainii:0.0110838	Neomicrocalamus_sp.2:0.817549	Bonia_levigata:0.00000050000024997008);
(((Neomicrocalamus_prainii:0.00124435957545688722	(Neomicrocalamus_sp.2:0.00726760676132181052	Neomicrocalamus_sp.3:0.00000100000050002909)97:0.00187014052055496757)94:0.00061667579016632355	Neomicrocalamus_sp.1:0.00186559747500971134)100:0.00573892	((Temochloa_liliana:0.00711297553692490786	(2018VNB018:0.00000100000050002909	2018VNB040:0.00247464541763113641)99:0.00117329129988258873)90:0.00509337447584741823	BH85:0.00000100000050002909)93:0.00507088	Bonia_levigata:0.00321331240432801927);
((Neomicrocalamus_sp.3:0.00596002083859529380	Neomicrocalamus_prainii:0.01159280372988273806)99:0.0208831	(Neomicrocalamus_sp.1:0.03298769732271442101	((BH85:0.01203811624064066513	2018VNB018:0.00551146216980108201)99:0.01543472797959096962	(2018VNB040:0.00759670734220185221	Neomicrocalamus_sp.2:0.07034154124186584034)77:0.00304311101318604409)68:0.0106993	Temochloa_liliana:0.0134529)99:0.0356188	Bonia_levigata:0.00624049383999958351);
(((Neomicrocalamus_sp.2:0.00279100881817498933	Neomicrocalamus_prainii:0.00421017912871788497)90:0.00143663066164115890	BH85:0.00419092230481826235)87:0.00699247	(((Neomicrocalamus_sp.1:0.00368321684692157151	(2018VNB018:0.00561549867800490658	Temochloa_liliana:0.00571807991336311956)80:0.00190327694225378582)88:0.01309303743413541173	Neomicrocalamus_sp.3:0.00369884421373960996)81:0.00000100000050002909	2018VNB040:0.01043475222962071333)100:0.0598855	Bonia_levigata:0.00594353520898055487);
(Temochloa_liliana:0.00728192	(((Neomicrocalamus_prainii:0.00784054864790635284	Neomicrocalamus_sp.2:0.00251596250024550610)82:0.00055999935052278478	((Neomicrocalamus_sp.1:0.00088471543285483217	(2018VNB040:0.00132587026640554719	BH85:0.00120967270034247690)100:0.00298061040963701037)91:0.00740158523955765629	Neomicrocalamus_sp.3:0.00989183283487902847)89:0.02582867304159179936)92:0.00057779919240376386	2018VNB018:0.00233074112205522996)70:0.00376915	Bonia_levigata:0.00376814567185152979);
(2018VNB040:0.0171268	(BH85:0.00000100000050002909	2018VNB018:0.01063471581257713697)99:0.0141192	(Neomicrocalamus_sp.1:0.06679397437438402974	Temochloa_liliana:0.00888121592706692629)70:0.0089927	((Neomicrocalamus_sp.3:0.00629350312903125247	Neomicrocalamus_sp.2:0.00000100000050002909)88:0.00124031417910421731	Neomicrocalamus_prainii:0.00125410206057454342)97:0.0144606	Bonia_levigata:0.00614320546819147398);
(Temochloa_liliana:0.0323069	(((BH85:0.00218546940597881371	2018VNB018:0.00239786169284329168)98:0.00387223489564010375	2018VNB040:0.01099623945890192481)74:0.00341138925987027712	((Neomicrocalamus_sp.3:0.00273033360766502175	Neomicrocalamus_sp.2:0.00144438155961982510)51:0.00007886862649067686	(Neomicrocalamus_sp.1:0.00085355802774039118	Neomicrocalamus_prainii:0.00000100000050002909)83:0.00305231395021119799)74:0.00235544983724325207)54:0.0153171	Bonia_levigata:0.01216073930558719471);
(Temochloa_liliana:0.00718546	((2018VNB040:0.00119742551390337082	(2018VNB018:0.00000100000050002909	BH85:0.00059629795876945258)98:0.00120039645832636715)96:0.00100401825787228166	((Neomicrocalamus_sp.1:0.000595774	Neomicrocalamus_sp.3:0.00119311	Neomicrocalamus_sp.2:0.00119070630449666132)87:0.00059485359187241794	Neomicrocalamus_prainii:0.00179338599647508755)98:0.00199667207110804752)58:0.00564905	Bonia_levigata:0.00481263361651319919);
((((2018VNB040:0.00153473444082376492	2018VNB018:0.00105561068246185462)100:0.05623418560552414375	Temochloa_liliana:0.01078033196917751318)100:0.02013946538728271854	((Neomicrocalamus_sp.1:0.00104917662209461559	(Neomicrocalamus_sp.2:0.00158007964561328036	Neomicrocalamus_sp.3:0.00000100000050002909)61:0.00000100000050002909)100:0.00264672968765899833	Neomicrocalamus_prainii:0.00105967795180397285)100:0.00122617678090392382)71:0.0154374	BH85:0.0195498	Bonia_levigata:0.01352618652928567339);
((((Neomicrocalamus_sp.1:0.00000100000050002909	Neomicrocalamus_sp.3:0.00000100000050002909)100:0.00104065021398361789	Neomicrocalamus_prainii:0.00366131	Neomicrocalamus_sp.2:0.00260877)100:0.00052232398415421005	Temochloa_liliana:0.00366572800318196819)100:0.00340339	(2018VNB040:0.00000100000050002909	(2018VNB018:0.00052077628133673920	BH85:0.00051972275264789000)100:0.00208797630432406645)100:0.00394264	Bonia_levigata:0.00289251726921701396);
((Neomicrocalamus_sp.1:0.00129334	Neomicrocalamus_prainii:0.00324531	Neomicrocalamus_sp.3:0.00064577686231313911)100:0.00624197	((Temochloa_liliana:0.00129351543683724982	(2018VNB018:0.00000100000050002909	BH85:0.00129722658908214966)95:0.00064540776916941476)84:0.00201828403704175851	(2018VNB040:0.02499352473525672316	Neomicrocalamus_sp.2:0.00359005578225948026)100:0.04345821741911765068)65:0.00349945	Bonia_levigata:0.00293662660387937263);
((Temochloa_liliana:0.00284489128250312679	(2018VNB040:0.00212706169928446754	(2018VNB018:0.00070382794294538895	BH85:0.00000100000050002909)100:0.00284004940367419290)100:0.00069340942416763437)100:0.00430787	(((Neomicrocalamus_sp.3:0.00000100000050002909	Neomicrocalamus_sp.1:0.00000100000050002909)100:0.00141525387326245995	Neomicrocalamus_sp.2:0.00000100000050002909)100:0.00071198054934365430	Neomicrocalamus_prainii:0.00284458595151703330)100:0.00501341	Bonia_levigata:0.00288344834303965510);
((((2018VNB018:0.00000100000050002909	BH85:0.00080704047256068272)93:0.00080703577121603494	2018VNB040:0.00000100000050002909)99:0.00244960375576236270	Temochloa_liliana:0.00161454460645682495)100:0.0084116	((Neomicrocalamus_sp.3:0.00079948657121290095	Neomicrocalamus_sp.1:0.00000100000050002909)99:0.00242156385324308540	(Neomicrocalamus_prainii:0.00159485370302116149	Neomicrocalamus_sp.2:0.00407918085309823091)86:0.00081892591441770374)88:0.0057209	Bonia_levigata:0.00253426064623483386);
(((2018VNB040:0.00307737524854565002	(2018VNB018:0.00050718152728991225	BH85:0.00050749464188753785)96:0.00050202244180769435)100:0.00722239819954326959	Temochloa_liliana:0.00983663688907921059)80:0.00503323	((Neomicrocalamus_sp.1:0.00000100000050002909	(Neomicrocalamus_sp.2:0.00000100000050002909	Neomicrocalamus_sp.3:0.00000100000050002909)96:0.00051157628597499121)99:0.00258234190391470149	Neomicrocalamus_prainii:0.00102046726597201064)100:0.00968167	Bonia_levigata:0.00253223218940680549);
((Temochloa_liliana:0.794892	(Neomicrocalamus_sp.1:0.00000100000050002909	Neomicrocalamus_sp.2:0.00146808816820241141)60:0.00366252	Neomicrocalamus_sp.3:0.00146134	Neomicrocalamus_prainii:0.00219552	(BH85:0.00000100000050002909	2018VNB018:0.00295077784325027768)72:0.00074338105879212892)99:0.0607407	2018VNB040:0.0151153	Bonia_levigata:0.00507611037545380693);
(((BH85:0.00409464893632803528	2018VNB040:0.00975813841772887360)86:0.00099530137237161952	Neomicrocalamus_sp.2:0.00471445451698034382)62:0.0355847	(((Neomicrocalamus_sp.3:0.00000100000050002909	(Neomicrocalamus_sp.1:0.00640662024071720487	Neomicrocalamus_prainii:0.09365001763377321653)63:0.00961200856221260634)62:0.02505790299546278507	2018VNB018:0.01132501746821666481)62:0.02904613065623729354	Temochloa_liliana:0.00977784792118269012)100:0.0898982	Bonia_levigata:0.00150979456709544857);
((2018VNB040:2e-06	BH85:0.00138336	2018VNB018:0.00069031475309737410)100:0.00589437	Neomicrocalamus_sp.1:0.00520217	(Neomicrocalamus_prainii:0.00138295126833465429	(Neomicrocalamus_sp.3:0.00000100000050002909	Neomicrocalamus_sp.2:0.00069032875004687545)100:0.00069038223983889453)100:0.00520271	Temochloa_liliana:0.00727899	Bonia_levigata:0.00381861921957551238);
((((Neomicrocalamus_sp.1:2e-06	Neomicrocalamus_sp.2:0.00103168	Neomicrocalamus_sp.3:0.00103029295981050249)100:0.00155300375292652415	Neomicrocalamus_prainii:0.00206485475877267672)96:0.00154408880387852548	Temochloa_liliana:0.00413699653342146367)94:0.0072835	(2018VNB040:0.00102973924734350831	(2018VNB018:0.00000100000050002909	BH85:0.00000100000050002909)100:0.00103050105655760177)100:0.00936683	Bonia_levigata:0.00677345188405797938);
((Temochloa_liliana:0.00215932273587580471	(Neomicrocalamus_sp.1:0.00286798821588962012	(Neomicrocalamus_sp.3:0.00000100000050002909	Neomicrocalamus_sp.2:0.00071588500421455176)100:0.0014335	Neomicrocalamus_prainii:0.000716989)100:0.00287093367900883569)100:0.00721882	(2018VNB040:0.00143304994573855153	(BH85:0.00000100000050002909	2018VNB018:0.00071543049215519526)100:0.00071596606939716852)100:0.00576056	Bonia_levigata:0.00505558423245339433);
((Neomicrocalamus_sp.1:0.00306543045703595515	Neomicrocalamus_sp.2:0.00430142	(Neomicrocalamus_prainii:0.00305757606791309680	Neomicrocalamus_sp.3:0.00060869361679091163)59:0.000606893)97:0.00617175	((2018VNB040:0.00060700382782982840	(BH85:0.00060622382269655663	2018VNB018:0.00000100000050002909)92:0.00060691914715527465)95:0.00120572509569813772	Temochloa_liliana:0.00617004996486105687)96:0.00555992	Bonia_levigata:0.00433318618781789247);
(((Neomicrocalamus_prainii:0.00382121408460632181	Neomicrocalamus_sp.3:0.00126635555719972932)99:0.00570787933447392763	(Neomicrocalamus_sp.1:0.00205518465473365991	Neomicrocalamus_sp.2:0.03668836507231353766)62:0.00197926275428812835)100:0.0154084	(((BH85:0.00000100000050002909	2018VNB018:0.00000100000050002909)98:0.00076765099302694728	2018VNB040:0.00873802149982776805)94:0.00146013545687719904	Temochloa_liliana:0.00985236320144837995)100:0.0138426	Bonia_levigata:0.00685528979886683518);
(Temochloa_liliana:0.00917402	((2018VNB040:0.00202897059436049675	(2018VNB018:0.00074220428719958551	BH85:0.00154241121704972784)100:0.01326715640384445831)100:0.00313475242897492392	(Neomicrocalamus_prainii:0.00186807	(Neomicrocalamus_sp.1:0.00000100000050002909	Neomicrocalamus_sp.3:0.00000100000050002909)100:0.00124295	Neomicrocalamus_sp.2:0.00249059808027161976)100:0.00171802360236082653)100:0.00621675	Bonia_levigata:0.00430544878524610677);
((((BH85:0.00000100000050002909	2018VNB018:0.00091666361244322132)99:0.03815243570898272513	2018VNB040:0.00862197518256736621)66:0.00309579083252109694	Temochloa_liliana:0.00479962531803137128)75:0.00606389	((Neomicrocalamus_sp.2:0.00329684207869259532	(Neomicrocalamus_sp.3:0.00114359865166774560	Neomicrocalamus_sp.1:0.00089383738109354949)78:0.00152292131995648405)69:0.00089888594005383153	Neomicrocalamus_prainii:0.00092148134724482668)81:0.00781721	Bonia_levigata:0.00526557505850036751);
(((2018VNB018:0.00000100000050002909	BH85:0.00000100000050002909)100:0.00076331558958880625	2018VNB040:0.00076714235068676897)100:0.00462973	(Neomicrocalamus_prainii:0.00154970383443891286	(Neomicrocalamus_sp.3:0.00076530796209239805	Neomicrocalamus_sp.1:2e-06	Neomicrocalamus_sp.2:2e-06)100:0.00153125602926416199)100:0.00540165	Temochloa_liliana:0.0132895	Bonia_levigata:0.00309346651969791449);
(((2018VNB040:0.00226688131516574647	(2018VNB018:0.00257846304341449641	BH85:0.00264749059669085532)95:0.00029512784692316382)99:0.00163390614718120350	Temochloa_liliana:0.00550727176784197251)97:0.00501838	((Neomicrocalamus_prainii:0.00289704447949955214	Neomicrocalamus_sp.2:0.00167270125423829401)100:0.00783736467080769182	(Neomicrocalamus_sp.1:0.00222762951116929142	Neomicrocalamus_sp.3:0.00193317626243033592)87:0.00034176328918196676)100:0.00907029	Bonia_levigata:0.00480932441905098252);
(2018VNB040:0.0181211	((Temochloa_liliana:0.00843686	Neomicrocalamus_sp.2:0.0118122	(Neomicrocalamus_sp.3:0.00395419683660932966	Neomicrocalamus_sp.1:0.00079505742313360373)53:0.00645518	2018VNB018:0.0103618	BH85:0.00562661946966206208)52:0.00749163053366233827	Neomicrocalamus_prainii:0.00749296243993544456)83:0.00310608	Bonia_levigata:0.00310508354252983379);
((Neomicrocalamus_sp.3:0.00217333728774512245	Neomicrocalamus_prainii:0.00000100000050002909)80:0.00561852	(((BH85:0.00000100000050002909	2018VNB018:0.00217643	2018VNB040:0.00327538)86:0.00107123017744096302	Temochloa_liliana:0.00332689441148437647)74:0.00222534451744101905	(Neomicrocalamus_sp.2:0.00000100000050002909	Neomicrocalamus_sp.1:0.00108522476299937861)97:0.00108187941374828802)57:0.00781265	Bonia_levigata:0.00561751562440794723);
(Temochloa_liliana:0.0368356	(2018VNB040:0.02344823346108568241	(((2018VNB018:0.00226842886814838116	BH85:0.00000100000050002909)99:0.01343630815141554774	(Neomicrocalamus_prainii:0.00494614736183086011	(Neomicrocalamus_sp.2:0.02107146782326353718	Neomicrocalamus_sp.1:0.00508044734852712305)63:0.00339772460791685224)97:0.01581226162569491014)66:0.01248166248626576130	Neomicrocalamus_sp.3:0.00825901251679956108)64:0.01136871829815314615)100:0.0392067	Bonia_levigata:0.00314582055586088479);
(((2018VNB018:0.00267000000476067412	BH85:0.00065354563759063389)100:0.00608963872981588186	(Temochloa_liliana:0.00648268440269811862	(2018VNB040:0.00471962809052790117	(Neomicrocalamus_prainii:0.00404991578143105123	Neomicrocalamus_sp.2:0.00269210306033147067)67:0.00132564796980446905)59:0.00096673062600558988)100:0.32637360462140596606)54:0.00404984	(Neomicrocalamus_sp.3:0.00000100000050002909	Neomicrocalamus_sp.1:0.00000100000050002909)100:0.00601848	Bonia_levigata:0.00268774708367996865);
(BH85:0.0118046	Temochloa_liliana:0.00654816	(2018VNB018:0.00174345535669798006	(2018VNB040:0.00408339142428910951	(((Neomicrocalamus_sp.2:0.00086732304090148947	Neomicrocalamus_sp.1:0.00000100000050002909)94:0.00173599851176815898	Neomicrocalamus_sp.3:0.00086689828486969354)54:0.00000100000050002909	Neomicrocalamus_prainii:0.00260980787557758180)98:0.00436659563095947913)79:0.00174223515061978961)57:0.00395047	Bonia_levigata:0.00394847351635161086);
((2018VNB040:0.00072948651541227070	(2018VNB018:0.00146432671241065928	BH85:0.00000100000050002909)100:0.00073510632156022974)100:0.00709889	((Neomicrocalamus_prainii:0.00600224132837157490	(Neomicrocalamus_sp.1:2e-06	Neomicrocalamus_sp.2:2e-06	Neomicrocalamus_sp.3:0.00073557462832585165)100:0.00526332225679097040)100:0.00297766199761387686	Temochloa_liliana:0.00673137223409939634)99:0.00491693	Bonia_levigata:0.00414449057150032170);
(Neomicrocalamus_sp.2:0.0459728	(BH85:0.01032870246435157839	(2018VNB040:0.02781921143102808122	Temochloa_liliana:0.00740615	(Neomicrocalamus_sp.3:0.00879038501358559050	((2018VNB018:0.02431189258262109881	Neomicrocalamus_sp.1:0.00000100000050002909)100:0.02861433102363389325	Neomicrocalamus_prainii:0.03152013430903249230)63:0.00607244848077590979)86:0.012464)79:0.00918141153423312692)87:0.0154562	Bonia_levigata:0.01158618808402541757);
(Temochloa_liliana:0.00603538	(Neomicrocalamus_sp.1:0.00169568	Neomicrocalamus_prainii:0.00169612	BH85:4e-06	2018VNB040:4e-06	2018VNB018:4e-06	Neomicrocalamus_sp.3:4e-06	Neomicrocalamus_sp.2:0.00169262655029832213)100:0.0077295	Bonia_levigata:0.00603438105930079790);
((Temochloa_liliana:0.01014590039945660951	(2018VNB040:0.00266348584915725162	(2018VNB018:0.00266465858268747019	BH85:0.00267374941197496630)98:0.00064003839375176546)100:0.00334754515907988376)93:0.00467069	(Neomicrocalamus_sp.2:0.00132297301189540487	(Neomicrocalamus_prainii:0.02293701157173739721	Neomicrocalamus_sp.3:0.00223460718010264937)94:0.00108586	Neomicrocalamus_sp.1:0.00132372)95:0.00533799	Bonia_levigata:0.00401467747508706379);
(((2018VNB040:0.00121997385448932160	(Temochloa_liliana:0.00831753323197376333	(2018VNB018:0.00144228843657037329	BH85:0.00000100000050002909)99:0.00206962178043564819)100:0.02443729382370224759)100:0.02536669287579060988	(Neomicrocalamus_sp.3:0.00070943460302551006	Neomicrocalamus_prainii:0.01250528159076623458)87:0.00065808897416228006)74:0.00924816	(Neomicrocalamus_sp.2:0.00071161497557698536	Neomicrocalamus_sp.1:0.00000100000050002909)100:0.0288951	Bonia_levigata:0.00731075153943869412);
((Temochloa_liliana:0.00781067714382341176	(2018VNB040:0.00425502959904349668	(2018VNB018:0.00000100000050002909	BH85:0.00070529535733111336)100:0.00069780955477698528)100:0.00212886420848348943)52:0.00855698	((Neomicrocalamus_sp.2:0.00000100000050002909	Neomicrocalamus_sp.1:0.00000100000050002909)100:0.00425159460196102273	(Neomicrocalamus_prainii:0.00353120876052944420	Neomicrocalamus_sp.3:0.00141014308477137307)100:0.00141573855793391797)100:0.00996995	Bonia_levigata:0.00855597676692230677);
(Temochloa_liliana:0.00505415	(Neomicrocalamus_prainii:0.00329763017309846846	(((Neomicrocalamus_sp.1:0.00297420839440587243	Neomicrocalamus_sp.2:0.00000100000050002909)92:0.00119332905135738332	Neomicrocalamus_sp.3:0.00200071217054661847)82:0.00052407077158611929	(2018VNB040:0.00375206263758066190	(2018VNB018:0.00000100000050002909	BH85:0.00000100000050002909)97:0.00089829034825747022)94:0.00187184289081244602)62:0.00041045644277229654)77:0.00566626	Bonia_levigata:0.00399108888526557987);
((((Neomicrocalamus_sp.3:0.00000100000050002909	Neomicrocalamus_sp.1:0.00000100000050002909)100:0.00186626788105529406	(Neomicrocalamus_prainii:0.00186665554813079731	Neomicrocalamus_sp.2:0.00187158241839053001)95:0.00063876824271011531)96:0.00317393295087550244	(2018VNB040:0.00250523221358537164	(BH85:0.00124609305507026734	2018VNB018:0.00062173778707819312)98:0.00061890299811565290)98:0.00186953594957099461)100:0.0110834	Temochloa_liliana:0.010242	Bonia_levigata:0.00453199926069444876);
(((2018VNB040:0.01255607389161760012	BH85:0.00101575672323849647)67:0.00784347098415659125	2018VNB018:0.00075463070921046374)68:0.0141319	(Neomicrocalamus_sp.2:0.04419548219535755773	(Temochloa_liliana:0.01694084630496259930	((Neomicrocalamus_sp.1:0.04692034166818613572	Neomicrocalamus_prainii:0.01550641872427916020)75:0.00761753087896968779	Neomicrocalamus_sp.3:0.00985494307134819267)68:0.00958651630635720675)100:0.01931164893129673835)74:0.0184889	Bonia_levigata:0.00759466598948750366);
((Neomicrocalamus_sp.3:0.01172751252122986379	(2018VNB040:0.00253387316690504823	Temochloa_liliana:0.00800778353387691065)100:0.09172823444553254713)57:0.0399242	(2018VNB018:0.00000100000050002909	((Neomicrocalamus_sp.1:0.02705310735171053554	(Neomicrocalamus_prainii:0.03505153554214380379	Neomicrocalamus_sp.2:0.00308279784893495615)65:0.01452112855472367618)99:0.01784545444559120300	BH85:0.00168771546645578134)100:0.04685353253388972739)93:0.0448422	Bonia_levigata:0.02744325267338307978);
(((Neomicrocalamus_sp.2:0.00430185972376155405	(Neomicrocalamus_prainii:0.00191006337033976931	(Neomicrocalamus_sp.3:0.02328990569642295713	Neomicrocalamus_sp.1:0.00331343984192777581)52:0.01842100651251259158)85:0.01524219537154111043)67:0.00291470170983189336	2018VNB040:0.00762069283661377141)56:0.00985632	((BH85:0.00324638130475459353	2018VNB018:0.00128089279042269502)67:0.00283728130531218882	Temochloa_liliana:0.00207648956223003981)82:0.01457	Bonia_levigata:0.00806105189220325015);
(((BH85:0.01436486496750010756	2018VNB018:0.00762967181984677053)100:0.0173339	(Neomicrocalamus_sp.3:0.01742916908548874932	(Neomicrocalamus_sp.1:0.00947403644496097597	Neomicrocalamus_sp.2:0.01526450406226732490)98:0.00381158367470193875)100:0.0275635	Temochloa_liliana:0.00936594302048814574)98:0.053375	(2018VNB040:0.00799674737622766557	Neomicrocalamus_prainii:0.00593149638150387935)97:0.0504605	Bonia_levigata:0.04451313763931756540);
(BH85:0.0105174	(((Temochloa_liliana:0.01591077513528475068	((Neomicrocalamus_sp.1:0.00797374117273867873	Neomicrocalamus_sp.3:0.00277767694436048323)100:0.02881152828203379854	Neomicrocalamus_prainii:0.00636188461725718541)100:0.01540230439372688304)97:0.00334828525851016325	(2018VNB018:0.00738531309300169327	2018VNB040:0.01146863519346266562)100:0.01981589615521819198)85:0.00110783713624992885	Neomicrocalamus_sp.2:0.09956135974078837714)76:0.00543077	Bonia_levigata:0.00343073178950456309);
((2018VNB040:0.04051794829119419183	BH85:0.00732274608824942750)96:0.0250262	((Temochloa_liliana:0.00329203494775609680	((Neomicrocalamus_prainii:0.00471418621480797998	Neomicrocalamus_sp.1:0.00150426148063780821)98:0.02702074084267907378	(Neomicrocalamus_sp.3:0.00115870063325752989	Neomicrocalamus_sp.2:0.04437479892419245869)91:0.00988803185234926954)52:0.00000100000050002909)73:0.01169946882922860698	2018VNB018:0.00481805385687697745)98:0.032089	Bonia_levigata:0.00438741929040174089);
(Neomicrocalamus_prainii:0.00965007	(((2018VNB040:0.02746231648480677162	BH85:0.01180817498727594096)64:0.00000100000050002909	2018VNB018:0.00914595813426991207)79:0.00220799	Temochloa_liliana:0.00406564	(Neomicrocalamus_sp.2:0.01451376975617155000	(Neomicrocalamus_sp.1:0.01249157142312975512	Neomicrocalamus_sp.3:0.00289903482276576132)79:0.00084422692119634089)83:0.00164278034271171116)99:0.0187256	Bonia_levigata:0.00285151374596884786);
((Neomicrocalamus_sp.3:0.00224450686279505096	Neomicrocalamus_sp.1:0.11927955946883850302)68:0.0156836	(Neomicrocalamus_prainii:0.00620917963385018805	((2018VNB040:0.00206905157768240032	BH85:0.00071789986210806650)87:0.00146810967026121046	Temochloa_liliana:0.01720524128856406806)60:0.00000100000050002909)83:0.0116574	(2018VNB018:0.00401037092097870224	Neomicrocalamus_sp.2:0.00525470901283251000)99:0.0163701	Bonia_levigata:0.00711230672047007996);
(Temochloa_liliana:0.00946792	(((2018VNB018:0.00000100000050002909	2018VNB040:0.00271895800081791436)90:0.00054030848506339947	BH85:0.00054062452997355611)83:0.00000100000050002909	(Neomicrocalamus_prainii:0.00326827	Neomicrocalamus_sp.1:0.00108194	(Neomicrocalamus_sp.3:0.00162582374751788655	Neomicrocalamus_sp.2:0.00000100000050002909)99:0.00162341105728080418)98:0.00162255215780074402)92:0.00720171	Bonia_levigata:0.00449084580050139372);
((((Neomicrocalamus_sp.1:0.00081862680778454664	Neomicrocalamus_prainii:0.000820205	Neomicrocalamus_sp.3:0.0147529)77:0.00081516071353035513	Neomicrocalamus_sp.2:0.00164697301502620807)91:0.00268947177296839125	Temochloa_liliana:0.00651520963209221808)55:0.00281629	(2018VNB040:0.02340200889953305760	(2018VNB018:0.00000100000050002909	BH85:0.00000100000050002909)64:0.00000100000050002909)99:0.00549511	Bonia_levigata:0.00198996140542019107);
((Neomicrocalamus_prainii:0.00140121093385689455	(Neomicrocalamus_sp.2:0.00125718587591332762	(Neomicrocalamus_sp.3:0.00062581168617308264	Neomicrocalamus_sp.1:0.00000100000050002909)84:0.00031314918409635159)93:0.00048085740892373169)91:0.00702495	(Temochloa_liliana:0.00344106365730350531	((2018VNB018:0.00000100000050002909	BH85:0.00062478748677061071)94:0.00031090913865361778	2018VNB040:0.00188308550244803440)100:0.00162130558788725447)82:0.0058212	Bonia_levigata:0.00475899747900990211);
(((2018VNB018:0.00777163084241198985	((Neomicrocalamus_prainii:0.01671879821789583678	(Neomicrocalamus_sp.2:0.00309997198438857931	(Neomicrocalamus_sp.3:0.00000100000050002909	Neomicrocalamus_sp.1:0.00606059220765250289)61:0.00154668707875831447)90:0.00171755050507773222)99:0.00262301966828224452	Temochloa_liliana:0.00379649363116613950)99:0.00537201920606606223)92:0.00467082965450394023	BH85:0.01560955518691949442)100:0.0308418	2018VNB040:0.0216793	Bonia_levigata:0.01195387142449716097);
((2018VNB040:0.00509138524243207824	2018VNB018:0.00000100000050002909)93:0.0193821	BH85:0.151094	Temochloa_liliana:0.00889917	(Neomicrocalamus_prainii:0.00948886637123426760	(Neomicrocalamus_sp.3:0.00276500222389838325	(Neomicrocalamus_sp.2:0.00274124973454582680	Neomicrocalamus_sp.1:0.00000100000050002909)82:0.00067246453683841270)98:0.00277591970731514261)73:0.0058559	Bonia_levigata:0.00383315607070877423);
(((Neomicrocalamus_sp.3:0.00457408	Neomicrocalamus_prainii:0.00266868	2018VNB040:0.00136270402155084852)52:0.00405734	Neomicrocalamus_sp.1:0.00335438	BH85:0.00069045567295403037)87:0.0603279	(Temochloa_liliana:0.00269796363066748509	(Neomicrocalamus_sp.2:0.00552416160299291307	2018VNB018:0.00614210915857347182)54:0.00409628209329552465)54:0.00413583	Bonia_levigata:0.00200700995561839705);
(Temochloa_liliana:0.00834802	((Neomicrocalamus_sp.3:0.00413117	Neomicrocalamus_prainii:0.00413117	(Neomicrocalamus_sp.2:0.00202059795268487831	Neomicrocalamus_sp.1:0.00200978746465744649)67:0.0312623	BH85:0.0201655	2018VNB040:0.00201689)88:0.00835003569710621521	2018VNB018:0.00000100000050002909)100:0.0158614	Bonia_levigata:0.00204311272002148572);
(Temochloa_liliana:0.00742823	(2018VNB018:0.00232923111220273340	2018VNB040:3e-06	BH85:3e-06	(Neomicrocalamus_sp.1:0.00232941231878582445	(Neomicrocalamus_sp.2:0.00000100000050002909	Neomicrocalamus_sp.3:0.00155221	Neomicrocalamus_prainii:0.00155243)100:0.00077503564016632380)100:0.00233479)100:0.00473265	Bonia_levigata:0.00296813755548588562);
(((2018VNB040:0.00086380066627785468	(2018VNB018:0.00000100000050002909	BH85:0.00172823132407412604)100:0.00086412326413249176)100:0.00260217855994218433	Temochloa_liliana:0.00000100000050002909)52:0.00347409	((Neomicrocalamus_sp.2:0.00000100000050002909	(Neomicrocalamus_sp.1:0.00000100000050002909	Neomicrocalamus_sp.3:0.00000100000050002909)100:0.00086490333937300115)100:0.00173559895046906530	Neomicrocalamus_prainii:0.00173197608198294461)100:0.00693921	Bonia_levigata:0.00347308537824184008);
((Temochloa_liliana:0.00850557685761731824	(Neomicrocalamus_prainii:0.00326755686876817764	((Neomicrocalamus_sp.3:0.00000100000050002909	Neomicrocalamus_sp.2:0.01296814396751696033)64:0.01997386663641140953	2018VNB040:0.0260022	Neomicrocalamus_sp.1:0.0134977)100:0.05048506843850161102)72:0.00310334863568076684)92:0.0222833	(2018VNB018:0.00000100000050002909	BH85:0.00092647892099290011)100:0.0167296	Bonia_levigata:0.00276950392065156842);
((((BH85:0.00149815279297787346	2018VNB018:0.00075635484566534698)100:0.00305321389430761791	2018VNB040:0.00307654132422971417)99:0.00230587384758975614	Temochloa_liliana:0.00234994069327926257)99:0.00466839	(Neomicrocalamus_prainii:0.00243535380062273902	(Neomicrocalamus_sp.3:0.00000100000050002909	Neomicrocalamus_sp.2:0.00227797	Neomicrocalamus_sp.1:0.000755726)100:0.00080442789510043282)100:0.00940413	Bonia_levigata:0.00315510559594103573);
(Neomicrocalamus_prainii:0.0634899	Neomicrocalamus_sp.2:0.0403899	((BH85:0.00000100000050002909	2018VNB040:0.00000100000050002909)91:0.00087944727973736207	2018VNB018:0.00392056417680392011)100:0.0922482	(Neomicrocalamus_sp.3:0.00835786062084259949	Temochloa_liliana:0.00781531312489766768)98:0.0430299	Neomicrocalamus_sp.1:0.0210996	Bonia_levigata:0.01912250943835811998);
((Temochloa_liliana:0.00870239910694692483	(2018VNB040:0.00237097662530501600	(2018VNB018:0.00157420876414869843	BH85:0.00000100000050002909)100:0.00078013738985668044)100:0.00395893795307927874)52:0.00435194	((Neomicrocalamus_sp.1:0.00000100000050002909	Neomicrocalamus_sp.2:0.00315236259186152303)100:0.00078706292394967441	Neomicrocalamus_prainii:0.00315099	Neomicrocalamus_sp.3:0.00157424)100:0.0059245	Bonia_levigata:0.00435094340187653673);
