# Supplementary material for: Phylogenomic analyses reveal reticulate evolution between Neomicrocalamus and Temochloa (Poaceae: Bambusoideae)
Source: Front Plant Sci. 2023 Dec 4;14:1274337. doi: 10.3389/fpls.2023.1274337 (PMC10726129; doi:10.3389/fpls.2023.1274337)
Supplement: Supplementary file 1 [file DataSheet_1.zip › trees/ASTRAL-III.tre]

	(BH85,((2018VNB040,(Temochloa_liliana,(Bonia_levigata,(Neomicrocalamus_prainii,(Neomicrocalamus_sp.2,(Neomicrocalamus_sp.3,Neomicrocalamus_sp.1)100.0:0.25731097457548213)100.0:0.3698323825118134)100.0:0.9559485585424891)92.0:0.05051018111647525)100.0:0.9660324355702864)100.0:0.5985200275665821,2018VNB018):0.0); 
