# Supplementary material for: Phylogenomic analyses reveal reticulate evolution between Neomicrocalamus and Temochloa (Poaceae: Bambusoideae)
Source: Front Plant Sci. 2023 Dec 4;14:1274337. doi: 10.3389/fpls.2023.1274337 (PMC10726129; doi:10.3389/fpls.2023.1274337)
Supplement: Supplementary file 1 [file DataSheet_1.zip › trees/concatenated_SCN_MB.tre]

#NEXUS
[ID: 2582610071]
begin taxa;
	dimensions ntax=9;
	taxlabels
		2018VNB018
		2018VNB040
		Neomicrocalamus_prainii
		Neomicrocalamus_sp.3
		BH85
		Neomicrocalamus_sp.1
		Neomicrocalamus_sp.2
		Temochloa_liliana
		Bonia_levigata
		;
end;
begin trees;
	translate
		1	2018VNB018,
		2	2018VNB040,
		3	Neomicrocalamus_prainii,
		4	Neomicrocalamus_sp.3,
		5	BH85,
		6	Neomicrocalamus_sp.1,
		7	Neomicrocalamus_sp.2,
		8	Temochloa_liliana,
		9	Bonia_levigata
		;
   tree con_50_majrule = [&U] (9[&prob=1.00000000e+00,prob_stddev=0.00000000e+00,prob_range={1.00000000e+00,1.00000000e+00},prob(percent)="100",prob+-sd="100+-0"]:3.052731e-02[&length_mean=3.05216179e-02,length_median=3.05273100e-02,length_95%HPD={2.98644400e-02,3.11072100e-02}],((1[&prob=1.00000000e+00,prob_stddev=0.00000000e+00,prob_range={1.00000000e+00,1.00000000e+00},prob(percent)="100",prob+-sd="100+-0"]:1.174634e-02[&length_mean=1.17458117e-02,length_median=1.17463400e-02,length_95%HPD={1.14430100e-02,1.21402900e-02}],5[&prob=1.00000000e+00,prob_stddev=0.00000000e+00,prob_range={1.00000000e+00,1.00000000e+00},prob(percent)="100",prob+-sd="100+-0"]:6.568739e-03[&length_mean=6.57648284e-03,length_median=6.56873900e-03,length_95%HPD={6.31482300e-03,6.86543500e-03}])[&prob=1.00000000e+00,prob_stddev=0.00000000e+00,prob_range={1.00000000e+00,1.00000000e+00},prob(percent)="100",prob+-sd="100+-0"]:4.413484e-03[&length_mean=4.41555974e-03,length_median=4.41348400e-03,length_95%HPD={4.18856800e-03,4.64674700e-03}],2[&prob=1.00000000e+00,prob_stddev=0.00000000e+00,prob_range={1.00000000e+00,1.00000000e+00},prob(percent)="100",prob+-sd="100+-0"]:1.428750e-02[&length_mean=1.42876971e-02,length_median=1.42875000e-02,length_95%HPD={1.38990100e-02,1.46846200e-02}])[&prob=1.00000000e+00,prob_stddev=0.00000000e+00,prob_range={1.00000000e+00,1.00000000e+00},prob(percent)="100",prob+-sd="100+-0"]:5.039265e-03[&length_mean=5.04148213e-03,length_median=5.03926500e-03,length_95%HPD={4.76352500e-03,5.31787000e-03}],((3[&prob=1.00000000e+00,prob_stddev=0.00000000e+00,prob_range={1.00000000e+00,1.00000000e+00},prob(percent)="100",prob+-sd="100+-0"]:1.101955e-02[&length_mean=1.10297686e-02,length_median=1.10195500e-02,length_95%HPD={1.06751400e-02,1.13349800e-02}],((4[&prob=1.00000000e+00,prob_stddev=0.00000000e+00,prob_range={1.00000000e+00,1.00000000e+00},prob(percent)="100",prob+-sd="100+-0"]:1.114166e-02[&length_mean=1.11449968e-02,length_median=1.11416600e-02,length_95%HPD={1.08291400e-02,1.15167600e-02}],6[&prob=1.00000000e+00,prob_stddev=0.00000000e+00,prob_range={1.00000000e+00,1.00000000e+00},prob(percent)="100",prob+-sd="100+-0"]:9.185080e-03[&length_mean=9.17887088e-03,length_median=9.18508000e-03,length_95%HPD={8.85473500e-03,9.45325200e-03}])[&prob=1.00000000e+00,prob_stddev=0.00000000e+00,prob_range={1.00000000e+00,1.00000000e+00},prob(percent)="100",prob+-sd="100+-0"]:2.644796e-03[&length_mean=2.64697080e-03,length_median=2.64479600e-03,length_95%HPD={2.46627000e-03,2.82407100e-03}],7[&prob=1.00000000e+00,prob_stddev=0.00000000e+00,prob_range={1.00000000e+00,1.00000000e+00},prob(percent)="100",prob+-sd="100+-0"]:1.471973e-02[&length_mean=1.47156246e-02,length_median=1.47197300e-02,length_95%HPD={1.43535500e-02,1.51421000e-02}])[&prob=1.00000000e+00,prob_stddev=0.00000000e+00,prob_range={1.00000000e+00,1.00000000e+00},prob(percent)="100",prob+-sd="100+-0"]:3.006316e-03[&length_mean=3.00112020e-03,length_median=3.00631600e-03,length_95%HPD={2.80103700e-03,3.21633300e-03}])[&prob=1.00000000e+00,prob_stddev=0.00000000e+00,prob_range={1.00000000e+00,1.00000000e+00},prob(percent)="100",prob+-sd="100+-0"]:5.401440e-03[&length_mean=5.40380105e-03,length_median=5.40144000e-03,length_95%HPD={5.13450800e-03,5.68536800e-03}],8[&prob=1.00000000e+00,prob_stddev=0.00000000e+00,prob_range={1.00000000e+00,1.00000000e+00},prob(percent)="100",prob+-sd="100+-0"]:1.666250e-02[&length_mean=1.66524608e-02,length_median=1.66625000e-02,length_95%HPD={1.62186700e-02,1.70550900e-02}])[&prob=1.00000000e+00,prob_stddev=0.00000000e+00,prob_range={1.00000000e+00,1.00000000e+00},prob(percent)="100",prob+-sd="100+-0"]:1.938503e-03[&length_mean=1.93762460e-03,length_median=1.93850300e-03,length_95%HPD={1.74634900e-03,2.10541700e-03}]);
end;
