# Supplementary material for: Phylogenomic analyses reveal reticulate evolution between Neomicrocalamus and Temochloa (Poaceae: Bambusoideae)
Source: Front Plant Sci. 2023 Dec 4;14:1274337. doi: 10.3389/fpls.2023.1274337 (PMC10726129; doi:10.3389/fpls.2023.1274337)
Supplement: Supplementary file 1 [file DataSheet_1.zip › trees/concatenated_SCN_ML.tre]

((((Neomicrocalamus_prainii:0.01082557984132828666,((Neomicrocalamus_sp.1:0.00888434345751448924,Neomicrocalamus_sp.2:0.01400885605448211335)83:0.00325614159322748075,Neomicrocalamus_sp.3:0.01105010692016498985)100:0.00339620763031029923)100:0.00570705926300984698,Temochloa_liliana:0.01620935020598779017)99:0.00260130600432474136,((2018VNB018:0.01151374639080935368,BH85:0.00693211285901884373)100:0.00429326362050774790,2018VNB040:0.01426154245879293452)100:0.00513439823760819449):0.01380674003232342656,Bonia_levigata:0.01380674003232342656);
