# Supplementary material for: Phylogenomic analyses reveal reticulate evolution between Neomicrocalamus and Temochloa (Poaceae: Bambusoideae)
Source: Front Plant Sci. 2023 Dec 4;14:1274337. doi: 10.3389/fpls.2023.1274337 (PMC10726129; doi:10.3389/fpls.2023.1274337)
Supplement: Supplementary file 1 [file DataSheet_1.zip › trees/plastid_locus_MB.tre]

#NEXUS
[ID: 5921856168]
begin taxa;
	dimensions ntax=23;
	taxlabels
		Bonia_amplexicaulis
		Bonia_saxatilis_var._solida
		Bonia_parvifloscula
		Bonia_saxatilis
		Bambusa_bambos
		Dendrocalamus_strictus
		Gigantochloa_atter
		Bonia_levigata
		Laobambos_calcareus
		Neomicrocalamus_prainii_XZ1
		Temochloa_sp.
		Neomicrocalamus_prainii_XZ2
		2018VNB018
		2018VNB040
		Neomicrocalamus_prainii
		BH85
		Neomicrocalamus_sp.2
		Neomicrocalamus_sp.3
		Neomicrocalamus_sp.1
		Temochloa_liliana_new
		Temochloa_liliana
		Holttumochloa_hainanensis
		Guadua_angustifolia
		;
end;
begin trees;
	translate
		1	Bonia_amplexicaulis,
		2	Bonia_saxatilis_var._solida,
		3	Bonia_parvifloscula,
		4	Bonia_saxatilis,
		5	Bambusa_bambos,
		6	Dendrocalamus_strictus,
		7	Gigantochloa_atter,
		8	Bonia_levigata,
		9	Laobambos_calcareus,
		10	Neomicrocalamus_prainii_XZ1,
		11	Temochloa_sp.,
		12	Neomicrocalamus_prainii_XZ2,
		13	2018VNB018,
		14	2018VNB040,
		15	Neomicrocalamus_prainii,
		16	BH85,
		17	Neomicrocalamus_sp.2,
		18	Neomicrocalamus_sp.3,
		19	Neomicrocalamus_sp.1,
		20	Temochloa_liliana_new,
		21	Temochloa_liliana,
		22	Holttumochloa_hainanensis,
		23	Guadua_angustifolia
		;
   tree con_50_majrule = [&U] (23[&prob=1.00000000e+000,prob_stddev=0.00000000e+000,prob_range={1.00000000e+000,1.00000000e+000},prob(percent)="100",prob+-sd="100+-0"]:1.682515e-002[&length_mean=1.68628416e-002,length_median=1.68251500e-002,length_95%HPD={1.43664700e-002,1.93769800e-002}],((((1[&prob=1.00000000e+000,prob_stddev=0.00000000e+000,prob_range={1.00000000e+000,1.00000000e+000},prob(percent)="100",prob+-sd="100+-0"]:1.586817e-003[&length_mean=1.61519531e-003,length_median=1.58681700e-003,length_95%HPD={9.47489700e-004,2.34454100e-003}],8[&prob=1.00000000e+000,prob_stddev=0.00000000e+000,prob_range={1.00000000e+000,1.00000000e+000},prob(percent)="100",prob+-sd="100+-0"]:2.890489e-003[&length_mean=2.91561664e-003,length_median=2.89048900e-003,length_95%HPD={2.04262300e-003,3.83008600e-003}])[&prob=8.49451780e-001,prob_stddev=2.07731336e-003,prob_range={8.47982898e-001,8.50920663e-001},prob(percent)="85",prob+-sd="85+-0"]:6.809650e-004[&length_mean=7.02991348e-004,length_median=6.80965000e-004,length_95%HPD={3.03328900e-004,1.14477900e-003}],2[&prob=1.00000000e+000,prob_stddev=0.00000000e+000,prob_range={1.00000000e+000,1.00000000e+000},prob(percent)="100",prob+-sd="100+-0"]:9.871403e-004[&length_mean=1.01317085e-003,length_median=9.87140300e-004,length_95%HPD={4.80979200e-004,1.58712300e-003}])[&prob=7.79696535e-001,prob_stddev=1.78190117e-003,prob_range={7.78436540e-001,7.80956529e-001},prob(percent)="78",prob+-sd="78+-0"]:3.975190e-004[&length_mean=4.22252531e-004,length_median=3.97519000e-004,length_95%HPD={1.00241100e-004,7.90373200e-004}],4[&prob=1.00000000e+000,prob_stddev=0.00000000e+000,prob_range={1.00000000e+000,1.00000000e+000},prob(percent)="100",prob+-sd="100+-0"]:1.169295e-003[&length_mean=1.19181781e-003,length_median=1.16929500e-003,length_95%HPD={6.72639800e-004,1.75884100e-003}])[&prob=7.76487660e-001,prob_stddev=1.88875239e-003,prob_range={7.75152110e-001,7.77823210e-001},prob(percent)="78",prob+-sd="78+-0"]:3.180077e-004[&length_mean=3.39200826e-004,length_median=3.18007700e-004,length_95%HPD={6.49617500e-005,6.52037500e-004}],3[&prob=1.00000000e+000,prob_stddev=0.00000000e+000,prob_range={1.00000000e+000,1.00000000e+000},prob(percent)="100",prob+-sd="100+-0"]:8.873066e-004[&length_mean=9.13201695e-004,length_median=8.87306600e-004,length_95%HPD={4.26288300e-004,1.43129500e-003}])[&prob=1.00000000e+000,prob_stddev=0.00000000e+000,prob_range={1.00000000e+000,1.00000000e+000},prob(percent)="100",prob+-sd="100+-0"]:4.860915e-003[&length_mean=4.87875679e-003,length_median=4.86091500e-003,length_95%HPD={3.56093400e-003,6.22213500e-003}],((((5[&prob=1.00000000e+000,prob_stddev=0.00000000e+000,prob_range={1.00000000e+000,1.00000000e+000},prob(percent)="100",prob+-sd="100+-0"]:3.789152e-003[&length_mean=3.81915788e-003,length_median=3.78915200e-003,length_95%HPD={2.76914800e-003,4.89973400e-003}],7[&prob=1.00000000e+000,prob_stddev=0.00000000e+000,prob_range={1.00000000e+000,1.00000000e+000},prob(percent)="100",prob+-sd="100+-0"]:2.025179e-003[&length_mean=2.04630702e-003,length_median=2.02517900e-003,length_95%HPD={1.34047600e-003,2.78735100e-003}])[&prob=9.99993333e-001,prob_stddev=3.14268284e-006,prob_range={9.99991111e-001,9.99995556e-001},prob(percent)="100",prob+-sd="100+-0"]:6.111570e-004[&length_mean=6.34891215e-004,length_median=6.11157000e-004,length_95%HPD={2.34513000e-004,1.07579100e-003}],6[&prob=1.00000000e+000,prob_stddev=0.00000000e+000,prob_range={1.00000000e+000,1.00000000e+000},prob(percent)="100",prob+-sd="100+-0"]:2.480939e-003[&length_mean=2.50306737e-003,length_median=2.48093900e-003,length_95%HPD={1.74191700e-003,3.31261300e-003}])[&prob=1.00000000e+000,prob_stddev=0.00000000e+000,prob_range={1.00000000e+000,1.00000000e+000},prob(percent)="100",prob+-sd="100+-0"]:5.659570e-004[&length_mean=5.89182932e-004,length_median=5.65957000e-004,length_95%HPD={2.15045200e-004,1.00551300e-003}],(9[&prob=1.00000000e+000,prob_stddev=0.00000000e+000,prob_range={1.00000000e+000,1.00000000e+000},prob(percent)="100",prob+-sd="100+-0"]:2.348448e-003[&length_mean=2.37096171e-003,length_median=2.34844800e-003,length_95%HPD={1.60955700e-003,3.16523600e-003}],((((10[&prob=1.00000000e+000,prob_stddev=0.00000000e+000,prob_range={1.00000000e+000,1.00000000e+000},prob(percent)="100",prob+-sd="100+-0"]:4.622136e-004[&length_mean=4.82129298e-004,length_median=4.62213600e-004,length_95%HPD={1.74278200e-004,8.35194900e-004}],15[&prob=1.00000000e+000,prob_stddev=0.00000000e+000,prob_range={1.00000000e+000,1.00000000e+000},prob(percent)="100",prob+-sd="100+-0"]:7.400277e-004[&length_mean=7.60085517e-004,length_median=7.40027700e-004,length_95%HPD={3.63663500e-004,1.19282700e-003}])[&prob=1.00000000e+000,prob_stddev=0.00000000e+000,prob_range={1.00000000e+000,1.00000000e+000},prob(percent)="100",prob+-sd="100+-0"]:8.669254e-004[&length_mean=8.87124145e-004,length_median=8.66925400e-004,length_95%HPD={4.49894300e-004,1.35738500e-003}],(12[&prob=1.00000000e+000,prob_stddev=0.00000000e+000,prob_range={1.00000000e+000,1.00000000e+000},prob(percent)="100",prob+-sd="100+-0"]:1.583097e-003[&length_mean=1.60471383e-003,length_median=1.58309700e-003,length_95%HPD={9.90071800e-004,2.23107700e-003}],(17[&prob=1.00000000e+000,prob_stddev=0.00000000e+000,prob_range={1.00000000e+000,1.00000000e+000},prob(percent)="100",prob+-sd="100+-0"]:1.754024e-003[&length_mean=1.77656848e-003,length_median=1.75402400e-003,length_95%HPD={1.12541300e-003,2.45618300e-003}],(18[&prob=1.00000000e+000,prob_stddev=0.00000000e+000,prob_range={1.00000000e+000,1.00000000e+000},prob(percent)="100",prob+-sd="100+-0"]:5.072863e-004[&length_mean=5.28175005e-004,length_median=5.07286300e-004,length_95%HPD={1.64616700e-004,9.24531700e-004}],19[&prob=1.00000000e+000,prob_stddev=0.00000000e+000,prob_range={1.00000000e+000,1.00000000e+000},prob(percent)="100",prob+-sd="100+-0"]:3.677081e-004[&length_mean=3.90668549e-004,length_median=3.67708100e-004,length_95%HPD={8.40677400e-005,7.29055000e-004}])[&prob=9.62062391e-001,prob_stddev=1.06851216e-004,prob_range={9.61986836e-001,9.62137946e-001},prob(percent)="96",prob+-sd="96+-0"]:4.518093e-004[&length_mean=4.73427238e-004,length_median=4.51809300e-004,length_95%HPD={1.56277600e-004,8.30962300e-004}])[&prob=1.00000000e+000,prob_stddev=0.00000000e+000,prob_range={1.00000000e+000,1.00000000e+000},prob(percent)="100",prob+-sd="100+-0"]:1.323470e-003[&length_mean=1.34673082e-003,length_median=1.32347000e-003,length_95%HPD={7.69253300e-004,1.95808300e-003}])[&prob=9.95913351e-001,prob_stddev=5.24828034e-004,prob_range={9.95542242e-001,9.96284461e-001},prob(percent)="100",prob+-sd="100+-0"]:3.265562e-004[&length_mean=3.47939794e-004,length_median=3.26556200e-004,length_95%HPD={7.48114700e-005,6.59723400e-004}])[&prob=1.00000000e+000,prob_stddev=0.00000000e+000,prob_range={1.00000000e+000,1.00000000e+000},prob(percent)="100",prob+-sd="100+-0"]:1.461720e-003[&length_mean=1.48284782e-003,length_median=1.46172000e-003,length_95%HPD={8.98362700e-004,2.10187800e-003}],(11[&prob=1.00000000e+000,prob_stddev=0.00000000e+000,prob_range={1.00000000e+000,1.00000000e+000},prob(percent)="100",prob+-sd="100+-0"]:2.740430e-003[&length_mean=2.76414856e-003,length_median=2.74043000e-003,length_95%HPD={1.94791800e-003,3.61798600e-003}],(20[&prob=1.00000000e+000,prob_stddev=0.00000000e+000,prob_range={1.00000000e+000,1.00000000e+000},prob(percent)="100",prob+-sd="100+-0"]:9.329369e-005[&length_mean=1.31052109e-004,length_median=9.32936900e-005,length_95%HPD={1.09803100e-008,3.85323000e-004}],21[&prob=1.00000000e+000,prob_stddev=0.00000000e+000,prob_range={1.00000000e+000,1.00000000e+000},prob(percent)="100",prob+-sd="100+-0"]:2.793496e-004[&length_mean=3.13506111e-004,length_median=2.79349600e-004,length_95%HPD={2.96561700e-005,6.69040300e-004}])[&prob=1.00000000e+000,prob_stddev=0.00000000e+000,prob_range={1.00000000e+000,1.00000000e+000},prob(percent)="100",prob+-sd="100+-0"]:1.776103e-003[&length_mean=1.79760013e-003,length_median=1.77610300e-003,length_95%HPD={1.12882700e-003,2.49924300e-003}])[&prob=9.99888889e-001,prob_stddev=6.28536568e-005,prob_range={9.99844445e-001,9.99933334e-001},prob(percent)="100",prob+-sd="100+-0"]:7.464775e-004[&length_mean=7.67847629e-004,length_median=7.46477500e-004,length_95%HPD={3.39543600e-004,1.22327600e-003}])[&prob=9.83917849e-001,prob_stddev=1.72847556e-004,prob_range={9.83795628e-001,9.84040071e-001},prob(percent)="98",prob+-sd="98+-0"]:3.762547e-004[&length_mean=3.98931723e-004,length_median=3.76254700e-004,length_95%HPD={9.74476400e-005,7.44146800e-004}],((13[&prob=1.00000000e+000,prob_stddev=0.00000000e+000,prob_range={1.00000000e+000,1.00000000e+000},prob(percent)="100",prob+-sd="100+-0"]:9.598556e-005[&length_mean=1.14827446e-004,length_median=9.59855600e-005,length_95%HPD={1.37409000e-006,2.74626400e-004}],16[&prob=1.00000000e+000,prob_stddev=0.00000000e+000,prob_range={1.00000000e+000,1.00000000e+000},prob(percent)="100",prob+-sd="100+-0"]:9.624729e-005[&length_mean=1.14704926e-004,length_median=9.62472900e-005,length_95%HPD={2.20429100e-006,2.73409900e-004}])[&prob=1.00000000e+000,prob_stddev=0.00000000e+000,prob_range={1.00000000e+000,1.00000000e+000},prob(percent)="100",prob+-sd="100+-0"]:6.619301e-004[&length_mean=6.82043359e-004,length_median=6.61930100e-004,length_95%HPD={3.11110800e-004,1.09429200e-003}],14[&prob=1.00000000e+000,prob_stddev=0.00000000e+000,prob_range={1.00000000e+000,1.00000000e+000},prob(percent)="100",prob+-sd="100+-0"]:9.845429e-004[&length_mean=1.00412236e-003,length_median=9.84542900e-004,length_95%HPD={5.40510200e-004,1.49380500e-003}])[&prob=1.00000000e+000,prob_stddev=0.00000000e+000,prob_range={1.00000000e+000,1.00000000e+000},prob(percent)="100",prob+-sd="100+-0"]:1.492541e-003[&length_mean=1.51366767e-003,length_median=1.49254100e-003,length_95%HPD={9.06303900e-004,2.14704100e-003}])[&prob=1.00000000e+000,prob_stddev=0.00000000e+000,prob_range={1.00000000e+000,1.00000000e+000},prob(percent)="100",prob+-sd="100+-0"]:7.491350e-004[&length_mean=7.72333544e-004,length_median=7.49135000e-004,length_95%HPD={3.33711000e-004,1.25705900e-003}])[&prob=1.00000000e+000,prob_stddev=0.00000000e+000,prob_range={1.00000000e+000,1.00000000e+000},prob(percent)="100",prob+-sd="100+-0"]:2.149139e-003[&length_mean=2.17245112e-003,length_median=2.14913900e-003,length_95%HPD={1.44638400e-003,2.94539300e-003}])[&prob=9.99995556e-001,prob_stddev=6.28536568e-006,prob_range={9.99991111e-001,1.00000000e+000},prob(percent)="100",prob+-sd="100+-0"]:5.937409e-004[&length_mean=6.17011317e-004,length_median=5.93740900e-004,length_95%HPD={2.26063800e-004,1.05405000e-003}],22[&prob=1.00000000e+000,prob_stddev=0.00000000e+000,prob_range={1.00000000e+000,1.00000000e+000},prob(percent)="100",prob+-sd="100+-0"]:4.371376e-003[&length_mean=4.39617025e-003,length_median=4.37137600e-003,length_95%HPD={3.34426100e-003,5.50713600e-003}])[&prob=8.73971671e-001,prob_stddev=9.01949974e-004,prob_range={8.73333896e-001,8.74609446e-001},prob(percent)="87",prob+-sd="87+-0"]:4.910498e-004[&length_mean=5.25776838e-004,length_median=4.91049800e-004,length_95%HPD={2.53786500e-008,1.07775700e-003}]);
end;
