# Supplementary material for: Phylogenomic analyses reveal reticulate evolution between Neomicrocalamus and Temochloa (Poaceae: Bambusoideae)
Source: Front Plant Sci. 2023 Dec 4;14:1274337. doi: 10.3389/fpls.2023.1274337 (PMC10726129; doi:10.3389/fpls.2023.1274337)
Supplement: Supplementary file 1 [file DataSheet_1.zip › trees/plastid_locus_ML.fasta]

(((Holttumochloa_hainanensis:0.00444158482407738630,((((2018VNB040:0.00099802670753259669,(2018VNB018:0.00006145963827346914,BH85:0.00006091955832711698)100:0.00065897768768475370)100:0.00150138554894534950,((Temochloa_sp.:0.00282668171208449480,(Temochloa_liliana_new:0.00000100000050002909,Temochloa_liliana:0.00020421118470154877)100:0.00184989491648009290)66:0.00073913300696883718,((Neomicrocalamus_prainii:0.00074368404025325547,Neomicrocalamus_prainii_XZ1:0.00044863288677660969)99:0.00086612109060905528,(((Neomicrocalamus_sp.3:0.00053207203280455266,Neomicrocalamus_sp.1:0.00033755572060199752)46:0.00044254041826061332,Neomicrocalamus_sp.2:0.00179697484426288080)100:0.00130119212372793180,Neomicrocalamus_prainii_XZ2:0.00164648368757387680)85:0.00030452019905790343)100:0.00147142100655197740)49:0.00036374393203291334)93:0.00073959459796669948,Laobambos_calcareus:0.00236646410606458720)100:0.00213552138618231880,((Bambusa_bambos:0.00378507008207021240,Gigantochloa_atter:0.00202985252519561530)78:0.00058448095554776728,Dendrocalamus_strictus:0.00249219324839224140)80:0.00055680518663313511)78:0.00060083283306524616)89:0.00083603204318009557,((((Bonia_amplexicaulis:0.00155775487553676800,Bonia_levigata:0.00279891086269603560)40:0.00066953342727645916,Bonia_saxatilis_var._solida:0.00094445065881968836)29:0.00035664040225860628,Bonia_saxatilis:0.00114012090358531040)24:0.00031457456660687462,Bonia_parvifloscula:0.00078385388191339598)100:0.00444874417148282290):0.00768278699381665700,Guadua_angustifolia:0.00768278699381665700);
