# Supplementary material for: Phylogenomic analyses reveal reticulate evolution between Neomicrocalamus and Temochloa (Poaceae: Bambusoideae)
Source: Front Plant Sci. 2023 Dec 4;14:1274337. doi: 10.3389/fpls.2023.1274337 (PMC10726129; doi:10.3389/fpls.2023.1274337)
Supplement: Supplementary file 1 [file DataSheet_1.zip › trees/plastome_MB.tre]

#NEXUS
[ID: 1004506760]
begin taxa;
	dimensions ntax=9;
	taxlabels
		Bonia_levigata
		2018VNB018
		BH85
		2018VNB040
		Temochloa_liliana
		Neomicrocalamus_prainii
		Neomicrocalamus_sp.3
		Neomicrocalamus_sp.1
		Neomicrocalamus_sp.2
		;
end;
begin trees;
	translate
		1	Bonia_levigata,
		2	2018VNB018,
		3	BH85,
		4	2018VNB040,
		5	Temochloa_liliana,
		6	Neomicrocalamus_prainii,
		7	Neomicrocalamus_sp.3,
		8	Neomicrocalamus_sp.1,
		9	Neomicrocalamus_sp.2
		;
   tree con_50_majrule = [&U] (1[&prob=1.00000000e+000,prob_stddev=0.00000000e+000,prob_range={1.00000000e+000,1.00000000e+000},prob(percent)="100",prob+-sd="100+-0"]:3.064648e-003[&length_mean=3.06756413e-003,length_median=3.06464800e-003,length_95%HPD={2.74573300e-003,3.38324700e-003}],5[&prob=1.00000000e+000,prob_stddev=0.00000000e+000,prob_range={1.00000000e+000,1.00000000e+000},prob(percent)="100",prob+-sd="100+-0"]:8.136824e-004[&length_mean=8.16599473e-004,length_median=8.13682400e-004,length_95%HPD={6.62906700e-004,9.79504600e-004}],(((2[&prob=1.00000000e+000,prob_stddev=0.00000000e+000,prob_range={1.00000000e+000,1.00000000e+000},prob(percent)="100",prob+-sd="100+-0"]:7.564175e-005[&length_mean=7.77795537e-005,length_median=7.56417500e-005,length_95%HPD={3.56435400e-005,1.26024500e-004}],3[&prob=1.00000000e+000,prob_stddev=0.00000000e+000,prob_range={1.00000000e+000,1.00000000e+000},prob(percent)="100",prob+-sd="100+-0"]:6.199613e-005[&length_mean=6.44906728e-005,length_median=6.19961300e-005,length_95%HPD={2.59026200e-005,1.07727000e-004}])[&prob=1.00000000e+000,prob_stddev=0.00000000e+000,prob_range={1.00000000e+000,1.00000000e+000},prob(percent)="100",prob+-sd="100+-0"]:2.651441e-004[&length_mean=2.66963025e-004,length_median=2.65144100e-004,length_95%HPD={1.83963600e-004,3.54454000e-004}],4[&prob=1.00000000e+000,prob_stddev=0.00000000e+000,prob_range={1.00000000e+000,1.00000000e+000},prob(percent)="100",prob+-sd="100+-0"]:4.240489e-004[&length_mean=4.26879237e-004,length_median=4.24048900e-004,length_95%HPD={3.23855000e-004,5.40685200e-004}])[&prob=1.00000000e+000,prob_stddev=0.00000000e+000,prob_range={1.00000000e+000,1.00000000e+000},prob(percent)="100",prob+-sd="100+-0"]:6.451709e-004[&length_mean=6.47761463e-004,length_median=6.45170900e-004,length_95%HPD={5.12701800e-004,7.92597400e-004}],(6[&prob=1.00000000e+000,prob_stddev=0.00000000e+000,prob_range={1.00000000e+000,1.00000000e+000},prob(percent)="100",prob+-sd="100+-0"]:7.043034e-004[&length_mean=7.07258135e-004,length_median=7.04303400e-004,length_95%HPD={5.66093100e-004,8.54477700e-004}],((7[&prob=1.00000000e+000,prob_stddev=0.00000000e+000,prob_range={1.00000000e+000,1.00000000e+000},prob(percent)="100",prob+-sd="100+-0"]:6.063269e-005[&length_mean=6.32035598e-005,length_median=6.06326900e-005,length_95%HPD={2.16467800e-005,1.08538700e-004}],8[&prob=1.00000000e+000,prob_stddev=0.00000000e+000,prob_range={1.00000000e+000,1.00000000e+000},prob(percent)="100",prob+-sd="100+-0"]:6.317080e-005[&length_mean=6.56957977e-005,length_median=6.31708000e-005,length_95%HPD={2.32621300e-005,1.11536100e-004}])[&prob=1.00000000e+000,prob_stddev=0.00000000e+000,prob_range={1.00000000e+000,1.00000000e+000},prob(percent)="100",prob+-sd="100+-0"]:2.519925e-004[&length_mean=2.54630595e-004,length_median=2.51992500e-004,length_95%HPD={1.72185500e-004,3.42518800e-004}],9[&prob=1.00000000e+000,prob_stddev=0.00000000e+000,prob_range={1.00000000e+000,1.00000000e+000},prob(percent)="100",prob+-sd="100+-0"]:2.744849e-004[&length_mean=2.77177061e-004,length_median=2.74484900e-004,length_95%HPD={1.87931500e-004,3.71731200e-004}])[&prob=1.00000000e+000,prob_stddev=0.00000000e+000,prob_range={1.00000000e+000,1.00000000e+000},prob(percent)="100",prob+-sd="100+-0"]:2.869164e-004[&length_mean=2.89346695e-004,length_median=2.86916400e-004,length_95%HPD={1.95869300e-004,3.81131500e-004}])[&prob=1.00000000e+000,prob_stddev=0.00000000e+000,prob_range={1.00000000e+000,1.00000000e+000},prob(percent)="100",prob+-sd="100+-0"]:7.337834e-004[&length_mean=7.37353874e-004,length_median=7.33783400e-004,length_95%HPD={5.99462400e-004,8.91589900e-004}])[&prob=1.00000000e+000,prob_stddev=0.00000000e+000,prob_range={1.00000000e+000,1.00000000e+000},prob(percent)="100",prob+-sd="100+-0"]:1.172501e-004[&length_mean=1.19970367e-004,length_median=1.17250100e-004,length_95%HPD={5.50920000e-005,1.93320900e-004}]);
end;
