# Supplementary material for: Phylogenomic analyses reveal reticulate evolution between Neomicrocalamus and Temochloa (Poaceae: Bambusoideae)
Source: Front Plant Sci. 2023 Dec 4;14:1274337. doi: 10.3389/fpls.2023.1274337 (PMC10726129; doi:10.3389/fpls.2023.1274337)
Supplement: Supplementary file 1 [file DataSheet_1.zip › trees/plastome_ML.tre]

((((2018VNB040:0.00042110958099930728,(BH85:0.00005758319730729366,2018VNB018:0.00007229340228140202)100:0.00026094593669908831)100:0.00063720043706117380,(Neomicrocalamus_prainii:0.00069810281643121303,(Neomicrocalamus_sp.2:0.00027105598782725676,(Neomicrocalamus_sp.3:0.00005694750993605777,Neomicrocalamus_sp.1:0.00005890474384449769)100:0.00025007479452747374)100:0.00028464870393881493)100:0.00072244440972691801)99:0.00013424769256702537,Temochloa_liliana:0.00079170107877590986):0.00146108410129300250,Bonia_levigata:0.00146108410129300250);
