# Supplementary material for: Phylogenomic analyses reveal reticulate evolution between Neomicrocalamus and Temochloa (Poaceae: Bambusoideae)
Source: Front Plant Sci. 2023 Dec 4;14:1274337. doi: 10.3389/fpls.2023.1274337 (PMC10726129; doi:10.3389/fpls.2023.1274337)
Supplement: Supplementary file 1 [file DataSheet_1.zip › trees/SNP_MB.tre]

#NEXUS
[ID: 1188088030]
begin taxa;
	dimensions ntax=9;
	taxlabels
		Bonia_levigata
		2018VNB018
		2018VNB040
		Neomicrocalamus_prainii
		Neomicrocalamus_sp.3
		BH85
		Neomicrocalamus_sp.1
		Neomicrocalamus_sp.2
		Temochloa_liliana
		;
end;
begin trees;
	translate
		1	Bonia_levigata,
		2	2018VNB018,
		3	2018VNB040,
		4	Neomicrocalamus_prainii,
		5	Neomicrocalamus_sp.3,
		6	BH85,
		7	Neomicrocalamus_sp.1,
		8	Neomicrocalamus_sp.2,
		9	Temochloa_liliana
		;
   tree con_50_majrule = [&U] (1[&prob=1.00000000e+000,prob_stddev=0.00000000e+000,prob_range={1.00000000e+000,1.00000000e+000},prob(percent)="100",prob+-sd="100+-0"]:2.262352e-001[&length_mean=2.26587075e-001,length_median=2.26235200e-001,length_95%HPD={1.99230100e-001,2.54282100e-001}],(4[&prob=1.00000000e+000,prob_stddev=0.00000000e+000,prob_range={1.00000000e+000,1.00000000e+000},prob(percent)="100",prob+-sd="100+-0"]:1.583019e-001[&length_mean=1.58468660e-001,length_median=1.58301900e-001,length_95%HPD={1.37509200e-001,1.79789100e-001}],(5[&prob=1.00000000e+000,prob_stddev=0.00000000e+000,prob_range={1.00000000e+000,1.00000000e+000},prob(percent)="100",prob+-sd="100+-0"]:6.152697e-002[&length_mean=6.17368308e-002,length_median=6.15269700e-002,length_95%HPD={4.96397900e-002,7.49620800e-002}],7[&prob=1.00000000e+000,prob_stddev=0.00000000e+000,prob_range={1.00000000e+000,1.00000000e+000},prob(percent)="100",prob+-sd="100+-0"]:2.943649e-002[&length_mean=2.96341265e-002,length_median=2.94364900e-002,length_95%HPD={2.12297700e-002,3.83605600e-002}])[&prob=1.00000000e+000,prob_stddev=0.00000000e+000,prob_range={1.00000000e+000,1.00000000e+000},prob(percent)="100",prob+-sd="100+-0"]:8.097514e-003[&length_mean=8.36274427e-003,length_median=8.09751400e-003,length_95%HPD={3.34311800e-003,1.40331600e-002}],8[&prob=1.00000000e+000,prob_stddev=0.00000000e+000,prob_range={1.00000000e+000,1.00000000e+000},prob(percent)="100",prob+-sd="100+-0"]:9.006962e-002[&length_mean=9.03099780e-002,length_median=9.00696200e-002,length_95%HPD={7.46299100e-002,1.05502300e-001}])[&prob=1.00000000e+000,prob_stddev=0.00000000e+000,prob_range={1.00000000e+000,1.00000000e+000},prob(percent)="100",prob+-sd="100+-0"]:1.058188e-001[&length_mean=1.06164343e-001,length_median=1.05818800e-001,length_95%HPD={8.77966400e-002,1.24989300e-001}],(((2[&prob=1.00000000e+000,prob_stddev=0.00000000e+000,prob_range={1.00000000e+000,1.00000000e+000},prob(percent)="100",prob+-sd="100+-0"]:1.362247e-002[&length_mean=1.38400055e-002,length_median=1.36224700e-002,length_95%HPD={8.20604200e-003,1.98636700e-002}],6[&prob=1.00000000e+000,prob_stddev=0.00000000e+000,prob_range={1.00000000e+000,1.00000000e+000},prob(percent)="100",prob+-sd="100+-0"]:1.541424e-002[&length_mean=1.56419931e-002,length_median=1.54142400e-002,length_95%HPD={9.49603500e-003,2.21871200e-002}])[&prob=9.99533396e-001,prob_stddev=2.82805005e-004,prob_range={9.99333422e-001,9.99733369e-001},prob(percent)="100",prob+-sd="100+-0"]:6.471562e-003[&length_mean=6.71352670e-003,length_median=6.47156200e-003,length_95%HPD={1.66086600e-003,1.18020800e-002}],3[&prob=1.00000000e+000,prob_stddev=0.00000000e+000,prob_range={1.00000000e+000,1.00000000e+000},prob(percent)="100",prob+-sd="100+-0"]:8.826420e-002[&length_mean=8.85553892e-002,length_median=8.82642000e-002,length_95%HPD={7.35850800e-002,1.04059600e-001}])[&prob=1.00000000e+000,prob_stddev=0.00000000e+000,prob_range={1.00000000e+000,1.00000000e+000},prob(percent)="100",prob+-sd="100+-0"]:4.207094e-002[&length_mean=4.23424813e-002,length_median=4.20709400e-002,length_95%HPD={3.05735000e-002,5.45725400e-002}],9[&prob=1.00000000e+000,prob_stddev=0.00000000e+000,prob_range={1.00000000e+000,1.00000000e+000},prob(percent)="100",prob+-sd="100+-0"]:2.274830e-001[&length_mean=2.27941356e-001,length_median=2.27483000e-001,length_95%HPD={2.00686300e-001,2.55064000e-001}])[&prob=9.54939341e-001,prob_stddev=8.29561348e-003,prob_range={9.49073457e-001,9.60805226e-001},prob(percent)="95",prob+-sd="95+-1"]:9.312839e-003[&length_mean=9.67690032e-003,length_median=9.31283900e-003,length_95%HPD={1.56042300e-003,1.83247500e-002}]);
end;
