# Supplementary material for: Phylogenomic analyses reveal reticulate evolution between Neomicrocalamus and Temochloa (Poaceae: Bambusoideae)
Source: Front Plant Sci. 2023 Dec 4;14:1274337. doi: 10.3389/fpls.2023.1274337 (PMC10726129; doi:10.3389/fpls.2023.1274337)
Supplement: Supplementary file 1 [file DataSheet_1.zip › trees/SNP_ML.tre]

(((Temochloa_liliana:0.22914924909460216000,(2018VNB040:0.08842106608119834600,(BH85:0.01513243600167625900,2018VNB018:0.01323755519554786800)100:0.00595229497376558410)100:0.04173107663869622700)89:0.00873065039814907570,(((Neomicrocalamus_sp.3:0.06143694445263883600,Neomicrocalamus_sp.1:0.02916891454290899600)99:0.00760064587673838810,Neomicrocalamus_sp.2:0.09028480984534841000)95:0.00000100000050002909,Neomicrocalamus_prainii:0.15896801415462367000)100:0.10680474507134795000):0.11389347041806817000,Bonia_levigata:0.11389347041806817000);
